# Supplementary material for: Comparative transcriptomic and metabolic profiling provides insight into the mechanism by which the autophagy inhibitor 3-MA enhances salt stress sensitivity in wheat seedlings
Source: BMC Plant Biol. 2021 Dec 6;21:577. doi: 10.1186/s12870-021-03351-5 (PMC8647401; doi:10.1186/s12870-021-03351-5)
Supplement: Supplementary file 4 — Additional file 4: Table S1. The GO enrichment of DEGs in roots of wheat seedlings under NaCl stress. [file 12870_2021_3351_MOESM4_ESM.xlsx]

## Sheet: TGvsCG_GOenrich_significant
Table S1 The GO enrichment of DEGs in roots of wheat seedlings under NaCl stress
Category	GOID	Description	GeneRatio	BgRatio	pvalue	padj	geneID	geneName	Count	Up	Up_Gene_id	Down	Down_Gene_id
BP	GO:0018298	protein-chromophore linkage	52/11189	67/33925	8.33e-14	1.57e-10	TraesCS5A02G322500/TraesCS1D02G428200/TraesCS5A02G350600/TraesCS5D02G357600/TraesCS5D02G329200/TraesCS2A02G187200/TraesCS2A02G204800/TraesCS2D02G200700/TraesCS1B02G432700/TraesCS1D02G411300/TraesCS4A02G226900/TraesCS4D02G052200/TraesCS6B02G191500/TraesCS5B02G322900/TraesCS7A02G227100/TraesCS4B02G089500/TraesCS6D02G152700/TraesCS1A02G403300/TraesCS7D02G227300/TraesCS4A02G122500/TraesCS5A02G454300/…	-/-/-/-/-/-/-/-/-/-/-/-/-/-/-/-/-/-/-/-/-/-/-/-/-/-/-/-/-/-/-/-/-/-/-/-/-/-/-/-/-/-/-/-/-/-/-/-/-/-/-/-	52	0		52	TraesCS5A02G322500/TraesCS1D02G428200/TraesCS5A02G350600/TraesCS5D02G357600/TraesCS5D02G329200/TraesCS2A02G187200/TraesCS2A02G204800/TraesCS2D02G200700/TraesCS1B02G432700/TraesCS1D02G411300/TraesCS4A02G226900/TraesCS4D02G052200/TraesCS6B02G191500/TraesCS5B02G322900/TraesCS7A02G227100/TraesCS4B02G089500/TraesCS6D02G152700/TraesCS1A02G403300/TraesCS7D02G227300/TraesCS4A02G122500/TraesCS5A02G454300/…
BP	GO:0019748	secondary metabolic process	99/11189	174/33925	7.3e-11	6.89e-08	TraesCS7D02G176400/TraesCS3A02G148700/TraesCS7A02G175000/TraesCS6D02G162800/TraesCS1A02G043900/TraesCS3A02G229700/TraesCS1B02G292600/TraesCS1A02G283400/TraesCS4B02G251800/TraesCS1D02G044300/TraesCS4D02G251800/TraesCS3D02G156500/TraesCS6A02G173700/TraesCS3A02G398000/TraesCS3D02G358600/TraesCS3B02G392700/TraesCS3B02G175900/TraesCS1D02G282600/TraesCS4A02G005000/TraesCS1B02G337400/TraesCS3B02G397200/…	-/-/-/-/-/-/-/-/-/-/-/-/-/-/-/-/-/-/-/-/-/-/-/-/-/-/-/-/-/-/-/-/-/-/-/-/-/-/-/-/-/-/-/-/-/-/-/-/-/-/-/-/-/-/-/-/-/-/-/-/-/-/-/-/-/-/-/-/-/-/-/-/-/-/-/-/-/-/-/-/-/-/-/-/-/-/-/-/-/-/-/-/-/-/-/-/-/-/-	99	50	TraesCS7D02G176400/TraesCS3A02G148700/TraesCS7A02G175000/TraesCS6D02G162800/TraesCS1A02G043900/TraesCS1B02G292600/TraesCS1A02G283400/TraesCS1D02G044300/TraesCS3D02G156500/TraesCS6A02G173700/TraesCS3A02G398000/TraesCS3B02G392700/TraesCS3B02G175900/TraesCS1D02G282600/TraesCS1B02G337400/TraesCS7D02G176500/TraesCS4A02G178900/TraesCS6B02G201600/TraesCS1A02G324000/TraesCS1D02G325300/TraesCS3B02G430000/…	49	TraesCS3A02G229700/TraesCS4B02G251800/TraesCS4D02G251800/TraesCS3D02G358600/TraesCS4A02G005000/TraesCS3B02G397200/TraesCS3B02G397300/TraesCS1B02G048300/TraesCS1B02G122800/TraesCS1A02G094900/TraesCS3D02G358500/TraesCS2B02G398200/TraesCS2D02G218700/TraesCS5B02G468300/TraesCS4A02G106400/TraesCS4D02G198600/TraesCS2B02G398000/TraesCS1B02G048200/TraesCS4B02G197800/TraesCS1D02G039500/TraesCS2B02G398400/…
BP	GO:0009765	photosynthesis, light harvesting	55/11189	81/33925	1.34e-10	8.44e-08	TraesCS5A02G322500/TraesCS1D02G428200/TraesCS5B02G353200/TraesCS5A02G350600/TraesCS7D02G276300/TraesCS5D02G357600/TraesCS5D02G329200/TraesCS2A02G187200/TraesCS2A02G204800/TraesCS2D02G200700/TraesCS1B02G432700/TraesCS1D02G411300/TraesCS4A02G226900/TraesCS6B02G191500/TraesCS5B02G322900/TraesCS7A02G227100/TraesCS4B02G089500/TraesCS6D02G152700/TraesCS1A02G403300/TraesCS7D02G227300/TraesCS5A02G454300/…	-/-/-/-/-/-/-/-/-/-/-/-/-/-/-/-/-/-/-/-/-/-/-/-/-/-/-/-/-/-/-/-/-/-/-/-/-/-/-/-/-/-/-/-/-/-/-/-/-/-/-/-/-/-/-	55	0		55	TraesCS5A02G322500/TraesCS1D02G428200/TraesCS5B02G353200/TraesCS5A02G350600/TraesCS7D02G276300/TraesCS5D02G357600/TraesCS5D02G329200/TraesCS2A02G187200/TraesCS2A02G204800/TraesCS2D02G200700/TraesCS1B02G432700/TraesCS1D02G411300/TraesCS4A02G226900/TraesCS6B02G191500/TraesCS5B02G322900/TraesCS7A02G227100/TraesCS4B02G089500/TraesCS6D02G152700/TraesCS1A02G403300/TraesCS7D02G227300/TraesCS5A02G454300/…
BP	GO:0005984	disaccharide metabolic process	74/11189	121/33925	1.92e-10	9.05e-08	TraesCS6A02G248400/TraesCS1A02G210400/TraesCS1B02G107600/TraesCS1A02G088600/TraesCS3B02G323900/TraesCS1B02G224300/TraesCS6D02G230500/TraesCS5B02G193100/TraesCS1D02G090000/TraesCS3A02G289300/TraesCS5D02G200800/TraesCS2D02G168300/TraesCS1D02G213700/TraesCS3D02G289100/TraesCS6B02G276300/TraesCS3D02G359900/TraesCS7D02G552800/TraesCS4D02G239700/TraesCS1A02G338200/TraesCS2B02G187000/TraesCS1D02G340400/…	-/-/-/-/-/-/-/-/-/-/-/-/-/-/-/-/-/-/-/-/-/-/-/-/-/-/-/-/-/-/-/-/-/-/-/-/-/-/-/-/-/-/-/-/-/-/-/-/-/-/-/-/-/-/-/-/-/-/-/-/-/-/-/-/-/-/-/-/-/-/-/FBP/-/-	74	22	TraesCS1B02G107600/TraesCS1A02G088600/TraesCS1D02G090000/TraesCS2D02G168300/TraesCS4D02G239700/TraesCS2B02G187000/TraesCS6B02G384500/TraesCS1B02G351600/TraesCS1A02G339300/TraesCS1D02G341100/TraesCS7D02G036600/TraesCS4A02G140000/TraesCS7A02G040900/TraesCS2A02G161100/TraesCS2B02G187100/TraesCS4A02G446700/TraesCS1D02G186500/TraesCS6A02G301800/TraesCS4A02G062900/TraesCS3B02G461800/TraesCS6D02G281100/…	52	TraesCS6A02G248400/TraesCS1A02G210400/TraesCS3B02G323900/TraesCS1B02G224300/TraesCS6D02G230500/TraesCS5B02G193100/TraesCS3A02G289300/TraesCS5D02G200800/TraesCS1D02G213700/TraesCS3D02G289100/TraesCS6B02G276300/TraesCS3D02G359900/TraesCS7D02G552800/TraesCS1A02G338200/TraesCS1D02G340400/TraesCS3B02G398300/TraesCS5A02G203500/TraesCS7D02G159800/TraesCS5A02G190000/TraesCS3A02G367000/TraesCS7D02G508100/…
BP	GO:0009698	phenylpropanoid metabolic process	79/11189	134/33925	5.88e-10	2.22e-07	TraesCS7D02G176400/TraesCS7A02G175000/TraesCS6D02G162800/TraesCS1A02G043900/TraesCS3A02G229700/TraesCS1B02G292600/TraesCS1A02G283400/TraesCS1D02G044300/TraesCS6A02G173700/TraesCS3D02G358600/TraesCS3B02G392700/TraesCS1D02G282600/TraesCS4A02G005000/TraesCS3B02G397200/TraesCS7D02G176500/TraesCS4A02G178900/TraesCS6B02G201600/TraesCS3B02G397300/TraesCS3D02G354200/TraesCS3A02G361100/TraesCS3B02G393500/…	-/-/-/-/-/-/-/-/-/-/-/-/-/-/-/-/-/-/-/-/-/-/-/-/-/-/-/-/-/-/-/-/-/-/-/-/-/-/-/-/-/-/-/-/-/-/-/-/-/-/-/-/-/-/-/-/-/-/-/-/-/-/-/-/-/-/-/-/-/-/-/-/-/-/-/-/-/-/-	79	41	TraesCS7D02G176400/TraesCS7A02G175000/TraesCS6D02G162800/TraesCS1A02G043900/TraesCS1B02G292600/TraesCS1A02G283400/TraesCS1D02G044300/TraesCS6A02G173700/TraesCS3B02G392700/TraesCS1D02G282600/TraesCS7D02G176500/TraesCS4A02G178900/TraesCS6B02G201600/TraesCS3D02G354200/TraesCS3A02G361100/TraesCS3B02G393500/TraesCS7D02G176300/TraesCS4D02G133800/TraesCS3B02G612000/TraesCS5D02G018500/TraesCS2A02G381000/…	38	TraesCS3A02G229700/TraesCS3D02G358600/TraesCS4A02G005000/TraesCS3B02G397200/TraesCS3B02G397300/TraesCS1B02G048300/TraesCS1B02G122800/TraesCS1A02G094900/TraesCS3D02G358500/TraesCS2B02G398200/TraesCS2D02G218700/TraesCS5B02G468300/TraesCS2B02G398000/TraesCS1B02G048200/TraesCS1D02G039500/TraesCS2B02G398400/TraesCS2B02G224300/TraesCS3A02G365500/TraesCS5B02G468400/TraesCS5A02G025000/TraesCS4D02G190900/…
BP	GO:1901606	alpha-amino acid catabolic process	72/11189	122/33925	3.13e-09	9.85e-07	TraesCS1D02G212400/TraesCS3A02G368800/TraesCS1B02G223300/TraesCS3D02G361800/TraesCS2A02G493600/TraesCS3B02G400800/TraesCS2B02G521600/TraesCS2D02G493500/TraesCS6A02G312200/TraesCS1A02G209100/TraesCS1D02G103500/TraesCS5B02G158200/TraesCS1B02G048300/TraesCS2B02G517500/TraesCS2D02G069900/TraesCS2A02G489600/TraesCS1B02G122800/TraesCS1A02G094900/TraesCS6B02G376200/TraesCS1D02G039400/TraesCS7B02G363700/…	-/-/-/-/-/-/-/-/-/-/-/-/-/-/-/-/-/-/-/-/-/-/-/-/-/-/-/-/-/-/-/-/-/-/-/-/-/-/-/-/-/-/-/-/-/-/-/-/-/-/-/-/-/-/-/-/-/-/-/-/-/-/-/-/-/-/-/-/-/-/-/-	72	22	TraesCS2A02G493600/TraesCS2B02G521600/TraesCS2D02G493500/TraesCS5B02G158200/TraesCS2B02G517500/TraesCS2D02G069900/TraesCS2A02G489600/TraesCS2A02G381000/TraesCS5A02G160800/TraesCS2D02G489900/TraesCS6A02G174500/TraesCS6B02G203100/TraesCSU02G047800/TraesCS6A02G222700/TraesCS2A02G467900/TraesCS5D02G165700/TraesCS1D02G362700/TraesCS3A02G122400/TraesCS3D02G250600/TraesCS7A02G069300/TraesCS6D02G212200/T…	50	TraesCS1D02G212400/TraesCS3A02G368800/TraesCS1B02G223300/TraesCS3D02G361800/TraesCS3B02G400800/TraesCS6A02G312200/TraesCS1A02G209100/TraesCS1D02G103500/TraesCS1B02G048300/TraesCS1B02G122800/TraesCS1A02G094900/TraesCS6B02G376200/TraesCS1D02G039400/TraesCS7B02G363700/TraesCS2B02G398200/TraesCS6D02G291600/TraesCS2D02G218700/TraesCS6A02G344000/TraesCS5B02G468300/TraesCS7A02G462900/TraesCS2B02G398000/…
BP	GO:0009072	aromatic amino acid family metabolic process	105/11189	200/33925	9.1e-09	2.26e-06	TraesCS7A02G392800/TraesCS7D02G388400/TraesCS3A02G368800/TraesCS7D02G066600/TraesCS7B02G294800/TraesCS5D02G379700/TraesCS5B02G372500/TraesCS1B02G463100/TraesCS1D02G437700/TraesCS3D02G361800/TraesCS7D02G402300/TraesCS2D02G080100/TraesCSU02G063500/TraesCS1D02G188500/TraesCS1B02G195800/TraesCS4B02G220800/TraesCS1A02G188000/TraesCS5B02G166300/TraesCS5D02G448500/TraesCS3B02G400800/TraesCS5D02G336400/T…	-/-/-/-/-/-/-/-/-/-/-/-/-/-/-/-/-/-/-/-/-/-/-/-/-/-/-/-/-/-/-/-/-/-/-/-/-/-/-/-/-/-/-/-/-/-/-/-/-/-/-/-/-/-/-/-/-/-/-/-/-/-/-/-/-/-/-/-/-/-/-/-/-/-/-/-/-/-/-/-/-/-/-/-/-/-/-/-/-/-/-/-/-/-/-/-/-/-/-/-/-/-/-/-/-	105	62	TraesCS7A02G392800/TraesCS7D02G388400/TraesCS7D02G066600/TraesCS7B02G294800/TraesCS5D02G379700/TraesCS5B02G372500/TraesCS1B02G463100/TraesCS1D02G437700/TraesCS7D02G402300/TraesCS2D02G080100/TraesCSU02G063500/TraesCS1D02G188500/TraesCS1B02G195800/TraesCS4B02G220800/TraesCS1A02G188000/TraesCS5B02G166300/TraesCS5D02G336400/TraesCS7A02G071200/TraesCS5A02G169500/TraesCS5D02G173900/TraesCS5B02G158200/T…	43	TraesCS3A02G368800/TraesCS3D02G361800/TraesCS5D02G448500/TraesCS3B02G400800/TraesCS1D02G103500/TraesCS5D02G448400/TraesCS1B02G048300/TraesCS1B02G122800/novel.8575/TraesCS1A02G094900/TraesCS1D02G039400/TraesCS2B02G398200/TraesCS2D02G218700/TraesCS5B02G468300/TraesCS2B02G398000/TraesCS7D02G456000/TraesCS2D02G204700/TraesCS1B02G048200/TraesCS2A02G196700/TraesCS5A02G441100/TraesCS1D02G039500/TraesCS2…
BP	GO:0009063	cellular amino acid catabolic process	75/11189	131/33925	9.57e-09	2.26e-06	TraesCS1D02G212400/TraesCS3A02G368800/TraesCS1B02G223300/TraesCS3D02G361800/TraesCS2A02G493600/TraesCS3B02G400800/TraesCS2B02G521600/TraesCS2D02G493500/TraesCS6A02G312200/TraesCS1A02G209100/TraesCS1D02G103500/TraesCS5B02G158200/TraesCS1B02G048300/TraesCS2B02G517500/TraesCS2D02G069900/TraesCS2A02G489600/TraesCS1B02G122800/TraesCS1A02G094900/TraesCS6B02G376200/TraesCS1D02G039400/TraesCS7B02G363700/…	-/-/-/-/-/-/-/-/-/-/-/-/-/-/-/-/-/-/-/-/-/-/-/-/-/-/-/-/-/-/-/-/-/-/-/-/-/-/-/-/-/-/-/-/-/-/-/-/-/-/-/-/-/-/-/-/-/-/-/-/-/-/-/-/-/-/-/-/-/-/-/-/-/-/-	75	25	TraesCS2A02G493600/TraesCS2B02G521600/TraesCS2D02G493500/TraesCS5B02G158200/TraesCS2B02G517500/TraesCS2D02G069900/TraesCS2A02G489600/TraesCS2A02G381000/TraesCS5A02G160800/TraesCS2D02G489900/TraesCS6A02G174500/TraesCS6B02G203100/TraesCSU02G047800/TraesCS6A02G222700/TraesCS2A02G467900/TraesCS5D02G165700/TraesCS6B02G183600/TraesCS1D02G362700/TraesCS3A02G122400/TraesCS3D02G250600/TraesCS6B02G219500/T…	50	TraesCS1D02G212400/TraesCS3A02G368800/TraesCS1B02G223300/TraesCS3D02G361800/TraesCS3B02G400800/TraesCS6A02G312200/TraesCS1A02G209100/TraesCS1D02G103500/TraesCS1B02G048300/TraesCS1B02G122800/TraesCS1A02G094900/TraesCS6B02G376200/TraesCS1D02G039400/TraesCS7B02G363700/TraesCS2B02G398200/TraesCS6D02G291600/TraesCS2D02G218700/TraesCS6A02G344000/TraesCS5B02G468300/TraesCS7A02G462900/TraesCS2B02G398000/…
BP	GO:1903959	regulation of anion transmembrane transport	27/11189	33/33925	1.08e-08	2.27e-06	TraesCS7D02G485400/TraesCS7D02G485300/TraesCS7D02G485100/TraesCS6B02G198400/TraesCS1B02G415800/TraesCS7B02G405000/TraesCS6B02G178900/TraesCS6D02G140800/TraesCS7A02G497900/TraesCS7B02G404900/TraesCS7B02G294400/TraesCS6A02G170200/TraesCS7A02G392200/TraesCS6D02G160000/TraesCS7B02G404600/TraesCS7A02G392100/TraesCS7D02G485200/TraesCS7D02G387800/TraesCS7A02G392300/TraesCS6A02G150800/TraesCS7D02G387700/…	-/-/-/-/-/-/-/-/-/-/-/-/-/-/-/-/-/-/-/-/-/-/-/-/-/-/-	27	26	TraesCS7D02G485400/TraesCS7D02G485300/TraesCS7D02G485100/TraesCS6B02G198400/TraesCS1B02G415800/TraesCS7B02G405000/TraesCS6B02G178900/TraesCS6D02G140800/TraesCS7A02G497900/TraesCS7B02G404900/TraesCS7B02G294400/TraesCS6A02G170200/TraesCS7A02G392200/TraesCS6D02G160000/TraesCS7B02G404600/TraesCS7A02G392100/TraesCS7D02G485200/TraesCS7D02G387800/TraesCS7A02G392300/TraesCS6A02G150800/TraesCS7D02G387700/…	1	TraesCS2D02G271600
BP	GO:1901136	carbohydrate derivative catabolic process	63/11189	105/33925	1.21e-08	2.28e-06	TraesCS1D02G249600/TraesCS3D02G260300/TraesCS1A02G250000/TraesCS3A02G260200/TraesCS1A02G203700/TraesCS5D02G280400/TraesCS2A02G350800/TraesCS1A02G383900/TraesCS2B02G369000/TraesCS3B02G360600/TraesCS1D02G207100/TraesCS7D02G316700/TraesCS2D02G379600/TraesCS2A02G493600/TraesCS3D02G260500/TraesCS1B02G260700/TraesCS3B02G293200/TraesCS2B02G521600/TraesCS2D02G493500/novel.777/TraesCS2B02G369100/TraesCSU0…	-/-/-/-/-/-/-/-/-/-/-/-/-/-/-/-/-/-/-/-/-/-/-/-/-/-/-/-/-/-/-/-/-/-/-/-/-/-/-/-/-/-/-/-/-/-/-/-/-/-/-/-/-/-/-/-/-/-/-/-/-/-/-	63	42	TraesCS1D02G249600/TraesCS3D02G260300/TraesCS1A02G250000/TraesCS3A02G260200/TraesCS1A02G203700/TraesCS5D02G280400/TraesCS2A02G350800/TraesCS2B02G369000/TraesCS1D02G207100/TraesCS7D02G316700/TraesCS2D02G379600/TraesCS2A02G493600/TraesCS3D02G260500/TraesCS1B02G260700/TraesCS3B02G293200/TraesCS2B02G521600/TraesCS2D02G493500/novel.777/TraesCS2B02G369100/TraesCSU02G020500/TraesCS2D02G348900/TraesCS3A0…	21	TraesCS1A02G383900/TraesCS3B02G360600/TraesCS3A02G330600/TraesCS3D02G411400/TraesCS4D02G325500/TraesCS1D02G149100/TraesCS1D02G312600/TraesCS1B02G169600/TraesCS3A02G478100/TraesCS1D02G207000/TraesCS6B02G246800/TraesCS1A02G152200/TraesCS1D02G392100/TraesCS1A02G312400/TraesCS6A02G216100/TraesCS3D02G473600/TraesCS5D02G408200/TraesCS3B02G521400/TraesCS6D02G199500/TraesCS4A02G017300/TraesCSU02G054700
BP	GO:0046351	disaccharide biosynthetic process	45/11189	68/33925	2.16e-08	2.33e-06	TraesCS6A02G248400/TraesCS1A02G210400/TraesCS1B02G107600/TraesCS1A02G088600/TraesCS3B02G323900/TraesCS1B02G224300/TraesCS6D02G230500/TraesCS5B02G193100/TraesCS1D02G090000/TraesCS3A02G289300/TraesCS5D02G200800/TraesCS2D02G168300/TraesCS1D02G213700/TraesCS3D02G289100/TraesCS6B02G276300/TraesCS3D02G359900/TraesCS4D02G239700/TraesCS1A02G338200/TraesCS2B02G187000/TraesCS1D02G340400/TraesCS3B02G398300/…	-/-/-/-/-/-/-/-/-/-/-/-/-/-/-/-/-/-/-/-/-/-/-/-/-/-/-/-/-/-/-/-/-/-/-/-/-/-/-/-/-/-/-/-/-	45	16	TraesCS1B02G107600/TraesCS1A02G088600/TraesCS1D02G090000/TraesCS2D02G168300/TraesCS4D02G239700/TraesCS2B02G187000/TraesCS6B02G384500/TraesCS1B02G351600/TraesCS1A02G339300/TraesCS1D02G341100/TraesCS2A02G161100/TraesCS2B02G187100/TraesCS6A02G301800/TraesCS4A02G062900/TraesCS6D02G281100/TraesCS4B02G239900	29	TraesCS6A02G248400/TraesCS1A02G210400/TraesCS3B02G323900/TraesCS1B02G224300/TraesCS6D02G230500/TraesCS5B02G193100/TraesCS3A02G289300/TraesCS5D02G200800/TraesCS1D02G213700/TraesCS3D02G289100/TraesCS6B02G276300/TraesCS3D02G359900/TraesCS1A02G338200/TraesCS1D02G340400/TraesCS3B02G398300/TraesCS5A02G203500/TraesCS5A02G190000/TraesCS3A02G367000/TraesCS1B02G350600/TraesCS5B02G002900/TraesCS1B02G229000/…
BP	GO:0006022	aminoglycan metabolic process	40/11189	58/33925	2.22e-08	2.33e-06	TraesCS1D02G249600/TraesCS3D02G260300/TraesCS1A02G250000/TraesCS3A02G260200/TraesCS1A02G203700/TraesCS5D02G280400/TraesCS2A02G350800/TraesCS1A02G383900/TraesCS2B02G369000/TraesCS1D02G207100/TraesCS3D02G260500/TraesCS1B02G260700/TraesCS3B02G293200/novel.777/TraesCS2B02G369100/TraesCSU02G020500/TraesCS2D02G348900/TraesCS3A02G260100/TraesCS2A02G350900/TraesCS3D02G411400/TraesCS4D02G325500/TraesCS5D0…	-/-/-/-/-/-/-/-/-/-/-/-/-/-/-/-/-/-/-/-/-/-/-/-/-/-/-/-/-/-/-/-/-/-/-/-/-/-/-/-	40	31	TraesCS1D02G249600/TraesCS3D02G260300/TraesCS1A02G250000/TraesCS3A02G260200/TraesCS1A02G203700/TraesCS5D02G280400/TraesCS2A02G350800/TraesCS2B02G369000/TraesCS1D02G207100/TraesCS3D02G260500/TraesCS1B02G260700/TraesCS3B02G293200/novel.777/TraesCS2B02G369100/TraesCSU02G020500/TraesCS2D02G348900/TraesCS3A02G260100/TraesCS2A02G350900/TraesCS5D02G415600/TraesCS2A02G350700/TraesCS2D02G033100/TraesCS1B0…	9	TraesCS1A02G383900/TraesCS3D02G411400/TraesCS4D02G325500/TraesCS1D02G207000/TraesCS6B02G246800/TraesCS1D02G392100/TraesCS6A02G216100/TraesCS5D02G408200/TraesCS6D02G199500
BP	GO:0006026	aminoglycan catabolic process	40/11189	58/33925	2.22e-08	2.33e-06	TraesCS1D02G249600/TraesCS3D02G260300/TraesCS1A02G250000/TraesCS3A02G260200/TraesCS1A02G203700/TraesCS5D02G280400/TraesCS2A02G350800/TraesCS1A02G383900/TraesCS2B02G369000/TraesCS1D02G207100/TraesCS3D02G260500/TraesCS1B02G260700/TraesCS3B02G293200/novel.777/TraesCS2B02G369100/TraesCSU02G020500/TraesCS2D02G348900/TraesCS3A02G260100/TraesCS2A02G350900/TraesCS3D02G411400/TraesCS4D02G325500/TraesCS5D0…	-/-/-/-/-/-/-/-/-/-/-/-/-/-/-/-/-/-/-/-/-/-/-/-/-/-/-/-/-/-/-/-/-/-/-/-/-/-/-/-	40	31	TraesCS1D02G249600/TraesCS3D02G260300/TraesCS1A02G250000/TraesCS3A02G260200/TraesCS1A02G203700/TraesCS5D02G280400/TraesCS2A02G350800/TraesCS2B02G369000/TraesCS1D02G207100/TraesCS3D02G260500/TraesCS1B02G260700/TraesCS3B02G293200/novel.777/TraesCS2B02G369100/TraesCSU02G020500/TraesCS2D02G348900/TraesCS3A02G260100/TraesCS2A02G350900/TraesCS5D02G415600/TraesCS2A02G350700/TraesCS2D02G033100/TraesCS1B0…	9	TraesCS1A02G383900/TraesCS3D02G411400/TraesCS4D02G325500/TraesCS1D02G207000/TraesCS6B02G246800/TraesCS1D02G392100/TraesCS6A02G216100/TraesCS5D02G408200/TraesCS6D02G199500
BP	GO:0006030	chitin metabolic process	40/11189	58/33925	2.22e-08	2.33e-06	TraesCS1D02G249600/TraesCS3D02G260300/TraesCS1A02G250000/TraesCS3A02G260200/TraesCS1A02G203700/TraesCS5D02G280400/TraesCS2A02G350800/TraesCS1A02G383900/TraesCS2B02G369000/TraesCS1D02G207100/TraesCS3D02G260500/TraesCS1B02G260700/TraesCS3B02G293200/novel.777/TraesCS2B02G369100/TraesCSU02G020500/TraesCS2D02G348900/TraesCS3A02G260100/TraesCS2A02G350900/TraesCS3D02G411400/TraesCS4D02G325500/TraesCS5D0…	-/-/-/-/-/-/-/-/-/-/-/-/-/-/-/-/-/-/-/-/-/-/-/-/-/-/-/-/-/-/-/-/-/-/-/-/-/-/-/-	40	31	TraesCS1D02G249600/TraesCS3D02G260300/TraesCS1A02G250000/TraesCS3A02G260200/TraesCS1A02G203700/TraesCS5D02G280400/TraesCS2A02G350800/TraesCS2B02G369000/TraesCS1D02G207100/TraesCS3D02G260500/TraesCS1B02G260700/TraesCS3B02G293200/novel.777/TraesCS2B02G369100/TraesCSU02G020500/TraesCS2D02G348900/TraesCS3A02G260100/TraesCS2A02G350900/TraesCS5D02G415600/TraesCS2A02G350700/TraesCS2D02G033100/TraesCS1B0…	9	TraesCS1A02G383900/TraesCS3D02G411400/TraesCS4D02G325500/TraesCS1D02G207000/TraesCS6B02G246800/TraesCS1D02G392100/TraesCS6A02G216100/TraesCS5D02G408200/TraesCS6D02G199500
BP	GO:0006032	chitin catabolic process	40/11189	58/33925	2.22e-08	2.33e-06	TraesCS1D02G249600/TraesCS3D02G260300/TraesCS1A02G250000/TraesCS3A02G260200/TraesCS1A02G203700/TraesCS5D02G280400/TraesCS2A02G350800/TraesCS1A02G383900/TraesCS2B02G369000/TraesCS1D02G207100/TraesCS3D02G260500/TraesCS1B02G260700/TraesCS3B02G293200/novel.777/TraesCS2B02G369100/TraesCSU02G020500/TraesCS2D02G348900/TraesCS3A02G260100/TraesCS2A02G350900/TraesCS3D02G411400/TraesCS4D02G325500/TraesCS5D0…	-/-/-/-/-/-/-/-/-/-/-/-/-/-/-/-/-/-/-/-/-/-/-/-/-/-/-/-/-/-/-/-/-/-/-/-/-/-/-/-	40	31	TraesCS1D02G249600/TraesCS3D02G260300/TraesCS1A02G250000/TraesCS3A02G260200/TraesCS1A02G203700/TraesCS5D02G280400/TraesCS2A02G350800/TraesCS2B02G369000/TraesCS1D02G207100/TraesCS3D02G260500/TraesCS1B02G260700/TraesCS3B02G293200/novel.777/TraesCS2B02G369100/TraesCSU02G020500/TraesCS2D02G348900/TraesCS3A02G260100/TraesCS2A02G350900/TraesCS5D02G415600/TraesCS2A02G350700/TraesCS2D02G033100/TraesCS1B0…	9	TraesCS1A02G383900/TraesCS3D02G411400/TraesCS4D02G325500/TraesCS1D02G207000/TraesCS6B02G246800/TraesCS1D02G392100/TraesCS6A02G216100/TraesCS5D02G408200/TraesCS6D02G199500
BP	GO:0016998	cell wall macromolecule catabolic process	40/11189	58/33925	2.22e-08	2.33e-06	TraesCS1D02G249600/TraesCS3D02G260300/TraesCS1A02G250000/TraesCS3A02G260200/TraesCS1A02G203700/TraesCS5D02G280400/TraesCS2A02G350800/TraesCS1A02G383900/TraesCS2B02G369000/TraesCS1D02G207100/TraesCS3D02G260500/TraesCS1B02G260700/TraesCS3B02G293200/novel.777/TraesCS2B02G369100/TraesCSU02G020500/TraesCS2D02G348900/TraesCS3A02G260100/TraesCS2A02G350900/TraesCS3D02G411400/TraesCS4D02G325500/TraesCS5D0…	-/-/-/-/-/-/-/-/-/-/-/-/-/-/-/-/-/-/-/-/-/-/-/-/-/-/-/-/-/-/-/-/-/-/-/-/-/-/-/-	40	31	TraesCS1D02G249600/TraesCS3D02G260300/TraesCS1A02G250000/TraesCS3A02G260200/TraesCS1A02G203700/TraesCS5D02G280400/TraesCS2A02G350800/TraesCS2B02G369000/TraesCS1D02G207100/TraesCS3D02G260500/TraesCS1B02G260700/TraesCS3B02G293200/novel.777/TraesCS2B02G369100/TraesCSU02G020500/TraesCS2D02G348900/TraesCS3A02G260100/TraesCS2A02G350900/TraesCS5D02G415600/TraesCS2A02G350700/TraesCS2D02G033100/TraesCS1B0…	9	TraesCS1A02G383900/TraesCS3D02G411400/TraesCS4D02G325500/TraesCS1D02G207000/TraesCS6B02G246800/TraesCS1D02G392100/TraesCS6A02G216100/TraesCS5D02G408200/TraesCS6D02G199500
BP	GO:0046348	amino sugar catabolic process	40/11189	58/33925	2.22e-08	2.33e-06	TraesCS1D02G249600/TraesCS3D02G260300/TraesCS1A02G250000/TraesCS3A02G260200/TraesCS1A02G203700/TraesCS5D02G280400/TraesCS2A02G350800/TraesCS1A02G383900/TraesCS2B02G369000/TraesCS1D02G207100/TraesCS3D02G260500/TraesCS1B02G260700/TraesCS3B02G293200/novel.777/TraesCS2B02G369100/TraesCSU02G020500/TraesCS2D02G348900/TraesCS3A02G260100/TraesCS2A02G350900/TraesCS3D02G411400/TraesCS4D02G325500/TraesCS5D0…	-/-/-/-/-/-/-/-/-/-/-/-/-/-/-/-/-/-/-/-/-/-/-/-/-/-/-/-/-/-/-/-/-/-/-/-/-/-/-/-	40	31	TraesCS1D02G249600/TraesCS3D02G260300/TraesCS1A02G250000/TraesCS3A02G260200/TraesCS1A02G203700/TraesCS5D02G280400/TraesCS2A02G350800/TraesCS2B02G369000/TraesCS1D02G207100/TraesCS3D02G260500/TraesCS1B02G260700/TraesCS3B02G293200/novel.777/TraesCS2B02G369100/TraesCSU02G020500/TraesCS2D02G348900/TraesCS3A02G260100/TraesCS2A02G350900/TraesCS5D02G415600/TraesCS2A02G350700/TraesCS2D02G033100/TraesCS1B0…	9	TraesCS1A02G383900/TraesCS3D02G411400/TraesCS4D02G325500/TraesCS1D02G207000/TraesCS6B02G246800/TraesCS1D02G392100/TraesCS6A02G216100/TraesCS5D02G408200/TraesCS6D02G199500
BP	GO:1901072	glucosamine-containing compound catabolic process	40/11189	58/33925	2.22e-08	2.33e-06	TraesCS1D02G249600/TraesCS3D02G260300/TraesCS1A02G250000/TraesCS3A02G260200/TraesCS1A02G203700/TraesCS5D02G280400/TraesCS2A02G350800/TraesCS1A02G383900/TraesCS2B02G369000/TraesCS1D02G207100/TraesCS3D02G260500/TraesCS1B02G260700/TraesCS3B02G293200/novel.777/TraesCS2B02G369100/TraesCSU02G020500/TraesCS2D02G348900/TraesCS3A02G260100/TraesCS2A02G350900/TraesCS3D02G411400/TraesCS4D02G325500/TraesCS5D0…	-/-/-/-/-/-/-/-/-/-/-/-/-/-/-/-/-/-/-/-/-/-/-/-/-/-/-/-/-/-/-/-/-/-/-/-/-/-/-/-	40	31	TraesCS1D02G249600/TraesCS3D02G260300/TraesCS1A02G250000/TraesCS3A02G260200/TraesCS1A02G203700/TraesCS5D02G280400/TraesCS2A02G350800/TraesCS2B02G369000/TraesCS1D02G207100/TraesCS3D02G260500/TraesCS1B02G260700/TraesCS3B02G293200/novel.777/TraesCS2B02G369100/TraesCSU02G020500/TraesCS2D02G348900/TraesCS3A02G260100/TraesCS2A02G350900/TraesCS5D02G415600/TraesCS2A02G350700/TraesCS2D02G033100/TraesCS1B0…	9	TraesCS1A02G383900/TraesCS3D02G411400/TraesCS4D02G325500/TraesCS1D02G207000/TraesCS6B02G246800/TraesCS1D02G392100/TraesCS6A02G216100/TraesCS5D02G408200/TraesCS6D02G199500
BP	GO:0009311	oligosaccharide metabolic process	78/11189	141/33925	3.85e-08	3.82e-06	TraesCS6A02G248400/TraesCS1A02G210400/TraesCS1B02G107600/TraesCS1A02G088600/TraesCS3B02G323900/TraesCS1B02G224300/TraesCS6D02G230500/TraesCS5B02G193100/TraesCS1D02G090000/TraesCS3A02G289300/TraesCS5D02G200800/TraesCS2D02G168300/TraesCS1D02G213700/TraesCS3D02G289100/TraesCS6B02G276300/TraesCS3D02G359900/TraesCS7D02G552800/TraesCS4D02G239700/TraesCS1A02G338200/TraesCS2B02G187000/TraesCS1D02G340400/…	-/-/-/-/-/-/-/-/-/-/-/-/-/-/-/-/-/-/-/-/-/-/-/-/-/-/-/-/-/-/-/-/-/-/-/-/-/-/-/-/-/-/-/-/-/-/-/-/-/-/-/-/-/-/-/-/-/-/-/-/-/-/-/-/-/-/-/-/-/-/-/-/-/-/FBP/-/-/-	78	26	TraesCS1B02G107600/TraesCS1A02G088600/TraesCS1D02G090000/TraesCS2D02G168300/TraesCS4D02G239700/TraesCS2B02G187000/TraesCS6B02G384500/TraesCS1B02G351600/TraesCS1A02G339300/TraesCS1D02G341100/TraesCS7D02G036600/TraesCS4A02G140000/TraesCS7A02G040900/TraesCS2A02G161100/TraesCS2B02G187100/TraesCS4A02G446700/TraesCS1D02G186500/TraesCS5D02G376500/TraesCS6A02G301800/TraesCS4A02G062900/TraesCS3B02G461800/…	52	TraesCS6A02G248400/TraesCS1A02G210400/TraesCS3B02G323900/TraesCS1B02G224300/TraesCS6D02G230500/TraesCS5B02G193100/TraesCS3A02G289300/TraesCS5D02G200800/TraesCS1D02G213700/TraesCS3D02G289100/TraesCS6B02G276300/TraesCS3D02G359900/TraesCS7D02G552800/TraesCS1A02G338200/TraesCS1D02G340400/TraesCS3B02G398300/TraesCS5A02G203500/TraesCS7D02G159800/TraesCS5A02G190000/TraesCS3A02G367000/TraesCS7D02G508100/…
BP	GO:1901071	glucosamine-containing compound metabolic process	40/11189	59/33925	4.69e-08	4.43e-06	TraesCS1D02G249600/TraesCS3D02G260300/TraesCS1A02G250000/TraesCS3A02G260200/TraesCS1A02G203700/TraesCS5D02G280400/TraesCS2A02G350800/TraesCS1A02G383900/TraesCS2B02G369000/TraesCS1D02G207100/TraesCS3D02G260500/TraesCS1B02G260700/TraesCS3B02G293200/novel.777/TraesCS2B02G369100/TraesCSU02G020500/TraesCS2D02G348900/TraesCS3A02G260100/TraesCS2A02G350900/TraesCS3D02G411400/TraesCS4D02G325500/TraesCS5D0…	-/-/-/-/-/-/-/-/-/-/-/-/-/-/-/-/-/-/-/-/-/-/-/-/-/-/-/-/-/-/-/-/-/-/-/-/-/-/-/-	40	31	TraesCS1D02G249600/TraesCS3D02G260300/TraesCS1A02G250000/TraesCS3A02G260200/TraesCS1A02G203700/TraesCS5D02G280400/TraesCS2A02G350800/TraesCS2B02G369000/TraesCS1D02G207100/TraesCS3D02G260500/TraesCS1B02G260700/TraesCS3B02G293200/novel.777/TraesCS2B02G369100/TraesCSU02G020500/TraesCS2D02G348900/TraesCS3A02G260100/TraesCS2A02G350900/TraesCS5D02G415600/TraesCS2A02G350700/TraesCS2D02G033100/TraesCS1B0…	9	TraesCS1A02G383900/TraesCS3D02G411400/TraesCS4D02G325500/TraesCS1D02G207000/TraesCS6B02G246800/TraesCS1D02G392100/TraesCS6A02G216100/TraesCS5D02G408200/TraesCS6D02G199500
BP	GO:0044036	cell wall macromolecule metabolic process	118/11189	239/33925	1.06e-07	9.53e-06	TraesCS1D02G249600/TraesCS3D02G260300/TraesCS3B02G514800/TraesCS1A02G250000/TraesCS6A02G077000/TraesCS3A02G260200/TraesCS1A02G203700/TraesCS5D02G280400/TraesCS2A02G350800/TraesCS1A02G383900/TraesCS2B02G369000/TraesCS7B02G327400/TraesCS1D02G207100/TraesCS3D02G467500/TraesCS3D02G260500/TraesCS1B02G260700/TraesCS3B02G293200/TraesCS1B02G081900/novel.777/TraesCS2B02G369100/TraesCSU02G020500/TraesCS2D0…	-/-/-/-/-/-/-/-/-/-/-/-/-/-/-/-/-/-/-/-/-/-/-/-/-/-/-/-/-/-/-/-/-/-/-/-/-/-/-/-/-/-/-/-/-/-/-/-/-/-/-/-/-/-/-/-/-/-/-/-/-/-/-/-/-/-/-/-/-/-/-/-/-/-/-/-/-/-/-/-/-/-/-/-/-/-/-/-/-/-/-/-/-/-/-/-/-/-/-/-/-/-/-/-/-/-/-/-/-/-/-/-/-/-/-/-/-/-	118	75	TraesCS1D02G249600/TraesCS3D02G260300/TraesCS3B02G514800/TraesCS1A02G250000/TraesCS6A02G077000/TraesCS3A02G260200/TraesCS1A02G203700/TraesCS5D02G280400/TraesCS2A02G350800/TraesCS2B02G369000/TraesCS7B02G327400/TraesCS1D02G207100/TraesCS3D02G467500/TraesCS3D02G260500/TraesCS1B02G260700/TraesCS3B02G293200/TraesCS1B02G081900/novel.777/TraesCS2B02G369100/TraesCSU02G020500/TraesCS2D02G348900/TraesCS5A0…	43	TraesCS1A02G383900/TraesCS3D02G269800/TraesCS7A02G331200/TraesCS3D02G411400/TraesCS7D02G097400/TraesCS2A02G040300/TraesCS4D02G325500/TraesCS7A02G103600/TraesCS7D02G418600/TraesCS3A02G093400/TraesCS3D02G467600/TraesCS2A02G498500/TraesCS7D02G419100/TraesCS3B02G304000/TraesCS1D02G207000/TraesCS2D02G038900/TraesCS6B02G246800/TraesCS4D02G142800/TraesCS5D02G157300/TraesCS7B02G242900/TraesCS2D02G498800/…
BP	GO:0015837	amine transport	24/11189	30/33925	1.65e-07	1.11e-05	TraesCS7D02G485400/TraesCS7D02G485300/TraesCS7D02G485100/TraesCS6B02G198400/TraesCS7B02G405000/TraesCS6B02G178900/TraesCS6D02G140800/TraesCS7A02G497900/TraesCS7B02G404900/TraesCS7B02G294400/TraesCS6A02G170200/TraesCS7A02G392200/TraesCS6D02G160000/TraesCS7B02G404600/TraesCS7A02G392100/TraesCS7D02G485200/TraesCS7D02G387800/TraesCS7A02G392300/TraesCS6A02G150800/TraesCS7D02G387700/TraesCS7A02G497800/…	-/-/-/-/-/-/-/-/-/-/-/-/-/-/-/-/-/-/-/-/-/-/-/-	24	24	TraesCS7D02G485400/TraesCS7D02G485300/TraesCS7D02G485100/TraesCS6B02G198400/TraesCS7B02G405000/TraesCS6B02G178900/TraesCS6D02G140800/TraesCS7A02G497900/TraesCS7B02G404900/TraesCS7B02G294400/TraesCS6A02G170200/TraesCS7A02G392200/TraesCS6D02G160000/TraesCS7B02G404600/TraesCS7A02G392100/TraesCS7D02G485200/TraesCS7D02G387800/TraesCS7A02G392300/TraesCS6A02G150800/TraesCS7D02G387700/TraesCS7A02G497800/…	0
BP	GO:0032890	regulation of organic acid transport	24/11189	30/33925	1.65e-07	1.11e-05	TraesCS7D02G485400/TraesCS7D02G485300/TraesCS7D02G485100/TraesCS6B02G198400/TraesCS7B02G405000/TraesCS6B02G178900/TraesCS6D02G140800/TraesCS7A02G497900/TraesCS7B02G404900/TraesCS7B02G294400/TraesCS6A02G170200/TraesCS7A02G392200/TraesCS6D02G160000/TraesCS7B02G404600/TraesCS7A02G392100/TraesCS7D02G485200/TraesCS7D02G387800/TraesCS7A02G392300/TraesCS6A02G150800/TraesCS7D02G387700/TraesCS7A02G497800/…	-/-/-/-/-/-/-/-/-/-/-/-/-/-/-/-/-/-/-/-/-/-/-/-	24	24	TraesCS7D02G485400/TraesCS7D02G485300/TraesCS7D02G485100/TraesCS6B02G198400/TraesCS7B02G405000/TraesCS6B02G178900/TraesCS6D02G140800/TraesCS7A02G497900/TraesCS7B02G404900/TraesCS7B02G294400/TraesCS6A02G170200/TraesCS7A02G392200/TraesCS6D02G160000/TraesCS7B02G404600/TraesCS7A02G392100/TraesCS7D02G485200/TraesCS7D02G387800/TraesCS7A02G392300/TraesCS6A02G150800/TraesCS7D02G387700/TraesCS7A02G497800/…	0
BP	GO:0032973	amino acid export across plasma membrane	24/11189	30/33925	1.65e-07	1.11e-05	TraesCS7D02G485400/TraesCS7D02G485300/TraesCS7D02G485100/TraesCS6B02G198400/TraesCS7B02G405000/TraesCS6B02G178900/TraesCS6D02G140800/TraesCS7A02G497900/TraesCS7B02G404900/TraesCS7B02G294400/TraesCS6A02G170200/TraesCS7A02G392200/TraesCS6D02G160000/TraesCS7B02G404600/TraesCS7A02G392100/TraesCS7D02G485200/TraesCS7D02G387800/TraesCS7A02G392300/TraesCS6A02G150800/TraesCS7D02G387700/TraesCS7A02G497800/…	-/-/-/-/-/-/-/-/-/-/-/-/-/-/-/-/-/-/-/-/-/-/-/-	24	24	TraesCS7D02G485400/TraesCS7D02G485300/TraesCS7D02G485100/TraesCS6B02G198400/TraesCS7B02G405000/TraesCS6B02G178900/TraesCS6D02G140800/TraesCS7A02G497900/TraesCS7B02G404900/TraesCS7B02G294400/TraesCS6A02G170200/TraesCS7A02G392200/TraesCS6D02G160000/TraesCS7B02G404600/TraesCS7A02G392100/TraesCS7D02G485200/TraesCS7D02G387800/TraesCS7A02G392300/TraesCS6A02G150800/TraesCS7D02G387700/TraesCS7A02G497800/…	0
BP	GO:0051952	regulation of amine transport	24/11189	30/33925	1.65e-07	1.11e-05	TraesCS7D02G485400/TraesCS7D02G485300/TraesCS7D02G485100/TraesCS6B02G198400/TraesCS7B02G405000/TraesCS6B02G178900/TraesCS6D02G140800/TraesCS7A02G497900/TraesCS7B02G404900/TraesCS7B02G294400/TraesCS6A02G170200/TraesCS7A02G392200/TraesCS6D02G160000/TraesCS7B02G404600/TraesCS7A02G392100/TraesCS7D02G485200/TraesCS7D02G387800/TraesCS7A02G392300/TraesCS6A02G150800/TraesCS7D02G387700/TraesCS7A02G497800/…	-/-/-/-/-/-/-/-/-/-/-/-/-/-/-/-/-/-/-/-/-/-/-/-	24	24	TraesCS7D02G485400/TraesCS7D02G485300/TraesCS7D02G485100/TraesCS6B02G198400/TraesCS7B02G405000/TraesCS6B02G178900/TraesCS6D02G140800/TraesCS7A02G497900/TraesCS7B02G404900/TraesCS7B02G294400/TraesCS6A02G170200/TraesCS7A02G392200/TraesCS6D02G160000/TraesCS7B02G404600/TraesCS7A02G392100/TraesCS7D02G485200/TraesCS7D02G387800/TraesCS7A02G392300/TraesCS6A02G150800/TraesCS7D02G387700/TraesCS7A02G497800/…	0
BP	GO:0051955	regulation of amino acid transport	24/11189	30/33925	1.65e-07	1.11e-05	TraesCS7D02G485400/TraesCS7D02G485300/TraesCS7D02G485100/TraesCS6B02G198400/TraesCS7B02G405000/TraesCS6B02G178900/TraesCS6D02G140800/TraesCS7A02G497900/TraesCS7B02G404900/TraesCS7B02G294400/TraesCS6A02G170200/TraesCS7A02G392200/TraesCS6D02G160000/TraesCS7B02G404600/TraesCS7A02G392100/TraesCS7D02G485200/TraesCS7D02G387800/TraesCS7A02G392300/TraesCS6A02G150800/TraesCS7D02G387700/TraesCS7A02G497800/…	-/-/-/-/-/-/-/-/-/-/-/-/-/-/-/-/-/-/-/-/-/-/-/-	24	24	TraesCS7D02G485400/TraesCS7D02G485300/TraesCS7D02G485100/TraesCS6B02G198400/TraesCS7B02G405000/TraesCS6B02G178900/TraesCS6D02G140800/TraesCS7A02G497900/TraesCS7B02G404900/TraesCS7B02G294400/TraesCS6A02G170200/TraesCS7A02G392200/TraesCS6D02G160000/TraesCS7B02G404600/TraesCS7A02G392100/TraesCS7D02G485200/TraesCS7D02G387800/TraesCS7A02G392300/TraesCS6A02G150800/TraesCS7D02G387700/TraesCS7A02G497800/…	0
BP	GO:0080143	regulation of amino acid export	24/11189	30/33925	1.65e-07	1.11e-05	TraesCS7D02G485400/TraesCS7D02G485300/TraesCS7D02G485100/TraesCS6B02G198400/TraesCS7B02G405000/TraesCS6B02G178900/TraesCS6D02G140800/TraesCS7A02G497900/TraesCS7B02G404900/TraesCS7B02G294400/TraesCS6A02G170200/TraesCS7A02G392200/TraesCS6D02G160000/TraesCS7B02G404600/TraesCS7A02G392100/TraesCS7D02G485200/TraesCS7D02G387800/TraesCS7A02G392300/TraesCS6A02G150800/TraesCS7D02G387700/TraesCS7A02G497800/…	-/-/-/-/-/-/-/-/-/-/-/-/-/-/-/-/-/-/-/-/-/-/-/-	24	24	TraesCS7D02G485400/TraesCS7D02G485300/TraesCS7D02G485100/TraesCS6B02G198400/TraesCS7B02G405000/TraesCS6B02G178900/TraesCS6D02G140800/TraesCS7A02G497900/TraesCS7B02G404900/TraesCS7B02G294400/TraesCS6A02G170200/TraesCS7A02G392200/TraesCS6D02G160000/TraesCS7B02G404600/TraesCS7A02G392100/TraesCS7D02G485200/TraesCS7D02G387800/TraesCS7A02G392300/TraesCS6A02G150800/TraesCS7D02G387700/TraesCS7A02G497800/…	0
BP	GO:1903789	regulation of amino acid transmembrane transport	24/11189	30/33925	1.65e-07	1.11e-05	TraesCS7D02G485400/TraesCS7D02G485300/TraesCS7D02G485100/TraesCS6B02G198400/TraesCS7B02G405000/TraesCS6B02G178900/TraesCS6D02G140800/TraesCS7A02G497900/TraesCS7B02G404900/TraesCS7B02G294400/TraesCS6A02G170200/TraesCS7A02G392200/TraesCS6D02G160000/TraesCS7B02G404600/TraesCS7A02G392100/TraesCS7D02G485200/TraesCS7D02G387800/TraesCS7A02G392300/TraesCS6A02G150800/TraesCS7D02G387700/TraesCS7A02G497800/…	-/-/-/-/-/-/-/-/-/-/-/-/-/-/-/-/-/-/-/-/-/-/-/-	24	24	TraesCS7D02G485400/TraesCS7D02G485300/TraesCS7D02G485100/TraesCS6B02G198400/TraesCS7B02G405000/TraesCS6B02G178900/TraesCS6D02G140800/TraesCS7A02G497900/TraesCS7B02G404900/TraesCS7B02G294400/TraesCS6A02G170200/TraesCS7A02G392200/TraesCS6D02G160000/TraesCS7B02G404600/TraesCS7A02G392100/TraesCS7D02G485200/TraesCS7D02G387800/TraesCS7A02G392300/TraesCS6A02G150800/TraesCS7D02G387700/TraesCS7A02G497800/…	0
BP	GO:0030243	cellulose metabolic process	74/11189	136/33925	2.08e-07	1.36e-05	TraesCS4B02G104500/TraesCS3D02G094800/TraesCS7A02G555600/TraesCS1D02G397400/TraesCS3B02G110100/TraesCS3A02G398000/TraesCS2B02G236400/TraesCS7A02G033100/TraesCS3A02G094600/TraesCS1A02G389300/TraesCS7D02G029700/TraesCS3B02G430000/TraesCS3D02G391900/TraesCS4A02G456300/TraesCS2D02G557500/TraesCS1A02G196100/TraesCS5D02G261000/TraesCS6D02G291800/TraesCS6A02G312400/TraesCS7B02G111700/TraesCS1B02G210700/…	-/-/-/-/-/-/-/-/-/-/-/-/-/-/-/-/-/-/-/-/-/-/-/-/-/-/-/-/-/-/-/-/-/-/-/-/-/-/-/-/-/-/-/-/-/-/-/-/-/-/-/-/-/-/-/-/-/-/-/-/-/-/-/-/-/-/-/-/-/-/-/-/-/-	74	46	TraesCS4B02G104500/TraesCS3D02G094800/TraesCS1D02G397400/TraesCS3B02G110100/TraesCS3A02G398000/TraesCS2B02G236400/TraesCS3A02G094600/TraesCS1A02G389300/TraesCS3B02G430000/TraesCS3D02G391900/TraesCS5D02G261000/TraesCS7B02G111700/TraesCS3D02G027800/TraesCS4B02G066700/TraesCS3D02G289600/TraesCS4A02G248200/TraesCS1B02G377100/TraesCS5D02G176800/TraesCS1B02G167200/TraesCS2D02G217000/TraesCS5B02G169500/…	28	TraesCS7A02G555600/TraesCS7A02G033100/TraesCS7D02G029700/TraesCS4A02G456300/TraesCS2D02G557500/TraesCS1A02G196100/TraesCS6D02G291800/TraesCS6A02G312400/TraesCS1B02G210700/TraesCS7B02G480200/TraesCS6B02G342600/TraesCS2B02G586600/TraesCS7D02G555000/TraesCS7B02G188400/TraesCS1D02G199500/TraesCSU02G003300/TraesCS2B02G626500/TraesCS7D02G294300/TraesCS7A02G298600/TraesCS2A02G352800/TraesCS5B02G469200/T…
BP	GO:0034637	cellular carbohydrate biosynthetic process	140/11189	297/33925	2.6e-07	1.64e-05	TraesCS6A02G248400/TraesCS1A02G210400/TraesCS1B02G107600/TraesCS1A02G088600/TraesCS3B02G323900/TraesCS1B02G224300/TraesCS6D02G230500/TraesCS5B02G193100/TraesCS6B02G468200/TraesCS1D02G090000/TraesCS3A02G289300/TraesCS5D02G200800/TraesCS3D02G094800/TraesCS2D02G168300/TraesCS7A02G555600/TraesCS1D02G213700/TraesCS3D02G289100/TraesCS3B02G110100/TraesCS6B02G276300/TraesCS2B02G236400/TraesCS7A02G033100/…	-/-/-/-/-/-/-/-/-/-/-/-/-/-/-/-/-/-/-/-/-/-/-/-/-/-/-/-/-/-/-/-/-/-/-/-/-/-/-/-/-/-/-/-/-/-/-/-/-/-/-/-/-/-/-/-/-/-/-/-/-/-/-/-/-/-/-/-/-/-/-/-/-/-/-/-/-/-/-/-/-/-/-/-/-/-/-/-/-/-/-/-/-/-/-/-/-/-/-/-/-/-/-/-/-/-/-/-/-/-/-/-/-/-/-/-/-/-/-/-/-/-/-/-/-/-/-/-/-/-/-/-/-/-/-/-/-/-/-/-	140	69	TraesCS1B02G107600/TraesCS1A02G088600/TraesCS6B02G468200/TraesCS1D02G090000/TraesCS3D02G094800/TraesCS2D02G168300/TraesCS3B02G110100/TraesCS2B02G236400/TraesCS3A02G094600/TraesCS1B02G081900/TraesCS4D02G239700/TraesCS5A02G313000/TraesCS2B02G187000/TraesCS6B02G384500/TraesCS7A02G560100/TraesCS1B02G351600/TraesCS1A02G339300/TraesCS4B02G089200/TraesCS5D02G261000/TraesCS3D02G289600/TraesCS1D02G341100/…	71	TraesCS6A02G248400/TraesCS1A02G210400/TraesCS3B02G323900/TraesCS1B02G224300/TraesCS6D02G230500/TraesCS5B02G193100/TraesCS3A02G289300/TraesCS5D02G200800/TraesCS7A02G555600/TraesCS1D02G213700/TraesCS3D02G289100/TraesCS6B02G276300/TraesCS7A02G033100/TraesCS3D02G359900/TraesCS7D02G029700/TraesCS1A02G338200/TraesCS1D02G340400/TraesCS3B02G398300/TraesCS5A02G203500/TraesCS5A02G190000/TraesCS3A02G367000/…
BP	GO:0044070	regulation of anion transport	27/11189	36/33925	2.95e-07	1.74e-05	TraesCS7D02G485400/TraesCS7D02G485300/TraesCS7D02G485100/TraesCS6B02G198400/TraesCS1B02G415800/TraesCS7B02G405000/TraesCS6B02G178900/TraesCS6D02G140800/TraesCS7A02G497900/TraesCS7B02G404900/TraesCS7B02G294400/TraesCS6A02G170200/TraesCS7A02G392200/TraesCS6D02G160000/TraesCS7B02G404600/TraesCS7A02G392100/TraesCS7D02G485200/TraesCS7D02G387800/TraesCS7A02G392300/TraesCS6A02G150800/TraesCS7D02G387700/…	-/-/-/-/-/-/-/-/-/-/-/-/-/-/-/-/-/-/-/-/-/-/-/-/-/-/-	27	26	TraesCS7D02G485400/TraesCS7D02G485300/TraesCS7D02G485100/TraesCS6B02G198400/TraesCS1B02G415800/TraesCS7B02G405000/TraesCS6B02G178900/TraesCS6D02G140800/TraesCS7A02G497900/TraesCS7B02G404900/TraesCS7B02G294400/TraesCS6A02G170200/TraesCS7A02G392200/TraesCS6D02G160000/TraesCS7B02G404600/TraesCS7A02G392100/TraesCS7D02G485200/TraesCS7D02G387800/TraesCS7A02G392300/TraesCS6A02G150800/TraesCS7D02G387700/…	1	TraesCS2D02G271600
BP	GO:0015849	organic acid transport	60/11189	105/33925	3.04e-07	1.74e-05	TraesCS7D02G485400/TraesCS7D02G485300/TraesCS4D02G283600/TraesCS7D02G485100/TraesCS6B02G198400/TraesCS7B02G405000/TraesCS6B02G178900/TraesCS6D02G140800/TraesCS7A02G497900/TraesCS7B02G404900/TraesCS7B02G294400/TraesCS6A02G170200/TraesCS7A02G392200/TraesCS3A02G096000/TraesCS2B02G368100/TraesCS3D02G096500/TraesCS6D02G160000/TraesCS7B02G404600/TraesCS7D02G221900/TraesCS4B02G043300/TraesCS7A02G392100/…	-/-/-/-/-/-/-/-/-/-/-/-/-/-/-/-/-/-/-/-/-/-/-/-/-/-/-/-/-/-/-/-/-/-/-/-/-/-/-/-/-/-/-/-/-/-/-/-/-/-/-/-/-/-/-/-/-/-/-/-	60	36	TraesCS7D02G485400/TraesCS7D02G485300/TraesCS4D02G283600/TraesCS7D02G485100/TraesCS6B02G198400/TraesCS7B02G405000/TraesCS6B02G178900/TraesCS6D02G140800/TraesCS7A02G497900/TraesCS7B02G404900/TraesCS7B02G294400/TraesCS6A02G170200/TraesCS7A02G392200/TraesCS3A02G096000/TraesCS3D02G096500/TraesCS6D02G160000/TraesCS7B02G404600/TraesCS7A02G392100/TraesCS7D02G485200/TraesCS7D02G387800/TraesCS6B02G270300/…	24	TraesCS2B02G368100/TraesCS7D02G221900/TraesCS4B02G043300/TraesCS4D02G040800/TraesCS7D02G211100/TraesCS2A02G402400/TraesCS3D02G230200/TraesCS3B02G252800/TraesCS4B02G217300/TraesCS7B02G127200/TraesCS7B02G116000/TraesCS2B02G236000/TraesCS7D02G012200/TraesCS7B02G241400/TraesCS7D02G338100/TraesCS2D02G348100/TraesCS2A02G349700/TraesCS3A02G222400/TraesCS2B02G322600/TraesCS4A02G270800/TraesCS7A02G208700/…
BP	GO:0046942	carboxylic acid transport	60/11189	105/33925	3.04e-07	1.74e-05	TraesCS7D02G485400/TraesCS7D02G485300/TraesCS4D02G283600/TraesCS7D02G485100/TraesCS6B02G198400/TraesCS7B02G405000/TraesCS6B02G178900/TraesCS6D02G140800/TraesCS7A02G497900/TraesCS7B02G404900/TraesCS7B02G294400/TraesCS6A02G170200/TraesCS7A02G392200/TraesCS3A02G096000/TraesCS2B02G368100/TraesCS3D02G096500/TraesCS6D02G160000/TraesCS7B02G404600/TraesCS7D02G221900/TraesCS4B02G043300/TraesCS7A02G392100/…	-/-/-/-/-/-/-/-/-/-/-/-/-/-/-/-/-/-/-/-/-/-/-/-/-/-/-/-/-/-/-/-/-/-/-/-/-/-/-/-/-/-/-/-/-/-/-/-/-/-/-/-/-/-/-/-/-/-/-/-	60	36	TraesCS7D02G485400/TraesCS7D02G485300/TraesCS4D02G283600/TraesCS7D02G485100/TraesCS6B02G198400/TraesCS7B02G405000/TraesCS6B02G178900/TraesCS6D02G140800/TraesCS7A02G497900/TraesCS7B02G404900/TraesCS7B02G294400/TraesCS6A02G170200/TraesCS7A02G392200/TraesCS3A02G096000/TraesCS3D02G096500/TraesCS6D02G160000/TraesCS7B02G404600/TraesCS7A02G392100/TraesCS7D02G485200/TraesCS7D02G387800/TraesCS6B02G270300/…	24	TraesCS2B02G368100/TraesCS7D02G221900/TraesCS4B02G043300/TraesCS4D02G040800/TraesCS7D02G211100/TraesCS2A02G402400/TraesCS3D02G230200/TraesCS3B02G252800/TraesCS4B02G217300/TraesCS7B02G127200/TraesCS7B02G116000/TraesCS2B02G236000/TraesCS7D02G012200/TraesCS7B02G241400/TraesCS7D02G338100/TraesCS2D02G348100/TraesCS2A02G349700/TraesCS3A02G222400/TraesCS2B02G322600/TraesCS4A02G270800/TraesCS7A02G208700/…
BP	GO:0016054	organic acid catabolic process	90/11189	177/33925	6.48e-07	3.5e-05	TraesCS1D02G212400/TraesCS3A02G368800/TraesCS1B02G223300/TraesCS3D02G361800/TraesCS2A02G493600/TraesCS6B02G302400/TraesCS3B02G400800/TraesCS2B02G521600/TraesCS2D02G493500/TraesCS6A02G312200/TraesCS1A02G209100/TraesCS1D02G103500/TraesCS5B02G158200/TraesCS1B02G048300/TraesCS2B02G517500/TraesCS2D02G069900/TraesCS2A02G489600/TraesCS1B02G122800/TraesCS1A02G094900/TraesCS6B02G376200/TraesCS1D02G039400/…	-/-/-/-/-/-/-/-/-/-/-/-/-/-/-/-/-/-/-/-/-/-/-/-/-/-/-/-/-/-/-/-/-/-/-/-/-/-/-/-/-/-/-/-/-/-/-/-/-/-/-/-/-/-/-/-/-/-/-/-/-/-/-/-/-/-/-/-/-/-/-/-/-/-/-/-/-/-/-/-/-/-/-/-/-/-/-/-/-/-	90	28	TraesCS2A02G493600/TraesCS2B02G521600/TraesCS2D02G493500/TraesCS5B02G158200/TraesCS2B02G517500/TraesCS2D02G069900/TraesCS2A02G489600/TraesCS2A02G381000/TraesCS5A02G160800/TraesCS2D02G489900/TraesCS6A02G174500/TraesCS7B02G130600/TraesCS6B02G203100/TraesCSU02G047800/TraesCS6A02G222700/TraesCS2A02G467900/TraesCS5D02G165700/TraesCS6B02G183600/TraesCS1D02G362700/TraesCS3A02G122400/TraesCS3D02G250600/T…	62	TraesCS1D02G212400/TraesCS3A02G368800/TraesCS1B02G223300/TraesCS3D02G361800/TraesCS6B02G302400/TraesCS3B02G400800/TraesCS6A02G312200/TraesCS1A02G209100/TraesCS1D02G103500/TraesCS1B02G048300/TraesCS1B02G122800/TraesCS1A02G094900/TraesCS6B02G376200/TraesCS1D02G039400/TraesCS7B02G363700/TraesCS2B02G398200/TraesCS6D02G255200/TraesCS6D02G291600/TraesCS2D02G218700/TraesCS6A02G344000/TraesCS5B02G468300/…
BP	GO:0046395	carboxylic acid catabolic process	90/11189	177/33925	6.48e-07	3.5e-05	TraesCS1D02G212400/TraesCS3A02G368800/TraesCS1B02G223300/TraesCS3D02G361800/TraesCS2A02G493600/TraesCS6B02G302400/TraesCS3B02G400800/TraesCS2B02G521600/TraesCS2D02G493500/TraesCS6A02G312200/TraesCS1A02G209100/TraesCS1D02G103500/TraesCS5B02G158200/TraesCS1B02G048300/TraesCS2B02G517500/TraesCS2D02G069900/TraesCS2A02G489600/TraesCS1B02G122800/TraesCS1A02G094900/TraesCS6B02G376200/TraesCS1D02G039400/…	-/-/-/-/-/-/-/-/-/-/-/-/-/-/-/-/-/-/-/-/-/-/-/-/-/-/-/-/-/-/-/-/-/-/-/-/-/-/-/-/-/-/-/-/-/-/-/-/-/-/-/-/-/-/-/-/-/-/-/-/-/-/-/-/-/-/-/-/-/-/-/-/-/-/-/-/-/-/-/-/-/-/-/-/-/-/-/-/-/-	90	28	TraesCS2A02G493600/TraesCS2B02G521600/TraesCS2D02G493500/TraesCS5B02G158200/TraesCS2B02G517500/TraesCS2D02G069900/TraesCS2A02G489600/TraesCS2A02G381000/TraesCS5A02G160800/TraesCS2D02G489900/TraesCS6A02G174500/TraesCS7B02G130600/TraesCS6B02G203100/TraesCSU02G047800/TraesCS6A02G222700/TraesCS2A02G467900/TraesCS5D02G165700/TraesCS6B02G183600/TraesCS1D02G362700/TraesCS3A02G122400/TraesCS3D02G250600/T…	62	TraesCS1D02G212400/TraesCS3A02G368800/TraesCS1B02G223300/TraesCS3D02G361800/TraesCS6B02G302400/TraesCS3B02G400800/TraesCS6A02G312200/TraesCS1A02G209100/TraesCS1D02G103500/TraesCS1B02G048300/TraesCS1B02G122800/TraesCS1A02G094900/TraesCS6B02G376200/TraesCS1D02G039400/TraesCS7B02G363700/TraesCS2B02G398200/TraesCS6D02G255200/TraesCS6D02G291600/TraesCS2D02G218700/TraesCS6A02G344000/TraesCS5B02G468300/…
BP	GO:0005991	trehalose metabolic process	38/11189	59/33925	7.58e-07	3.97e-05	TraesCS6A02G248400/TraesCS1A02G210400/TraesCS3B02G323900/TraesCS1B02G224300/TraesCS6D02G230500/TraesCS5B02G193100/TraesCS3A02G289300/TraesCS5D02G200800/TraesCS2D02G168300/TraesCS1D02G213700/TraesCS3D02G289100/TraesCS6B02G276300/TraesCS4D02G239700/TraesCS1A02G338200/TraesCS2B02G187000/TraesCS1D02G340400/TraesCS5A02G203500/TraesCS5A02G190000/TraesCS6B02G384500/TraesCS1B02G350600/TraesCS1B02G351600/…	-/-/-/-/-/-/-/-/-/-/-/-/-/-/-/-/-/-/-/-/-/-/-/-/-/-/-/-/-/-/-/-/-/-/-/-/-/-	38	14	TraesCS2D02G168300/TraesCS4D02G239700/TraesCS2B02G187000/TraesCS6B02G384500/TraesCS1B02G351600/TraesCS1A02G339300/TraesCS1D02G341100/TraesCS2A02G161100/TraesCS2B02G187100/TraesCS1D02G186500/TraesCS6A02G301800/TraesCS4A02G062900/TraesCS6D02G281100/TraesCS4B02G239900	24	TraesCS6A02G248400/TraesCS1A02G210400/TraesCS3B02G323900/TraesCS1B02G224300/TraesCS6D02G230500/TraesCS5B02G193100/TraesCS3A02G289300/TraesCS5D02G200800/TraesCS1D02G213700/TraesCS3D02G289100/TraesCS6B02G276300/TraesCS1A02G338200/TraesCS1D02G340400/TraesCS5A02G203500/TraesCS5A02G190000/TraesCS1B02G350600/TraesCS1B02G197900/TraesCS1A02G183000/TraesCS6A02G351300/TraesCS5D02G210000/TraesCS7B02G085800/…
BP	GO:0051273	beta-glucan metabolic process	88/11189	174/33925	1.15e-06	5.87e-05	TraesCS4B02G104500/TraesCS6B02G468200/TraesCS3D02G094800/TraesCS7A02G555600/TraesCS1D02G397400/TraesCS3B02G110100/TraesCS3A02G398000/TraesCS2B02G236400/TraesCS7A02G033100/TraesCS3A02G094600/TraesCS1A02G389300/TraesCS7D02G029700/TraesCS3B02G430000/TraesCS3D02G391900/TraesCS4A02G456300/TraesCS2D02G557500/TraesCS1A02G196100/TraesCS3A02G245500/TraesCS5D02G261000/TraesCS6D02G291800/TraesCS6A02G312400/…	-/-/-/-/-/-/-/-/-/-/-/-/-/-/-/-/-/-/-/-/-/-/-/-/-/-/-/-/-/-/-/-/-/-/-/-/-/-/-/-/-/-/-/-/-/-/-/-/-/-/-/-/-/-/-/-/-/-/-/-/-/-/-/-/-/-/-/-/-/-/-/-/-/-/-/-/-/-/-/-/-/-/-/-/-/-/-/-	88	54	TraesCS4B02G104500/TraesCS6B02G468200/TraesCS3D02G094800/TraesCS1D02G397400/TraesCS3B02G110100/TraesCS3A02G398000/TraesCS2B02G236400/TraesCS3A02G094600/TraesCS1A02G389300/TraesCS3B02G430000/TraesCS3D02G391900/TraesCS5D02G261000/TraesCS7B02G111700/TraesCS3D02G027800/TraesCS4B02G066700/TraesCS3D02G289600/TraesCS4A02G248200/TraesCS1B02G377100/TraesCS5D02G176800/TraesCS1B02G167200/TraesCS2D02G217000/…	34	TraesCS7A02G555600/TraesCS7A02G033100/TraesCS7D02G029700/TraesCS4A02G456300/TraesCS2D02G557500/TraesCS1A02G196100/TraesCS3A02G245500/TraesCS6D02G291800/TraesCS6A02G312400/TraesCS1B02G210700/TraesCS7B02G480200/TraesCS6B02G342600/TraesCS2B02G586600/TraesCS7D02G555000/TraesCS7B02G188400/TraesCS3D02G246000/TraesCS1D02G199500/TraesCSU02G003300/TraesCS2B02G626500/TraesCS7D02G294300/TraesCS7A02G298600/T…
BP	GO:0009699	phenylpropanoid biosynthetic process	36/11189	56/33925	1.58e-06	7.66e-05	TraesCS6D02G162800/TraesCS3A02G229700/TraesCS6A02G173700/TraesCS4A02G005000/TraesCS6B02G201600/TraesCS1B02G048300/TraesCS1B02G122800/TraesCS1A02G094900/TraesCS3B02G612000/TraesCS2B02G398200/TraesCS2D02G218700/TraesCS5B02G468300/TraesCS5D02G018500/TraesCS2A02G381000/TraesCS2B02G398000/TraesCS1B02G048200/TraesCS1D02G039500/TraesCS2B02G398400/TraesCS2B02G224300/TraesCS5B02G468400/TraesCS4B02G200600/…	-/-/-/-/-/-/-/-/-/-/-/-/-/-/-/-/-/-/-/-/-/-/-/-/-/-/-/-/-/-/-/-/-/-/-/-	36	10	TraesCS6D02G162800/TraesCS6A02G173700/TraesCS6B02G201600/TraesCS3B02G612000/TraesCS5D02G018500/TraesCS2A02G381000/TraesCS6A02G222700/TraesCS6D02G212200/TraesCS1A02G102400/TraesCS6D02G004300	26	TraesCS3A02G229700/TraesCS4A02G005000/TraesCS1B02G048300/TraesCS1B02G122800/TraesCS1A02G094900/TraesCS2B02G398200/TraesCS2D02G218700/TraesCS5B02G468300/TraesCS2B02G398000/TraesCS1B02G048200/TraesCS1D02G039500/TraesCS2B02G398400/TraesCS2B02G224300/TraesCS5B02G468400/TraesCS4B02G200600/TraesCS3B02G399900/TraesCS1B02G048500/TraesCS3A02G368200/TraesCS2D02G377500/TraesCS4D02G201700/TraesCS2B02G224000/…
BP	GO:0009312	oligosaccharide biosynthetic process	49/11189	84/33925	1.58e-06	7.66e-05	TraesCS6A02G248400/TraesCS1A02G210400/TraesCS1B02G107600/TraesCS1A02G088600/TraesCS3B02G323900/TraesCS1B02G224300/TraesCS6D02G230500/TraesCS5B02G193100/TraesCS1D02G090000/TraesCS3A02G289300/TraesCS5D02G200800/TraesCS2D02G168300/TraesCS1D02G213700/TraesCS3D02G289100/TraesCS6B02G276300/TraesCS3D02G359900/TraesCS4D02G239700/TraesCS1A02G338200/TraesCS2B02G187000/TraesCS1D02G340400/TraesCS3B02G398300/…	-/-/-/-/-/-/-/-/-/-/-/-/-/-/-/-/-/-/-/-/-/-/-/-/-/-/-/-/-/-/-/-/-/-/-/-/-/-/-/-/-/-/-/-/-/-/-/-/-	49	20	TraesCS1B02G107600/TraesCS1A02G088600/TraesCS1D02G090000/TraesCS2D02G168300/TraesCS4D02G239700/TraesCS2B02G187000/TraesCS6B02G384500/TraesCS1B02G351600/TraesCS1A02G339300/TraesCS1D02G341100/TraesCS2A02G161100/TraesCS2B02G187100/TraesCS5D02G376500/TraesCS6A02G301800/TraesCS4A02G062900/TraesCS6A02G361100/TraesCS6D02G344600/TraesCS6D02G281100/TraesCS4B02G239900/TraesCS2A02G256000	29	TraesCS6A02G248400/TraesCS1A02G210400/TraesCS3B02G323900/TraesCS1B02G224300/TraesCS6D02G230500/TraesCS5B02G193100/TraesCS3A02G289300/TraesCS5D02G200800/TraesCS1D02G213700/TraesCS3D02G289100/TraesCS6B02G276300/TraesCS3D02G359900/TraesCS1A02G338200/TraesCS1D02G340400/TraesCS3B02G398300/TraesCS5A02G203500/TraesCS5A02G190000/TraesCS3A02G367000/TraesCS1B02G350600/TraesCS5B02G002900/TraesCS1B02G229000/…
BP	GO:0006820	anion transport	141/11189	308/33925	1.86e-06	8.77e-05	TraesCS4D02G275300/TraesCS7D02G485400/TraesCS7D02G485300/TraesCSU02G115200/TraesCS3A02G472400/TraesCS4D02G283600/TraesCS4B02G276700/TraesCS5B02G470100/TraesCS7D02G485100/TraesCS2B02G010500/TraesCS6B02G198400/TraesCS1B02G415800/TraesCS7B02G405000/TraesCS6B02G178900/TraesCS6D02G140800/TraesCS7A02G497900/TraesCS7B02G404900/TraesCS7B02G294400/TraesCS1D02G004700/TraesCS4A02G388000/TraesCS7A02G231600/T…	-/-/-/-/-/-/-/-/-/-/-/-/-/-/-/-/-/-/-/-/-/-/-/-/-/-/-/-/-/-/-/-/-/-/-/-/-/-/-/-/-/-/-/-/-/-/-/-/-/-/-/-/-/-/-/-/-/-/-/-/-/-/-/-/-/-/-/-/-/-/-/-/-/-/-/-/-/-/-/-/-/-/-/-/-/-/-/-/-/-/-/-/-/-/-/-/-/-/-/-/-/-/-/-/-/-/-/-/-/-/-/-/-/-/-/-/-/-/-/-/-/-/-/-/-/-/-/-/-/-/-/-/-/-/-/-/-/-/-/-/-	141	80	TraesCS7D02G485400/TraesCS7D02G485300/TraesCSU02G115200/TraesCS3A02G472400/TraesCS4D02G283600/TraesCS5B02G470100/TraesCS7D02G485100/TraesCS2B02G010500/TraesCS6B02G198400/TraesCS1B02G415800/TraesCS7B02G405000/TraesCS6B02G178900/TraesCS6D02G140800/TraesCS7A02G497900/TraesCS7B02G404900/TraesCS7B02G294400/TraesCS4A02G388000/TraesCS6A02G170200/TraesCS3B02G323500/TraesCS7A02G392200/TraesCS3A02G096000/T…	61	TraesCS4D02G275300/TraesCS4B02G276700/TraesCS1D02G004700/TraesCS7A02G231600/TraesCS4A02G043400/TraesCS4A02G029100/TraesCS2B02G368100/TraesCS7D02G221900/TraesCS3D02G127300/TraesCS1B02G001800/TraesCS4B02G043300/TraesCS1B02G137300/TraesCS4D02G040800/TraesCS4B02G336400/TraesCS7D02G211100/TraesCS2A02G402400/TraesCS3D02G230200/TraesCS3B02G252800/TraesCS3A02G125300/TraesCS6D02G084000/TraesCSU02G053600/T…
BP	GO:0015711	organic anion transport	73/11189	140/33925	2.16e-06	9.92e-05	TraesCS7D02G485400/TraesCS7D02G485300/TraesCS4D02G283600/TraesCS7D02G485100/TraesCS6B02G198400/TraesCS7B02G405000/TraesCS6B02G178900/TraesCS6D02G140800/TraesCS7A02G497900/TraesCS7B02G404900/TraesCS7B02G294400/TraesCS1D02G004700/TraesCS7A02G231600/TraesCS6A02G170200/TraesCS7A02G392200/TraesCS3A02G096000/TraesCS2B02G368100/TraesCS3D02G096500/TraesCS6D02G160000/TraesCS7B02G404600/TraesCS7D02G221900/…	-/-/-/-/-/-/-/-/-/-/-/-/-/-/-/-/-/-/-/-/-/-/-/-/-/-/-/-/-/-/-/-/-/-/-/-/-/-/-/-/-/-/-/-/-/-/-/-/-/-/-/-/-/-/-/-/-/-/-/-/-/-/-/-/-/-/-/-/-/-/-/-/-	73	38	TraesCS7D02G485400/TraesCS7D02G485300/TraesCS4D02G283600/TraesCS7D02G485100/TraesCS6B02G198400/TraesCS7B02G405000/TraesCS6B02G178900/TraesCS6D02G140800/TraesCS7A02G497900/TraesCS7B02G404900/TraesCS7B02G294400/TraesCS6A02G170200/TraesCS7A02G392200/TraesCS3A02G096000/TraesCS3D02G096500/TraesCS6D02G160000/TraesCS7B02G404600/TraesCS7A02G392100/TraesCS7D02G485200/TraesCS7D02G387800/TraesCS6B02G270300/…	35	TraesCS1D02G004700/TraesCS7A02G231600/TraesCS2B02G368100/TraesCS7D02G221900/TraesCS1B02G001800/TraesCS4B02G043300/TraesCS4D02G040800/TraesCS7D02G211100/TraesCS2A02G402400/TraesCS3D02G230200/TraesCS3B02G252800/TraesCSU02G053600/TraesCS3D02G193200/TraesCS4B02G217300/TraesCS7B02G127200/TraesCS7B02G116000/TraesCS1A02G002500/TraesCS2B02G236000/TraesCS4D02G176300/TraesCS7D02G012200/TraesCS7B02G241400/T…
BP	GO:0043650	dicarboxylic acid biosynthetic process	23/11189	31/33925	3.14e-06	0.000141296	TraesCS7D02G066600/TraesCSU02G063500/TraesCS3D02G167700/TraesCS4B02G220800/TraesCS5D02G336400/TraesCS7A02G071200/TraesCS5B02G331100/TraesCS2A02G163600/TraesCS4D02G221100/TraesCS5A02G330700/TraesCS3D02G266400/TraesCS4A02G083400/TraesCS2B02G189300/TraesCS2D02G170400/TraesCS3A02G266300/TraesCS1D02G045200/TraesCS3A02G160500/TraesCS2D02G132900/TraesCS3B02G191100/TraesCS3B02G299800/TraesCS1A02G044600/T…	-/-/-/-/-/-/-/-/-/-/-/-/-/-/-/-/-/-/-/-/-/-/-	23	16	TraesCS7D02G066600/TraesCSU02G063500/TraesCS4B02G220800/TraesCS5D02G336400/TraesCS7A02G071200/TraesCS5B02G331100/TraesCS2A02G163600/TraesCS4D02G221100/TraesCS5A02G330700/TraesCS4A02G083400/TraesCS2B02G189300/TraesCS2D02G170400/TraesCS1D02G045200/TraesCS1A02G044600/TraesCS7A02G276900/TraesCS7B02G174600	7	TraesCS3D02G167700/TraesCS3D02G266400/TraesCS3A02G266300/TraesCS3A02G160500/TraesCS2D02G132900/TraesCS3B02G191100/TraesCS3B02G299800
BP	GO:0016051	carbohydrate biosynthetic process	170/11189	386/33925	3.44e-06	0.000148588	TraesCS6A02G248400/TraesCS1A02G210400/TraesCS1B02G107600/TraesCS1A02G088600/TraesCS3B02G323900/TraesCS1B02G224300/TraesCS6D02G230500/TraesCS5B02G193100/TraesCS6B02G468200/TraesCS1D02G090000/TraesCS3A02G289300/TraesCS5D02G200800/TraesCS3D02G094800/TraesCS2D02G168300/TraesCS7A02G555600/TraesCS1D02G213700/TraesCS3D02G289100/TraesCS3B02G110100/TraesCS6B02G276300/TraesCS2B02G236400/TraesCS7A02G033100/…	-/-/-/-/-/-/-/-/-/-/-/-/-/-/-/-/-/-/-/-/-/-/-/-/-/-/-/-/-/-/-/-/-/-/-/-/-/-/-/-/-/-/-/-/-/-/-/-/-/-/-/-/-/-/-/-/-/-/-/-/-/-/-/-/-/-/-/-/-/-/-/-/-/-/-/-/-/-/-/-/-/-/-/-/-/-/-/-/-/-/-/-/-/-/-/-/-/-/-/-/-/-/-/-/-/-/-/-/-/-/-/-/-/-/-/-/-/-/-/-/-/-/-/-/-/-/-/-/-/-/-/-/-/-/-/-/-/-/-/-/-/-/-/-/-/-/-/-/-/-/-/-/-/-/-/-/-/FBP/-/-/-/-/-/-/-/-/-/-/-/-	170	86	TraesCS1B02G107600/TraesCS1A02G088600/TraesCS6B02G468200/TraesCS1D02G090000/TraesCS3D02G094800/TraesCS2D02G168300/TraesCS3B02G110100/TraesCS2B02G236400/TraesCS3A02G094600/TraesCS1B02G081900/TraesCS1B02G337400/TraesCS1A02G324000/TraesCS1D02G325300/TraesCS4D02G239700/TraesCS5A02G313000/TraesCS2B02G187000/TraesCS6B02G384500/TraesCS6B02G335600/TraesCS7A02G560100/TraesCS1B02G351600/TraesCS1A02G339300/…	84	TraesCS6A02G248400/TraesCS1A02G210400/TraesCS3B02G323900/TraesCS1B02G224300/TraesCS6D02G230500/TraesCS5B02G193100/TraesCS3A02G289300/TraesCS5D02G200800/TraesCS7A02G555600/TraesCS1D02G213700/TraesCS3D02G289100/TraesCS6B02G276300/TraesCS7A02G033100/TraesCS3D02G359900/TraesCS5A02G165400/TraesCS7D02G029700/TraesCS1A02G338200/TraesCS1D02G340400/TraesCS3B02G398300/TraesCS5A02G203500/TraesCS5A02G190000/…
BP	GO:0045491	xylan metabolic process	33/11189	51/33925	3.46e-06	0.000148588	TraesCS3B02G514800/TraesCS6A02G077000/TraesCS3D02G467500/TraesCS1B02G081900/TraesCS5A02G313000/TraesCS7A02G560100/TraesCS3D02G269800/TraesCS3D02G467300/TraesCS4B02G089200/TraesCS3B02G514900/TraesCS2A02G040300/TraesCS1B02G382900/TraesCS3D02G467600/TraesCS4A02G227100/TraesCS3B02G304000/TraesCS1D02G370900/TraesCS3A02G471900/TraesCS4D02G086700/TraesCS2D02G038900/TraesCS5D02G157300/TraesCS7A02G443100/…	-/-/-/-/-/-/-/-/-/-/-/-/-/-/-/-/-/-/-/-/-/-/-/-/-/-/-/-/-/-/-/-/-	33	25	TraesCS3B02G514800/TraesCS6A02G077000/TraesCS3D02G467500/TraesCS1B02G081900/TraesCS5A02G313000/TraesCS7A02G560100/TraesCS3D02G467300/TraesCS4B02G089200/TraesCS3B02G514900/TraesCS1B02G382900/TraesCS4A02G227100/TraesCS1D02G370900/TraesCS3A02G471900/TraesCS4D02G086700/TraesCS7A02G443100/TraesCS3B02G042800/TraesCS4A02G173800/TraesCS7D02G432300/TraesCS7B02G341900/TraesCS5D02G319700/TraesCS3B02G545900/…	8	TraesCS3D02G269800/TraesCS2A02G040300/TraesCS3D02G467600/TraesCS3B02G304000/TraesCS2D02G038900/TraesCS5D02G157300/TraesCS4B02G301200/TraesCS5B02G150700
BP	GO:0044550	secondary metabolite biosynthetic process	48/11189	84/33925	4.5e-06	0.000188616	TraesCS6D02G162800/TraesCS3A02G229700/TraesCS6A02G173700/TraesCS4A02G005000/TraesCS1B02G337400/TraesCS6B02G201600/TraesCS1A02G324000/TraesCS1D02G325300/TraesCS1B02G048300/TraesCS1B02G122800/TraesCS1A02G094900/TraesCS3B02G612000/TraesCS2B02G398200/TraesCS2D02G218700/TraesCS5B02G468300/TraesCS5D02G018500/TraesCS4A02G106400/TraesCS2A02G381000/TraesCS4D02G198600/TraesCS2B02G398000/TraesCS4D02G349600/…	-/-/-/-/-/-/-/-/-/-/-/-/-/-/-/-/-/-/-/-/-/-/-/-/-/-/-/-/-/-/-/-/-/-/-/-/-/-/-/-/-/-/-/-/-/-/-/-	48	14	TraesCS6D02G162800/TraesCS6A02G173700/TraesCS1B02G337400/TraesCS6B02G201600/TraesCS1A02G324000/TraesCS1D02G325300/TraesCS3B02G612000/TraesCS5D02G018500/TraesCS2A02G381000/TraesCS4D02G349600/TraesCS6A02G222700/TraesCS6D02G212200/TraesCS1A02G102400/TraesCS6D02G004300	34	TraesCS3A02G229700/TraesCS4A02G005000/TraesCS1B02G048300/TraesCS1B02G122800/TraesCS1A02G094900/TraesCS2B02G398200/TraesCS2D02G218700/TraesCS5B02G468300/TraesCS4A02G106400/TraesCS4D02G198600/TraesCS2B02G398000/TraesCS1B02G048200/TraesCS4B02G197800/TraesCS1D02G039500/TraesCS2B02G398400/TraesCS4D02G096400/TraesCS2B02G224300/TraesCS5B02G468400/TraesCS4B02G100100/TraesCS4B02G200600/TraesCS3B02G399900/…
BP	GO:0005992	trehalose biosynthetic process	35/11189	56/33925	5.67e-06	0.000232472	TraesCS6A02G248400/TraesCS1A02G210400/TraesCS3B02G323900/TraesCS1B02G224300/TraesCS6D02G230500/TraesCS5B02G193100/TraesCS3A02G289300/TraesCS5D02G200800/TraesCS2D02G168300/TraesCS1D02G213700/TraesCS3D02G289100/TraesCS6B02G276300/TraesCS4D02G239700/TraesCS1A02G338200/TraesCS2B02G187000/TraesCS1D02G340400/TraesCS5A02G203500/TraesCS5A02G190000/TraesCS6B02G384500/TraesCS1B02G350600/TraesCS1B02G351600/…	-/-/-/-/-/-/-/-/-/-/-/-/-/-/-/-/-/-/-/-/-/-/-/-/-/-/-/-/-/-/-/-/-/-/-	35	13	TraesCS2D02G168300/TraesCS4D02G239700/TraesCS2B02G187000/TraesCS6B02G384500/TraesCS1B02G351600/TraesCS1A02G339300/TraesCS1D02G341100/TraesCS2A02G161100/TraesCS2B02G187100/TraesCS6A02G301800/TraesCS4A02G062900/TraesCS6D02G281100/TraesCS4B02G239900	22	TraesCS6A02G248400/TraesCS1A02G210400/TraesCS3B02G323900/TraesCS1B02G224300/TraesCS6D02G230500/TraesCS5B02G193100/TraesCS3A02G289300/TraesCS5D02G200800/TraesCS1D02G213700/TraesCS3D02G289100/TraesCS6B02G276300/TraesCS1A02G338200/TraesCS1D02G340400/TraesCS5A02G203500/TraesCS5A02G190000/TraesCS1B02G350600/TraesCS6A02G351300/TraesCS5D02G210000/TraesCS7B02G085800/TraesCS6D02G334000/TraesCS7D02G182600/…
BP	GO:0044282	small molecule catabolic process	108/11189	230/33925	7.07e-06	0.000283667	TraesCS1D02G212400/TraesCS3A02G368800/TraesCS1B02G223300/TraesCS3B02G408900/TraesCS3D02G361800/TraesCS2A02G493600/TraesCS6B02G302400/TraesCS3B02G400800/TraesCS2B02G521600/TraesCS2D02G493500/TraesCS6A02G312200/TraesCS1A02G209100/TraesCS1D02G103500/TraesCS5B02G158200/TraesCS1B02G048300/TraesCS2B02G517500/TraesCS2D02G069900/TraesCS2A02G489600/TraesCS1B02G122800/TraesCS1A02G094900/TraesCS6B02G376200/…	-/-/-/-/-/-/-/-/-/-/-/-/-/-/-/-/-/-/-/-/-/-/-/-/-/-/-/-/-/-/-/-/-/-/-/-/-/-/-/-/-/-/-/-/-/-/-/-/-/-/-/-/-/-/-/-/-/-/-/-/-/-/-/-/-/-/-/-/-/-/-/-/-/-/-/-/-/-/-/-/-/-/-/-/-/-/-/-/-/-/-/-/-/-/-/-/-/-/-/-/-/-/-/-/-/-/-/-	108	31	TraesCS2A02G493600/TraesCS2B02G521600/TraesCS2D02G493500/TraesCS5B02G158200/TraesCS2B02G517500/TraesCS2D02G069900/TraesCS2A02G489600/TraesCS2A02G515700/TraesCS2A02G381000/TraesCS5A02G160800/TraesCS2D02G489900/TraesCS6A02G174500/TraesCS7B02G130600/TraesCS6B02G203100/TraesCSU02G047800/TraesCS6A02G222700/TraesCS2A02G467900/TraesCS5D02G165700/TraesCS6B02G183600/TraesCS1D02G362700/TraesCS3A02G122400/T…	77	TraesCS1D02G212400/TraesCS3A02G368800/TraesCS1B02G223300/TraesCS3B02G408900/TraesCS3D02G361800/TraesCS6B02G302400/TraesCS3B02G400800/TraesCS6A02G312200/TraesCS1A02G209100/TraesCS1D02G103500/TraesCS1B02G048300/TraesCS1B02G122800/TraesCS1A02G094900/TraesCS6B02G376200/TraesCS1D02G039400/TraesCS2A02G548000/TraesCS7A02G357800/TraesCS3D02G369200/TraesCS7B02G363700/TraesCS7B02G269900/TraesCS2B02G398200/…
BP	GO:0009084	glutamine family amino acid biosynthetic process	37/11189	61/33925	8.45e-06	0.000332304	TraesCS3B02G395900/TraesCS3D02G357200/novel.11188/TraesCS3A02G363700/TraesCS2D02G412000/TraesCS2A02G500400/TraesCS3D02G266400/TraesCS7B02G136600/TraesCS4A02G266900/TraesCS2B02G528300/TraesCS1A02G246600/TraesCS4B02G185000/TraesCS4B02G080800/TraesCS2D02G500600/TraesCS3A02G266300/TraesCS1B02G257300/TraesCS6D02G232400/TraesCS4D02G204800/TraesCS6A02G298100/TraesCS7A02G241100/TraesCS2D02G132900/TraesCS…	-/-/-/-/-/-/-/-/-/-/-/-/-/-/-/-/-/-/-/-/-/-/-/-/-/-/-/-/-/-/-/-/-/-/-/-/-	37	22	TraesCS3B02G395900/TraesCS3D02G357200/novel.11188/TraesCS3A02G363700/TraesCS2D02G412000/TraesCS4A02G266900/TraesCS1A02G246600/TraesCS4B02G185000/TraesCS4B02G080800/TraesCS1B02G257300/TraesCS4D02G204800/TraesCS6A02G298100/TraesCS4A02G234400/TraesCS4D02G079600/TraesCS2A02G414700/TraesCS2B02G433900/TraesCS4D02G186300/TraesCS4B02G204000/TraesCS1A02G143000/TraesCS3A02G149900/TraesCS1D02G245900/TraesCS…	15	TraesCS2A02G500400/TraesCS3D02G266400/TraesCS7B02G136600/TraesCS2B02G528300/TraesCS2D02G500600/TraesCS3A02G266300/TraesCS6D02G232400/TraesCS7A02G241100/TraesCS2D02G132900/TraesCS6B02G274800/TraesCS7D02G240100/TraesCS4D02G240700/TraesCS2D02G196900/TraesCS4A02G063800/TraesCS3B02G299800
BP	GO:0043455	regulation of secondary metabolic process	18/11189	23/33925	1.1e-05	0.000424173	TraesCS3A02G148700/TraesCS4B02G251800/TraesCS4D02G251800/TraesCS3D02G156500/TraesCS3B02G175900/TraesCS1B02G337400/TraesCS1A02G324000/TraesCS1D02G325300/TraesCS5D02G018500/TraesCS7A02G037600/TraesCS4D02G096400/TraesCS4A02G052500/TraesCS4B02G100100/TraesCS2D02G103300/TraesCS4A02G216100/TraesCS2A02G103500/TraesCS2B02G120800/TraesCS1A02G102400	-/-/-/-/-/-/-/-/-/-/-/-/-/-/-/-/-/-	18	9	TraesCS3A02G148700/TraesCS3D02G156500/TraesCS3B02G175900/TraesCS1B02G337400/TraesCS1A02G324000/TraesCS1D02G325300/TraesCS5D02G018500/TraesCS7A02G037600/TraesCS1A02G102400	9	TraesCS4B02G251800/TraesCS4D02G251800/TraesCS4D02G096400/TraesCS4A02G052500/TraesCS4B02G100100/TraesCS2D02G103300/TraesCS4A02G216100/TraesCS2A02G103500/TraesCS2B02G120800
BP	GO:0034765	regulation of ion transmembrane transport	33/11189	53/33925	1.17e-05	0.000442909	TraesCS7D02G485400/TraesCS7D02G485300/TraesCS3B02G265500/TraesCS3A02G233800/TraesCS7D02G485100/TraesCS6B02G198400/TraesCS1B02G415800/TraesCS7B02G405000/TraesCS6B02G178900/TraesCS6D02G140800/TraesCS7A02G497900/TraesCS7B02G404900/TraesCS7B02G294400/TraesCS6A02G170200/TraesCS3D02G219600/TraesCS7A02G392200/TraesCS6D02G160000/TraesCS7B02G404600/TraesCS7B02G106900/TraesCS7A02G392100/TraesCS7D02G485200/…	-/-/-/-/-/-/-/-/-/-/-/-/-/-/-/-/-/-/-/-/-/-/-/-/-/-/-/-/-/-/-/-/-	33	27	TraesCS7D02G485400/TraesCS7D02G485300/TraesCS7D02G485100/TraesCS6B02G198400/TraesCS1B02G415800/TraesCS7B02G405000/TraesCS6B02G178900/TraesCS6D02G140800/TraesCS7A02G497900/TraesCS7B02G404900/TraesCS7B02G294400/TraesCS6A02G170200/TraesCS7A02G392200/TraesCS6D02G160000/TraesCS7B02G404600/TraesCS7A02G392100/TraesCS7D02G485200/TraesCS7D02G387800/TraesCS7A02G392300/TraesCS6A02G150800/TraesCS7D02G387700/…	6	TraesCS3B02G265500/TraesCS3A02G233800/TraesCS3D02G219600/TraesCS7B02G106900/TraesCS1D02G267800/TraesCS2D02G271600
BP	GO:0006526	arginine biosynthetic process	19/11189	25/33925	1.31e-05	0.000480643	TraesCS2D02G412000/TraesCS7B02G136600/TraesCS1A02G246600/TraesCS4B02G185000/TraesCS4B02G080800/TraesCS1B02G257300/TraesCS6D02G232400/TraesCS4D02G204800/TraesCS7A02G241100/TraesCS6B02G274800/TraesCS4A02G234400/TraesCS4D02G079600/TraesCS2A02G414700/TraesCS2B02G433900/TraesCS4D02G186300/TraesCS4B02G204000/TraesCS7D02G240100/TraesCS2D02G196900/TraesCS1D02G245900	-/-/-/-/-/-/-/-/-/-/-/-/-/-/-/-/-/-/-	19	13	TraesCS2D02G412000/TraesCS1A02G246600/TraesCS4B02G185000/TraesCS4B02G080800/TraesCS1B02G257300/TraesCS4D02G204800/TraesCS4A02G234400/TraesCS4D02G079600/TraesCS2A02G414700/TraesCS2B02G433900/TraesCS4D02G186300/TraesCS4B02G204000/TraesCS1D02G245900	6	TraesCS7B02G136600/TraesCS6D02G232400/TraesCS7A02G241100/TraesCS6B02G274800/TraesCS7D02G240100/TraesCS2D02G196900
BP	GO:0006559	L-phenylalanine catabolic process	31/11189	49/33925	1.35e-05	0.000480643	TraesCS1D02G103500/TraesCS1B02G048300/TraesCS1B02G122800/TraesCS1A02G094900/TraesCS1D02G039400/TraesCS2B02G398200/TraesCS2D02G218700/TraesCS5B02G468300/TraesCS2A02G381000/TraesCS2B02G398000/TraesCS2D02G204700/TraesCS1B02G048200/TraesCS2A02G196700/TraesCS1D02G039500/TraesCS2D02G204400/TraesCS2B02G398400/TraesCS1D02G039300/TraesCS2A02G380800/TraesCS2B02G224300/TraesCS5B02G468400/TraesCS6A02G222700/…	-/-/-/-/-/-/-/-/-/-/-/-/-/-/-/-/-/-/-/-/-/-/-/-/-/-/-/-/-/-/-	31	3	TraesCS2A02G381000/TraesCS6A02G222700/TraesCS6D02G212200	28	TraesCS1D02G103500/TraesCS1B02G048300/TraesCS1B02G122800/TraesCS1A02G094900/TraesCS1D02G039400/TraesCS2B02G398200/TraesCS2D02G218700/TraesCS5B02G468300/TraesCS2B02G398000/TraesCS2D02G204700/TraesCS1B02G048200/TraesCS2A02G196700/TraesCS1D02G039500/TraesCS2D02G204400/TraesCS2B02G398400/TraesCS1D02G039300/TraesCS2A02G380800/TraesCS2B02G224300/TraesCS5B02G468400/TraesCS1B02G048500/TraesCS2D02G377500/…
BP	GO:1902222	erythrose 4-phosphate/phosphoenolpyruvate family amino acid catabolic process	31/11189	49/33925	1.35e-05	0.000480643	TraesCS1D02G103500/TraesCS1B02G048300/TraesCS1B02G122800/TraesCS1A02G094900/TraesCS1D02G039400/TraesCS2B02G398200/TraesCS2D02G218700/TraesCS5B02G468300/TraesCS2A02G381000/TraesCS2B02G398000/TraesCS2D02G204700/TraesCS1B02G048200/TraesCS2A02G196700/TraesCS1D02G039500/TraesCS2D02G204400/TraesCS2B02G398400/TraesCS1D02G039300/TraesCS2A02G380800/TraesCS2B02G224300/TraesCS5B02G468400/TraesCS6A02G222700/…	-/-/-/-/-/-/-/-/-/-/-/-/-/-/-/-/-/-/-/-/-/-/-/-/-/-/-/-/-/-/-	31	3	TraesCS2A02G381000/TraesCS6A02G222700/TraesCS6D02G212200	28	TraesCS1D02G103500/TraesCS1B02G048300/TraesCS1B02G122800/TraesCS1A02G094900/TraesCS1D02G039400/TraesCS2B02G398200/TraesCS2D02G218700/TraesCS5B02G468300/TraesCS2B02G398000/TraesCS2D02G204700/TraesCS1B02G048200/TraesCS2A02G196700/TraesCS1D02G039500/TraesCS2D02G204400/TraesCS2B02G398400/TraesCS1D02G039300/TraesCS2A02G380800/TraesCS2B02G224300/TraesCS5B02G468400/TraesCS1B02G048500/TraesCS2D02G377500/…
BP	GO:0043269	regulation of ion transport	37/11189	62/33925	1.43e-05	0.000500125	TraesCS7D02G485400/TraesCS7D02G485300/TraesCS3B02G265500/TraesCS3A02G233800/TraesCS7D02G485100/TraesCS6B02G198400/TraesCS1B02G415800/TraesCS7B02G405000/TraesCS6B02G178900/TraesCS6D02G140800/TraesCS7A02G497900/TraesCS7B02G404900/TraesCS7B02G294400/TraesCS6A02G170200/TraesCS3D02G219600/TraesCS7A02G392200/TraesCS6D02G160000/TraesCS7B02G404600/TraesCS7B02G106900/TraesCS7A02G392100/TraesCS7D02G485200/…	-/-/-/-/-/-/-/-/-/-/-/-/-/-/-/-/-/-/-/-/-/-/-/-/-/-/-/-/-/-/-/-/-/-/-/-/-	37	28	TraesCS7D02G485400/TraesCS7D02G485300/TraesCS7D02G485100/TraesCS6B02G198400/TraesCS1B02G415800/TraesCS7B02G405000/TraesCS6B02G178900/TraesCS6D02G140800/TraesCS7A02G497900/TraesCS7B02G404900/TraesCS7B02G294400/TraesCS6A02G170200/TraesCS7A02G392200/TraesCS6D02G160000/TraesCS7B02G404600/TraesCS7A02G392100/TraesCS7D02G485200/TraesCS7D02G387800/TraesCS7A02G392300/TraesCS6A02G150800/TraesCS7D02G387700/…	9	TraesCS3B02G265500/TraesCS3A02G233800/TraesCS3D02G219600/TraesCS7B02G106900/TraesCS5A02G397100/TraesCS5D02G406800/TraesCS5B02G402100/TraesCS1D02G267800/TraesCS2D02G271600
BP	GO:0030245	cellulose catabolic process	29/11189	45/33925	1.52e-05	0.000511872	TraesCS4B02G104500/TraesCS1D02G397400/TraesCS3A02G398000/TraesCS1A02G389300/TraesCS3B02G430000/TraesCS3D02G391900/TraesCS2D02G557500/TraesCS6D02G291800/TraesCS6A02G312400/TraesCS7B02G111700/TraesCS3D02G027800/TraesCS4B02G066700/TraesCS4A02G248200/TraesCS6B02G342600/TraesCS2B02G586600/TraesCS1B02G377100/TraesCS5D02G176800/TraesCS5B02G169500/TraesCS7D02G314400/TraesCS1A02G360700/TraesCS4D02G065600/…	-/-/-/-/-/-/-/-/-/-/-/-/-/-/-/-/-/-/-/-/-/-/-/-/-/-/-/-/-	29	22	TraesCS4B02G104500/TraesCS1D02G397400/TraesCS3A02G398000/TraesCS1A02G389300/TraesCS3B02G430000/TraesCS3D02G391900/TraesCS7B02G111700/TraesCS3D02G027800/TraesCS4B02G066700/TraesCS4A02G248200/TraesCS1B02G377100/TraesCS5D02G176800/TraesCS5B02G169500/TraesCS7D02G314400/TraesCS1A02G360700/TraesCS4D02G065600/TraesCS5A02G172100/TraesCS7A02G317700/TraesCS4D02G175300/TraesCS7D02G207600/TraesCS5B02G201100/…	7	TraesCS2D02G557500/TraesCS6D02G291800/TraesCS6A02G312400/TraesCS6B02G342600/TraesCS2B02G586600/TraesCS2A02G352800/TraesCS2A02G556300
BP	GO:0051275	beta-glucan catabolic process	29/11189	45/33925	1.52e-05	0.000511872	TraesCS4B02G104500/TraesCS1D02G397400/TraesCS3A02G398000/TraesCS1A02G389300/TraesCS3B02G430000/TraesCS3D02G391900/TraesCS2D02G557500/TraesCS6D02G291800/TraesCS6A02G312400/TraesCS7B02G111700/TraesCS3D02G027800/TraesCS4B02G066700/TraesCS4A02G248200/TraesCS6B02G342600/TraesCS2B02G586600/TraesCS1B02G377100/TraesCS5D02G176800/TraesCS5B02G169500/TraesCS7D02G314400/TraesCS1A02G360700/TraesCS4D02G065600/…	-/-/-/-/-/-/-/-/-/-/-/-/-/-/-/-/-/-/-/-/-/-/-/-/-/-/-/-/-	29	22	TraesCS4B02G104500/TraesCS1D02G397400/TraesCS3A02G398000/TraesCS1A02G389300/TraesCS3B02G430000/TraesCS3D02G391900/TraesCS7B02G111700/TraesCS3D02G027800/TraesCS4B02G066700/TraesCS4A02G248200/TraesCS1B02G377100/TraesCS5D02G176800/TraesCS5B02G169500/TraesCS7D02G314400/TraesCS1A02G360700/TraesCS4D02G065600/TraesCS5A02G172100/TraesCS7A02G317700/TraesCS4D02G175300/TraesCS7D02G207600/TraesCS5B02G201100/…	7	TraesCS2D02G557500/TraesCS6D02G291800/TraesCS6A02G312400/TraesCS6B02G342600/TraesCS2B02G586600/TraesCS2A02G352800/TraesCS2A02G556300
BP	GO:0016052	carbohydrate catabolic process	164/11189	379/33925	1.69e-05	0.000557936	TraesCS3B02G514800/TraesCS4D02G107400/TraesCS4A02G206400/TraesCS4B02G104500/TraesCS2D02G099900/TraesCS6A02G077000/TraesCS6D02G148700/TraesCS1D02G397400/TraesCS3B02G392000/TraesCS3A02G398000/TraesCS3D02G467500/TraesCS4A02G373800/TraesCS1A02G389300/TraesCS3A02G359400/TraesCS4B02G109900/TraesCS3B02G430000/TraesCS1D02G264000/TraesCS7A02G473900/TraesCS1A02G263900/TraesCS3A02G073300/TraesCS3D02G404000/…	-/-/-/-/-/-/-/-/-/-/-/-/-/-/-/-/-/-/-/-/-/-/-/-/-/-/-/-/-/-/-/-/-/-/-/-/-/-/-/-/-/-/-/-/-/-/-/-/-/-/-/-/-/-/-/-/-/-/-/-/-/-/-/-/-/-/-/-/-/-/-/-/-/-/-/-/-/-/-/-/-/-/-/-/-/-/-/-/-/-/-/-/-/-/-/-/-/-/-/-/-/-/-/-/-/-/-/-/-/-/-/-/-/-/-/-/-/-/-/-/-/-/-/-/-/-/-/-/-/-/-/-/-/-/-/-/-/-/-/-/-/-/-/-/-/-/-/-/-/-/-/-/-/-/-/-/-/-/-/-/-/-/-/-	164	60	TraesCS3B02G514800/TraesCS4B02G104500/TraesCS6A02G077000/TraesCS1D02G397400/TraesCS3A02G398000/TraesCS3D02G467500/TraesCS1A02G389300/TraesCS3B02G430000/TraesCS1D02G264000/TraesCS7A02G473900/TraesCS1A02G263900/TraesCS3D02G404000/TraesCS3D02G391900/TraesCS3D02G026400/TraesCS3D02G467300/TraesCS3A02G020300/TraesCS2A02G515700/TraesCS3B02G514900/TraesCS7B02G111700/TraesCS3D02G027800/TraesCS4B02G066700/…	104	TraesCS4D02G107400/TraesCS4A02G206400/TraesCS2D02G099900/TraesCS6D02G148700/TraesCS3B02G392000/TraesCS4A02G373800/TraesCS3A02G359400/TraesCS4B02G109900/TraesCS3A02G073300/TraesCS7B02G086800/TraesCS3D02G349000/TraesCS3D02G278000/TraesCS7A02G357800/TraesCS2D02G557500/TraesCS7B02G269900/TraesCS6B02G187500/TraesCS6D02G281900/TraesCS7A02G133500/TraesCS3B02G087400/TraesCS7D02G364900/TraesCS3B02G422900/…
BP	GO:0015979	photosynthesis	160/11189	369/33925	1.85e-05	0.000603274	TraesCS5A02G322500/TraesCS5A02G165700/TraesCS1D02G428200/TraesCS5B02G353200/TraesCS5A02G350600/TraesCS7D02G276300/TraesCS5D02G357600/TraesCS5D02G169600/TraesCS5D02G329200/TraesCS3B02G061700/TraesCS2A02G187200/TraesCS2A02G204800/TraesCS2D02G200700/TraesCS1B02G432700/TraesCS1D02G411300/TraesCS5B02G426500/TraesCS2A02G252600/TraesCS5B02G162800/TraesCS5D02G169900/TraesCS5D02G432900/TraesCS3A02G454900/…	-/-/-/-/-/-/-/-/-/-/-/-/-/-/-/-/-/-/-/-/-/-/-/-/-/-/-/-/-/-/-/-/-/-/-/-/-/-/-/-/-/-/-/-/-/-/-/-/-/-/-/-/-/-/-/-/-/-/-/-/-/-/-/-/-/-/-/-/-/petC/-/-/-/-/-/-/-/-/-/-/-/-/-/-/-/-/-/-/-/-/-/-/-/-/-/-/-/-/-/-/-/-/-/-/-/-/-/-/-/-/-/-/-/-/-/-/-/-/-/-/-/-/-/-/-/-/-/-/-/-/-/-/-/-/-/-/-/-/-/-/-/-/-/-/-/-/-/-/-/-/-/-/FBP/-/-/-/-/-/-/-	160	3	TraesCS2A02G058700/TraesCS4D02G031100/novel.5581	157	TraesCS5A02G322500/TraesCS5A02G165700/TraesCS1D02G428200/TraesCS5B02G353200/TraesCS5A02G350600/TraesCS7D02G276300/TraesCS5D02G357600/TraesCS5D02G169600/TraesCS5D02G329200/TraesCS3B02G061700/TraesCS2A02G187200/TraesCS2A02G204800/TraesCS2D02G200700/TraesCS1B02G432700/TraesCS1D02G411300/TraesCS5B02G426500/TraesCS2A02G252600/TraesCS5B02G162800/TraesCS5D02G169900/TraesCS5D02G432900/TraesCS3A02G454900/…
BP	GO:0006558	L-phenylalanine metabolic process	43/11189	76/33925	1.95e-05	0.000612609	TraesCS5D02G379700/TraesCS5B02G372500/TraesCS2D02G080100/TraesCS1D02G188500/TraesCS1B02G195800/TraesCS1A02G188000/TraesCS1D02G103500/TraesCS1B02G048300/TraesCS1B02G122800/TraesCS1A02G094900/TraesCS1D02G039400/TraesCS2B02G096300/TraesCS2B02G398200/TraesCS2A02G082200/TraesCS2D02G218700/TraesCS5B02G468300/TraesCS2A02G381000/TraesCS2B02G398000/TraesCS2D02G204700/TraesCS1B02G048200/TraesCS2A02G196700/…	-/-/-/-/-/-/-/-/-/-/-/-/-/-/-/-/-/-/-/-/-/-/-/-/-/-/-/-/-/-/-/-/-/-/-/-/-/-/-/-/-/-/-	43	13	TraesCS5D02G379700/TraesCS5B02G372500/TraesCS2D02G080100/TraesCS1D02G188500/TraesCS1B02G195800/TraesCS1A02G188000/TraesCS2B02G096300/TraesCS2A02G082200/TraesCS2A02G381000/TraesCS6A02G222700/TraesCS5A02G370200/TraesCS3A02G122400/TraesCS6D02G212200	30	TraesCS1D02G103500/TraesCS1B02G048300/TraesCS1B02G122800/TraesCS1A02G094900/TraesCS1D02G039400/TraesCS2B02G398200/TraesCS2D02G218700/TraesCS5B02G468300/TraesCS2B02G398000/TraesCS2D02G204700/TraesCS1B02G048200/TraesCS2A02G196700/TraesCS1D02G039500/TraesCS2D02G204400/TraesCS2B02G398400/TraesCS1D02G039300/TraesCS2A02G380800/TraesCS2B02G224300/TraesCS2D02G289900/TraesCS2A02G291900/TraesCS5B02G468400/…
BP	GO:1902221	erythrose 4-phosphate/phosphoenolpyruvate family amino acid metabolic process	43/11189	76/33925	1.95e-05	0.000612609	TraesCS5D02G379700/TraesCS5B02G372500/TraesCS2D02G080100/TraesCS1D02G188500/TraesCS1B02G195800/TraesCS1A02G188000/TraesCS1D02G103500/TraesCS1B02G048300/TraesCS1B02G122800/TraesCS1A02G094900/TraesCS1D02G039400/TraesCS2B02G096300/TraesCS2B02G398200/TraesCS2A02G082200/TraesCS2D02G218700/TraesCS5B02G468300/TraesCS2A02G381000/TraesCS2B02G398000/TraesCS2D02G204700/TraesCS1B02G048200/TraesCS2A02G196700/…	-/-/-/-/-/-/-/-/-/-/-/-/-/-/-/-/-/-/-/-/-/-/-/-/-/-/-/-/-/-/-/-/-/-/-/-/-/-/-/-/-/-/-	43	13	TraesCS5D02G379700/TraesCS5B02G372500/TraesCS2D02G080100/TraesCS1D02G188500/TraesCS1B02G195800/TraesCS1A02G188000/TraesCS2B02G096300/TraesCS2A02G082200/TraesCS2A02G381000/TraesCS6A02G222700/TraesCS5A02G370200/TraesCS3A02G122400/TraesCS6D02G212200	30	TraesCS1D02G103500/TraesCS1B02G048300/TraesCS1B02G122800/TraesCS1A02G094900/TraesCS1D02G039400/TraesCS2B02G398200/TraesCS2D02G218700/TraesCS5B02G468300/TraesCS2B02G398000/TraesCS2D02G204700/TraesCS1B02G048200/TraesCS2A02G196700/TraesCS1D02G039500/TraesCS2D02G204400/TraesCS2B02G398400/TraesCS1D02G039300/TraesCS2A02G380800/TraesCS2B02G224300/TraesCS2D02G289900/TraesCS2A02G291900/TraesCS5B02G468400/…
BP	GO:0034762	regulation of transmembrane transport	33/11189	54/33925	2.06e-05	0.000638265	TraesCS7D02G485400/TraesCS7D02G485300/TraesCS3B02G265500/TraesCS3A02G233800/TraesCS7D02G485100/TraesCS6B02G198400/TraesCS1B02G415800/TraesCS7B02G405000/TraesCS6B02G178900/TraesCS6D02G140800/TraesCS7A02G497900/TraesCS7B02G404900/TraesCS7B02G294400/TraesCS6A02G170200/TraesCS3D02G219600/TraesCS7A02G392200/TraesCS6D02G160000/TraesCS7B02G404600/TraesCS7B02G106900/TraesCS7A02G392100/TraesCS7D02G485200/…	-/-/-/-/-/-/-/-/-/-/-/-/-/-/-/-/-/-/-/-/-/-/-/-/-/-/-/-/-/-/-/-/-	33	27	TraesCS7D02G485400/TraesCS7D02G485300/TraesCS7D02G485100/TraesCS6B02G198400/TraesCS1B02G415800/TraesCS7B02G405000/TraesCS6B02G178900/TraesCS6D02G140800/TraesCS7A02G497900/TraesCS7B02G404900/TraesCS7B02G294400/TraesCS6A02G170200/TraesCS7A02G392200/TraesCS6D02G160000/TraesCS7B02G404600/TraesCS7A02G392100/TraesCS7D02G485200/TraesCS7D02G387800/TraesCS7A02G392300/TraesCS6A02G150800/TraesCS7D02G387700/…	6	TraesCS3B02G265500/TraesCS3A02G233800/TraesCS3D02G219600/TraesCS7B02G106900/TraesCS1D02G267800/TraesCS2D02G271600
BP	GO:0009607	response to biotic stimulus	165/11189	384/33925	2.53e-05	0.00077022	TraesCS6D02G048300/TraesCS4B02G187800/TraesCS2B02G442700/TraesCS4D02G189200/TraesCS2D02G033200/TraesCS1D02G388500/TraesCS2B02G047400/TraesCS3B02G584700/TraesCS2A02G033700/TraesCS2A02G440500/TraesCS2D02G317800/TraesCS7D02G164500/TraesCS4D02G264500/TraesCS7D02G551400/TraesCS5A02G495400/TraesCS4D02G319600/TraesCS5B02G076100/TraesCS3A02G406000/TraesCS4B02G323400/TraesCS3D02G357700/TraesCS3A02G229700/…	-/-/-/-/-/-/-/-/-/-/-/-/-/-/-/-/-/-/-/-/-/PR4A/-/PR4B/-/-/-/-/-/-/-/-/-/-/-/-/-/-/-/-/-/-/-/-/-/-/-/-/-/-/-/-/-/-/-/-/-/-/-/-/-/-/-/-/-/-/-/-/-/-/-/-/-/-/-/petC/-/-/-/-/-/-/-/-/-/-/-/-/-/-/-/-/-/-/-/-/-/-/-/-/-/-/-/-/-/-/-/-/-/-/-/-/-/-/-/-/-/-/-/-/-/-/-/-/-/-/-/-/-/-/-/-/-/-/-/-/-/-/-/-/-/-/-/-/-/-/-/-/-/-/-/-/-/-/-/-/-/-/-/-/-/-/-/-/-	165	83	TraesCS6D02G048300/TraesCS4B02G187800/TraesCS2B02G442700/TraesCS4D02G189200/TraesCS3B02G584700/TraesCS2A02G440500/TraesCS2D02G317800/TraesCS7D02G164500/TraesCS4D02G264500/TraesCS7D02G551400/TraesCS5B02G076100/TraesCS3D02G357700/TraesCS3A02G517100/TraesCS3A02G364300/TraesCS3D02G524700/TraesCS2A02G551000/TraesCS3A02G398000/TraesCS3D02G415400/TraesCS4B02G264500/TraesCS6A02G041700/TraesCS2D02G295000/…	82	TraesCS2D02G033200/TraesCS1D02G388500/TraesCS2B02G047400/TraesCS2A02G033700/TraesCS5A02G495400/TraesCS4D02G319600/TraesCS3A02G406000/TraesCS4B02G323400/TraesCS3A02G229700/TraesCS3D02G401200/TraesCS3B02G439600/TraesCS3D02G359900/TraesCS4A02G089500/TraesCS6A02G146900/TraesCS1A02G425100/TraesCS3B02G398300/TraesCS5D02G413200/TraesCS6B02G175100/TraesCS3A02G367000/TraesCS6D02G136200/TraesCS4B02G325800/…
BP	GO:0009808	lignin metabolic process	44/11189	79/33925	2.67e-05	0.000799565	TraesCS7D02G176400/TraesCS7A02G175000/TraesCS6D02G162800/TraesCS1A02G043900/TraesCS3A02G229700/TraesCS1B02G292600/TraesCS1A02G283400/TraesCS1D02G044300/TraesCS6A02G173700/TraesCS3D02G358600/TraesCS3B02G392700/TraesCS1D02G282600/TraesCS3B02G397200/TraesCS7D02G176500/TraesCS4A02G178900/TraesCS6B02G201600/TraesCS3B02G397300/TraesCS3D02G354200/TraesCS3A02G361100/TraesCS3B02G393500/TraesCS7D02G176300/…	-/-/-/-/-/-/-/-/-/-/-/-/-/-/-/-/-/-/-/-/-/-/-/-/-/-/-/-/-/-/-/-/-/-/-/-/-/-/-/-/-/-/-/-	44	34	TraesCS7D02G176400/TraesCS7A02G175000/TraesCS6D02G162800/TraesCS1A02G043900/TraesCS1B02G292600/TraesCS1A02G283400/TraesCS1D02G044300/TraesCS6A02G173700/TraesCS3B02G392700/TraesCS1D02G282600/TraesCS7D02G176500/TraesCS4A02G178900/TraesCS6B02G201600/TraesCS3D02G354200/TraesCS3A02G361100/TraesCS3B02G393500/TraesCS7D02G176300/TraesCS4D02G133800/TraesCS3B02G612000/TraesCS5D02G018500/TraesCS3A02G342900/…	10	TraesCS3A02G229700/TraesCS3D02G358600/TraesCS3B02G397200/TraesCS3B02G397300/TraesCS3D02G358500/TraesCS3A02G365500/TraesCS5A02G025000/TraesCS4D02G190900/TraesCS4A02G114700/TraesCS3A02G365300
BP	GO:1903825	organic acid transmembrane transport	33/11189	55/33925	3.53e-05	0.00102271	TraesCS7D02G485400/TraesCS7D02G485300/TraesCS7D02G485100/TraesCS6B02G198400/TraesCS7B02G405000/TraesCS6B02G178900/TraesCS6D02G140800/TraesCS7A02G497900/TraesCS7B02G404900/TraesCS7B02G294400/TraesCS6A02G170200/TraesCS7A02G392200/TraesCS2B02G368100/TraesCS6D02G160000/TraesCS7B02G404600/TraesCS7A02G392100/TraesCS7D02G485200/TraesCS7D02G387800/TraesCS7A02G392300/TraesCS6A02G150800/TraesCS7D02G387700/…	-/-/-/-/-/-/-/-/-/-/-/-/-/-/-/-/-/-/-/-/-/-/-/-/-/-/-/-/-/-/-/-/-	33	26	TraesCS7D02G485400/TraesCS7D02G485300/TraesCS7D02G485100/TraesCS6B02G198400/TraesCS7B02G405000/TraesCS6B02G178900/TraesCS6D02G140800/TraesCS7A02G497900/TraesCS7B02G404900/TraesCS7B02G294400/TraesCS6A02G170200/TraesCS7A02G392200/TraesCS6D02G160000/TraesCS7B02G404600/TraesCS7A02G392100/TraesCS7D02G485200/TraesCS7D02G387800/TraesCS7A02G392300/TraesCS6A02G150800/TraesCS7D02G387700/TraesCS7A02G497800/…	7	TraesCS2B02G368100/TraesCS2B02G236000/TraesCS7D02G012200/TraesCS2D02G348100/TraesCS2A02G349700/TraesCS2A02G209800/TraesCS7D02G012600
BP	GO:1905039	carboxylic acid transmembrane transport	33/11189	55/33925	3.53e-05	0.00102271	TraesCS7D02G485400/TraesCS7D02G485300/TraesCS7D02G485100/TraesCS6B02G198400/TraesCS7B02G405000/TraesCS6B02G178900/TraesCS6D02G140800/TraesCS7A02G497900/TraesCS7B02G404900/TraesCS7B02G294400/TraesCS6A02G170200/TraesCS7A02G392200/TraesCS2B02G368100/TraesCS6D02G160000/TraesCS7B02G404600/TraesCS7A02G392100/TraesCS7D02G485200/TraesCS7D02G387800/TraesCS7A02G392300/TraesCS6A02G150800/TraesCS7D02G387700/…	-/-/-/-/-/-/-/-/-/-/-/-/-/-/-/-/-/-/-/-/-/-/-/-/-/-/-/-/-/-/-/-/-	33	26	TraesCS7D02G485400/TraesCS7D02G485300/TraesCS7D02G485100/TraesCS6B02G198400/TraesCS7B02G405000/TraesCS6B02G178900/TraesCS6D02G140800/TraesCS7A02G497900/TraesCS7B02G404900/TraesCS7B02G294400/TraesCS6A02G170200/TraesCS7A02G392200/TraesCS6D02G160000/TraesCS7B02G404600/TraesCS7A02G392100/TraesCS7D02G485200/TraesCS7D02G387800/TraesCS7A02G392300/TraesCS6A02G150800/TraesCS7D02G387700/TraesCS7A02G497800/…	7	TraesCS2B02G368100/TraesCS2B02G236000/TraesCS7D02G012200/TraesCS2D02G348100/TraesCS2A02G349700/TraesCS2A02G209800/TraesCS7D02G012600
BP	GO:0046677	response to antibiotic	45/11189	82/33925	3.58e-05	0.00102271	TraesCS6D02G048300/TraesCS4B02G243400/TraesCS4D02G264500/TraesCS4D02G243000/TraesCS3B02G433400/TraesCS7B02G245500/TraesCS6D02G322300/TraesCS4B02G264500/TraesCS6A02G041700/TraesCS6A02G146900/TraesCS1A02G425100/TraesCS6B02G175100/TraesCS6D02G136200/TraesCS4B02G325800/TraesCS3A02G400400/TraesCS6A02G215500/TraesCS2D02G234100/TraesCS4A02G124900/TraesCS4D02G322700/TraesCS3D02G321500/TraesCS3B02G357500/…	-/-/-/-/-/OMT1/-/-/-/-/-/-/-/-/-/-/-/-/-/-/-/-/-/-/-/-/-/-/-/-/-/-/-/-/-/-/-/-/-/-/-/-/-/-/-	45	15	TraesCS6D02G048300/TraesCS4D02G264500/TraesCS7B02G245500/TraesCS4B02G264500/TraesCS6A02G041700/TraesCS6A02G215500/TraesCS3D02G157700/TraesCS7D02G405500/TraesCS6D02G197800/TraesCS3A02G149800/TraesCS2B02G348400/TraesCS5D02G232700/TraesCS6A02G334800/TraesCS5A02G498000/TraesCS6D02G278600	30	TraesCS4B02G243400/TraesCS4D02G243000/TraesCS3B02G433400/TraesCS6D02G322300/TraesCS6A02G146900/TraesCS1A02G425100/TraesCS6B02G175100/TraesCS6D02G136200/TraesCS4B02G325800/TraesCS3A02G400400/TraesCS2D02G234100/TraesCS4A02G124900/TraesCS4D02G322700/TraesCS3D02G321500/TraesCS3B02G357500/TraesCS4D02G096400/TraesCS3A02G328000/TraesCS2B02G131600/TraesCS4B02G100100/TraesCS4B02G200600/TraesCS5D02G431800/…
BP	GO:0009074	aromatic amino acid family catabolic process	41/11189	73/33925	3.81e-05	0.00107435	TraesCS3A02G368800/TraesCS3D02G361800/TraesCS3B02G400800/TraesCS1D02G103500/TraesCS5B02G158200/TraesCS1B02G048300/TraesCS1B02G122800/TraesCS1A02G094900/TraesCS1D02G039400/TraesCS2B02G398200/TraesCS2D02G218700/TraesCS5B02G468300/TraesCS2A02G381000/TraesCS2B02G398000/TraesCS5A02G160800/TraesCS2D02G204700/TraesCS1B02G048200/TraesCS2A02G196700/TraesCS1D02G039500/TraesCS2D02G204400/TraesCS2B02G398400/…	-/-/-/-/-/-/-/-/-/-/-/-/-/-/-/-/-/-/-/-/-/-/-/-/-/-/-/-/-/-/-/-/-/-/-/-/-/-/-/-/-	41	9	TraesCS5B02G158200/TraesCS2A02G381000/TraesCS5A02G160800/TraesCS6A02G174500/TraesCS6B02G203100/TraesCS6A02G222700/TraesCS5D02G165700/TraesCS3A02G122400/TraesCS6D02G212200	32	TraesCS3A02G368800/TraesCS3D02G361800/TraesCS3B02G400800/TraesCS1D02G103500/TraesCS1B02G048300/TraesCS1B02G122800/TraesCS1A02G094900/TraesCS1D02G039400/TraesCS2B02G398200/TraesCS2D02G218700/TraesCS5B02G468300/TraesCS2B02G398000/TraesCS2D02G204700/TraesCS1B02G048200/TraesCS2A02G196700/TraesCS1D02G039500/TraesCS2D02G204400/TraesCS2B02G398400/TraesCS1D02G039300/TraesCS2A02G380800/TraesCS2B02G224300/…
BP	GO:0005985	sucrose metabolic process	32/11189	53/33925	3.87e-05	0.00107522	TraesCS1B02G107600/TraesCS1A02G088600/TraesCS1D02G090000/TraesCS3D02G359900/TraesCS7D02G552800/TraesCS3B02G398300/TraesCS7D02G159800/TraesCS3A02G367000/TraesCS7D02G508100/TraesCS5B02G002900/TraesCS7A02G158900/TraesCS7A02G518200/TraesCS7B02G063400/TraesCS7D02G036600/TraesCS6D02G133800/TraesCS4A02G140000/TraesCS6B02G173000/TraesCS7A02G040900/TraesCS7B02G434300/TraesCS2A02G406700/TraesCS7A02G557600/…	-/-/-/-/-/-/-/-/-/-/-/-/-/-/-/-/-/-/-/-/-/-/-/-/-/-/-/-/-/-/-/FBP	32	8	TraesCS1B02G107600/TraesCS1A02G088600/TraesCS1D02G090000/TraesCS7D02G036600/TraesCS4A02G140000/TraesCS7A02G040900/TraesCS4A02G446700/TraesCS3B02G461800	24	TraesCS3D02G359900/TraesCS7D02G552800/TraesCS3B02G398300/TraesCS7D02G159800/TraesCS3A02G367000/TraesCS7D02G508100/TraesCS5B02G002900/TraesCS7A02G158900/TraesCS7A02G518200/TraesCS7B02G063400/TraesCS6D02G133800/TraesCS6B02G173000/TraesCS7B02G434300/TraesCS2A02G406700/TraesCS7A02G557600/TraesCS7B02G482200/TraesCS6A02G144800/TraesCS4B02G211400/TraesCS4A02G225100/TraesCS5D02G002500/TraesCS4D02G212000/…
BP	GO:0009073	aromatic amino acid family biosynthetic process	44/11189	80/33925	4.05e-05	0.0011063	TraesCS7A02G392800/TraesCS7D02G388400/TraesCS7D02G066600/TraesCS7B02G294800/TraesCS5D02G379700/TraesCS5B02G372500/TraesCS7D02G402300/TraesCS2D02G080100/TraesCSU02G063500/TraesCS1D02G188500/TraesCS1B02G195800/TraesCS4B02G220800/TraesCS1A02G188000/TraesCS5D02G336400/TraesCS7A02G071200/TraesCS5B02G331100/TraesCS1D02G270500/TraesCS1A02G270300/TraesCS4B02G318900/TraesCS2B02G096300/TraesCS7B02G308800/T…	-/-/-/-/-/-/-/-/-/-/-/-/-/-/-/-/-/-/-/-/-/-/-/-/-/-/-/-/-/-/-/-/-/-/-/-/-/-/-/-/-/-/-/-	44	40	TraesCS7A02G392800/TraesCS7D02G388400/TraesCS7D02G066600/TraesCS7B02G294800/TraesCS5D02G379700/TraesCS5B02G372500/TraesCS7D02G402300/TraesCS2D02G080100/TraesCSU02G063500/TraesCS1D02G188500/TraesCS1B02G195800/TraesCS4B02G220800/TraesCS1A02G188000/TraesCS5D02G336400/TraesCS7A02G071200/TraesCS5B02G331100/TraesCS1D02G270500/TraesCS1A02G270300/TraesCS4B02G318900/TraesCS2B02G096300/TraesCS7B02G308800/T…	4	TraesCS2D02G289900/TraesCS2A02G291900/TraesCS5B02G502700/TraesCS6A02G147400
BP	GO:0006556	S-adenosylmethionine biosynthetic process	11/11189	12/33925	4.19e-05	0.00113027	TraesCS6A02G248000/TraesCS6B02G276800/TraesCS6A02G247900/TraesCS6B02G276700/TraesCS6D02G230000/TraesCS6D02G230100/TraesCS3B02G228500/TraesCS3D02G198600/TraesCS3A02G195300/TraesCS6D02G159100/TraesCS6A02G169300	-/-/-/-/-/-/-/-/-/-/-	11	11	TraesCS6A02G248000/TraesCS6B02G276800/TraesCS6A02G247900/TraesCS6B02G276700/TraesCS6D02G230000/TraesCS6D02G230100/TraesCS3B02G228500/TraesCS3D02G198600/TraesCS3A02G195300/TraesCS6D02G159100/TraesCS6A02G169300	0
BP	GO:0140115	export across plasma membrane	30/11189	49/33925	4.63e-05	0.00123094	TraesCS7D02G485400/TraesCS7D02G485300/TraesCS7D02G485100/TraesCS6B02G198400/TraesCS7B02G405000/TraesCS6B02G178900/TraesCS6D02G140800/TraesCS7A02G497900/TraesCS7B02G404900/TraesCS7B02G294400/TraesCS6A02G170200/TraesCS4A02G005000/TraesCS7A02G392200/TraesCS2A02G502400/TraesCS6D02G160000/TraesCS7B02G404600/TraesCS7A02G392100/TraesCS7D02G485200/TraesCS7D02G387800/TraesCS2B02G530500/TraesCS7A02G392300/…	-/-/-/-/-/-/-/-/-/-/-/-/-/ha1/-/-/-/-/-/-/-/-/-/-/-/-/-/-/-/-	30	24	TraesCS7D02G485400/TraesCS7D02G485300/TraesCS7D02G485100/TraesCS6B02G198400/TraesCS7B02G405000/TraesCS6B02G178900/TraesCS6D02G140800/TraesCS7A02G497900/TraesCS7B02G404900/TraesCS7B02G294400/TraesCS6A02G170200/TraesCS7A02G392200/TraesCS6D02G160000/TraesCS7B02G404600/TraesCS7A02G392100/TraesCS7D02G485200/TraesCS7D02G387800/TraesCS7A02G392300/TraesCS6A02G150800/TraesCS7D02G387700/TraesCS7A02G497800/…	6	TraesCS4A02G005000/TraesCS2A02G502400/TraesCS2B02G530500/TraesCS5D02G013100/TraesCS2D02G503000/TraesCS4D02G027900
BP	GO:0009423	chorismate biosynthetic process	12/11189	14/33925	7.28e-05	0.00186521	TraesCS7D02G066600/TraesCSU02G063500/TraesCS4B02G220800/TraesCS5D02G336400/TraesCS7A02G071200/TraesCS5B02G331100/TraesCS2A02G163600/TraesCS4D02G221100/TraesCS5A02G330700/TraesCS4A02G083400/TraesCS2B02G189300/TraesCS2D02G170400	-/-/-/-/-/-/-/-/-/-/-/-	12	12	TraesCS7D02G066600/TraesCSU02G063500/TraesCS4B02G220800/TraesCS5D02G336400/TraesCS7A02G071200/TraesCS5B02G331100/TraesCS2A02G163600/TraesCS4D02G221100/TraesCS5A02G330700/TraesCS4A02G083400/TraesCS2B02G189300/TraesCS2D02G170400	0
BP	GO:0044264	cellular polysaccharide metabolic process	176/11189	420/33925	7.38e-05	0.00186521	TraesCS4B02G104500/TraesCS6B02G468200/TraesCS3D02G094800/TraesCS7A02G555600/TraesCS1D02G397400/TraesCS7B02G327400/TraesCS3B02G110100/TraesCS3A02G398000/TraesCS2B02G236400/TraesCS7A02G033100/TraesCS3A02G094600/TraesCS1B02G081900/TraesCS1A02G389300/TraesCS3D02G359900/TraesCS7D02G029700/TraesCS3B02G430000/TraesCS5A02G313000/TraesCS1B02G210500/TraesCS3B02G398300/TraesCS4A02G321800/TraesCS3D02G391900/…	-/-/-/-/-/-/-/-/-/-/-/-/-/-/-/-/-/-/-/-/-/-/-/-/-/-/-/-/-/-/-/-/-/-/-/-/-/-/-/-/-/-/-/-/-/-/-/-/-/-/-/-/-/-/-/-/-/-/-/-/-/-/-/-/-/-/-/-/-/-/-/-/-/-/-/-/-/-/-/-/-/-/-/-/-/-/-/-/-/-/-/-/-/-/-/-/-/-/-/-/-/-/-/-/-/-/-/-/-/-/-/-/-/-/-/-/-/-/-/-/-/-/-/-/-/-/-/-/-/-/-/-/-/-/-/-/-/-/-/-/-/-/-/-/-/-/-/-/-/-/-/-/-/-/-/-/-/-/-/-/-/-/-/-/-/-/-/-/-/-/-/-/-/-/-/-	176	92	TraesCS4B02G104500/TraesCS6B02G468200/TraesCS3D02G094800/TraesCS1D02G397400/TraesCS7B02G327400/TraesCS3B02G110100/TraesCS3A02G398000/TraesCS2B02G236400/TraesCS3A02G094600/TraesCS1B02G081900/TraesCS1A02G389300/TraesCS3B02G430000/TraesCS5A02G313000/TraesCS1B02G210500/TraesCS4A02G321800/TraesCS3D02G391900/TraesCS7A02G560100/TraesCS4D02G358700/TraesCS4B02G089200/TraesCS5D02G261000/TraesCS7B02G111700/…	84	TraesCS7A02G555600/TraesCS7A02G033100/TraesCS3D02G359900/TraesCS7D02G029700/TraesCS3B02G398300/TraesCS3A02G367000/TraesCS4A02G456300/TraesCS3D02G269800/TraesCS7A02G331200/TraesCS2D02G557500/TraesCS1A02G196100/TraesCS3A02G245500/TraesCS7D02G097400/TraesCS7A02G133500/TraesCS6D02G291800/TraesCS2A02G040300/TraesCS6A02G312400/TraesCS1B02G210700/TraesCS7B02G480200/TraesCS7A02G103600/TraesCS7A02G189000/…
BP	GO:0009800	cinnamic acid biosynthetic process	23/11189	35/33925	7.41e-05	0.00186521	TraesCS1B02G048300/TraesCS1B02G122800/TraesCS1A02G094900/TraesCS2B02G398200/TraesCS2D02G218700/TraesCS5B02G468300/TraesCS2A02G381000/TraesCS2B02G398000/TraesCS1B02G048200/TraesCS1D02G039500/TraesCS2B02G398400/TraesCS2B02G224300/TraesCS5B02G468400/TraesCS6A02G222700/TraesCS1B02G048500/TraesCS2D02G377500/TraesCS2B02G224000/TraesCS4A02G401300/TraesCS2A02G381100/TraesCS1B02G048100/TraesCS1B02G048400/…	-/-/-/-/-/-/-/-/-/-/-/-/-/-/-/-/-/-/-/-/-/-/-	23	3	TraesCS2A02G381000/TraesCS6A02G222700/TraesCS6D02G212200	20	TraesCS1B02G048300/TraesCS1B02G122800/TraesCS1A02G094900/TraesCS2B02G398200/TraesCS2D02G218700/TraesCS5B02G468300/TraesCS2B02G398000/TraesCS1B02G048200/TraesCS1D02G039500/TraesCS2B02G398400/TraesCS2B02G224300/TraesCS5B02G468400/TraesCS1B02G048500/TraesCS2D02G377500/TraesCS2B02G224000/TraesCS4A02G401300/TraesCS2A02G381100/TraesCS1B02G048100/TraesCS1B02G048400/TraesCS2A02G380900
BP	GO:0009803	cinnamic acid metabolic process	23/11189	35/33925	7.41e-05	0.00186521	TraesCS1B02G048300/TraesCS1B02G122800/TraesCS1A02G094900/TraesCS2B02G398200/TraesCS2D02G218700/TraesCS5B02G468300/TraesCS2A02G381000/TraesCS2B02G398000/TraesCS1B02G048200/TraesCS1D02G039500/TraesCS2B02G398400/TraesCS2B02G224300/TraesCS5B02G468400/TraesCS6A02G222700/TraesCS1B02G048500/TraesCS2D02G377500/TraesCS2B02G224000/TraesCS4A02G401300/TraesCS2A02G381100/TraesCS1B02G048100/TraesCS1B02G048400/…	-/-/-/-/-/-/-/-/-/-/-/-/-/-/-/-/-/-/-/-/-/-/-	23	3	TraesCS2A02G381000/TraesCS6A02G222700/TraesCS6D02G212200	20	TraesCS1B02G048300/TraesCS1B02G122800/TraesCS1A02G094900/TraesCS2B02G398200/TraesCS2D02G218700/TraesCS5B02G468300/TraesCS2B02G398000/TraesCS1B02G048200/TraesCS1D02G039500/TraesCS2B02G398400/TraesCS2B02G224300/TraesCS5B02G468400/TraesCS1B02G048500/TraesCS2D02G377500/TraesCS2B02G224000/TraesCS4A02G401300/TraesCS2A02G381100/TraesCS1B02G048100/TraesCS1B02G048400/TraesCS2A02G380900
BP	GO:0044106	cellular amine metabolic process	73/11189	152/33925	8.23e-05	0.0020424	TraesCS7A02G392800/TraesCS7A02G350100/TraesCS7D02G388400/TraesCS3A02G368800/TraesCS7B02G294800/TraesCS7D02G328500/TraesCS1B02G463100/TraesCS1D02G437700/TraesCS3D02G361800/TraesCS5B02G166300/TraesCS5D02G448500/TraesCS3B02G400800/TraesCS2A02G095700/TraesCS5A02G169500/TraesCS7B02G232700/TraesCS5D02G173900/TraesCS5B02G158200/TraesCS5D02G448400/TraesCS2D02G069900/novel.8575/TraesCS2A02G334600/TraesCS1…	-/-/-/-/-/-/-/-/-/-/-/-/-/-/-/-/-/-/-/-/-/-/-/-/-/-/-/-/-/-/-/-/-/-/-/-/-/-/-/-/-/-/-/-/-/-/-/-/-/-/-/-/-/-/-/-/-/-/-/-/-/-/-/-/-/-/-/-/-/-/-/-/-	73	52	TraesCS7A02G392800/TraesCS7A02G350100/TraesCS7D02G388400/TraesCS7B02G294800/TraesCS7D02G328500/TraesCS1B02G463100/TraesCS1D02G437700/TraesCS5B02G166300/TraesCS2A02G095700/TraesCS5A02G169500/TraesCS7B02G232700/TraesCS5D02G173900/TraesCS5B02G158200/TraesCS2D02G069900/TraesCS2A02G334600/TraesCS1A02G428400/TraesCS2D02G094200/TraesCS2D02G328900/TraesCS4B02G318900/TraesCS7D02G501700/TraesCS4D02G315400/…	21	TraesCS3A02G368800/TraesCS3D02G361800/TraesCS5D02G448500/TraesCS3B02G400800/TraesCS5D02G448400/novel.8575/TraesCS6B02G249000/TraesCS5A02G441100/TraesCS6D02G202500/TraesCS3D02G321500/TraesCS3B02G357500/TraesCS5B02G445200/TraesCS3A02G328000/TraesCS2B02G315300/TraesCS2B02G367600/TraesCS2A02G349200/TraesCS2D02G034900/TraesCS5A02G441300/TraesCS5B02G502700/TraesCS4B02G183900/TraesCS6D02G148000
BP	GO:0006576	cellular biogenic amine metabolic process	68/11189	140/33925	9.19e-05	0.00225174	TraesCS7A02G392800/TraesCS7A02G350100/TraesCS7D02G388400/TraesCS3A02G368800/TraesCS7B02G294800/TraesCS7D02G328500/TraesCS1B02G463100/TraesCS1D02G437700/TraesCS3D02G361800/TraesCS5B02G166300/TraesCS5D02G448500/TraesCS3B02G400800/TraesCS2A02G095700/TraesCS5A02G169500/TraesCS7B02G232700/TraesCS5D02G173900/TraesCS5B02G158200/TraesCS5D02G448400/TraesCS2D02G069900/novel.8575/TraesCS2A02G334600/TraesCS1…	-/-/-/-/-/-/-/-/-/-/-/-/-/-/-/-/-/-/-/-/-/-/-/-/-/-/-/-/-/-/-/-/-/-/-/-/-/-/-/-/-/-/-/-/-/-/-/-/-/-/-/-/-/-/-/-/-/-/-/-/-/-/-/-/-/-/-/-	68	52	TraesCS7A02G392800/TraesCS7A02G350100/TraesCS7D02G388400/TraesCS7B02G294800/TraesCS7D02G328500/TraesCS1B02G463100/TraesCS1D02G437700/TraesCS5B02G166300/TraesCS2A02G095700/TraesCS5A02G169500/TraesCS7B02G232700/TraesCS5D02G173900/TraesCS5B02G158200/TraesCS2D02G069900/TraesCS2A02G334600/TraesCS1A02G428400/TraesCS2D02G094200/TraesCS2D02G328900/TraesCS4B02G318900/TraesCS7D02G501700/TraesCS4D02G315400/…	16	TraesCS3A02G368800/TraesCS3D02G361800/TraesCS5D02G448500/TraesCS3B02G400800/TraesCS5D02G448400/novel.8575/TraesCS6B02G249000/TraesCS5A02G441100/TraesCS6D02G202500/TraesCS5B02G445200/TraesCS2B02G315300/TraesCS2D02G034900/TraesCS5A02G441300/TraesCS5B02G502700/TraesCS4B02G183900/TraesCS6D02G148000
BP	GO:0046271	phenylpropanoid catabolic process	37/11189	66/33925	9.46e-05	0.00225994	TraesCS7D02G176400/TraesCS7A02G175000/TraesCS1A02G043900/TraesCS1B02G292600/TraesCS1A02G283400/TraesCS1D02G044300/TraesCS3D02G358600/TraesCS3B02G392700/TraesCS1D02G282600/TraesCS3B02G397200/TraesCS7D02G176500/TraesCS4A02G178900/TraesCS3B02G397300/TraesCS3D02G354200/TraesCS3A02G361100/TraesCS3B02G393500/TraesCS7D02G176300/TraesCS4D02G133800/TraesCS3D02G358500/TraesCS7B02G079800/TraesCS5B02G149900/…	-/-/-/-/-/-/-/-/-/-/-/-/-/-/-/-/-/-/-/-/-/-/-/-/-/-/-/-/-/-/-/-/-/-/-/-/-	37	28	TraesCS7D02G176400/TraesCS7A02G175000/TraesCS1A02G043900/TraesCS1B02G292600/TraesCS1A02G283400/TraesCS1D02G044300/TraesCS3B02G392700/TraesCS1D02G282600/TraesCS7D02G176500/TraesCS4A02G178900/TraesCS3D02G354200/TraesCS3A02G361100/TraesCS3B02G393500/TraesCS7D02G176300/TraesCS4D02G133800/TraesCS7B02G079800/TraesCS5B02G149900/TraesCS4D02G208900/TraesCS4B02G139100/TraesCS3B02G489700/TraesCS3A02G360400/…	9	TraesCS3D02G358600/TraesCS3B02G397200/TraesCS3B02G397300/TraesCS3D02G358500/TraesCS3A02G365500/TraesCS5A02G025000/TraesCS4D02G190900/TraesCS4A02G114700/TraesCS3A02G365300
BP	GO:0046274	lignin catabolic process	37/11189	66/33925	9.46e-05	0.00225994	TraesCS7D02G176400/TraesCS7A02G175000/TraesCS1A02G043900/TraesCS1B02G292600/TraesCS1A02G283400/TraesCS1D02G044300/TraesCS3D02G358600/TraesCS3B02G392700/TraesCS1D02G282600/TraesCS3B02G397200/TraesCS7D02G176500/TraesCS4A02G178900/TraesCS3B02G397300/TraesCS3D02G354200/TraesCS3A02G361100/TraesCS3B02G393500/TraesCS7D02G176300/TraesCS4D02G133800/TraesCS3D02G358500/TraesCS7B02G079800/TraesCS5B02G149900/…	-/-/-/-/-/-/-/-/-/-/-/-/-/-/-/-/-/-/-/-/-/-/-/-/-/-/-/-/-/-/-/-/-/-/-/-/-	37	28	TraesCS7D02G176400/TraesCS7A02G175000/TraesCS1A02G043900/TraesCS1B02G292600/TraesCS1A02G283400/TraesCS1D02G044300/TraesCS3B02G392700/TraesCS1D02G282600/TraesCS7D02G176500/TraesCS4A02G178900/TraesCS3D02G354200/TraesCS3A02G361100/TraesCS3B02G393500/TraesCS7D02G176300/TraesCS4D02G133800/TraesCS7B02G079800/TraesCS5B02G149900/TraesCS4D02G208900/TraesCS4B02G139100/TraesCS3B02G489700/TraesCS3A02G360400/…	9	TraesCS3D02G358600/TraesCS3B02G397200/TraesCS3B02G397300/TraesCS3D02G358500/TraesCS3A02G365500/TraesCS5A02G025000/TraesCS4D02G190900/TraesCS4A02G114700/TraesCS3A02G365300
BP	GO:0009064	glutamine family amino acid metabolic process	69/11189	143/33925	0.000105921	0.00249841	TraesCS6D02G139000/TraesCS1D02G212400/TraesCS1B02G223300/TraesCS3B02G395900/TraesCS3D02G357200/TraesCS1D02G419400/novel.11188/TraesCS1A02G209100/TraesCS3A02G363700/TraesCS2D02G069900/TraesCS7A02G422100/TraesCS2D02G326400/TraesCS5A02G153900/TraesCS4A02G284400/TraesCS2D02G412000/TraesCS2A02G500400/TraesCS2A02G336500/TraesCS4D02G026300/TraesCS3D02G266400/TraesCS7B02G136600/TraesCS6A02G149700/TraesCS…	-/-/-/-/-/-/-/-/-/-/-/-/-/-/-/-/-/-/-/-/-/-/-/-/-/-/-/-/-/-/-/-/-/-/-/-/-/-/-/-/-/-/-/-/-/-/-/-/-/-/-/-/-/-/-/-/-/-/-/-/-/-/-/-/-/-/-/-/-	69	41	TraesCS3B02G395900/TraesCS3D02G357200/TraesCS1D02G419400/novel.11188/TraesCS3A02G363700/TraesCS2D02G069900/TraesCS7A02G422100/TraesCS2D02G326400/TraesCS4A02G284400/TraesCS2D02G412000/TraesCS2A02G336500/TraesCS4D02G026300/TraesCS4A02G266900/TraesCS3A02G236700/TraesCS3D02G523200/TraesCS1A02G246600/TraesCS4B02G185000/TraesCS4B02G080800/TraesCS1B02G257300/TraesCSU02G047800/TraesCS4D02G204800/TraesCS6…	28	TraesCS6D02G139000/TraesCS1D02G212400/TraesCS1B02G223300/TraesCS1A02G209100/TraesCS5A02G153900/TraesCS2A02G500400/TraesCS3D02G266400/TraesCS7B02G136600/TraesCS6A02G149700/TraesCS4B02G231400/TraesCS4D02G052500/TraesCS2B02G528300/TraesCS2D02G500600/TraesCS3A02G266300/TraesCS6D02G232400/TraesCS7A02G241100/TraesCS2D02G132900/TraesCS6B02G274800/TraesCS4D02G232700/TraesCS2D02G034900/TraesCS4A02G262600/…
BP	GO:0009611	response to wounding	50/11189	98/33925	0.000165285	0.00385053	TraesCS2D02G165800/TraesCS2D02G165500/TraesCS2A02G158700/TraesCS3D02G094200/TraesCS2B02G184400/TraesCS2D02G165600/TraesCS2B02G184300/TraesCS2A02G158800/TraesCS3A02G093900/TraesCS5D02G288900/TraesCS7B02G245500/TraesCS2D02G541900/TraesCS5B02G280900/TraesCS2A02G158600/TraesCSU02G049500/TraesCS6A02G146900/TraesCS1A02G425100/TraesCS3B02G109200/TraesCS5D02G413200/TraesCS6B02G175100/novel.1338/TraesCS6D…	-/-/-/-/-/-/-/-/-/-/OMT1/-/-/-/-/-/-/-/-/-/-/-/-/-/-/-/-/-/-/-/-/-/-/-/-/-/-/-/-/-/-/-/-/-/-/-/-/-/-/-	50	24	TraesCS2D02G165800/TraesCS2D02G165500/TraesCS2A02G158700/TraesCS3D02G094200/TraesCS2B02G184400/TraesCS2D02G165600/TraesCS2B02G184300/TraesCS2A02G158800/TraesCS3A02G093900/TraesCS5D02G288900/TraesCS7B02G245500/TraesCS5B02G280900/TraesCS2A02G158600/TraesCSU02G049500/TraesCS3B02G109200/novel.1338/TraesCS1D02G028400/TraesCS5A02G281700/TraesCS1B02G034200/TraesCS6A02G334800/TraesCS5D02G120500/TraesCS3A…	26	TraesCS2D02G541900/TraesCS6A02G146900/TraesCS1A02G425100/TraesCS5D02G413200/TraesCS6B02G175100/TraesCS6D02G136200/TraesCS4A02G106400/TraesCS4D02G198600/TraesCS2D02G099400/TraesCS2D02G501800/TraesCS1B02G034000/TraesCS4B02G197800/TraesCS3D02G321500/TraesCS3B02G357500/novel.1613/TraesCS3A02G328000/TraesCS6D02G068900/TraesCS1A02G041400/TraesCS4D02G169500/TraesCS1B02G459500/TraesCS5A02G161500/TraesCS2…
BP	GO:0009627	systemic acquired resistance	39/11189	72/33925	0.000168154	0.0038696	TraesCS2A02G440500/TraesCS4D02G264500/TraesCS5A02G495400/TraesCS4D02G319600/TraesCS5B02G076100/TraesCS4B02G323400/TraesCS3D02G357700/TraesCS3A02G364300/TraesCS3D02G415400/TraesCS4B02G264500/TraesCS2D02G295000/TraesCS1D02G233800/TraesCS1A02G425100/TraesCS3B02G455200/TraesCS2A02G440300/TraesCS7B02G026200/TraesCS2A02G297100/TraesCS6A02G215500/TraesCS1A02G232500/TraesCS1B02G245700/TraesCS2B02G313300/…	-/-/-/-/-/-/-/-/-/-/-/-/-/-/-/-/-/-/-/-/-/-/-/-/-/-/-/-/-/-/-/-/-/-/-/-/-/-/-	39	27	TraesCS2A02G440500/TraesCS4D02G264500/TraesCS5B02G076100/TraesCS3D02G357700/TraesCS3A02G364300/TraesCS3D02G415400/TraesCS4B02G264500/TraesCS2D02G295000/TraesCS1D02G233800/TraesCS3B02G455200/TraesCS2A02G440300/TraesCS7B02G026200/TraesCS2A02G297100/TraesCS6A02G215500/TraesCS1A02G232500/TraesCS1B02G245700/TraesCS2B02G313300/TraesCS3B02G396400/TraesCS7A02G452100/TraesCS3A02G042400/TraesCS3B02G040800/…	12	TraesCS5A02G495400/TraesCS4D02G319600/TraesCS4B02G323400/TraesCS1A02G425100/TraesCS4D02G096400/TraesCS2B02G131600/TraesCS4B02G100100/TraesCS4A02G216100/TraesCS1A02G170400/TraesCS2B02G452100/TraesCS2A02G430800/TraesCS4A02G017300
BP	GO:0032879	regulation of localization	47/11189	91/33925	0.00017632	0.0039906	TraesCS7D02G485400/TraesCS7D02G485300/TraesCS3B02G265500/TraesCS3A02G233800/TraesCS7D02G485100/TraesCS6B02G198400/TraesCS1B02G415800/TraesCS7B02G405000/TraesCS6B02G178900/TraesCS6D02G140800/TraesCS7A02G497900/TraesCS7B02G404900/TraesCS7B02G294400/TraesCS6A02G170200/TraesCS3D02G219600/TraesCS7A02G392200/TraesCSU02G083100/TraesCS6D02G160000/TraesCS7B02G404600/TraesCS7B02G106900/TraesCS7A02G392100/T…	-/-/-/-/-/-/-/-/-/-/-/-/-/-/-/-/-/-/-/-/-/-/-/-/-/-/-/-/-/-/-/-/-/-/-/-/-/-/-/-/-/-/-/-/-/-/-	47	29	TraesCS7D02G485400/TraesCS7D02G485300/TraesCS7D02G485100/TraesCS6B02G198400/TraesCS1B02G415800/TraesCS7B02G405000/TraesCS6B02G178900/TraesCS6D02G140800/TraesCS7A02G497900/TraesCS7B02G404900/TraesCS7B02G294400/TraesCS6A02G170200/TraesCS7A02G392200/TraesCS6D02G160000/TraesCS7B02G404600/TraesCS7A02G392100/TraesCS7D02G485200/TraesCS7D02G387800/TraesCS7A02G392300/TraesCS6A02G150800/TraesCS7D02G387700/…	18	TraesCS3B02G265500/TraesCS3A02G233800/TraesCS3D02G219600/TraesCSU02G083100/TraesCS7B02G106900/TraesCS1D02G047800/TraesCS1A02G046800/TraesCS2A02G552000/TraesCS5A02G397100/TraesCS2B02G583300/TraesCS1B02G060200/TraesCS7B02G190400/TraesCS5D02G406800/TraesCS5B02G402100/TraesCS1D02G267800/TraesCS7D02G225200/TraesCS2D02G553000/TraesCS2D02G271600
BP	GO:0019362	pyridine nucleotide metabolic process	121/11189	279/33925	0.000177642	0.0039906	TraesCS4D02G107400/TraesCS4A02G206400/TraesCS6D02G148700/TraesCS3B02G392000/TraesCS4A02G373800/TraesCS3A02G359400/TraesCS2D02G301100/TraesCS4A02G455900/TraesCS4B02G109900/TraesCS6B02G084400/TraesCS7A02G473900/TraesCS1B02G373600/TraesCS3A02G073300/TraesCS2B02G362700/TraesCS7B02G086800/TraesCS3D02G026400/TraesCS7D02G297600/TraesCS2A02G302400/TraesCS3D02G278000/TraesCS6B02G187500/TraesCS3A02G020300/…	-/-/-/-/-/-/-/-/-/-/-/-/-/-/-/-/-/-/-/-/-/-/-/-/-/-/-/-/-/-/-/-/-/-/-/-/-/-/-/-/-/-/-/-/-/-/-/-/-/-/-/-/-/-/-/-/-/-/-/-/-/-/-/-/-/-/-/-/-/-/-/-/-/-/-/-/-/-/-/-/-/-/-/-/-/-/-/-/-/-/-/-/-/-/-/-/-/-/-/-/-/-/-/-/-/-/-/-/-/-/-/-/-/-/-/-/-/-/-/-/-	121	43	TraesCS2D02G301100/TraesCS4A02G455900/TraesCS6B02G084400/TraesCS7A02G473900/TraesCS2B02G362700/TraesCS3D02G026400/TraesCS2A02G302400/TraesCS3A02G020300/TraesCS5D02G123200/TraesCS2B02G350500/TraesCS2D02G182700/TraesCS6D02G061600/TraesCS6A02G063200/TraesCS5B02G195500/TraesCS5D02G202900/TraesCS2A02G175400/TraesCS7A02G092300/TraesCS2A02G331700/TraesCS7D02G460800/TraesCS4D02G180300/TraesCS4D02G283800/…	78	TraesCS4D02G107400/TraesCS4A02G206400/TraesCS6D02G148700/TraesCS3B02G392000/TraesCS4A02G373800/TraesCS3A02G359400/TraesCS4B02G109900/TraesCS1B02G373600/TraesCS3A02G073300/TraesCS7B02G086800/TraesCS7D02G297600/TraesCS3D02G278000/TraesCS6B02G187500/TraesCS6D02G281900/TraesCS3B02G087400/TraesCS3B02G422900/TraesCS3B02G218500/TraesCS6B02G331600/TraesCS5B02G115300/novel.12043/TraesCS3D02G073000/novel.6…
BP	GO:0009308	amine metabolic process	98/11189	219/33925	0.000181173	0.00402205	TraesCS7A02G392800/TraesCS7A02G350100/TraesCS2D02G075000/TraesCS7D02G388400/TraesCS3A02G368800/TraesCS7B02G294800/TraesCS7D02G328500/TraesCS1B02G463100/TraesCS1D02G437700/TraesCS3D02G361800/TraesCS3A02G251500/TraesCS5B02G166300/TraesCS5D02G448500/TraesCS3B02G400800/TraesCS2B02G091300/TraesCS2A02G095700/TraesCS5A02G169500/TraesCS7B02G232700/TraesCS5D02G173900/TraesCS3B02G344600/TraesCS5B02G158200/…	-/-/-/-/-/-/-/-/-/-/-/-/-/-/-/-/-/-/-/-/-/-/-/-/-/-/-/-/-/-/-/-/-/-/-/-/-/-/-/-/-/-/-/-/-/-/-/-/-/-/-/-/-/-/-/-/-/-/-/-/-/-/-/-/-/-/-/-/-/-/-/-/-/-/-/-/-/-/-/-/-/-/-/-/-/-/-/-/-/-/-/-/-/-/-/-/-/-	98	60	TraesCS7A02G392800/TraesCS7A02G350100/TraesCS2D02G075000/TraesCS7D02G388400/TraesCS7B02G294800/TraesCS7D02G328500/TraesCS1B02G463100/TraesCS1D02G437700/TraesCS5B02G166300/TraesCS2B02G091300/TraesCS2A02G095700/TraesCS5A02G169500/TraesCS7B02G232700/TraesCS5D02G173900/TraesCS5B02G158200/TraesCS2D02G069900/TraesCS2A02G334600/TraesCS1A02G428400/TraesCS2D02G094200/TraesCS2D02G328900/TraesCS4B02G318900/…	38	TraesCS3A02G368800/TraesCS3D02G361800/TraesCS3A02G251500/TraesCS5D02G448500/TraesCS3B02G400800/TraesCS3B02G344600/TraesCS5D02G448400/novel.8575/TraesCS1D02G444500/TraesCS3D02G475800/TraesCS6B02G249000/TraesCS3D02G310200/TraesCS5A02G441100/TraesCS2D02G335300/TraesCS6D02G202500/TraesCS2B02G354400/TraesCS3D02G321500/TraesCS3B02G357500/TraesCS5B02G445200/TraesCS4A02G020900/TraesCS3A02G328000/TraesCS3…
BP	GO:0006040	amino sugar metabolic process	41/11189	77/33925	0.000190491	0.00414094	TraesCS1D02G249600/TraesCS3D02G260300/TraesCS1A02G250000/TraesCS3A02G260200/TraesCS1A02G203700/TraesCS5D02G280400/TraesCS2A02G350800/TraesCS1A02G383900/TraesCS2B02G369000/TraesCS1D02G207100/TraesCS3D02G260500/TraesCS1B02G260700/TraesCS3B02G293200/novel.777/TraesCS2B02G369100/TraesCSU02G020500/TraesCS2D02G348900/TraesCS3A02G260100/TraesCS2A02G350900/TraesCS3D02G411400/TraesCS4D02G325500/TraesCS5D0…	-/-/-/-/-/-/-/-/-/-/-/-/-/-/-/-/-/-/-/-/-/-/-/-/-/-/-/-/-/-/-/-/-/-/-/-/-/-/-/-/-	41	32	TraesCS1D02G249600/TraesCS3D02G260300/TraesCS1A02G250000/TraesCS3A02G260200/TraesCS1A02G203700/TraesCS5D02G280400/TraesCS2A02G350800/TraesCS2B02G369000/TraesCS1D02G207100/TraesCS3D02G260500/TraesCS1B02G260700/TraesCS3B02G293200/novel.777/TraesCS2B02G369100/TraesCSU02G020500/TraesCS2D02G348900/TraesCS3A02G260100/TraesCS2A02G350900/TraesCS5D02G415600/TraesCS2A02G350700/TraesCS2D02G033100/TraesCS1B0…	9	TraesCS1A02G383900/TraesCS3D02G411400/TraesCS4D02G325500/TraesCS1D02G207000/TraesCS6B02G246800/TraesCS1D02G392100/TraesCS6A02G216100/TraesCS5D02G408200/TraesCS6D02G199500
BP	GO:0042537	benzene-containing compound metabolic process	38/11189	70/33925	0.000190918	0.00414094	TraesCS3A02G368800/TraesCS3D02G361800/TraesCS3B02G400800/TraesCS5B02G158200/TraesCS1B02G048300/TraesCS1B02G122800/TraesCS1A02G094900/TraesCS2B02G398200/TraesCS2D02G218700/TraesCS5B02G468300/TraesCS2A02G381000/TraesCS2B02G398000/TraesCS5A02G160800/TraesCS1B02G048200/TraesCS1D02G039500/TraesCS2B02G398400/TraesCS6A02G174500/TraesCS3D02G321500/TraesCS3B02G357500/TraesCS4D02G096400/TraesCS2B02G224300/…	-/-/-/-/-/-/-/-/-/-/-/-/-/-/-/-/-/-/-/-/-/-/-/-/-/-/-/-/-/-/-/-/-/-/-/-/-/-	38	8	TraesCS5B02G158200/TraesCS2A02G381000/TraesCS5A02G160800/TraesCS6A02G174500/TraesCS6B02G203100/TraesCS6A02G222700/TraesCS5D02G165700/TraesCS6D02G212200	30	TraesCS3A02G368800/TraesCS3D02G361800/TraesCS3B02G400800/TraesCS1B02G048300/TraesCS1B02G122800/TraesCS1A02G094900/TraesCS2B02G398200/TraesCS2D02G218700/TraesCS5B02G468300/TraesCS2B02G398000/TraesCS1B02G048200/TraesCS1D02G039500/TraesCS2B02G398400/TraesCS3D02G321500/TraesCS3B02G357500/TraesCS4D02G096400/TraesCS2B02G224300/TraesCS3A02G328000/TraesCS2B02G131600/TraesCS5B02G468400/TraesCS4B02G100100/…
BP	GO:0006970	response to osmotic stress	110/11189	251/33925	0.000209259	0.00448718	TraesCS6A02G248400/TraesCS6D02G230500/TraesCS3A02G406000/TraesCS6A02G316200/TraesCS3B02G433400/TraesCS3B02G314600/TraesCS3D02G401200/TraesCS6B02G276300/TraesCS2D02G456400/TraesCS3B02G439600/TraesCS2A02G456100/TraesCS4A02G123100/TraesCS2B02G478100/TraesCS4D02G182800/TraesCS4B02G098200/TraesCS4B02G182900/TraesCS1A02G072600/TraesCS3D02G417800/TraesCS6A02G146900/TraesCS1B02G273000/TraesCS3D02G244100/…	-/-/-/-/-/-/-/-/-/-/-/-/-/-/-/-/-/-/-/-/-/-/-/-/-/-/-/-/-/-/-/-/-/-/-/-/-/-/-/-/-/-/-/-/-/-/-/-/-/-/-/-/-/-/-/-/-/-/-/-/-/-/-/-/-/-/-/-/-/-/-/-/-/-/-/-/-/-/-/-/-/-/-/-/-/-/-/-/-/-/-/-/-/-/-/-/-/-/-/-/-/-/-/-/-/-/-/-/-/-	110	36	TraesCS3B02G314600/TraesCS3D02G417800/TraesCS1B02G273000/TraesCS3A02G422600/TraesCS3B02G128500/TraesCS5B02G158200/TraesCS3D02G111100/TraesCS1A02G262400/TraesCS3B02G457900/TraesCS5A02G160800/TraesCS6D02G084500/TraesCS7D02G507600/TraesCS3A02G289900/TraesCS7B02G078200/TraesCS1B02G121200/TraesCS1D02G101700/TraesCS5A02G071200/TraesCS5B02G236300/TraesCS4A02G244500/TraesCS3B02G324500/TraesCS2B02G348400/…	74	TraesCS6A02G248400/TraesCS6D02G230500/TraesCS3A02G406000/TraesCS6A02G316200/TraesCS3B02G433400/TraesCS3D02G401200/TraesCS6B02G276300/TraesCS2D02G456400/TraesCS3B02G439600/TraesCS2A02G456100/TraesCS4A02G123100/TraesCS2B02G478100/TraesCS4D02G182800/TraesCS4B02G098200/TraesCS4B02G182900/TraesCS1A02G072600/TraesCS6A02G146900/TraesCS3D02G244100/TraesCS1D02G075500/TraesCS1B02G373600/TraesCS4B02G067600/…
BP	GO:0009266	response to temperature stimulus	121/11189	280/33925	0.000212039	0.00449571	TraesCS6D02G048300/TraesCS4B02G243400/TraesCS1A02G340100/TraesCS6A02G248400/TraesCS3A02G148700/TraesCS1B02G352400/TraesCS4D02G243000/TraesCS6D02G230500/TraesCS3A02G406000/TraesCS6A02G316200/TraesCS7A02G202200/TraesCS6B02G174500/TraesCS6A02G181700/TraesCS3B02G433400/TraesCS1D02G342100/TraesCS4B02G251800/TraesCS5A02G495100/TraesCS4D02G251800/TraesCS6D02G135600/TraesCS6A02G146400/TraesCS3D02G401200/…	-/-/-/-/-/-/-/-/-/-/-/-/-/-/-/-/-/-/-/-/-/-/-/-/-/-/-/-/-/-/-/-/-/-/-/-/-/-/-/-/-/-/-/-/-/-/-/-/-/-/-/-/-/-/-/-/-/-/-/-/-/-/-/-/-/-/-/-/-/-/-/-/-/-/-/-/-/-/-/-/-/-/-/-/-/-/-/-/-/-/-/-/-/-/-/-/-/-/-/-/-/-/-/-/-/-/-/-/-/-/-/FBP/-/-/-/-/-/-/-/-/-	121	32	TraesCS6D02G048300/TraesCS3A02G148700/TraesCS3D02G156500/TraesCS3B02G175900/TraesCS6A02G041700/TraesCS3D02G417800/TraesCS7D02G373100/TraesCS1B02G273000/TraesCS3A02G422600/TraesCS5B02G158200/TraesCS1A02G262400/TraesCS3A02G417000/TraesCS3D02G412500/TraesCS3B02G457900/TraesCS5A02G160800/TraesCS2A02G243200/TraesCS7B02G078200/TraesCS1D02G133000/TraesCS5B02G260100/TraesCS1A02G137500/TraesCS2D02G227800/…	89	TraesCS4B02G243400/TraesCS1A02G340100/TraesCS6A02G248400/TraesCS1B02G352400/TraesCS4D02G243000/TraesCS6D02G230500/TraesCS3A02G406000/TraesCS6A02G316200/TraesCS7A02G202200/TraesCS6B02G174500/TraesCS6A02G181700/TraesCS3B02G433400/TraesCS1D02G342100/TraesCS4B02G251800/TraesCS5A02G495100/TraesCS4D02G251800/TraesCS6D02G135600/TraesCS6A02G146400/TraesCS3D02G401200/TraesCS6B02G276300/TraesCS2D02G456400/…
BP	GO:0045492	xylan biosynthetic process	23/11189	37/33925	0.000256918	0.00534308	TraesCS1B02G081900/TraesCS5A02G313000/TraesCS7A02G560100/TraesCS3D02G269800/TraesCS4B02G089200/TraesCS2A02G040300/TraesCS1B02G382900/TraesCS4A02G227100/TraesCS3B02G304000/TraesCS1D02G370900/TraesCS4D02G086700/TraesCS2D02G038900/TraesCS5D02G157300/TraesCS7A02G443100/TraesCS7D02G432300/TraesCS7B02G341900/TraesCS5D02G319700/TraesCS3B02G545900/TraesCS4B02G301200/TraesCS1A02G365400/TraesCS5B02G150700/…	-/-/-/-/-/-/-/-/-/-/-/-/-/-/-/-/-/-/-/-/-/-/-	23	16	TraesCS1B02G081900/TraesCS5A02G313000/TraesCS7A02G560100/TraesCS4B02G089200/TraesCS1B02G382900/TraesCS4A02G227100/TraesCS1D02G370900/TraesCS4D02G086700/TraesCS7A02G443100/TraesCS7D02G432300/TraesCS7B02G341900/TraesCS5D02G319700/TraesCS3B02G545900/TraesCS1A02G365400/TraesCS5B02G313900/TraesCS7D02G549800	7	TraesCS3D02G269800/TraesCS2A02G040300/TraesCS3B02G304000/TraesCS2D02G038900/TraesCS5D02G157300/TraesCS4B02G301200/TraesCS5B02G150700
BP	GO:0009409	response to cold	72/11189	154/33925	0.000257668	0.00534308	TraesCS6A02G248400/TraesCS6D02G230500/TraesCS3A02G406000/TraesCS3B02G433400/TraesCS5A02G495100/TraesCS3D02G401200/TraesCS6B02G276300/TraesCS2D02G456400/TraesCS3B02G439600/TraesCS2A02G456100/TraesCS2B02G478100/TraesCS3D02G417800/TraesCS7D02G373100/TraesCS6A02G146900/TraesCS1B02G273000/TraesCS7A02G227100/TraesCS3A02G422600/TraesCS5B02G158200/TraesCS1B02G373600/TraesCS4D02G319400/TraesCS4B02G323000/…	-/-/-/-/-/-/-/-/-/-/-/-/-/-/-/-/-/-/-/-/-/-/-/-/-/-/-/-/-/-/-/-/-/-/-/-/-/-/-/-/-/-/-/-/-/-/-/-/-/-/-/-/-/-/-/-/-/-/-/-/-/-/-/-/-/-/-/FBP/-/-/-/-	72	21	TraesCS3D02G417800/TraesCS7D02G373100/TraesCS1B02G273000/TraesCS3A02G422600/TraesCS5B02G158200/TraesCS1A02G262400/TraesCS3A02G417000/TraesCS3D02G412500/TraesCS3B02G457900/TraesCS5A02G160800/TraesCS2A02G243200/TraesCS7B02G078200/TraesCS1D02G133000/TraesCS5B02G260100/TraesCS1A02G137500/TraesCS2A02G438900/TraesCS4B02G285000/TraesCS4A02G163700/TraesCS3B02G565200/TraesCS4A02G329300/TraesCS2B02G458500	51	TraesCS6A02G248400/TraesCS6D02G230500/TraesCS3A02G406000/TraesCS3B02G433400/TraesCS5A02G495100/TraesCS3D02G401200/TraesCS6B02G276300/TraesCS2D02G456400/TraesCS3B02G439600/TraesCS2A02G456100/TraesCS2B02G478100/TraesCS6A02G146900/TraesCS7A02G227100/TraesCS1B02G373600/TraesCS4D02G319400/TraesCS4B02G323000/TraesCS6B02G175100/TraesCS7D02G299500/TraesCS6D02G136200/TraesCS3A02G400400/TraesCS7A02G524400/…
BP	GO:0006865	amino acid transport	28/11189	48/33925	0.000267207	0.00548064	TraesCS7D02G485400/TraesCS7D02G485300/TraesCS7D02G485100/TraesCS6B02G198400/TraesCS7B02G405000/TraesCS6B02G178900/TraesCS6D02G140800/TraesCS7A02G497900/TraesCS7B02G404900/TraesCS7B02G294400/TraesCS6A02G170200/TraesCS7A02G392200/TraesCS3A02G096000/TraesCS3D02G096500/TraesCS6D02G160000/TraesCS7B02G404600/TraesCS7A02G392100/TraesCS7D02G485200/TraesCS7D02G387800/TraesCS7A02G392300/TraesCS6A02G150800/…	-/-/-/-/-/-/-/-/-/-/-/-/-/-/-/-/-/-/-/-/-/-/-/-/-/-/-/-	28	27	TraesCS7D02G485400/TraesCS7D02G485300/TraesCS7D02G485100/TraesCS6B02G198400/TraesCS7B02G405000/TraesCS6B02G178900/TraesCS6D02G140800/TraesCS7A02G497900/TraesCS7B02G404900/TraesCS7B02G294400/TraesCS6A02G170200/TraesCS7A02G392200/TraesCS3A02G096000/TraesCS3D02G096500/TraesCS6D02G160000/TraesCS7B02G404600/TraesCS7A02G392100/TraesCS7D02G485200/TraesCS7D02G387800/TraesCS7A02G392300/TraesCS6A02G150800/…	1	TraesCS2B02G322600
BP	GO:0009734	auxin-activated signaling pathway	80/11189	175/33925	0.000299084	0.00594135	TraesCS7D02G161900/TraesCS7B02G065800/TraesCS7A02G160800/TraesCS2D02G161300/TraesCS3A02G121300/TraesCS3D02G442000/TraesCS5A02G378200/TraesCS5D02G214100/TraesCS3A02G276500/TraesCS7A02G371500/TraesCS3B02G475800/TraesCS7D02G436800/TraesCS2A02G547800/TraesCS3B02G127400/TraesCS3D02G276600/TraesCS5B02G206100/TraesCS7D02G127800/TraesCS1A02G118400/TraesCS3A02G108400/TraesCS5A02G208100/TraesCS5D02G388200/…	-/-/-/-/-/-/-/-/-/-/-/-/-/-/-/-/-/-/-/-/-/-/-/-/-/-/-/-/-/-/-/-/-/-/-/-/-/-/-/-/-/-/-/-/-/-/-/-/-/-/-/-/-/-/-/-/-/-/-/-/-/-/-/-/-/-/-/-/-/-/-/-/-/-/-/-/-/-/-/-	80	30	TraesCS3B02G127400/TraesCS1A02G118400/TraesCS3A02G108400/TraesCS4A02G188100/TraesCS2D02G376600/TraesCS5D02G291800/TraesCS1D02G404400/TraesCS3D02G110200/TraesCS4B02G108600/TraesCS6D02G315100/TraesCS4A02G204900/TraesCS1D02G123500/TraesCS5D02G044800/TraesCS6B02G366300/TraesCS7D02G449900/TraesCS6D02G100800/TraesCS5D02G293300/TraesCS3B02G190100/TraesCS7B02G095500/TraesCS7B02G242800/TraesCS6B02G258800/…	50	TraesCS7D02G161900/TraesCS7B02G065800/TraesCS7A02G160800/TraesCS2D02G161300/TraesCS3A02G121300/TraesCS3D02G442000/TraesCS5A02G378200/TraesCS5D02G214100/TraesCS3A02G276500/TraesCS7A02G371500/TraesCS3B02G475800/TraesCS7D02G436800/TraesCS2A02G547800/TraesCS3D02G276600/TraesCS5B02G206100/TraesCS7D02G127800/TraesCS5A02G208100/TraesCS5D02G388200/TraesCS7B02G256100/TraesCS5B02G386800/TraesCS3A02G449300/…
BP	GO:0071365	cellular response to auxin stimulus	80/11189	175/33925	0.000299084	0.00594135	TraesCS7D02G161900/TraesCS7B02G065800/TraesCS7A02G160800/TraesCS2D02G161300/TraesCS3A02G121300/TraesCS3D02G442000/TraesCS5A02G378200/TraesCS5D02G214100/TraesCS3A02G276500/TraesCS7A02G371500/TraesCS3B02G475800/TraesCS7D02G436800/TraesCS2A02G547800/TraesCS3B02G127400/TraesCS3D02G276600/TraesCS5B02G206100/TraesCS7D02G127800/TraesCS1A02G118400/TraesCS3A02G108400/TraesCS5A02G208100/TraesCS5D02G388200/…	-/-/-/-/-/-/-/-/-/-/-/-/-/-/-/-/-/-/-/-/-/-/-/-/-/-/-/-/-/-/-/-/-/-/-/-/-/-/-/-/-/-/-/-/-/-/-/-/-/-/-/-/-/-/-/-/-/-/-/-/-/-/-/-/-/-/-/-/-/-/-/-/-/-/-/-/-/-/-/-	80	30	TraesCS3B02G127400/TraesCS1A02G118400/TraesCS3A02G108400/TraesCS4A02G188100/TraesCS2D02G376600/TraesCS5D02G291800/TraesCS1D02G404400/TraesCS3D02G110200/TraesCS4B02G108600/TraesCS6D02G315100/TraesCS4A02G204900/TraesCS1D02G123500/TraesCS5D02G044800/TraesCS6B02G366300/TraesCS7D02G449900/TraesCS6D02G100800/TraesCS5D02G293300/TraesCS3B02G190100/TraesCS7B02G095500/TraesCS7B02G242800/TraesCS6B02G258800/…	50	TraesCS7D02G161900/TraesCS7B02G065800/TraesCS7A02G160800/TraesCS2D02G161300/TraesCS3A02G121300/TraesCS3D02G442000/TraesCS5A02G378200/TraesCS5D02G214100/TraesCS3A02G276500/TraesCS7A02G371500/TraesCS3B02G475800/TraesCS7D02G436800/TraesCS2A02G547800/TraesCS3D02G276600/TraesCS5B02G206100/TraesCS7D02G127800/TraesCS5A02G208100/TraesCS5D02G388200/TraesCS7B02G256100/TraesCS5B02G386800/TraesCS3A02G449300/…
BP	GO:0051049	regulation of transport	43/11189	83/33925	0.000299114	0.00594135	TraesCS7D02G485400/TraesCS7D02G485300/TraesCS3B02G265500/TraesCS3A02G233800/TraesCS7D02G485100/TraesCS6B02G198400/TraesCS1B02G415800/TraesCS7B02G405000/TraesCS6B02G178900/TraesCS6D02G140800/TraesCS7A02G497900/TraesCS7B02G404900/TraesCS7B02G294400/TraesCS6A02G170200/TraesCS3D02G219600/TraesCS7A02G392200/TraesCSU02G083100/TraesCS6D02G160000/TraesCS7B02G404600/TraesCS7B02G106900/TraesCS7A02G392100/T…	-/-/-/-/-/-/-/-/-/-/-/-/-/-/-/-/-/-/-/-/-/-/-/-/-/-/-/-/-/-/-/-/-/-/-/-/-/-/-/-/-/-/-	43	28	TraesCS7D02G485400/TraesCS7D02G485300/TraesCS7D02G485100/TraesCS6B02G198400/TraesCS1B02G415800/TraesCS7B02G405000/TraesCS6B02G178900/TraesCS6D02G140800/TraesCS7A02G497900/TraesCS7B02G404900/TraesCS7B02G294400/TraesCS6A02G170200/TraesCS7A02G392200/TraesCS6D02G160000/TraesCS7B02G404600/TraesCS7A02G392100/TraesCS7D02G485200/TraesCS7D02G387800/TraesCS7A02G392300/TraesCS6A02G150800/TraesCS7D02G387700/…	15	TraesCS3B02G265500/TraesCS3A02G233800/TraesCS3D02G219600/TraesCSU02G083100/TraesCS7B02G106900/TraesCS2A02G552000/TraesCS5A02G397100/TraesCS2B02G583300/TraesCS7B02G190400/TraesCS5D02G406800/TraesCS5B02G402100/TraesCS1D02G267800/TraesCS7D02G225200/TraesCS2D02G553000/TraesCS2D02G271600
BP	GO:0046417	chorismate metabolic process	17/11189	25/33925	0.000358261	0.0067324	TraesCS7D02G066600/TraesCSU02G063500/TraesCS4B02G220800/TraesCS5D02G336400/TraesCS7A02G071200/TraesCS7A02G422100/TraesCS5B02G331100/TraesCS2A02G163600/TraesCS4D02G221100/TraesCS5A02G330700/TraesCS3A02G301800/TraesCS3D02G300200/TraesCS4A02G083400/TraesCS2B02G189300/TraesCS2D02G170400/TraesCS3B02G334900/TraesCS6A02G147400	-/-/-/-/-/-/-/-/-/-/-/-/-/-/-/-/-	17	16	TraesCS7D02G066600/TraesCSU02G063500/TraesCS4B02G220800/TraesCS5D02G336400/TraesCS7A02G071200/TraesCS7A02G422100/TraesCS5B02G331100/TraesCS2A02G163600/TraesCS4D02G221100/TraesCS5A02G330700/TraesCS3A02G301800/TraesCS3D02G300200/TraesCS4A02G083400/TraesCS2B02G189300/TraesCS2D02G170400/TraesCS3B02G334900	1	TraesCS6A02G147400
BP	GO:0009251	glucan catabolic process	33/11189	60/33925	0.000358938	0.0067324	TraesCS4B02G104500/TraesCS1D02G397400/TraesCS3A02G398000/TraesCS1A02G389300/TraesCS3B02G430000/TraesCS3D02G391900/TraesCS2D02G557500/TraesCS7A02G133500/TraesCS6D02G291800/TraesCS6A02G312400/TraesCS7B02G111700/TraesCS3D02G027800/TraesCS4B02G066700/TraesCS4A02G248200/TraesCS6B02G342600/TraesCS2B02G586600/TraesCS1B02G377100/TraesCS5D02G176800/TraesCS5B02G169500/TraesCS7D02G314400/TraesCS1A02G360700/…	-/-/-/-/-/-/-/-/-/-/-/-/-/-/-/-/-/-/-/-/-/-/-/-/-/-/-/-/-/-/-/-/-	33	23	TraesCS4B02G104500/TraesCS1D02G397400/TraesCS3A02G398000/TraesCS1A02G389300/TraesCS3B02G430000/TraesCS3D02G391900/TraesCS7B02G111700/TraesCS3D02G027800/TraesCS4B02G066700/TraesCS4A02G248200/TraesCS1B02G377100/TraesCS5D02G176800/TraesCS5B02G169500/TraesCS7D02G314400/TraesCS1A02G360700/TraesCS4D02G065600/TraesCS5A02G172100/TraesCS4B02G360800/TraesCS7A02G317700/TraesCS4D02G175300/TraesCS7D02G207600/…	10	TraesCS2D02G557500/TraesCS7A02G133500/TraesCS6D02G291800/TraesCS6A02G312400/TraesCS6B02G342600/TraesCS2B02G586600/TraesCS1B02G229000/TraesCS2A02G352800/TraesCS1D02G218000/TraesCS2A02G556300
BP	GO:0044247	cellular polysaccharide catabolic process	33/11189	60/33925	0.000358938	0.0067324	TraesCS4B02G104500/TraesCS1D02G397400/TraesCS3A02G398000/TraesCS1A02G389300/TraesCS3B02G430000/TraesCS3D02G391900/TraesCS2D02G557500/TraesCS7A02G133500/TraesCS6D02G291800/TraesCS6A02G312400/TraesCS7B02G111700/TraesCS3D02G027800/TraesCS4B02G066700/TraesCS4A02G248200/TraesCS6B02G342600/TraesCS2B02G586600/TraesCS1B02G377100/TraesCS5D02G176800/TraesCS5B02G169500/TraesCS7D02G314400/TraesCS1A02G360700/…	-/-/-/-/-/-/-/-/-/-/-/-/-/-/-/-/-/-/-/-/-/-/-/-/-/-/-/-/-/-/-/-/-	33	23	TraesCS4B02G104500/TraesCS1D02G397400/TraesCS3A02G398000/TraesCS1A02G389300/TraesCS3B02G430000/TraesCS3D02G391900/TraesCS7B02G111700/TraesCS3D02G027800/TraesCS4B02G066700/TraesCS4A02G248200/TraesCS1B02G377100/TraesCS5D02G176800/TraesCS5B02G169500/TraesCS7D02G314400/TraesCS1A02G360700/TraesCS4D02G065600/TraesCS5A02G172100/TraesCS4B02G360800/TraesCS7A02G317700/TraesCS4D02G175300/TraesCS7D02G207600/…	10	TraesCS2D02G557500/TraesCS7A02G133500/TraesCS6D02G291800/TraesCS6A02G312400/TraesCS6B02G342600/TraesCS2B02G586600/TraesCS1B02G229000/TraesCS2A02G352800/TraesCS1D02G218000/TraesCS2A02G556300
BP	GO:0006568	tryptophan metabolic process	36/11189	67/33925	0.000363816	0.0067324	TraesCS7A02G392800/TraesCS7D02G388400/TraesCS3A02G368800/TraesCS7B02G294800/TraesCS1B02G463100/TraesCS1D02G437700/TraesCS3D02G361800/TraesCS5B02G166300/TraesCS5D02G448500/TraesCS3B02G400800/TraesCS5A02G169500/TraesCS5D02G173900/TraesCS5B02G158200/TraesCS5D02G448400/novel.8575/TraesCS1A02G428400/TraesCS4B02G318900/TraesCS7D02G501700/TraesCS4D02G315400/TraesCS7D02G305300/TraesCS5A02G160800/TraesCS5…	-/-/-/-/-/-/-/-/-/-/-/-/-/-/-/-/-/-/-/-/-/-/-/-/-/-/-/-/-/-/-/-/-/-/-/-	36	26	TraesCS7A02G392800/TraesCS7D02G388400/TraesCS7B02G294800/TraesCS1B02G463100/TraesCS1D02G437700/TraesCS5B02G166300/TraesCS5A02G169500/TraesCS5D02G173900/TraesCS5B02G158200/TraesCS1A02G428400/TraesCS4B02G318900/TraesCS7D02G501700/TraesCS4D02G315400/TraesCS7D02G305300/TraesCS5A02G160800/TraesCS6A02G174500/TraesCS7B02G208700/TraesCS7D02G337900/TraesCS7B02G241200/TraesCS7A02G341700/TraesCS6B02G203100/…	10	TraesCS3A02G368800/TraesCS3D02G361800/TraesCS5D02G448500/TraesCS3B02G400800/TraesCS5D02G448400/novel.8575/TraesCS5A02G441100/TraesCS5B02G445200/TraesCS5A02G441300/TraesCS5B02G502700
BP	GO:0006586	indolalkylamine metabolic process	36/11189	67/33925	0.000363816	0.0067324	TraesCS7A02G392800/TraesCS7D02G388400/TraesCS3A02G368800/TraesCS7B02G294800/TraesCS1B02G463100/TraesCS1D02G437700/TraesCS3D02G361800/TraesCS5B02G166300/TraesCS5D02G448500/TraesCS3B02G400800/TraesCS5A02G169500/TraesCS5D02G173900/TraesCS5B02G158200/TraesCS5D02G448400/novel.8575/TraesCS1A02G428400/TraesCS4B02G318900/TraesCS7D02G501700/TraesCS4D02G315400/TraesCS7D02G305300/TraesCS5A02G160800/TraesCS5…	-/-/-/-/-/-/-/-/-/-/-/-/-/-/-/-/-/-/-/-/-/-/-/-/-/-/-/-/-/-/-/-/-/-/-/-	36	26	TraesCS7A02G392800/TraesCS7D02G388400/TraesCS7B02G294800/TraesCS1B02G463100/TraesCS1D02G437700/TraesCS5B02G166300/TraesCS5A02G169500/TraesCS5D02G173900/TraesCS5B02G158200/TraesCS1A02G428400/TraesCS4B02G318900/TraesCS7D02G501700/TraesCS4D02G315400/TraesCS7D02G305300/TraesCS5A02G160800/TraesCS6A02G174500/TraesCS7B02G208700/TraesCS7D02G337900/TraesCS7B02G241200/TraesCS7A02G341700/TraesCS6B02G203100/…	10	TraesCS3A02G368800/TraesCS3D02G361800/TraesCS5D02G448500/TraesCS3B02G400800/TraesCS5D02G448400/novel.8575/TraesCS5A02G441100/TraesCS5B02G445200/TraesCS5A02G441300/TraesCS5B02G502700
BP	GO:0044038	cell wall macromolecule biosynthetic process	25/11189	42/33925	0.000367481	0.0067324	TraesCS1B02G081900/TraesCS5A02G313000/TraesCS7A02G560100/TraesCS3D02G269800/TraesCS4B02G089200/TraesCS2A02G040300/TraesCS1B02G382900/TraesCS4A02G227100/TraesCS3B02G304000/TraesCS1D02G370900/TraesCS4D02G086700/TraesCS2D02G038900/TraesCS5D02G157300/TraesCS7A02G443100/TraesCS7D02G432300/TraesCS7B02G341900/TraesCS5D02G319700/TraesCS3B02G545900/TraesCS4B02G301200/TraesCS1A02G365400/TraesCS5B02G150700/…	-/-/-/-/-/-/-/-/-/-/-/-/-/-/-/-/-/-/-/-/-/-/-/-/-	25	17	TraesCS1B02G081900/TraesCS5A02G313000/TraesCS7A02G560100/TraesCS4B02G089200/TraesCS1B02G382900/TraesCS4A02G227100/TraesCS1D02G370900/TraesCS4D02G086700/TraesCS7A02G443100/TraesCS7D02G432300/TraesCS7B02G341900/TraesCS5D02G319700/TraesCS3B02G545900/TraesCS1A02G365400/TraesCS5B02G313900/TraesCS7A02G192000/TraesCS7D02G549800	8	TraesCS3D02G269800/TraesCS2A02G040300/TraesCS3B02G304000/TraesCS2D02G038900/TraesCS5D02G157300/TraesCS4B02G301200/TraesCS5B02G150700/TraesCS1A02G170400
BP	GO:0070589	cellular component macromolecule biosynthetic process	25/11189	42/33925	0.000367481	0.0067324	TraesCS1B02G081900/TraesCS5A02G313000/TraesCS7A02G560100/TraesCS3D02G269800/TraesCS4B02G089200/TraesCS2A02G040300/TraesCS1B02G382900/TraesCS4A02G227100/TraesCS3B02G304000/TraesCS1D02G370900/TraesCS4D02G086700/TraesCS2D02G038900/TraesCS5D02G157300/TraesCS7A02G443100/TraesCS7D02G432300/TraesCS7B02G341900/TraesCS5D02G319700/TraesCS3B02G545900/TraesCS4B02G301200/TraesCS1A02G365400/TraesCS5B02G150700/…	-/-/-/-/-/-/-/-/-/-/-/-/-/-/-/-/-/-/-/-/-/-/-/-/-	25	17	TraesCS1B02G081900/TraesCS5A02G313000/TraesCS7A02G560100/TraesCS4B02G089200/TraesCS1B02G382900/TraesCS4A02G227100/TraesCS1D02G370900/TraesCS4D02G086700/TraesCS7A02G443100/TraesCS7D02G432300/TraesCS7B02G341900/TraesCS5D02G319700/TraesCS3B02G545900/TraesCS1A02G365400/TraesCS5B02G313900/TraesCS7A02G192000/TraesCS7D02G549800	8	TraesCS3D02G269800/TraesCS2A02G040300/TraesCS3B02G304000/TraesCS2D02G038900/TraesCS5D02G157300/TraesCS4B02G301200/TraesCS5B02G150700/TraesCS1A02G170400
BP	GO:0070592	cell wall polysaccharide biosynthetic process	25/11189	42/33925	0.000367481	0.0067324	TraesCS1B02G081900/TraesCS5A02G313000/TraesCS7A02G560100/TraesCS3D02G269800/TraesCS4B02G089200/TraesCS2A02G040300/TraesCS1B02G382900/TraesCS4A02G227100/TraesCS3B02G304000/TraesCS1D02G370900/TraesCS4D02G086700/TraesCS2D02G038900/TraesCS5D02G157300/TraesCS7A02G443100/TraesCS7D02G432300/TraesCS7B02G341900/TraesCS5D02G319700/TraesCS3B02G545900/TraesCS4B02G301200/TraesCS1A02G365400/TraesCS5B02G150700/…	-/-/-/-/-/-/-/-/-/-/-/-/-/-/-/-/-/-/-/-/-/-/-/-/-	25	17	TraesCS1B02G081900/TraesCS5A02G313000/TraesCS7A02G560100/TraesCS4B02G089200/TraesCS1B02G382900/TraesCS4A02G227100/TraesCS1D02G370900/TraesCS4D02G086700/TraesCS7A02G443100/TraesCS7D02G432300/TraesCS7B02G341900/TraesCS5D02G319700/TraesCS3B02G545900/TraesCS1A02G365400/TraesCS5B02G313900/TraesCS7A02G192000/TraesCS7D02G549800	8	TraesCS3D02G269800/TraesCS2A02G040300/TraesCS3B02G304000/TraesCS2D02G038900/TraesCS5D02G157300/TraesCS4B02G301200/TraesCS5B02G150700/TraesCS1A02G170400
BP	GO:0003333	amino acid transmembrane transport	24/11189	40/33925	0.00040654	0.00737636	TraesCS7D02G485400/TraesCS7D02G485300/TraesCS7D02G485100/TraesCS6B02G198400/TraesCS7B02G405000/TraesCS6B02G178900/TraesCS6D02G140800/TraesCS7A02G497900/TraesCS7B02G404900/TraesCS7B02G294400/TraesCS6A02G170200/TraesCS7A02G392200/TraesCS6D02G160000/TraesCS7B02G404600/TraesCS7A02G392100/TraesCS7D02G485200/TraesCS7D02G387800/TraesCS7A02G392300/TraesCS6A02G150800/TraesCS7D02G387700/TraesCS7A02G497800/…	-/-/-/-/-/-/-/-/-/-/-/-/-/-/-/-/-/-/-/-/-/-/-/-	24	24	TraesCS7D02G485400/TraesCS7D02G485300/TraesCS7D02G485100/TraesCS6B02G198400/TraesCS7B02G405000/TraesCS6B02G178900/TraesCS6D02G140800/TraesCS7A02G497900/TraesCS7B02G404900/TraesCS7B02G294400/TraesCS6A02G170200/TraesCS7A02G392200/TraesCS6D02G160000/TraesCS7B02G404600/TraesCS7A02G392100/TraesCS7D02G485200/TraesCS7D02G387800/TraesCS7A02G392300/TraesCS6A02G150800/TraesCS7D02G387700/TraesCS7A02G497800/…	0
BP	GO:0046496	nicotinamide nucleotide metabolic process	118/11189	276/33925	0.000417481	0.00750273	TraesCS4D02G107400/TraesCS4A02G206400/TraesCS6D02G148700/TraesCS3B02G392000/TraesCS4A02G373800/TraesCS3A02G359400/TraesCS2D02G301100/TraesCS4A02G455900/TraesCS4B02G109900/TraesCS6B02G084400/TraesCS7A02G473900/TraesCS1B02G373600/TraesCS3A02G073300/TraesCS2B02G362700/TraesCS7B02G086800/TraesCS3D02G026400/TraesCS7D02G297600/TraesCS2A02G302400/TraesCS3D02G278000/TraesCS6B02G187500/TraesCS3A02G020300/…	-/-/-/-/-/-/-/-/-/-/-/-/-/-/-/-/-/-/-/-/-/-/-/-/-/-/-/-/-/-/-/-/-/-/-/-/-/-/-/-/-/-/-/-/-/-/-/-/-/-/-/-/-/-/-/-/-/-/-/-/-/-/-/-/-/-/-/-/-/-/-/-/-/-/-/-/-/-/-/-/-/-/-/-/-/-/-/-/-/-/-/-/-/-/-/-/-/-/-/-/-/-/-/-/-/-/-/-/-/-/-/-/-/-/-/-/-/-	118	40	TraesCS2D02G301100/TraesCS4A02G455900/TraesCS6B02G084400/TraesCS7A02G473900/TraesCS2B02G362700/TraesCS3D02G026400/TraesCS2A02G302400/TraesCS3A02G020300/TraesCS5D02G123200/TraesCS2B02G350500/TraesCS2D02G182700/TraesCS6D02G061600/TraesCS6A02G063200/TraesCS5B02G195500/TraesCS5D02G202900/TraesCS2A02G175400/TraesCS7A02G092300/TraesCS2A02G331700/TraesCS7D02G460800/TraesCS4D02G180300/TraesCS4D02G283800/…	78	TraesCS4D02G107400/TraesCS4A02G206400/TraesCS6D02G148700/TraesCS3B02G392000/TraesCS4A02G373800/TraesCS3A02G359400/TraesCS4B02G109900/TraesCS1B02G373600/TraesCS3A02G073300/TraesCS7B02G086800/TraesCS7D02G297600/TraesCS3D02G278000/TraesCS6B02G187500/TraesCS6D02G281900/TraesCS3B02G087400/TraesCS3B02G422900/TraesCS3B02G218500/TraesCS6B02G331600/TraesCS5B02G115300/novel.12043/TraesCS3D02G073000/novel.6…
BP	GO:0043207	response to external biotic stimulus	140/11189	335/33925	0.000431834	0.00761562	TraesCS6D02G048300/TraesCS2D02G033200/TraesCS1D02G388500/TraesCS2B02G047400/TraesCS3B02G584700/TraesCS2A02G033700/TraesCS2A02G440500/TraesCS4D02G264500/TraesCS5A02G495400/TraesCS4D02G319600/TraesCS5B02G076100/TraesCS3A02G406000/TraesCS4B02G323400/TraesCS3D02G357700/TraesCS3A02G229700/TraesCS3A02G517100/TraesCS3A02G364300/TraesCS3D02G524700/TraesCS2A02G551000/TraesCS3D02G401200/TraesCS3A02G398000/…	-/-/-/-/-/-/-/-/-/-/-/-/-/-/-/PR4A/-/PR4B/-/-/-/-/-/-/-/-/-/-/-/-/-/-/-/-/-/-/-/-/-/-/-/-/-/-/-/-/-/-/-/-/-/-/-/-/-/-/-/-/-/-/-/-/-/petC/-/-/-/-/-/-/-/-/-/-/-/-/-/-/-/-/-/-/-/-/-/-/-/-/-/-/-/-/-/-/-/-/-/-/-/-/-/-/-/-/-/-/-/-/-/-/-/-/-/-/-/-/-/-/-/-/-/-/-/-/-/-/-/-/-/-/-/-/-/-/-/-/-/-/-/-	140	67	TraesCS6D02G048300/TraesCS3B02G584700/TraesCS2A02G440500/TraesCS4D02G264500/TraesCS5B02G076100/TraesCS3D02G357700/TraesCS3A02G517100/TraesCS3A02G364300/TraesCS3D02G524700/TraesCS2A02G551000/TraesCS3A02G398000/TraesCS3D02G415400/TraesCS4B02G264500/TraesCS6A02G041700/TraesCS2D02G295000/TraesCS1D02G233800/TraesCS1B02G128800/TraesCS3B02G430000/TraesCS3B02G455200/TraesCS2A02G440300/TraesCS7B02G026200/…	73	TraesCS2D02G033200/TraesCS1D02G388500/TraesCS2B02G047400/TraesCS2A02G033700/TraesCS5A02G495400/TraesCS4D02G319600/TraesCS3A02G406000/TraesCS4B02G323400/TraesCS3A02G229700/TraesCS3D02G401200/TraesCS3B02G439600/TraesCS3D02G359900/TraesCS4A02G089500/TraesCS6A02G146900/TraesCS1A02G425100/TraesCS3B02G398300/TraesCS5D02G413200/TraesCS6B02G175100/TraesCS3A02G367000/TraesCS6D02G136200/TraesCS4B02G325800/…
BP	GO:0051707	response to other organism	140/11189	335/33925	0.000431834	0.00761562	TraesCS6D02G048300/TraesCS2D02G033200/TraesCS1D02G388500/TraesCS2B02G047400/TraesCS3B02G584700/TraesCS2A02G033700/TraesCS2A02G440500/TraesCS4D02G264500/TraesCS5A02G495400/TraesCS4D02G319600/TraesCS5B02G076100/TraesCS3A02G406000/TraesCS4B02G323400/TraesCS3D02G357700/TraesCS3A02G229700/TraesCS3A02G517100/TraesCS3A02G364300/TraesCS3D02G524700/TraesCS2A02G551000/TraesCS3D02G401200/TraesCS3A02G398000/…	-/-/-/-/-/-/-/-/-/-/-/-/-/-/-/PR4A/-/PR4B/-/-/-/-/-/-/-/-/-/-/-/-/-/-/-/-/-/-/-/-/-/-/-/-/-/-/-/-/-/-/-/-/-/-/-/-/-/-/-/-/-/-/-/-/-/petC/-/-/-/-/-/-/-/-/-/-/-/-/-/-/-/-/-/-/-/-/-/-/-/-/-/-/-/-/-/-/-/-/-/-/-/-/-/-/-/-/-/-/-/-/-/-/-/-/-/-/-/-/-/-/-/-/-/-/-/-/-/-/-/-/-/-/-/-/-/-/-/-/-/-/-/-	140	67	TraesCS6D02G048300/TraesCS3B02G584700/TraesCS2A02G440500/TraesCS4D02G264500/TraesCS5B02G076100/TraesCS3D02G357700/TraesCS3A02G517100/TraesCS3A02G364300/TraesCS3D02G524700/TraesCS2A02G551000/TraesCS3A02G398000/TraesCS3D02G415400/TraesCS4B02G264500/TraesCS6A02G041700/TraesCS2D02G295000/TraesCS1D02G233800/TraesCS1B02G128800/TraesCS3B02G430000/TraesCS3B02G455200/TraesCS2A02G440300/TraesCS7B02G026200/…	73	TraesCS2D02G033200/TraesCS1D02G388500/TraesCS2B02G047400/TraesCS2A02G033700/TraesCS5A02G495400/TraesCS4D02G319600/TraesCS3A02G406000/TraesCS4B02G323400/TraesCS3A02G229700/TraesCS3D02G401200/TraesCS3B02G439600/TraesCS3D02G359900/TraesCS4A02G089500/TraesCS6A02G146900/TraesCS1A02G425100/TraesCS3B02G398300/TraesCS5D02G413200/TraesCS6B02G175100/TraesCS3A02G367000/TraesCS6D02G136200/TraesCS4B02G325800/…
BP	GO:0006730	one-carbon metabolic process	23/11189	38/33925	0.000448254	0.00783199	TraesCS6A02G248000/TraesCS6B02G276800/TraesCS2A02G493700/TraesCS2D02G493600/TraesCS2B02G521700/TraesCS2A02G493600/TraesCS5A02G468400/TraesCS6A02G247900/TraesCS5B02G481000/TraesCS6B02G276700/TraesCS2B02G521600/TraesCS5D02G481300/TraesCS2D02G493500/TraesCS6D02G230100/TraesCS2B02G517500/TraesCS3B02G228500/TraesCS2A02G489600/TraesCS4D02G068100/TraesCS2D02G489900/TraesCS6D02G159100/novel.13398/TraesCS…	-/-/-/-/-/-/-/-/-/-/-/-/-/-/-/-/-/-/-/-/-/-/-	23	23	TraesCS6A02G248000/TraesCS6B02G276800/TraesCS2A02G493700/TraesCS2D02G493600/TraesCS2B02G521700/TraesCS2A02G493600/TraesCS5A02G468400/TraesCS6A02G247900/TraesCS5B02G481000/TraesCS6B02G276700/TraesCS2B02G521600/TraesCS5D02G481300/TraesCS2D02G493500/TraesCS6D02G230100/TraesCS2B02G517500/TraesCS3B02G228500/TraesCS2A02G489600/TraesCS4D02G068100/TraesCS2D02G489900/TraesCS6D02G159100/novel.13398/TraesCS…	0
BP	GO:0044275	cellular carbohydrate catabolic process	42/11189	82/33925	0.000478394	0.00828192	TraesCS4B02G104500/TraesCS1D02G397400/TraesCS3A02G398000/TraesCS1A02G389300/TraesCS3B02G430000/TraesCS3D02G391900/TraesCS7A02G357800/TraesCS2D02G557500/TraesCS7B02G269900/TraesCS2A02G515700/TraesCS7A02G133500/TraesCS7D02G364900/TraesCS6D02G291800/TraesCS6A02G312400/TraesCS7B02G111700/TraesCS3D02G027800/TraesCS4B02G066700/TraesCS4A02G248200/TraesCS6B02G342600/TraesCS2B02G586600/TraesCS1B02G377100/…	-/-/-/-/-/-/-/-/-/-/-/-/-/-/-/-/-/-/-/-/-/-/-/-/-/-/-/-/-/-/-/-/-/-/-/-/-/-/-/-/-/-	42	25	TraesCS4B02G104500/TraesCS1D02G397400/TraesCS3A02G398000/TraesCS1A02G389300/TraesCS3B02G430000/TraesCS3D02G391900/TraesCS2A02G515700/TraesCS7B02G111700/TraesCS3D02G027800/TraesCS4B02G066700/TraesCS4A02G248200/TraesCS1B02G377100/TraesCS5D02G176800/TraesCS5B02G169500/TraesCS7D02G314400/TraesCS1A02G360700/TraesCS4D02G065600/TraesCS5A02G172100/TraesCS4B02G360800/TraesCS7A02G317700/TraesCS4D02G175300/…	17	TraesCS7A02G357800/TraesCS2D02G557500/TraesCS7B02G269900/TraesCS7A02G133500/TraesCS7D02G364900/TraesCS6D02G291800/TraesCS6A02G312400/TraesCS6B02G342600/TraesCS2B02G586600/TraesCS1A02G183000/TraesCS1B02G229000/TraesCS2B02G145700/TraesCS2A02G123800/TraesCS2A02G352800/TraesCS1D02G218000/TraesCS2A02G556300/TraesCS7A02G043000
BP	GO:0006817	phosphate ion transport	22/11189	36/33925	0.000492312	0.00837182	TraesCS5B02G470100/TraesCS2B02G010500/TraesCS1B02G415800/TraesCS5A02G460300/TraesCS4B02G336400/TraesCS4B02G317200/TraesCS4A02G414400/TraesCS5D02G472000/TraesCS1A02G388400/TraesCS7A02G427700/TraesCS4A02G359900/TraesCS4A02G360000/TraesCS4D02G313800/TraesCS4B02G315100/TraesCS5B02G512000/TraesCS4D02G313700/TraesCS4B02G317100/TraesCS4D02G332100/TraesCS4A02G416400/TraesCS4A02G416500/TraesCS4A02G416600/…	-/-/-/-/-/-/-/-/-/-/-/-/-/-/-/-/-/-/-/-/-/-	22	17	TraesCS5B02G470100/TraesCS2B02G010500/TraesCS1B02G415800/TraesCS5A02G460300/TraesCS4B02G317200/TraesCS4A02G414400/TraesCS5D02G472000/TraesCS1A02G388400/TraesCS7A02G427700/TraesCS4D02G313800/TraesCS4B02G315100/TraesCS4D02G313700/TraesCS4B02G317100/TraesCS4D02G332100/TraesCS4A02G416400/TraesCS4A02G416500/TraesCS4A02G416600	5	TraesCS4B02G336400/TraesCS4A02G359900/TraesCS4A02G360000/TraesCS5B02G512000/TraesCS6A02G208200
BP	GO:1902074	response to salt	10/11189	12/33925	0.00049246	0.00837182	TraesCS6D02G048300/TraesCS6A02G041700/TraesCS4B02G325800/TraesCS2A02G389100/TraesCS4D02G322700/TraesCS2D02G386900/TraesCS4B02G200600/TraesCS4D02G201700/TraesCS2B02G407100/TraesCS5A02G498000	-/-/-/-/-/-/-/-/-/-	10	3	TraesCS6D02G048300/TraesCS6A02G041700/TraesCS5A02G498000	7	TraesCS4B02G325800/TraesCS2A02G389100/TraesCS4D02G322700/TraesCS2D02G386900/TraesCS4B02G200600/TraesCS4D02G201700/TraesCS2B02G407100
BP	GO:0009751	response to salicylic acid	29/11189	52/33925	0.000590943	0.00995634	TraesCS4D02G264500/TraesCS3B02G433400/TraesCS7B02G245500/TraesCS4B02G264500/TraesCS6A02G146900/TraesCS6B02G175100/TraesCS6D02G136200/TraesCS3A02G400400/TraesCS6A02G215500/TraesCS2D02G234100/TraesCS4A02G124900/TraesCS3D02G321500/TraesCS3B02G357500/TraesCS4D02G096400/TraesCS3A02G328000/TraesCS2B02G131600/TraesCS4B02G100100/TraesCS4B02G200600/TraesCS6D02G197800/TraesCS5D02G431800/TraesCS4D02G201700/…	-/-/OMT1/-/-/-/-/-/-/-/-/-/-/-/-/-/-/-/-/-/-/-/-/-/-/-/-/-/-	29	9	TraesCS4D02G264500/TraesCS7B02G245500/TraesCS4B02G264500/TraesCS6A02G215500/TraesCS6D02G197800/TraesCS2B02G348400/TraesCS5D02G232700/TraesCS6A02G334800/TraesCS6D02G278600	20	TraesCS3B02G433400/TraesCS6A02G146900/TraesCS6B02G175100/TraesCS6D02G136200/TraesCS3A02G400400/TraesCS2D02G234100/TraesCS4A02G124900/TraesCS3D02G321500/TraesCS3B02G357500/TraesCS4D02G096400/TraesCS3A02G328000/TraesCS2B02G131600/TraesCS4B02G100100/TraesCS4B02G200600/TraesCS5D02G431800/TraesCS4D02G201700/TraesCS4A02G216100/TraesCS5A02G161500/TraesCS5B02G425200/TraesCS4D02G181100
BP	GO:0042430	indole-containing compound metabolic process	42/11189	83/33925	0.000662046	0.0110556	TraesCS7A02G392800/TraesCS7D02G388400/TraesCS3A02G368800/TraesCS7B02G294800/TraesCS1B02G463100/TraesCS1D02G437700/TraesCS3D02G361800/TraesCS5B02G166300/TraesCS5D02G448500/TraesCS3B02G400800/TraesCS5A02G169500/TraesCS5D02G173900/TraesCS5B02G158200/TraesCS5D02G448400/novel.8575/TraesCS1A02G428400/TraesCS4B02G318900/TraesCS7D02G501700/TraesCS4D02G315400/TraesCS7D02G305300/TraesCS4A02G106400/TraesCS4…	-/-/-/-/-/-/-/-/-/-/-/-/-/-/-/-/-/-/-/-/-/-/-/-/-/-/-/-/-/-/-/-/-/-/-/-/-/-/-/-/-/-	42	26	TraesCS7A02G392800/TraesCS7D02G388400/TraesCS7B02G294800/TraesCS1B02G463100/TraesCS1D02G437700/TraesCS5B02G166300/TraesCS5A02G169500/TraesCS5D02G173900/TraesCS5B02G158200/TraesCS1A02G428400/TraesCS4B02G318900/TraesCS7D02G501700/TraesCS4D02G315400/TraesCS7D02G305300/TraesCS5A02G160800/TraesCS6A02G174500/TraesCS7B02G208700/TraesCS7D02G337900/TraesCS7B02G241200/TraesCS7A02G341700/TraesCS6B02G203100/…	16	TraesCS3A02G368800/TraesCS3D02G361800/TraesCS5D02G448500/TraesCS3B02G400800/TraesCS5D02G448400/novel.8575/TraesCS4A02G106400/TraesCS4D02G198600/TraesCS5A02G441100/TraesCS4B02G197800/TraesCS4D02G096400/TraesCS5B02G445200/TraesCS4B02G100100/TraesCS4A02G216100/TraesCS5A02G441300/TraesCS5B02G502700
BP	GO:0072524	pyridine-containing compound metabolic process	127/11189	303/33925	0.000672931	0.0111388	TraesCS4D02G107400/TraesCS4A02G206400/TraesCS2B02G287600/TraesCS6D02G148700/TraesCS2A02G268800/TraesCS3B02G392000/TraesCS4A02G373800/TraesCS3A02G359400/TraesCS2D02G301100/TraesCS4A02G455900/TraesCS4B02G109900/TraesCS6B02G084400/TraesCS7A02G473900/TraesCS1B02G373600/TraesCS3A02G073300/TraesCS2B02G362700/TraesCS7B02G086800/TraesCS3D02G026400/TraesCS7D02G297600/TraesCS2A02G302400/TraesCS3D02G278000/…	-/-/-/-/-/-/-/-/-/-/-/-/-/-/-/-/-/-/-/-/-/-/-/-/-/-/-/-/-/-/-/-/-/-/-/-/-/-/-/-/-/-/-/-/-/-/-/-/-/-/-/-/-/-/-/-/-/-/-/-/-/-/-/-/-/-/-/-/-/-/-/-/-/-/-/-/-/-/-/-/-/-/-/-/-/-/-/-/-/-/-/-/-/-/-/-/-/-/-/-/-/-/-/-/-/-/-/-/-/-/-/-/-/-/-/-/-/-/-/-/-/-/-/-/-/-/-	127	49	TraesCS2B02G287600/TraesCS2A02G268800/TraesCS2D02G301100/TraesCS4A02G455900/TraesCS6B02G084400/TraesCS7A02G473900/TraesCS2B02G362700/TraesCS3D02G026400/TraesCS2A02G302400/TraesCS3A02G020300/TraesCS5D02G123200/TraesCS2B02G350500/TraesCS2D02G182700/TraesCS6D02G061600/TraesCS6A02G063200/TraesCS5B02G195500/TraesCS5D02G202900/TraesCS2A02G175400/TraesCS7A02G092300/TraesCS5B02G065400/TraesCS2D02G267800/…	78	TraesCS4D02G107400/TraesCS4A02G206400/TraesCS6D02G148700/TraesCS3B02G392000/TraesCS4A02G373800/TraesCS3A02G359400/TraesCS4B02G109900/TraesCS1B02G373600/TraesCS3A02G073300/TraesCS7B02G086800/TraesCS7D02G297600/TraesCS3D02G278000/TraesCS6B02G187500/TraesCS6D02G281900/TraesCS3B02G087400/TraesCS3B02G422900/TraesCS3B02G218500/TraesCS6B02G331600/TraesCS5B02G115300/novel.12043/TraesCS3D02G073000/novel.6…
BP	GO:0046434	organophosphate catabolic process	98/11189	226/33925	0.000692147	0.0113572	TraesCS4D02G107400/TraesCS4A02G206400/TraesCS6D02G148700/TraesCS3B02G360600/TraesCS2D02G379600/TraesCS3B02G392000/TraesCS4A02G373800/TraesCS3A02G359400/TraesCS2A02G383300/TraesCS4B02G109900/TraesCS7A02G473900/TraesCS3A02G330600/TraesCS3A02G073300/TraesCS7B02G086800/TraesCS3D02G026400/TraesCS3D02G278000/TraesCS6B02G187500/TraesCS3A02G020300/TraesCS6D02G281900/TraesCS3B02G087400/TraesCS3B02G422900/…	-/-/-/-/-/-/-/-/-/-/-/-/-/-/-/-/-/-/-/-/-/-/-/-/-/-/-/-/-/-/-/-/-/-/-/-/-/-/-/-/-/-/-/-/-/-/-/-/-/-/-/-/-/-/-/-/-/-/-/-/-/-/-/-/-/-/-/-/-/-/-/-/-/-/-/-/-/-/-/-/-/-/-/-/-/-/-/-/-/-/-/-/-/-/-/-/-/-	98	19	TraesCS2D02G379600/TraesCS2A02G383300/TraesCS7A02G473900/TraesCS3D02G026400/TraesCS3A02G020300/TraesCS2B02G350500/TraesCS5B02G195500/TraesCS5D02G202900/TraesCS2A02G331700/TraesCS7D02G460800/TraesCS2B02G400500/TraesCS7B02G375300/TraesCS2D02G331200/TraesCS7D02G460700/novel.3497/TraesCS4A02G163700/TraesCS5A02G113800/novel.4549/TraesCS5A02G092600	79	TraesCS4D02G107400/TraesCS4A02G206400/TraesCS6D02G148700/TraesCS3B02G360600/TraesCS3B02G392000/TraesCS4A02G373800/TraesCS3A02G359400/TraesCS4B02G109900/TraesCS3A02G330600/TraesCS3A02G073300/TraesCS7B02G086800/TraesCS3D02G278000/TraesCS6B02G187500/TraesCS6D02G281900/TraesCS3B02G087400/TraesCS3B02G422900/TraesCS3B02G218500/TraesCS6B02G331600/TraesCS5B02G115300/novel.12043/TraesCS3D02G073000/TraesCS…
BP	GO:0006564	L-serine biosynthetic process	12/11189	16/33925	0.000708788	0.01153	TraesCS2A02G508900/TraesCS3A02G146800/TraesCS4B02G273500/TraesCS4D02G272500/TraesCS1D02G222600/TraesCS7B02G073600/TraesCS7A02G168700/TraesCS1B02G234300/TraesCS4A02G032100/TraesCS2A02G149300/TraesCS2B02G174200/TraesCS2D02G154100	-/-/-/-/-/-/-/-/-/-/-/-	12	12	TraesCS2A02G508900/TraesCS3A02G146800/TraesCS4B02G273500/TraesCS4D02G272500/TraesCS1D02G222600/TraesCS7B02G073600/TraesCS7A02G168700/TraesCS1B02G234300/TraesCS4A02G032100/TraesCS2A02G149300/TraesCS2B02G174200/TraesCS2D02G154100	0
BP	GO:0072488	ammonium transmembrane transport	13/11189	18/33925	0.000757892	0.0122234	TraesCS2D02G362900/TraesCS6B02G254800/TraesCS2A02G365000/TraesCS1A02G295300/TraesCS5B02G520200/TraesCS3B02G383400/TraesCS3D02G344800/TraesCS1D02G296600/TraesCS6A02G226800/TraesCS6D02G208200/TraesCS5D02G398200/TraesCS2B02G383600/TraesCS3A02G381600	-/-/-/-/-/-/-/-/-/-/-/-/-	13	3	TraesCS5B02G520200/TraesCS3B02G383400/TraesCS3D02G344800	10	TraesCS2D02G362900/TraesCS6B02G254800/TraesCS2A02G365000/TraesCS1A02G295300/TraesCS1D02G296600/TraesCS6A02G226800/TraesCS6D02G208200/TraesCS5D02G398200/TraesCS2B02G383600/TraesCS3A02G381600
BP	GO:0016114	terpenoid biosynthetic process	45/11189	91/33925	0.000818215	0.0129746	TraesCSU02G008700/TraesCS1A02G384300/TraesCS3A02G148700/TraesCS2D02G575800/TraesCS1D02G392500/TraesCS1B02G411100/TraesCS2D02G542600/TraesCS6A02G258500/TraesCS4B02G251800/TraesCS4D02G251800/TraesCS3B02G361100/TraesCS3D02G156500/TraesCS1A02G071700/TraesCS2A02G541400/TraesCS3B02G175900/TraesCS2B02G626400/TraesCS2A02G565400/TraesCS6D02G239700/TraesCS3A02G254300/novel.10242/TraesCS3D02G324400/TraesCS1…	-/-/-/-/-/-/-/-/-/-/-/-/-/-/-/-/-/-/-/-/-/-/-/-/-/-/-/-/-/-/-/-/-/-/-/-/-/-/-/-/-/-/-/-/-	45	26	TraesCSU02G008700/TraesCS1A02G384300/TraesCS3A02G148700/TraesCS2D02G575800/TraesCS1D02G392500/TraesCS1B02G411100/TraesCS6A02G258500/TraesCS3B02G361100/TraesCS3D02G156500/TraesCS3B02G175900/TraesCS2B02G626400/TraesCS2A02G565400/TraesCS6D02G239700/novel.10242/TraesCS3D02G324400/TraesCS6B02G245100/TraesCS6A02G215500/TraesCS3A02G331000/TraesCS3B02G497900/TraesCS4D02G258000/TraesCS6D02G197800/TraesCS3…	19	TraesCS2D02G542600/TraesCS4B02G251800/TraesCS4D02G251800/TraesCS1A02G071700/TraesCS2A02G541400/TraesCS3A02G254300/TraesCS1D02G255100/TraesCS1B02G266500/TraesCS1A02G255800/TraesCS2B02G571700/TraesCS4A02G052500/TraesCS4D02G299000/TraesCS4A02G004900/TraesCS1D02G074300/TraesCS3A02G208800/TraesCS2A02G239200/TraesCS5B02G017900/TraesCS5D02G026000/TraesCS1B02G383400
BP	GO:0030244	cellulose biosynthetic process	45/11189	91/33925	0.000818215	0.0129746	TraesCS3D02G094800/TraesCS7A02G555600/TraesCS3B02G110100/TraesCS2B02G236400/TraesCS7A02G033100/TraesCS3A02G094600/TraesCS7D02G029700/TraesCS4A02G456300/TraesCS1A02G196100/TraesCS5D02G261000/TraesCS1B02G210700/TraesCS3D02G289600/TraesCS7B02G480200/TraesCS7D02G555000/TraesCS7B02G188400/TraesCS1B02G167200/TraesCS2D02G217000/TraesCS3A02G289900/TraesCS1D02G146600/TraesCS1D02G199500/TraesCSU02G003300/T…	-/-/-/-/-/-/-/-/-/-/-/-/-/-/-/-/-/-/-/-/-/-/-/-/-/-/-/-/-/-/-/-/-/-/-/-/-/-/-/-/-/-/-/-/-	45	24	TraesCS3D02G094800/TraesCS3B02G110100/TraesCS2B02G236400/TraesCS3A02G094600/TraesCS5D02G261000/TraesCS3D02G289600/TraesCS1B02G167200/TraesCS2D02G217000/TraesCS3A02G289900/TraesCS1D02G146600/TraesCS6A02G077800/TraesCS4D02G212600/TraesCS2A02G210300/TraesCS4A02G092500/TraesCS1A02G149300/TraesCS3B02G324500/TraesCS6B02G104600/TraesCS5A02G367800/TraesCS2A02G102600/TraesCS5D02G230300/TraesCSU02G142500/T…	21	TraesCS7A02G555600/TraesCS7A02G033100/TraesCS7D02G029700/TraesCS4A02G456300/TraesCS1A02G196100/TraesCS1B02G210700/TraesCS7B02G480200/TraesCS7D02G555000/TraesCS7B02G188400/TraesCS1D02G199500/TraesCSU02G003300/TraesCS2B02G626500/TraesCS7D02G294300/TraesCS7A02G298600/TraesCS5B02G469200/TraesCS5A02G459400/TraesCS5B02G252100/TraesCS1A02G170400/TraesCS1D02G107100/TraesCS5D02G470400/TraesCS2A02G565500
BP	GO:0006165	nucleoside diphosphate phosphorylation	90/11189	206/33925	0.000837201	0.013165	TraesCS4D02G107400/TraesCS4A02G206400/TraesCS6D02G148700/TraesCS3B02G392000/TraesCS4A02G373800/TraesCS3A02G359400/TraesCS4B02G109900/TraesCS7A02G473900/TraesCS3A02G073300/TraesCS4A02G213400/TraesCS7B02G086800/TraesCS3D02G026400/TraesCS3D02G278000/TraesCS6B02G187500/TraesCS3A02G020300/TraesCS6D02G281900/TraesCS3B02G087400/TraesCS3B02G422900/TraesCS3B02G218500/TraesCS2B02G350500/TraesCS6B02G331600/…	-/-/-/-/-/-/-/-/-/-/-/-/-/-/-/-/-/-/-/-/-/-/-/-/-/-/-/-/-/-/-/-/-/-/-/-/-/-/-/-/-/-/-/-/-/-/-/-/-/-/-/-/-/-/-/-/-/-/-/-/-/-/-/-/-/-/-/-/-/-/-/-/-/-/-/-/-/-/-/-/-/-/-/-/-/-/-/-/-/-	90	20	TraesCS7A02G473900/TraesCS4A02G213400/TraesCS3D02G026400/TraesCS3A02G020300/TraesCS2B02G350500/TraesCS5B02G195500/TraesCS5D02G202900/TraesCS2A02G331700/TraesCS7D02G460800/TraesCS4B02G102400/TraesCS7B02G375300/TraesCS1B02G230300/TraesCS1D02G219000/TraesCS1A02G217200/TraesCS2D02G331200/TraesCS7D02G460700/novel.3497/TraesCS5A02G113800/novel.4549/TraesCS5A02G092600	70	TraesCS4D02G107400/TraesCS4A02G206400/TraesCS6D02G148700/TraesCS3B02G392000/TraesCS4A02G373800/TraesCS3A02G359400/TraesCS4B02G109900/TraesCS3A02G073300/TraesCS7B02G086800/TraesCS3D02G278000/TraesCS6B02G187500/TraesCS6D02G281900/TraesCS3B02G087400/TraesCS3B02G422900/TraesCS3B02G218500/TraesCS6B02G331600/TraesCS5B02G115300/novel.12043/TraesCS3D02G073000/novel.6686/TraesCS3D02G192800/novel.11047/Tra…
BP	GO:0006096	glycolytic process	84/11189	191/33925	0.000959312	0.0142537	TraesCS4D02G107400/TraesCS4A02G206400/TraesCS6D02G148700/TraesCS3B02G392000/TraesCS4A02G373800/TraesCS3A02G359400/TraesCS4B02G109900/TraesCS7A02G473900/TraesCS3A02G073300/TraesCS7B02G086800/TraesCS3D02G026400/TraesCS3D02G278000/TraesCS6B02G187500/TraesCS3A02G020300/TraesCS6D02G281900/TraesCS3B02G087400/TraesCS3B02G422900/TraesCS3B02G218500/TraesCS2B02G350500/TraesCS6B02G331600/TraesCS5B02G115300/…	-/-/-/-/-/-/-/-/-/-/-/-/-/-/-/-/-/-/-/-/-/-/-/-/-/-/-/-/-/-/-/-/-/-/-/-/-/-/-/-/-/-/-/-/-/-/-/-/-/-/-/-/-/-/-/-/-/-/-/-/-/-/-/-/-/-/-/-/-/-/-/-/-/-/-/-/-/-/-/-/-/-/-/-	84	15	TraesCS7A02G473900/TraesCS3D02G026400/TraesCS3A02G020300/TraesCS2B02G350500/TraesCS5B02G195500/TraesCS5D02G202900/TraesCS2A02G331700/TraesCS7D02G460800/TraesCS7B02G375300/TraesCS2D02G331200/TraesCS7D02G460700/novel.3497/TraesCS5A02G113800/novel.4549/TraesCS5A02G092600	69	TraesCS4D02G107400/TraesCS4A02G206400/TraesCS6D02G148700/TraesCS3B02G392000/TraesCS4A02G373800/TraesCS3A02G359400/TraesCS4B02G109900/TraesCS3A02G073300/TraesCS7B02G086800/TraesCS3D02G278000/TraesCS6B02G187500/TraesCS6D02G281900/TraesCS3B02G087400/TraesCS3B02G422900/TraesCS3B02G218500/TraesCS6B02G331600/TraesCS5B02G115300/novel.12043/TraesCS3D02G073000/novel.6686/TraesCS3D02G192800/novel.11047/Tra…
BP	GO:0006757	ATP generation from ADP	84/11189	191/33925	0.000959312	0.0142537	TraesCS4D02G107400/TraesCS4A02G206400/TraesCS6D02G148700/TraesCS3B02G392000/TraesCS4A02G373800/TraesCS3A02G359400/TraesCS4B02G109900/TraesCS7A02G473900/TraesCS3A02G073300/TraesCS7B02G086800/TraesCS3D02G026400/TraesCS3D02G278000/TraesCS6B02G187500/TraesCS3A02G020300/TraesCS6D02G281900/TraesCS3B02G087400/TraesCS3B02G422900/TraesCS3B02G218500/TraesCS2B02G350500/TraesCS6B02G331600/TraesCS5B02G115300/…	-/-/-/-/-/-/-/-/-/-/-/-/-/-/-/-/-/-/-/-/-/-/-/-/-/-/-/-/-/-/-/-/-/-/-/-/-/-/-/-/-/-/-/-/-/-/-/-/-/-/-/-/-/-/-/-/-/-/-/-/-/-/-/-/-/-/-/-/-/-/-/-/-/-/-/-/-/-/-/-/-/-/-/-	84	15	TraesCS7A02G473900/TraesCS3D02G026400/TraesCS3A02G020300/TraesCS2B02G350500/TraesCS5B02G195500/TraesCS5D02G202900/TraesCS2A02G331700/TraesCS7D02G460800/TraesCS7B02G375300/TraesCS2D02G331200/TraesCS7D02G460700/novel.3497/TraesCS5A02G113800/novel.4549/TraesCS5A02G092600	69	TraesCS4D02G107400/TraesCS4A02G206400/TraesCS6D02G148700/TraesCS3B02G392000/TraesCS4A02G373800/TraesCS3A02G359400/TraesCS4B02G109900/TraesCS3A02G073300/TraesCS7B02G086800/TraesCS3D02G278000/TraesCS6B02G187500/TraesCS6D02G281900/TraesCS3B02G087400/TraesCS3B02G422900/TraesCS3B02G218500/TraesCS6B02G331600/TraesCS5B02G115300/novel.12043/TraesCS3D02G073000/novel.6686/TraesCS3D02G192800/novel.11047/Tra…
BP	GO:0009135	purine nucleoside diphosphate metabolic process	84/11189	191/33925	0.000959312	0.0142537	TraesCS4D02G107400/TraesCS4A02G206400/TraesCS6D02G148700/TraesCS3B02G392000/TraesCS4A02G373800/TraesCS3A02G359400/TraesCS4B02G109900/TraesCS7A02G473900/TraesCS3A02G073300/TraesCS7B02G086800/TraesCS3D02G026400/TraesCS3D02G278000/TraesCS6B02G187500/TraesCS3A02G020300/TraesCS6D02G281900/TraesCS3B02G087400/TraesCS3B02G422900/TraesCS3B02G218500/TraesCS2B02G350500/TraesCS6B02G331600/TraesCS5B02G115300/…	-/-/-/-/-/-/-/-/-/-/-/-/-/-/-/-/-/-/-/-/-/-/-/-/-/-/-/-/-/-/-/-/-/-/-/-/-/-/-/-/-/-/-/-/-/-/-/-/-/-/-/-/-/-/-/-/-/-/-/-/-/-/-/-/-/-/-/-/-/-/-/-/-/-/-/-/-/-/-/-/-/-/-/-	84	15	TraesCS7A02G473900/TraesCS3D02G026400/TraesCS3A02G020300/TraesCS2B02G350500/TraesCS5B02G195500/TraesCS5D02G202900/TraesCS2A02G331700/TraesCS7D02G460800/TraesCS7B02G375300/TraesCS2D02G331200/TraesCS7D02G460700/novel.3497/TraesCS5A02G113800/novel.4549/TraesCS5A02G092600	69	TraesCS4D02G107400/TraesCS4A02G206400/TraesCS6D02G148700/TraesCS3B02G392000/TraesCS4A02G373800/TraesCS3A02G359400/TraesCS4B02G109900/TraesCS3A02G073300/TraesCS7B02G086800/TraesCS3D02G278000/TraesCS6B02G187500/TraesCS6D02G281900/TraesCS3B02G087400/TraesCS3B02G422900/TraesCS3B02G218500/TraesCS6B02G331600/TraesCS5B02G115300/novel.12043/TraesCS3D02G073000/novel.6686/TraesCS3D02G192800/novel.11047/Tra…
BP	GO:0009179	purine ribonucleoside diphosphate metabolic process	84/11189	191/33925	0.000959312	0.0142537	TraesCS4D02G107400/TraesCS4A02G206400/TraesCS6D02G148700/TraesCS3B02G392000/TraesCS4A02G373800/TraesCS3A02G359400/TraesCS4B02G109900/TraesCS7A02G473900/TraesCS3A02G073300/TraesCS7B02G086800/TraesCS3D02G026400/TraesCS3D02G278000/TraesCS6B02G187500/TraesCS3A02G020300/TraesCS6D02G281900/TraesCS3B02G087400/TraesCS3B02G422900/TraesCS3B02G218500/TraesCS2B02G350500/TraesCS6B02G331600/TraesCS5B02G115300/…	-/-/-/-/-/-/-/-/-/-/-/-/-/-/-/-/-/-/-/-/-/-/-/-/-/-/-/-/-/-/-/-/-/-/-/-/-/-/-/-/-/-/-/-/-/-/-/-/-/-/-/-/-/-/-/-/-/-/-/-/-/-/-/-/-/-/-/-/-/-/-/-/-/-/-/-/-/-/-/-/-/-/-/-	84	15	TraesCS7A02G473900/TraesCS3D02G026400/TraesCS3A02G020300/TraesCS2B02G350500/TraesCS5B02G195500/TraesCS5D02G202900/TraesCS2A02G331700/TraesCS7D02G460800/TraesCS7B02G375300/TraesCS2D02G331200/TraesCS7D02G460700/novel.3497/TraesCS5A02G113800/novel.4549/TraesCS5A02G092600	69	TraesCS4D02G107400/TraesCS4A02G206400/TraesCS6D02G148700/TraesCS3B02G392000/TraesCS4A02G373800/TraesCS3A02G359400/TraesCS4B02G109900/TraesCS3A02G073300/TraesCS7B02G086800/TraesCS3D02G278000/TraesCS6B02G187500/TraesCS6D02G281900/TraesCS3B02G087400/TraesCS3B02G422900/TraesCS3B02G218500/TraesCS6B02G331600/TraesCS5B02G115300/novel.12043/TraesCS3D02G073000/novel.6686/TraesCS3D02G192800/novel.11047/Tra…
BP	GO:0009185	ribonucleoside diphosphate metabolic process	84/11189	191/33925	0.000959312	0.0142537	TraesCS4D02G107400/TraesCS4A02G206400/TraesCS6D02G148700/TraesCS3B02G392000/TraesCS4A02G373800/TraesCS3A02G359400/TraesCS4B02G109900/TraesCS7A02G473900/TraesCS3A02G073300/TraesCS7B02G086800/TraesCS3D02G026400/TraesCS3D02G278000/TraesCS6B02G187500/TraesCS3A02G020300/TraesCS6D02G281900/TraesCS3B02G087400/TraesCS3B02G422900/TraesCS3B02G218500/TraesCS2B02G350500/TraesCS6B02G331600/TraesCS5B02G115300/…	-/-/-/-/-/-/-/-/-/-/-/-/-/-/-/-/-/-/-/-/-/-/-/-/-/-/-/-/-/-/-/-/-/-/-/-/-/-/-/-/-/-/-/-/-/-/-/-/-/-/-/-/-/-/-/-/-/-/-/-/-/-/-/-/-/-/-/-/-/-/-/-/-/-/-/-/-/-/-/-/-/-/-/-	84	15	TraesCS7A02G473900/TraesCS3D02G026400/TraesCS3A02G020300/TraesCS2B02G350500/TraesCS5B02G195500/TraesCS5D02G202900/TraesCS2A02G331700/TraesCS7D02G460800/TraesCS7B02G375300/TraesCS2D02G331200/TraesCS7D02G460700/novel.3497/TraesCS5A02G113800/novel.4549/TraesCS5A02G092600	69	TraesCS4D02G107400/TraesCS4A02G206400/TraesCS6D02G148700/TraesCS3B02G392000/TraesCS4A02G373800/TraesCS3A02G359400/TraesCS4B02G109900/TraesCS3A02G073300/TraesCS7B02G086800/TraesCS3D02G278000/TraesCS6B02G187500/TraesCS6D02G281900/TraesCS3B02G087400/TraesCS3B02G422900/TraesCS3B02G218500/TraesCS6B02G331600/TraesCS5B02G115300/novel.12043/TraesCS3D02G073000/novel.6686/TraesCS3D02G192800/novel.11047/Tra…
BP	GO:0042866	pyruvate biosynthetic process	84/11189	191/33925	0.000959312	0.0142537	TraesCS4D02G107400/TraesCS4A02G206400/TraesCS6D02G148700/TraesCS3B02G392000/TraesCS4A02G373800/TraesCS3A02G359400/TraesCS4B02G109900/TraesCS7A02G473900/TraesCS3A02G073300/TraesCS7B02G086800/TraesCS3D02G026400/TraesCS3D02G278000/TraesCS6B02G187500/TraesCS3A02G020300/TraesCS6D02G281900/TraesCS3B02G087400/TraesCS3B02G422900/TraesCS3B02G218500/TraesCS2B02G350500/TraesCS6B02G331600/TraesCS5B02G115300/…	-/-/-/-/-/-/-/-/-/-/-/-/-/-/-/-/-/-/-/-/-/-/-/-/-/-/-/-/-/-/-/-/-/-/-/-/-/-/-/-/-/-/-/-/-/-/-/-/-/-/-/-/-/-/-/-/-/-/-/-/-/-/-/-/-/-/-/-/-/-/-/-/-/-/-/-/-/-/-/-/-/-/-/-	84	15	TraesCS7A02G473900/TraesCS3D02G026400/TraesCS3A02G020300/TraesCS2B02G350500/TraesCS5B02G195500/TraesCS5D02G202900/TraesCS2A02G331700/TraesCS7D02G460800/TraesCS7B02G375300/TraesCS2D02G331200/TraesCS7D02G460700/novel.3497/TraesCS5A02G113800/novel.4549/TraesCS5A02G092600	69	TraesCS4D02G107400/TraesCS4A02G206400/TraesCS6D02G148700/TraesCS3B02G392000/TraesCS4A02G373800/TraesCS3A02G359400/TraesCS4B02G109900/TraesCS3A02G073300/TraesCS7B02G086800/TraesCS3D02G278000/TraesCS6B02G187500/TraesCS6D02G281900/TraesCS3B02G087400/TraesCS3B02G422900/TraesCS3B02G218500/TraesCS6B02G331600/TraesCS5B02G115300/novel.12043/TraesCS3D02G073000/novel.6686/TraesCS3D02G192800/novel.11047/Tra…
BP	GO:0046031	ADP metabolic process	84/11189	191/33925	0.000959312	0.0142537	TraesCS4D02G107400/TraesCS4A02G206400/TraesCS6D02G148700/TraesCS3B02G392000/TraesCS4A02G373800/TraesCS3A02G359400/TraesCS4B02G109900/TraesCS7A02G473900/TraesCS3A02G073300/TraesCS7B02G086800/TraesCS3D02G026400/TraesCS3D02G278000/TraesCS6B02G187500/TraesCS3A02G020300/TraesCS6D02G281900/TraesCS3B02G087400/TraesCS3B02G422900/TraesCS3B02G218500/TraesCS2B02G350500/TraesCS6B02G331600/TraesCS5B02G115300/…	-/-/-/-/-/-/-/-/-/-/-/-/-/-/-/-/-/-/-/-/-/-/-/-/-/-/-/-/-/-/-/-/-/-/-/-/-/-/-/-/-/-/-/-/-/-/-/-/-/-/-/-/-/-/-/-/-/-/-/-/-/-/-/-/-/-/-/-/-/-/-/-/-/-/-/-/-/-/-/-/-/-/-/-	84	15	TraesCS7A02G473900/TraesCS3D02G026400/TraesCS3A02G020300/TraesCS2B02G350500/TraesCS5B02G195500/TraesCS5D02G202900/TraesCS2A02G331700/TraesCS7D02G460800/TraesCS7B02G375300/TraesCS2D02G331200/TraesCS7D02G460700/novel.3497/TraesCS5A02G113800/novel.4549/TraesCS5A02G092600	69	TraesCS4D02G107400/TraesCS4A02G206400/TraesCS6D02G148700/TraesCS3B02G392000/TraesCS4A02G373800/TraesCS3A02G359400/TraesCS4B02G109900/TraesCS3A02G073300/TraesCS7B02G086800/TraesCS3D02G278000/TraesCS6B02G187500/TraesCS6D02G281900/TraesCS3B02G087400/TraesCS3B02G422900/TraesCS3B02G218500/TraesCS6B02G331600/TraesCS5B02G115300/novel.12043/TraesCS3D02G073000/novel.6686/TraesCS3D02G192800/novel.11047/Tra…
BP	GO:0098656	anion transmembrane transport	54/11189	114/33925	0.000977222	0.0144064	TraesCS7D02G485400/TraesCS7D02G485300/TraesCS7D02G485100/TraesCS6B02G198400/TraesCS1B02G415800/TraesCS7B02G405000/TraesCS6B02G178900/TraesCS6D02G140800/TraesCS7A02G497900/TraesCS7B02G404900/TraesCS7B02G294400/TraesCS4A02G388000/TraesCS6A02G170200/TraesCS4A02G043400/TraesCS3B02G323500/TraesCS7A02G392200/TraesCS4A02G029100/TraesCS2B02G368100/TraesCS6D02G160000/TraesCS7B02G404600/TraesCS7A02G392100/…	-/-/-/-/-/-/-/-/-/-/-/-/-/-/-/-/-/-/-/-/-/-/-/-/-/-/-/-/-/-/-/-/-/-/-/-/-/-/-/-/-/-/-/-/-/-/-/-/-/-/-/-/-/-	54	40	TraesCS7D02G485400/TraesCS7D02G485300/TraesCS7D02G485100/TraesCS6B02G198400/TraesCS1B02G415800/TraesCS7B02G405000/TraesCS6B02G178900/TraesCS6D02G140800/TraesCS7A02G497900/TraesCS7B02G404900/TraesCS7B02G294400/TraesCS4A02G388000/TraesCS6A02G170200/TraesCS3B02G323500/TraesCS7A02G392200/TraesCS6D02G160000/TraesCS7B02G404600/TraesCS7A02G392100/TraesCS7D02G485200/TraesCS3D02G288600/TraesCS7D02G387800/…	14	TraesCS4A02G043400/TraesCS4A02G029100/TraesCS2B02G368100/TraesCS4B02G336400/TraesCS2B02G236000/TraesCS6D02G286400/TraesCS7D02G012200/TraesCS1D02G450600/TraesCS2D02G348100/TraesCS2A02G349700/TraesCS2D02G271600/TraesCS2A02G209800/TraesCS7D02G012600/TraesCS3A02G247900
BP	GO:0019363	pyridine nucleotide biosynthetic process	97/11189	226/33925	0.00110208	0.0161211	TraesCS4D02G107400/TraesCS4A02G206400/TraesCS6D02G148700/TraesCS3B02G392000/TraesCS4A02G373800/TraesCS3A02G359400/TraesCS2D02G301100/TraesCS4B02G109900/TraesCS7A02G473900/TraesCS3A02G073300/TraesCS7B02G086800/TraesCS3D02G026400/TraesCS2A02G302400/TraesCS3D02G278000/TraesCS6B02G187500/TraesCS3A02G020300/TraesCS6D02G281900/TraesCS5D02G123200/TraesCS3B02G087400/TraesCS3B02G422900/TraesCS3B02G218500/…	-/-/-/-/-/-/-/-/-/-/-/-/-/-/-/-/-/-/-/-/-/-/-/-/-/-/-/-/-/-/-/-/-/-/-/-/-/-/-/-/-/-/-/-/-/-/-/-/-/-/-/-/-/-/-/-/-/-/-/-/-/-/-/-/-/-/-/-/-/-/-/-/-/-/-/-/-/-/-/-/-/-/-/-/-/-/-/-/-/-/-/-/-/-/-/-/-	97	25	TraesCS2D02G301100/TraesCS7A02G473900/TraesCS3D02G026400/TraesCS2A02G302400/TraesCS3A02G020300/TraesCS5D02G123200/TraesCS2B02G350500/TraesCS5B02G195500/TraesCS5D02G202900/TraesCS2A02G331700/TraesCS7D02G460800/TraesCS6D02G198700/TraesCS7B02G375300/TraesCS6A02G216800/TraesCS6B02G127300/TraesCS5B02G109900/TraesCS1B02G253900/TraesCS2D02G331200/TraesCS7D02G460700/novel.3497/TraesCS5A02G113800/novel.45…	72	TraesCS4D02G107400/TraesCS4A02G206400/TraesCS6D02G148700/TraesCS3B02G392000/TraesCS4A02G373800/TraesCS3A02G359400/TraesCS4B02G109900/TraesCS3A02G073300/TraesCS7B02G086800/TraesCS3D02G278000/TraesCS6B02G187500/TraesCS6D02G281900/TraesCS3B02G087400/TraesCS3B02G422900/TraesCS3B02G218500/TraesCS6B02G331600/TraesCS5B02G115300/novel.12043/TraesCS3D02G073000/novel.6686/TraesCS3D02G192800/novel.11047/Tra…
BP	GO:0006733	oxidoreduction coenzyme metabolic process	125/11189	301/33925	0.00111892	0.0162415	TraesCS4D02G107400/TraesCS4A02G206400/TraesCS6D02G148700/TraesCS3B02G392000/TraesCS4A02G373800/TraesCS3A02G359400/TraesCS2D02G301100/TraesCS4A02G455900/TraesCS4B02G109900/TraesCS6B02G084400/TraesCS7A02G473900/TraesCS1B02G373600/TraesCS3A02G073300/TraesCS2B02G362700/TraesCS7B02G086800/TraesCS3D02G026400/TraesCS7D02G297600/TraesCS2A02G302400/TraesCS3D02G278000/TraesCS6B02G187500/TraesCS3A02G020300/…	-/-/-/-/-/-/-/-/-/-/-/-/-/-/-/-/-/-/-/-/-/-/-/-/-/-/-/-/-/-/-/-/-/-/-/-/-/-/-/-/-/-/-/-/-/-/-/-/-/-/-/-/-/-/-/-/-/-/-/-/-/-/-/-/-/-/-/-/-/-/-/-/-/-/-/-/-/-/-/-/-/-/-/-/-/-/-/-/-/-/-/-/-/-/-/-/-/-/-/-/-/-/-/-/-/-/-/-/-/-/-/-/-/-/-/-/-/-/-/-/-/-/-/-/-	125	45	TraesCS2D02G301100/TraesCS4A02G455900/TraesCS6B02G084400/TraesCS7A02G473900/TraesCS2B02G362700/TraesCS3D02G026400/TraesCS2A02G302400/TraesCS3A02G020300/TraesCS5D02G123200/TraesCS2B02G350500/TraesCS3A02G342900/TraesCS2D02G182700/TraesCS6D02G061600/TraesCS6A02G063200/TraesCS5B02G195500/TraesCS5D02G202900/TraesCS2A02G175400/TraesCS7A02G092300/TraesCS2A02G331700/TraesCS7D02G460800/TraesCS4D02G180300/…	80	TraesCS4D02G107400/TraesCS4A02G206400/TraesCS6D02G148700/TraesCS3B02G392000/TraesCS4A02G373800/TraesCS3A02G359400/TraesCS4B02G109900/TraesCS1B02G373600/TraesCS3A02G073300/TraesCS7B02G086800/TraesCS7D02G297600/TraesCS3D02G278000/TraesCS6B02G187500/TraesCS6D02G281900/TraesCS3B02G087400/TraesCS3B02G422900/TraesCS3B02G218500/TraesCS6B02G331600/TraesCS5B02G115300/novel.12043/TraesCS3D02G073000/novel.6…
BP	GO:0008652	cellular amino acid biosynthetic process	150/11189	369/33925	0.00114537	0.0164986	TraesCS7A02G392800/TraesCS2A02G396400/TraesCS7D02G388400/TraesCS5B02G022800/TraesCS7D02G066600/TraesCS4B02G242700/TraesCS2A02G493700/TraesCS7B02G294800/TraesCS2A02G508900/TraesCS5D02G379700/TraesCS5A02G024900/TraesCS4A02G042700/TraesCS2D02G493600/TraesCS5B02G372500/TraesCS2D02G394200/TraesCS7D02G402300/TraesCS2D02G080100/TraesCS2B02G521700/TraesCS4A02G065100/TraesCSU02G063500/TraesCS3B02G395900/T…	-/-/-/-/-/-/-/-/-/-/-/-/-/-/-/-/-/-/-/-/-/-/-/-/-/-/-/-/-/-/-/-/-/-/-/-/-/-/-/-/-/-/-/-/-/-/-/-/-/-/-/-/-/-/-/-/-/-/-/-/-/-/-/-/-/-/-/-/-/-/-/-/-/-/-/-/-/-/-/-/-/-/-/-/-/-/-/-/-/-/-/-/-/-/-/-/-/-/-/-/-/-/-/-/-/-/-/-/-/-/-/-/-/-/-/-/-/-/-/-/-/-/-/-/-/-/-/-/-/-/-/-/-/-/-/-/-/-/-/-/-/-/-/-/-/-/-/-/-/-	150	109	TraesCS7A02G392800/TraesCS7D02G388400/TraesCS5B02G022800/TraesCS7D02G066600/TraesCS4B02G242700/TraesCS2A02G493700/TraesCS7B02G294800/TraesCS2A02G508900/TraesCS5D02G379700/TraesCS5A02G024900/TraesCS2D02G493600/TraesCS5B02G372500/TraesCS7D02G402300/TraesCS2D02G080100/TraesCS2B02G521700/TraesCS4A02G065100/TraesCSU02G063500/TraesCS3B02G395900/TraesCS1D02G188500/TraesCS3D02G357200/TraesCS2D02G231100/T…	41	TraesCS2A02G396400/TraesCS4A02G042700/TraesCS2D02G394200/TraesCS4D02G263500/TraesCS5A02G398300/TraesCS4A02G422900/TraesCS5A02G153900/TraesCS2A02G500400/TraesCS4B02G263300/TraesCS5D02G407800/TraesCS3D02G266400/TraesCS7B02G136600/TraesCS7D02G096800/TraesCS5B02G018700/TraesCS2B02G528300/TraesCS7D02G096700/TraesCS2D02G289900/TraesCS2A02G291900/TraesCS2D02G500600/TraesCS3A02G266300/TraesCS6D02G232400/…
BP	GO:0006090	pyruvate metabolic process	98/11189	229/33925	0.00116969	0.0167212	TraesCS4D02G107400/TraesCS4A02G206400/TraesCS6D02G148700/TraesCS3B02G392000/TraesCS4A02G373800/TraesCS3A02G359400/TraesCS4B02G109900/TraesCS7A02G473900/TraesCS4D02G061800/TraesCS3A02G073300/TraesCS7B02G086800/TraesCS7D02G199900/TraesCS3D02G026400/TraesCS3D02G278000/TraesCS6B02G187500/TraesCS3A02G020300/TraesCS6D02G281900/TraesCS3B02G087400/TraesCS3B02G422900/TraesCS3B02G218500/TraesCS2B02G350500/…	-/-/-/-/-/-/-/-/-/-/-/-/-/-/-/-/-/-/-/-/-/-/-/-/-/-/-/-/-/-/-/-/-/-/-/-/-/-/-/-/-/-/-/-/-/-/-/-/-/-/-/-/-/-/-/-/-/-/-/-/-/-/-/-/-/-/-/-/-/-/-/-/-/-/-/-/-/-/-/-/-/-/-/-/-/-/-/-/-/-/-/-/-/-/-/-/-/-	98	23	TraesCS7A02G473900/TraesCS4D02G061800/TraesCS7D02G199900/TraesCS3D02G026400/TraesCS3A02G020300/TraesCS2B02G350500/TraesCS7A02G238900/TraesCS1A02G253400/TraesCS5B02G195500/TraesCS5D02G202900/TraesCS2A02G331700/TraesCS7D02G460800/TraesCS3B02G098700/TraesCS7B02G375300/TraesCS4B02G062800/TraesCS3B02G000700/TraesCS2D02G331200/TraesCS7D02G460700/novel.3497/TraesCS5A02G113800/novel.4549/TraesCS1D02G2529…	75	TraesCS4D02G107400/TraesCS4A02G206400/TraesCS6D02G148700/TraesCS3B02G392000/TraesCS4A02G373800/TraesCS3A02G359400/TraesCS4B02G109900/TraesCS3A02G073300/TraesCS7B02G086800/TraesCS3D02G278000/TraesCS6B02G187500/TraesCS6D02G281900/TraesCS3B02G087400/TraesCS3B02G422900/TraesCS3B02G218500/TraesCS6B02G331600/TraesCS1B02G264900/TraesCS5B02G115300/novel.12043/TraesCS3D02G073000/novel.6686/TraesCS3D02G192…
BP	GO:0046939	nucleotide phosphorylation	90/11189	208/33925	0.00120572	0.0170753	TraesCS4D02G107400/TraesCS4A02G206400/TraesCS6D02G148700/TraesCS3B02G392000/TraesCS4A02G373800/TraesCS3A02G359400/TraesCS4B02G109900/TraesCS7A02G473900/TraesCS3A02G073300/TraesCS4A02G213400/TraesCS7B02G086800/TraesCS3D02G026400/TraesCS3D02G278000/TraesCS6B02G187500/TraesCS3A02G020300/TraesCS6D02G281900/TraesCS3B02G087400/TraesCS3B02G422900/TraesCS3B02G218500/TraesCS2B02G350500/TraesCS6B02G331600/…	-/-/-/-/-/-/-/-/-/-/-/-/-/-/-/-/-/-/-/-/-/-/-/-/-/-/-/-/-/-/-/-/-/-/-/-/-/-/-/-/-/-/-/-/-/-/-/-/-/-/-/-/-/-/-/-/-/-/-/-/-/-/-/-/-/-/-/-/-/-/-/-/-/-/-/-/-/-/-/-/-/-/-/-/-/-/-/-/-/-	90	20	TraesCS7A02G473900/TraesCS4A02G213400/TraesCS3D02G026400/TraesCS3A02G020300/TraesCS2B02G350500/TraesCS5B02G195500/TraesCS5D02G202900/TraesCS2A02G331700/TraesCS7D02G460800/TraesCS4B02G102400/TraesCS7B02G375300/TraesCS1B02G230300/TraesCS1D02G219000/TraesCS1A02G217200/TraesCS2D02G331200/TraesCS7D02G460700/novel.3497/TraesCS5A02G113800/novel.4549/TraesCS5A02G092600	70	TraesCS4D02G107400/TraesCS4A02G206400/TraesCS6D02G148700/TraesCS3B02G392000/TraesCS4A02G373800/TraesCS3A02G359400/TraesCS4B02G109900/TraesCS3A02G073300/TraesCS7B02G086800/TraesCS3D02G278000/TraesCS6B02G187500/TraesCS6D02G281900/TraesCS3B02G087400/TraesCS3B02G422900/TraesCS3B02G218500/TraesCS6B02G331600/TraesCS5B02G115300/novel.12043/TraesCS3D02G073000/novel.6686/TraesCS3D02G192800/novel.11047/Tra…
BP	GO:1901607	alpha-amino acid biosynthetic process	127/11189	307/33925	0.00122128	0.0170753	TraesCS7A02G392800/TraesCS2A02G396400/TraesCS7D02G388400/TraesCS5B02G022800/TraesCS4B02G242700/TraesCS2A02G493700/TraesCS7B02G294800/TraesCS2A02G508900/TraesCS5D02G379700/TraesCS5A02G024900/TraesCS4A02G042700/TraesCS2D02G493600/TraesCS5B02G372500/TraesCS2D02G394200/TraesCS7D02G402300/TraesCS2D02G080100/TraesCS2B02G521700/TraesCS4A02G065100/TraesCS3B02G395900/TraesCS1D02G188500/TraesCS3D02G357200/…	-/-/-/-/-/-/-/-/-/-/-/-/-/-/-/-/-/-/-/-/-/-/-/-/-/-/-/-/-/-/-/-/-/-/-/-/-/-/-/-/-/-/-/-/-/-/-/-/-/-/-/-/-/-/-/-/-/-/-/-/-/-/-/-/-/-/-/-/-/-/-/-/-/-/-/-/-/-/-/-/-/-/-/-/-/-/-/-/-/-/-/-/-/-/-/-/-/-/-/-/-/-/-/-/-/-/-/-/-/-/-/-/-/-/-/-/-/-/-/-/-/-/-/-/-/-/-	127	89	TraesCS7A02G392800/TraesCS7D02G388400/TraesCS5B02G022800/TraesCS4B02G242700/TraesCS2A02G493700/TraesCS7B02G294800/TraesCS2A02G508900/TraesCS5D02G379700/TraesCS5A02G024900/TraesCS2D02G493600/TraesCS5B02G372500/TraesCS7D02G402300/TraesCS2D02G080100/TraesCS2B02G521700/TraesCS4A02G065100/TraesCS3B02G395900/TraesCS1D02G188500/TraesCS3D02G357200/TraesCS2D02G231100/TraesCS5A02G300400/TraesCS4D02G242100/…	38	TraesCS2A02G396400/TraesCS4A02G042700/TraesCS2D02G394200/TraesCS4D02G263500/TraesCS5A02G398300/TraesCS4A02G422900/TraesCS5A02G153900/TraesCS2A02G500400/TraesCS4B02G263300/TraesCS5D02G407800/TraesCS3D02G266400/TraesCS7B02G136600/TraesCS7D02G096800/TraesCS5B02G018700/TraesCS2B02G528300/TraesCS7D02G096700/TraesCS2D02G289900/TraesCS2A02G291900/TraesCS2D02G500600/TraesCS3A02G266300/TraesCS6D02G232400/…
BP	GO:0006525	arginine metabolic process	23/11189	40/33925	0.0012216	0.0170753	TraesCS2D02G069900/TraesCS2D02G412000/TraesCS7B02G136600/TraesCS1A02G246600/TraesCS4B02G185000/TraesCS4B02G080800/TraesCS1B02G257300/TraesCS6D02G232400/TraesCSU02G047800/TraesCS4D02G204800/TraesCS7A02G241100/TraesCS6B02G274800/TraesCS4A02G234400/TraesCS2D02G034900/TraesCS4D02G079600/TraesCS2A02G414700/TraesCS2B02G433900/TraesCS4D02G186300/TraesCS4B02G204000/TraesCS7A02G069300/TraesCS7D02G240100/T…	-/-/-/-/-/-/-/-/-/-/-/-/-/-/-/-/-/-/-/-/-/-/-	23	16	TraesCS2D02G069900/TraesCS2D02G412000/TraesCS1A02G246600/TraesCS4B02G185000/TraesCS4B02G080800/TraesCS1B02G257300/TraesCSU02G047800/TraesCS4D02G204800/TraesCS4A02G234400/TraesCS4D02G079600/TraesCS2A02G414700/TraesCS2B02G433900/TraesCS4D02G186300/TraesCS4B02G204000/TraesCS7A02G069300/TraesCS1D02G245900	7	TraesCS7B02G136600/TraesCS6D02G232400/TraesCS7A02G241100/TraesCS6B02G274800/TraesCS2D02G034900/TraesCS7D02G240100/TraesCS2D02G196900
BP	GO:0031407	oxylipin metabolic process	18/11189	29/33925	0.00123517	0.017138	TraesCS7D02G244800/TraesCS2B02G333600/TraesCS7A02G246200/TraesCS2D02G313400/TraesCS2A02G525500/TraesCS4B02G037700/TraesCS4A02G009400/TraesCS5D02G413200/TraesCS1D02G215800/TraesCS1B02G226400/TraesCS7D02G405500/TraesCS5B02G382400/TraesCS1A02G212900/TraesCS4D02G035100/TraesCS4D02G294100/TraesCS5A02G378900/TraesCS5B02G382600/TraesCS2B02G555400	-/-/-/-/-/-/-/-/-/-/-/-/-/-/-/-/-/-	18	7	TraesCS7D02G244800/TraesCS7A02G246200/TraesCS2A02G525500/TraesCS4A02G009400/TraesCS7D02G405500/TraesCS4D02G035100/TraesCS4D02G294100	11	TraesCS2B02G333600/TraesCS2D02G313400/TraesCS4B02G037700/TraesCS5D02G413200/TraesCS1D02G215800/TraesCS1B02G226400/TraesCS5B02G382400/TraesCS1A02G212900/TraesCS5A02G378900/TraesCS5B02G382600/TraesCS2B02G555400
BP	GO:0016925	protein sumoylation	9/11189	11/33925	0.00125591	0.0172985	TraesCS3B02G460000/TraesCS3D02G419300/TraesCS1A02G065700/TraesCS1D02G066700/TraesCS3D02G419200/TraesCS2A02G192200/TraesCS1B02G083900/TraesCS3A02G424000/TraesCS2D02G195300	-/-/-/-/-/-/-/-/-	9	0		9	TraesCS3B02G460000/TraesCS3D02G419300/TraesCS1A02G065700/TraesCS1D02G066700/TraesCS3D02G419200/TraesCS2A02G192200/TraesCS1B02G083900/TraesCS3A02G424000/TraesCS2D02G195300
BP	GO:0009617	response to bacterium	71/11189	159/33925	0.00138921	0.0189959	TraesCS6D02G048300/TraesCS2D02G033200/TraesCS2B02G047400/TraesCS3B02G584700/TraesCS2A02G033700/TraesCS4D02G264500/TraesCS3A02G229700/TraesCS3A02G517100/TraesCS3D02G524700/TraesCS2A02G551000/TraesCS3A02G398000/TraesCS4B02G264500/TraesCS6A02G041700/TraesCS3D02G359900/TraesCS6A02G146900/TraesCS1A02G425100/TraesCS3B02G430000/TraesCS3B02G398300/TraesCS6B02G175100/TraesCS3A02G367000/TraesCS2A02G515700/…	-/-/-/-/-/-/-/PR4A/PR4B/-/-/-/-/-/-/-/-/-/-/-/-/-/-/-/-/-/-/-/-/-/-/-/-/-/-/petC/-/-/-/-/-/-/-/-/-/-/-/-/-/-/-/-/-/-/-/-/-/-/-/-/-/-/-/-/-/-/-/-/-/-/-	71	30	TraesCS6D02G048300/TraesCS3B02G584700/TraesCS4D02G264500/TraesCS3A02G517100/TraesCS3D02G524700/TraesCS2A02G551000/TraesCS3A02G398000/TraesCS4B02G264500/TraesCS6A02G041700/TraesCS3B02G430000/TraesCS2A02G515700/TraesCS5B02G084800/TraesCS2A02G303900/TraesCS6A02G215500/TraesCS1A02G355300/TraesCS1A02G034300/TraesCS3A02G289900/TraesCS1D02G355100/TraesCS2B02G320500/TraesCS6D02G197800/novel.4948/TraesCS3…	41	TraesCS2D02G033200/TraesCS2B02G047400/TraesCS2A02G033700/TraesCS3A02G229700/TraesCS3D02G359900/TraesCS6A02G146900/TraesCS1A02G425100/TraesCS3B02G398300/TraesCS6B02G175100/TraesCS3A02G367000/TraesCS6D02G136200/TraesCS4B02G325800/TraesCS4B02G018900/TraesCS4A02G294400/TraesCS4A02G106400/TraesCS4D02G198600/TraesCS4D02G017500/TraesCS2D02G501800/TraesCS4D02G322700/TraesCS4B02G197800/TraesCS2D02G214700/…
BP	GO:0009132	nucleoside diphosphate metabolic process	90/11189	209/33925	0.00143931	0.0195108	TraesCS4D02G107400/TraesCS4A02G206400/TraesCS6D02G148700/TraesCS3B02G392000/TraesCS4A02G373800/TraesCS3A02G359400/TraesCS4B02G109900/TraesCS7A02G473900/TraesCS3A02G073300/TraesCS4A02G213400/TraesCS7B02G086800/TraesCS3D02G026400/TraesCS3D02G278000/TraesCS6B02G187500/TraesCS3A02G020300/TraesCS6D02G281900/TraesCS3B02G087400/TraesCS3B02G422900/TraesCS3B02G218500/TraesCS2B02G350500/TraesCS6B02G331600/…	-/-/-/-/-/-/-/-/-/-/-/-/-/-/-/-/-/-/-/-/-/-/-/-/-/-/-/-/-/-/-/-/-/-/-/-/-/-/-/-/-/-/-/-/-/-/-/-/-/-/-/-/-/-/-/-/-/-/-/-/-/-/-/-/-/-/-/-/-/-/-/-/-/-/-/-/-/-/-/-/-/-/-/-/-/-/-/-/-/-	90	20	TraesCS7A02G473900/TraesCS4A02G213400/TraesCS3D02G026400/TraesCS3A02G020300/TraesCS2B02G350500/TraesCS5B02G195500/TraesCS5D02G202900/TraesCS2A02G331700/TraesCS7D02G460800/TraesCS4B02G102400/TraesCS7B02G375300/TraesCS1B02G230300/TraesCS1D02G219000/TraesCS1A02G217200/TraesCS2D02G331200/TraesCS7D02G460700/novel.3497/TraesCS5A02G113800/novel.4549/TraesCS5A02G092600	70	TraesCS4D02G107400/TraesCS4A02G206400/TraesCS6D02G148700/TraesCS3B02G392000/TraesCS4A02G373800/TraesCS3A02G359400/TraesCS4B02G109900/TraesCS3A02G073300/TraesCS7B02G086800/TraesCS3D02G278000/TraesCS6B02G187500/TraesCS6D02G281900/TraesCS3B02G087400/TraesCS3B02G422900/TraesCS3B02G218500/TraesCS6B02G331600/TraesCS5B02G115300/novel.12043/TraesCS3D02G073000/novel.6686/TraesCS3D02G192800/novel.11047/Tra…
BP	GO:0071804	cellular potassium ion transport	47/11189	98/33925	0.00145788	0.0195108	TraesCS7B02G318400/TraesCS4A02G410200/TraesCS5A02G233200/TraesCS2B02G271700/TraesCS3A02G233800/TraesCS7D02G211800/TraesCS2A02G251800/TraesCS4D02G308200/TraesCS7B02G116700/TraesCS4B02G310300/TraesCS5D02G401200/TraesCS7B02G318700/TraesCS7A02G209900/TraesCS5D02G240100/TraesCS7D02G066200/TraesCS2A02G116700/TraesCS2D02G118400/TraesCS7A02G469300/TraesCS3D02G439200/TraesCS2D02G287300/TraesCS2A02G107100/…	-/-/-/-/-/-/-/-/-/-/-/-/-/-/-/-/-/-/-/-/-/-/-/-/-/-/-/-/-/-/-/-/-/-/-/-/-/-/-/-/-/-/-/-/-/-/-	47	23	TraesCS5A02G233200/TraesCS7D02G211800/TraesCS7B02G116700/TraesCS7A02G209900/TraesCS5D02G240100/TraesCS7D02G066200/TraesCS7A02G469300/TraesCS3D02G439200/TraesCS2A02G107100/TraesCS2D02G419000/TraesCS2B02G123700/TraesCS6A02G294200/TraesCS7D02G456900/TraesCS7A02G071000/TraesCS7B02G371100/TraesCS2B02G441100/TraesCS5A02G366100/TraesCS5D02G183300/TraesCS4A02G298900/novel.6675/TraesCS3A02G446600/TraesCS3…	24	TraesCS7B02G318400/TraesCS4A02G410200/TraesCS2B02G271700/TraesCS3A02G233800/TraesCS2A02G251800/TraesCS4D02G308200/TraesCS4B02G310300/TraesCS5D02G401200/TraesCS7B02G318700/TraesCS2A02G116700/TraesCS2D02G118400/TraesCS2D02G287300/TraesCS2B02G135900/TraesCS6D02G273100/TraesCS5A02G198700/TraesCS7D02G388900/TraesCS1A02G320400/TraesCS4D02G170900/TraesCS2A02G289300/TraesCS5D02G375700/TraesCS2B02G305900/…
BP	GO:0071805	potassium ion transmembrane transport	47/11189	98/33925	0.00145788	0.0195108	TraesCS7B02G318400/TraesCS4A02G410200/TraesCS5A02G233200/TraesCS2B02G271700/TraesCS3A02G233800/TraesCS7D02G211800/TraesCS2A02G251800/TraesCS4D02G308200/TraesCS7B02G116700/TraesCS4B02G310300/TraesCS5D02G401200/TraesCS7B02G318700/TraesCS7A02G209900/TraesCS5D02G240100/TraesCS7D02G066200/TraesCS2A02G116700/TraesCS2D02G118400/TraesCS7A02G469300/TraesCS3D02G439200/TraesCS2D02G287300/TraesCS2A02G107100/…	-/-/-/-/-/-/-/-/-/-/-/-/-/-/-/-/-/-/-/-/-/-/-/-/-/-/-/-/-/-/-/-/-/-/-/-/-/-/-/-/-/-/-/-/-/-/-	47	23	TraesCS5A02G233200/TraesCS7D02G211800/TraesCS7B02G116700/TraesCS7A02G209900/TraesCS5D02G240100/TraesCS7D02G066200/TraesCS7A02G469300/TraesCS3D02G439200/TraesCS2A02G107100/TraesCS2D02G419000/TraesCS2B02G123700/TraesCS6A02G294200/TraesCS7D02G456900/TraesCS7A02G071000/TraesCS7B02G371100/TraesCS2B02G441100/TraesCS5A02G366100/TraesCS5D02G183300/TraesCS4A02G298900/novel.6675/TraesCS3A02G446600/TraesCS3…	24	TraesCS7B02G318400/TraesCS4A02G410200/TraesCS2B02G271700/TraesCS3A02G233800/TraesCS2A02G251800/TraesCS4D02G308200/TraesCS4B02G310300/TraesCS5D02G401200/TraesCS7B02G318700/TraesCS2A02G116700/TraesCS2D02G118400/TraesCS2D02G287300/TraesCS2B02G135900/TraesCS6D02G273100/TraesCS5A02G198700/TraesCS7D02G388900/TraesCS1A02G320400/TraesCS4D02G170900/TraesCS2A02G289300/TraesCS5D02G375700/TraesCS2B02G305900/…
BP	GO:1901000	regulation of response to salt stress	25/11189	45/33925	0.00149242	0.0195856	TraesCS3A02G406000/TraesCS3D02G401200/TraesCS2D02G456400/TraesCS3B02G439600/TraesCS2A02G456100/TraesCS2B02G478100/TraesCS4B02G098200/TraesCS2A02G389100/TraesCS4A02G106400/TraesCS4D02G198600/TraesCS4A02G124900/TraesCS4A02G219700/TraesCS2D02G099400/TraesCS2D02G501800/TraesCS2D02G386900/TraesCS4B02G197800/TraesCS7A02G267000/TraesCS4D02G094400/TraesCS5A02G384500/TraesCS4B02G200600/TraesCS4D02G201700/…	-/-/-/-/-/-/-/-/-/-/-/-/-/-/-/-/-/-/-/-/-/-/-/-/-	25	0		25	TraesCS3A02G406000/TraesCS3D02G401200/TraesCS2D02G456400/TraesCS3B02G439600/TraesCS2A02G456100/TraesCS2B02G478100/TraesCS4B02G098200/TraesCS2A02G389100/TraesCS4A02G106400/TraesCS4D02G198600/TraesCS4A02G124900/TraesCS4A02G219700/TraesCS2D02G099400/TraesCS2D02G501800/TraesCS2D02G386900/TraesCS4B02G197800/TraesCS7A02G267000/TraesCS4D02G094400/TraesCS5A02G384500/TraesCS4B02G200600/TraesCS4D02G201700/…
BP	GO:0009166	nucleotide catabolic process	85/11189	196/33925	0.00149264	0.0195856	TraesCS4D02G107400/TraesCS4A02G206400/TraesCS6D02G148700/TraesCS2D02G379600/TraesCS3B02G392000/TraesCS4A02G373800/TraesCS3A02G359400/TraesCS4B02G109900/TraesCS7A02G473900/TraesCS3A02G073300/TraesCS7B02G086800/TraesCS3D02G026400/TraesCS3D02G278000/TraesCS6B02G187500/TraesCS3A02G020300/TraesCS6D02G281900/TraesCS3B02G087400/TraesCS3B02G422900/TraesCS3B02G218500/TraesCS2B02G350500/TraesCS6B02G331600/…	-/-/-/-/-/-/-/-/-/-/-/-/-/-/-/-/-/-/-/-/-/-/-/-/-/-/-/-/-/-/-/-/-/-/-/-/-/-/-/-/-/-/-/-/-/-/-/-/-/-/-/-/-/-/-/-/-/-/-/-/-/-/-/-/-/-/-/-/-/-/-/-/-/-/-/-/-/-/-/-/-/-/-/-/-	85	16	TraesCS2D02G379600/TraesCS7A02G473900/TraesCS3D02G026400/TraesCS3A02G020300/TraesCS2B02G350500/TraesCS5B02G195500/TraesCS5D02G202900/TraesCS2A02G331700/TraesCS7D02G460800/TraesCS7B02G375300/TraesCS2D02G331200/TraesCS7D02G460700/novel.3497/TraesCS5A02G113800/novel.4549/TraesCS5A02G092600	69	TraesCS4D02G107400/TraesCS4A02G206400/TraesCS6D02G148700/TraesCS3B02G392000/TraesCS4A02G373800/TraesCS3A02G359400/TraesCS4B02G109900/TraesCS3A02G073300/TraesCS7B02G086800/TraesCS3D02G278000/TraesCS6B02G187500/TraesCS6D02G281900/TraesCS3B02G087400/TraesCS3B02G422900/TraesCS3B02G218500/TraesCS6B02G331600/TraesCS5B02G115300/novel.12043/TraesCS3D02G073000/novel.6686/TraesCS3D02G192800/novel.11047/Tra…
BP	GO:0010383	cell wall polysaccharide metabolic process	77/11189	175/33925	0.0014946	0.0195856	TraesCS3B02G514800/TraesCS6A02G077000/TraesCS7B02G327400/TraesCS3D02G467500/TraesCS1B02G081900/TraesCS5A02G313000/TraesCS1B02G210500/TraesCS4A02G321800/TraesCS7A02G560100/TraesCS3D02G269800/TraesCS7A02G331200/TraesCS3D02G467300/TraesCS4D02G358700/TraesCS4B02G089200/TraesCS7D02G097400/TraesCS3B02G514900/TraesCS2A02G040300/TraesCS7A02G103600/TraesCS1B02G382900/TraesCS7D02G418600/TraesCS7A02G363000/…	-/-/-/-/-/-/-/-/-/-/-/-/-/-/-/-/-/-/-/-/-/-/-/-/-/-/-/-/-/-/-/-/-/-/-/-/-/-/-/-/-/-/-/-/-/-/-/-/-/-/-/-/-/-/-/-/-/-/-/-/-/-/-/-/-/-/-/-/-/-/-/-/-/-/-/-/-	77	43	TraesCS3B02G514800/TraesCS6A02G077000/TraesCS7B02G327400/TraesCS3D02G467500/TraesCS1B02G081900/TraesCS5A02G313000/TraesCS1B02G210500/TraesCS4A02G321800/TraesCS7A02G560100/TraesCS3D02G467300/TraesCS4D02G358700/TraesCS4B02G089200/TraesCS3B02G514900/TraesCS1B02G382900/TraesCS7A02G363000/TraesCS7D02G419400/TraesCS1D02G199300/TraesCS4A02G227100/TraesCS2A02G434300/TraesCS1D02G370900/TraesCS3A02G471900/…	34	TraesCS3D02G269800/TraesCS7A02G331200/TraesCS7D02G097400/TraesCS2A02G040300/TraesCS7A02G103600/TraesCS7D02G418600/TraesCS3A02G093400/TraesCS3D02G467600/TraesCS2A02G498500/TraesCS7D02G419100/TraesCS3B02G304000/TraesCS2D02G038900/TraesCS4D02G142800/TraesCS5D02G157300/TraesCS7B02G242900/TraesCS2D02G498800/TraesCS3D02G093700/TraesCS7A02G063300/TraesCS4B02G301200/TraesCS7D02G339400/TraesCS3A02G093600/…
BP	GO:0019684	photosynthesis, light reaction	80/11189	183/33925	0.00153485	0.0199742	TraesCS5A02G322500/TraesCS1D02G428200/TraesCS5B02G353200/TraesCS5A02G350600/TraesCS7D02G276300/TraesCS5D02G357600/TraesCS5D02G329200/TraesCS2A02G187200/TraesCS2A02G204800/TraesCS2D02G200700/TraesCS1B02G432700/TraesCS1D02G411300/TraesCS4A02G226900/TraesCS6B02G191500/TraesCS5B02G322900/TraesCS7A02G227100/TraesCS4B02G089500/TraesCS6D02G152700/TraesCS1A02G403300/TraesCS7D02G227300/TraesCS5A02G454300/…	-/-/-/-/-/-/-/-/-/-/-/-/-/-/-/-/-/-/-/-/-/-/-/-/-/-/-/-/-/-/-/-/-/-/-/-/-/-/-/-/-/-/-/-/-/-/-/-/-/-/-/-/-/-/-/-/-/-/-/-/-/-/-/-/-/-/-/-/-/-/-/-/-/-/-/FBP/-/-/-/-	80	1	TraesCS2A02G058700	79	TraesCS5A02G322500/TraesCS1D02G428200/TraesCS5B02G353200/TraesCS5A02G350600/TraesCS7D02G276300/TraesCS5D02G357600/TraesCS5D02G329200/TraesCS2A02G187200/TraesCS2A02G204800/TraesCS2D02G200700/TraesCS1B02G432700/TraesCS1D02G411300/TraesCS4A02G226900/TraesCS6B02G191500/TraesCS5B02G322900/TraesCS7A02G227100/TraesCS4B02G089500/TraesCS6D02G152700/TraesCS1A02G403300/TraesCS7D02G227300/TraesCS5A02G454300/…
BP	GO:0010410	hemicellulose metabolic process	75/11189	170/33925	0.00156188	0.0201868	TraesCS3B02G514800/TraesCS6A02G077000/TraesCS7B02G327400/TraesCS3D02G467500/TraesCS1B02G081900/TraesCS5A02G313000/TraesCS1B02G210500/TraesCS4A02G321800/TraesCS7A02G560100/TraesCS3D02G269800/TraesCS7A02G331200/TraesCS3D02G467300/TraesCS4D02G358700/TraesCS4B02G089200/TraesCS7D02G097400/TraesCS3B02G514900/TraesCS2A02G040300/TraesCS7A02G103600/TraesCS1B02G382900/TraesCS7D02G418600/TraesCS7A02G363000/…	-/-/-/-/-/-/-/-/-/-/-/-/-/-/-/-/-/-/-/-/-/-/-/-/-/-/-/-/-/-/-/-/-/-/-/-/-/-/-/-/-/-/-/-/-/-/-/-/-/-/-/-/-/-/-/-/-/-/-/-/-/-/-/-/-/-/-/-/-/-/-/-/-/-/-	75	42	TraesCS3B02G514800/TraesCS6A02G077000/TraesCS7B02G327400/TraesCS3D02G467500/TraesCS1B02G081900/TraesCS5A02G313000/TraesCS1B02G210500/TraesCS4A02G321800/TraesCS7A02G560100/TraesCS3D02G467300/TraesCS4D02G358700/TraesCS4B02G089200/TraesCS3B02G514900/TraesCS1B02G382900/TraesCS7A02G363000/TraesCS7D02G419400/TraesCS1D02G199300/TraesCS4A02G227100/TraesCS2A02G434300/TraesCS1D02G370900/TraesCS3A02G471900/…	33	TraesCS3D02G269800/TraesCS7A02G331200/TraesCS7D02G097400/TraesCS2A02G040300/TraesCS7A02G103600/TraesCS7D02G418600/TraesCS3A02G093400/TraesCS3D02G467600/TraesCS2A02G498500/TraesCS7D02G419100/TraesCS3B02G304000/TraesCS2D02G038900/TraesCS4D02G142800/TraesCS5D02G157300/TraesCS7B02G242900/TraesCS2D02G498800/TraesCS3D02G093700/TraesCS7A02G063300/TraesCS4B02G301200/TraesCS7D02G339400/TraesCS3A02G093600/…
BP	GO:0015969	guanosine tetraphosphate metabolic process	11/11189	15/33925	0.00163412	0.0206952	TraesCS5D02G216100/TraesCS1B02G130800/TraesCS1D02G109900/TraesCS5B02G207900/TraesCS6A02G268100/TraesCS4B02G167000/TraesCS4D02G169500/TraesCS1A02G105300/TraesCS6B02G295300/TraesCS2B02G197300/TraesCS5A02G209800	-/-/-/-/-/-/-/-/-/-/-	11	1	TraesCS2B02G197300	10	TraesCS5D02G216100/TraesCS1B02G130800/TraesCS1D02G109900/TraesCS5B02G207900/TraesCS6A02G268100/TraesCS4B02G167000/TraesCS4D02G169500/TraesCS1A02G105300/TraesCS6B02G295300/TraesCS5A02G209800
BP	GO:0034035	purine ribonucleoside bisphosphate metabolic process	11/11189	15/33925	0.00163412	0.0206952	TraesCS5D02G216100/TraesCS1B02G130800/TraesCS1D02G109900/TraesCS5B02G207900/TraesCS6A02G268100/TraesCS4B02G167000/TraesCS4D02G169500/TraesCS1A02G105300/TraesCS6B02G295300/TraesCS2B02G197300/TraesCS5A02G209800	-/-/-/-/-/-/-/-/-/-/-	11	1	TraesCS2B02G197300	10	TraesCS5D02G216100/TraesCS1B02G130800/TraesCS1D02G109900/TraesCS5B02G207900/TraesCS6A02G268100/TraesCS4B02G167000/TraesCS4D02G169500/TraesCS1A02G105300/TraesCS6B02G295300/TraesCS5A02G209800
BP	GO:1903409	reactive oxygen species biosynthetic process	11/11189	15/33925	0.00163412	0.0206952	TraesCS4B02G325800/TraesCS4D02G322700/TraesCS6A02G326200/TraesCS3D02G321500/TraesCS3B02G357500/TraesCS3A02G328000/TraesCS7A02G078500/TraesCS7D02G073700/TraesCS6B02G024900/TraesCS5A02G498000/TraesCS6D02G020700	-/-/-/-/-/-/-/-/-/-/-	11	4	TraesCS6A02G326200/TraesCS7A02G078500/TraesCS7D02G073700/TraesCS5A02G498000	7	TraesCS4B02G325800/TraesCS4D02G322700/TraesCS3D02G321500/TraesCS3B02G357500/TraesCS3A02G328000/TraesCS6B02G024900/TraesCS6D02G020700
BP	GO:0015696	ammonium transport	13/11189	19/33925	0.00167462	0.0210667	TraesCS2D02G362900/TraesCS6B02G254800/TraesCS2A02G365000/TraesCS1A02G295300/TraesCS5B02G520200/TraesCS3B02G383400/TraesCS3D02G344800/TraesCS1D02G296600/TraesCS6A02G226800/TraesCS6D02G208200/TraesCS5D02G398200/TraesCS2B02G383600/TraesCS3A02G381600	-/-/-/-/-/-/-/-/-/-/-/-/-	13	3	TraesCS5B02G520200/TraesCS3B02G383400/TraesCS3D02G344800	10	TraesCS2D02G362900/TraesCS6B02G254800/TraesCS2A02G365000/TraesCS1A02G295300/TraesCS1D02G296600/TraesCS6A02G226800/TraesCS6D02G208200/TraesCS5D02G398200/TraesCS2B02G383600/TraesCS3A02G381600
BP	GO:0051274	beta-glucan biosynthetic process	59/11189	129/33925	0.00170207	0.0212702	TraesCS6B02G468200/TraesCS3D02G094800/TraesCS7A02G555600/TraesCS3B02G110100/TraesCS2B02G236400/TraesCS7A02G033100/TraesCS3A02G094600/TraesCS7D02G029700/TraesCS4A02G456300/TraesCS1A02G196100/TraesCS3A02G245500/TraesCS5D02G261000/TraesCS1B02G210700/TraesCS3D02G289600/TraesCS7B02G480200/TraesCS7D02G555000/TraesCS7B02G188400/TraesCS1B02G167200/TraesCS2D02G217000/TraesCS3D02G246000/TraesCS3A02G289900/…	-/-/-/-/-/-/-/-/-/-/-/-/-/-/-/-/-/-/-/-/-/-/-/-/-/-/-/-/-/-/-/-/-/-/-/-/-/-/-/-/-/-/-/-/-/-/-/-/-/-/-/-/-/-/-/-/-/-/-	59	32	TraesCS6B02G468200/TraesCS3D02G094800/TraesCS3B02G110100/TraesCS2B02G236400/TraesCS3A02G094600/TraesCS5D02G261000/TraesCS3D02G289600/TraesCS1B02G167200/TraesCS2D02G217000/TraesCS3A02G289900/TraesCS1D02G146600/TraesCS6A02G077800/TraesCS4D02G212600/TraesCS2A02G210300/TraesCS3D02G201500/TraesCS4A02G092500/TraesCS6D02G405600/TraesCS1A02G149300/TraesCS3B02G324500/TraesCS6B02G104600/TraesCS5A02G367800/…	27	TraesCS7A02G555600/TraesCS7A02G033100/TraesCS7D02G029700/TraesCS4A02G456300/TraesCS1A02G196100/TraesCS3A02G245500/TraesCS1B02G210700/TraesCS7B02G480200/TraesCS7D02G555000/TraesCS7B02G188400/TraesCS3D02G246000/TraesCS1D02G199500/TraesCSU02G003300/TraesCS2B02G626500/TraesCS7D02G294300/TraesCS7A02G298600/TraesCS5A02G490800/TraesCS5B02G469200/novel.11332/TraesCS5A02G459400/TraesCS5B02G252100/TraesCS1…
BP	GO:0009651	response to salt stress	95/11189	224/33925	0.00192536	0.0239024	TraesCS6A02G248400/TraesCS6D02G230500/TraesCS3A02G406000/TraesCS3B02G433400/TraesCS3D02G401200/TraesCS6B02G276300/TraesCS2D02G456400/TraesCS3B02G439600/TraesCS2A02G456100/TraesCS4A02G123100/TraesCS2B02G478100/TraesCS4D02G182800/TraesCS4B02G098200/TraesCS4B02G182900/TraesCS3D02G417800/TraesCS6A02G146900/TraesCS1B02G273000/TraesCS3D02G244100/TraesCS3A02G422600/TraesCS3B02G128500/TraesCS5B02G158200/…	-/-/-/-/-/-/-/-/-/-/-/-/-/-/-/-/-/-/-/-/-/-/-/-/-/-/-/-/-/-/-/-/-/-/-/-/-/-/-/-/-/-/-/-/-/-/-/-/-/-/-/-/-/-/-/-/-/-/-/-/-/-/-/-/-/-/-/-/-/-/-/-/-/-/-/-/-/-/-/-/-/-/-/-/-/-/-/-/-/-/-/-/-/-/-	95	30	TraesCS3D02G417800/TraesCS1B02G273000/TraesCS3A02G422600/TraesCS3B02G128500/TraesCS5B02G158200/TraesCS3D02G111100/TraesCS1A02G262400/TraesCS3B02G457900/TraesCS5A02G160800/TraesCS6D02G084500/TraesCS7D02G507600/TraesCS7B02G078200/TraesCS1B02G121200/TraesCS1D02G101700/TraesCS5B02G236300/TraesCS4A02G244500/TraesCS2B02G348400/TraesCS1A02G093000/TraesCS3A02G109300/TraesCS6A02G334800/TraesCS1D02G362700/…	65	TraesCS6A02G248400/TraesCS6D02G230500/TraesCS3A02G406000/TraesCS3B02G433400/TraesCS3D02G401200/TraesCS6B02G276300/TraesCS2D02G456400/TraesCS3B02G439600/TraesCS2A02G456100/TraesCS4A02G123100/TraesCS2B02G478100/TraesCS4D02G182800/TraesCS4B02G098200/TraesCS4B02G182900/TraesCS6A02G146900/TraesCS3D02G244100/TraesCS1B02G373600/TraesCS4B02G067600/TraesCS6B02G175100/TraesCS6D02G136200/TraesCS2A02G500400/…
BP	GO:0006073	cellular glucan metabolic process	151/11189	376/33925	0.00197462	0.0241955	TraesCS4B02G104500/TraesCS6B02G468200/TraesCS3D02G094800/TraesCS7A02G555600/TraesCS1D02G397400/TraesCS7B02G327400/TraesCS3B02G110100/TraesCS3A02G398000/TraesCS2B02G236400/TraesCS7A02G033100/TraesCS3A02G094600/TraesCS1A02G389300/TraesCS3D02G359900/TraesCS7D02G029700/TraesCS3B02G430000/TraesCS1B02G210500/TraesCS3B02G398300/TraesCS4A02G321800/TraesCS3D02G391900/TraesCS3A02G367000/TraesCS4A02G456300/…	-/-/-/-/-/-/-/-/-/-/-/-/-/-/-/-/-/-/-/-/-/-/-/-/-/-/-/-/-/-/-/-/-/-/-/-/-/-/-/-/-/-/-/-/-/-/-/-/-/-/-/-/-/-/-/-/-/-/-/-/-/-/-/-/-/-/-/-/-/-/-/-/-/-/-/-/-/-/-/-/-/-/-/-/-/-/-/-/-/-/-/-/-/-/-/-/-/-/-/-/-/-/-/-/-/-/-/-/-/-/-/-/-/-/-/-/-/-/-/-/-/-/-/-/-/-/-/-/-/-/-/-/-/-/-/-/-/-/-/-/-/-/-/-/-/-/-/-/-/-/-	151	74	TraesCS4B02G104500/TraesCS6B02G468200/TraesCS3D02G094800/TraesCS1D02G397400/TraesCS7B02G327400/TraesCS3B02G110100/TraesCS3A02G398000/TraesCS2B02G236400/TraesCS3A02G094600/TraesCS1A02G389300/TraesCS3B02G430000/TraesCS1B02G210500/TraesCS4A02G321800/TraesCS3D02G391900/TraesCS4D02G358700/TraesCS5D02G261000/TraesCS7B02G111700/TraesCS3D02G027800/TraesCS4B02G066700/TraesCS3D02G289600/TraesCS4A02G248200/…	77	TraesCS7A02G555600/TraesCS7A02G033100/TraesCS3D02G359900/TraesCS7D02G029700/TraesCS3B02G398300/TraesCS3A02G367000/TraesCS4A02G456300/TraesCS7A02G331200/TraesCS2D02G557500/TraesCS1A02G196100/TraesCS3A02G245500/TraesCS7D02G097400/TraesCS7A02G133500/TraesCS6D02G291800/TraesCS6A02G312400/TraesCS1B02G210700/TraesCS7B02G480200/TraesCS7A02G103600/TraesCS7A02G189000/TraesCS6B02G342600/TraesCS7D02G418600/…
BP	GO:0044042	glucan metabolic process	151/11189	376/33925	0.00197462	0.0241955	TraesCS4B02G104500/TraesCS6B02G468200/TraesCS3D02G094800/TraesCS7A02G555600/TraesCS1D02G397400/TraesCS7B02G327400/TraesCS3B02G110100/TraesCS3A02G398000/TraesCS2B02G236400/TraesCS7A02G033100/TraesCS3A02G094600/TraesCS1A02G389300/TraesCS3D02G359900/TraesCS7D02G029700/TraesCS3B02G430000/TraesCS1B02G210500/TraesCS3B02G398300/TraesCS4A02G321800/TraesCS3D02G391900/TraesCS3A02G367000/TraesCS4A02G456300/…	-/-/-/-/-/-/-/-/-/-/-/-/-/-/-/-/-/-/-/-/-/-/-/-/-/-/-/-/-/-/-/-/-/-/-/-/-/-/-/-/-/-/-/-/-/-/-/-/-/-/-/-/-/-/-/-/-/-/-/-/-/-/-/-/-/-/-/-/-/-/-/-/-/-/-/-/-/-/-/-/-/-/-/-/-/-/-/-/-/-/-/-/-/-/-/-/-/-/-/-/-/-/-/-/-/-/-/-/-/-/-/-/-/-/-/-/-/-/-/-/-/-/-/-/-/-/-/-/-/-/-/-/-/-/-/-/-/-/-/-/-/-/-/-/-/-/-/-/-/-/-	151	74	TraesCS4B02G104500/TraesCS6B02G468200/TraesCS3D02G094800/TraesCS1D02G397400/TraesCS7B02G327400/TraesCS3B02G110100/TraesCS3A02G398000/TraesCS2B02G236400/TraesCS3A02G094600/TraesCS1A02G389300/TraesCS3B02G430000/TraesCS1B02G210500/TraesCS4A02G321800/TraesCS3D02G391900/TraesCS4D02G358700/TraesCS5D02G261000/TraesCS7B02G111700/TraesCS3D02G027800/TraesCS4B02G066700/TraesCS3D02G289600/TraesCS4A02G248200/…	77	TraesCS7A02G555600/TraesCS7A02G033100/TraesCS3D02G359900/TraesCS7D02G029700/TraesCS3B02G398300/TraesCS3A02G367000/TraesCS4A02G456300/TraesCS7A02G331200/TraesCS2D02G557500/TraesCS1A02G196100/TraesCS3A02G245500/TraesCS7D02G097400/TraesCS7A02G133500/TraesCS6D02G291800/TraesCS6A02G312400/TraesCS1B02G210700/TraesCS7B02G480200/TraesCS7A02G103600/TraesCS7A02G189000/TraesCS6B02G342600/TraesCS7D02G418600/…
BP	GO:0009636	response to toxic substance	82/11189	190/33925	0.0021058	0.0256364	TraesCS6D02G048300/TraesCS2A02G509800/TraesCS2D02G566800/TraesCS2D02G583100/TraesCS4B02G243400/TraesCS2A02G573900/TraesCS4D02G243000/TraesCSU02G113900/TraesCS2D02G584700/TraesCS2D02G107600/TraesCS6B02G117300/TraesCS3B02G433400/TraesCS3B02G446800/TraesCS2D02G583200/TraesCS7B02G245500/TraesCS3B02G446600/TraesCS6D02G322300/TraesCS2D02G582900/TraesCS6A02G041700/TraesCS4B02G197900/TraesCS3B02G411600/T…	-/-/-/-/-/-/-/-/-/-/-/-/-/-/OMT1/-/-/-/-/-/-/-/-/-/-/-/-/-/-/-/-/-/-/-/-/-/-/-/-/-/-/-/-/-/-/-/-/-/-/-/-/-/-/-/-/-/-/-/-/-/-/-/-/-/-/-/-/-/-/-/-/-/-/-/-/-/-/-/-/-/-/-	82	34	TraesCS6D02G048300/TraesCS2A02G509800/TraesCS2D02G566800/TraesCS2D02G583100/TraesCS2A02G573900/TraesCSU02G113900/TraesCS2D02G584700/TraesCS2D02G107600/TraesCS6B02G117300/TraesCS2D02G583200/TraesCS7B02G245500/TraesCS2D02G582900/TraesCS6A02G041700/TraesCS4B02G197900/TraesCS2B02G614500/TraesCS2D02G584600/TraesCS2A02G515700/TraesCS3B02G149000/TraesCS3B02G549000/TraesCS2D02G108100/TraesCS2A02G574400/T…	48	TraesCS4B02G243400/TraesCS4D02G243000/TraesCS3B02G433400/TraesCS3B02G446800/TraesCS3B02G446600/TraesCS6D02G322300/TraesCS3B02G411600/TraesCS3B02G339400/TraesCS3B02G210000/TraesCS2B02G429100/TraesCS3B02G354000/TraesCS1A02G045700/TraesCS3B02G411800/TraesCS5B02G211200/TraesCS1B02G059100/TraesCS4B02G325800/TraesCS3A02G400400/TraesCS2D02G234100/TraesCS2A02G107800/TraesCS1A02G318000/TraesCS4D02G322700/…
BP	GO:0042493	response to drug	121/11189	295/33925	0.0022333	0.0270143	TraesCS6D02G048300/TraesCS4B02G243400/TraesCS4D02G264500/TraesCS4D02G243000/TraesCS2B02G417900/TraesCS4B02G237300/TraesCS3B02G433400/TraesCS2A02G534900/TraesCS2D02G397500/TraesCS2D02G228200/TraesCS7B02G245500/TraesCS4A02G316600/TraesCS3A02G398000/TraesCS6D02G322300/TraesCS4B02G264500/TraesCS3B02G562400/TraesCS4A02G066800/TraesCS7D02G541200/TraesCS5D02G254500/TraesCS4D02G238600/TraesCS5B02G562500/…	-/-/-/-/-/-/-/-/-/-/OMT1/-/-/-/-/-/-/-/-/-/-/-/-/-/-/-/-/-/-/-/-/-/-/-/-/-/-/-/-/-/-/-/-/-/-/-/-/-/-/-/-/-/-/-/-/-/-/-/-/-/-/-/-/-/-/-/-/-/-/-/-/-/-/-/-/-/-/-/-/-/-/-/-/-/-/-/-/-/-/-/-/-/-/-/-/-/-/-/-/-/-/-/-/-/-/-/-/-/-/-/-/-/-/-/-/-/-/-/-/-/-	121	64	TraesCS6D02G048300/TraesCS4D02G264500/TraesCS2A02G534900/TraesCS2D02G228200/TraesCS7B02G245500/TraesCS4A02G316600/TraesCS3A02G398000/TraesCS4B02G264500/TraesCS4A02G066800/TraesCS7D02G541200/TraesCS5B02G562500/TraesCS6A02G041700/TraesCS2B02G280500/TraesCS4A02G350200/TraesCS3B02G430000/TraesCS5D02G566900/TraesCS2D02G277400/TraesCS7D02G230900/TraesCS5B02G522900/TraesCS4B02G244400/TraesCS5D02G521600/…	57	TraesCS4B02G243400/TraesCS4D02G243000/TraesCS2B02G417900/TraesCS4B02G237300/TraesCS3B02G433400/TraesCS2D02G397500/TraesCS6D02G322300/TraesCS3B02G562400/TraesCS5D02G254500/TraesCS4D02G238600/TraesCS4D02G302500/TraesCS6A02G146900/TraesCS1A02G425100/TraesCS2A02G399900/TraesCS6B02G175100/TraesCS6D02G136200/TraesCS4B02G325800/TraesCS3A02G400400/TraesCS7D02G354100/TraesCS4A02G106400/TraesCS4D02G198600/…
BP	GO:0047484	regulation of response to osmotic stress	25/11189	46/33925	0.00225312	0.0270805	TraesCS3A02G406000/TraesCS3D02G401200/TraesCS2D02G456400/TraesCS3B02G439600/TraesCS2A02G456100/TraesCS2B02G478100/TraesCS4B02G098200/TraesCS2A02G389100/TraesCS4A02G106400/TraesCS4D02G198600/TraesCS4A02G124900/TraesCS4A02G219700/TraesCS2D02G099400/TraesCS2D02G501800/TraesCS2D02G386900/TraesCS4B02G197800/TraesCS7A02G267000/TraesCS4D02G094400/TraesCS5A02G384500/TraesCS4B02G200600/TraesCS4D02G201700/…	-/-/-/-/-/-/-/-/-/-/-/-/-/-/-/-/-/-/-/-/-/-/-/-/-	25	0		25	TraesCS3A02G406000/TraesCS3D02G401200/TraesCS2D02G456400/TraesCS3B02G439600/TraesCS2A02G456100/TraesCS2B02G478100/TraesCS4B02G098200/TraesCS2A02G389100/TraesCS4A02G106400/TraesCS4D02G198600/TraesCS4A02G124900/TraesCS4A02G219700/TraesCS2D02G099400/TraesCS2D02G501800/TraesCS2D02G386900/TraesCS4B02G197800/TraesCS7A02G267000/TraesCS4D02G094400/TraesCS5A02G384500/TraesCS4B02G200600/TraesCS4D02G201700/…
BP	GO:0031408	oxylipin biosynthetic process	17/11189	28/33925	0.00237154	0.0283233	TraesCS7D02G244800/TraesCS2B02G333600/TraesCS7A02G246200/TraesCS2D02G313400/TraesCS2A02G525500/TraesCS4B02G037700/TraesCS4A02G009400/TraesCS1D02G215800/TraesCS1B02G226400/TraesCS7D02G405500/TraesCS5B02G382400/TraesCS1A02G212900/TraesCS4D02G035100/TraesCS4D02G294100/TraesCS5A02G378900/TraesCS5B02G382600/TraesCS2B02G555400	-/-/-/-/-/-/-/-/-/-/-/-/-/-/-/-/-	17	7	TraesCS7D02G244800/TraesCS7A02G246200/TraesCS2A02G525500/TraesCS4A02G009400/TraesCS7D02G405500/TraesCS4D02G035100/TraesCS4D02G294100	10	TraesCS2B02G333600/TraesCS2D02G313400/TraesCS4B02G037700/TraesCS1D02G215800/TraesCS1B02G226400/TraesCS5B02G382400/TraesCS1A02G212900/TraesCS5A02G378900/TraesCS5B02G382600/TraesCS2B02G555400
BP	GO:1901292	nucleoside phosphate catabolic process	87/11189	204/33925	0.00239445	0.0284171	TraesCS4D02G107400/TraesCS4A02G206400/TraesCS6D02G148700/TraesCS2D02G379600/TraesCS3B02G392000/TraesCS4A02G373800/TraesCS3A02G359400/TraesCS2A02G383300/TraesCS4B02G109900/TraesCS7A02G473900/TraesCS3A02G073300/TraesCS7B02G086800/TraesCS3D02G026400/TraesCS3D02G278000/TraesCS6B02G187500/TraesCS3A02G020300/TraesCS6D02G281900/TraesCS3B02G087400/TraesCS3B02G422900/TraesCS3B02G218500/TraesCS2B02G350500/…	-/-/-/-/-/-/-/-/-/-/-/-/-/-/-/-/-/-/-/-/-/-/-/-/-/-/-/-/-/-/-/-/-/-/-/-/-/-/-/-/-/-/-/-/-/-/-/-/-/-/-/-/-/-/-/-/-/-/-/-/-/-/-/-/-/-/-/-/-/-/-/-/-/-/-/-/-/-/-/-/-/-/-/-/-/-/-	87	18	TraesCS2D02G379600/TraesCS2A02G383300/TraesCS7A02G473900/TraesCS3D02G026400/TraesCS3A02G020300/TraesCS2B02G350500/TraesCS5B02G195500/TraesCS5D02G202900/TraesCS2A02G331700/TraesCS7D02G460800/TraesCS2B02G400500/TraesCS7B02G375300/TraesCS2D02G331200/TraesCS7D02G460700/novel.3497/TraesCS5A02G113800/novel.4549/TraesCS5A02G092600	69	TraesCS4D02G107400/TraesCS4A02G206400/TraesCS6D02G148700/TraesCS3B02G392000/TraesCS4A02G373800/TraesCS3A02G359400/TraesCS4B02G109900/TraesCS3A02G073300/TraesCS7B02G086800/TraesCS3D02G278000/TraesCS6B02G187500/TraesCS6D02G281900/TraesCS3B02G087400/TraesCS3B02G422900/TraesCS3B02G218500/TraesCS6B02G331600/TraesCS5B02G115300/novel.12043/TraesCS3D02G073000/novel.6686/TraesCS3D02G192800/novel.11047/Tra…
BP	GO:0009739	response to gibberellin	21/11189	37/33925	0.00246184	0.0290343	TraesCS6A02G146900/TraesCS3B02G128500/TraesCS6B02G175100/TraesCS3D02G111100/TraesCS6D02G136200/TraesCS3A02G347500/TraesCS3B02G379200/TraesCS3D02G341100/TraesCS2D02G269200/TraesCS5A02G384500/TraesCS4B02G200600/TraesCS2A02G270200/TraesCS4D02G040400/TraesCS4D02G201700/TraesCS3A02G109300/TraesCS7D02G303600/TraesCS3A02G123700/TraesCS7D02G032700/TraesCS3D02G125300/TraesCS3B02G144100/TraesCS5D02G394100	-/-/-/-/-/-/-/-/-/-/-/-/RHT1/-/-/-/-/-/-/-/-	21	6	TraesCS3B02G128500/TraesCS3D02G111100/TraesCS3A02G109300/TraesCS3A02G123700/TraesCS3D02G125300/TraesCS3B02G144100	15	TraesCS6A02G146900/TraesCS6B02G175100/TraesCS6D02G136200/TraesCS3A02G347500/TraesCS3B02G379200/TraesCS3D02G341100/TraesCS2D02G269200/TraesCS5A02G384500/TraesCS4B02G200600/TraesCS2A02G270200/TraesCS4D02G040400/TraesCS4D02G201700/TraesCS7D02G303600/TraesCS7D02G032700/TraesCS5D02G394100
BP	GO:0019359	nicotinamide nucleotide biosynthetic process	94/11189	223/33925	0.00252403	0.0295829	TraesCS4D02G107400/TraesCS4A02G206400/TraesCS6D02G148700/TraesCS3B02G392000/TraesCS4A02G373800/TraesCS3A02G359400/TraesCS2D02G301100/TraesCS4B02G109900/TraesCS7A02G473900/TraesCS3A02G073300/TraesCS7B02G086800/TraesCS3D02G026400/TraesCS2A02G302400/TraesCS3D02G278000/TraesCS6B02G187500/TraesCS3A02G020300/TraesCS6D02G281900/TraesCS5D02G123200/TraesCS3B02G087400/TraesCS3B02G422900/TraesCS3B02G218500/…	-/-/-/-/-/-/-/-/-/-/-/-/-/-/-/-/-/-/-/-/-/-/-/-/-/-/-/-/-/-/-/-/-/-/-/-/-/-/-/-/-/-/-/-/-/-/-/-/-/-/-/-/-/-/-/-/-/-/-/-/-/-/-/-/-/-/-/-/-/-/-/-/-/-/-/-/-/-/-/-/-/-/-/-/-/-/-/-/-/-/-/-/-/-	94	22	TraesCS2D02G301100/TraesCS7A02G473900/TraesCS3D02G026400/TraesCS2A02G302400/TraesCS3A02G020300/TraesCS5D02G123200/TraesCS2B02G350500/TraesCS5B02G195500/TraesCS5D02G202900/TraesCS2A02G331700/TraesCS7D02G460800/TraesCS7B02G375300/TraesCS6B02G127300/TraesCS5B02G109900/TraesCS1B02G253900/TraesCS2D02G331200/TraesCS7D02G460700/novel.3497/TraesCS5A02G113800/novel.4549/TraesCS5D02G362600/TraesCS5A02G0926…	72	TraesCS4D02G107400/TraesCS4A02G206400/TraesCS6D02G148700/TraesCS3B02G392000/TraesCS4A02G373800/TraesCS3A02G359400/TraesCS4B02G109900/TraesCS3A02G073300/TraesCS7B02G086800/TraesCS3D02G278000/TraesCS6B02G187500/TraesCS6D02G281900/TraesCS3B02G087400/TraesCS3B02G422900/TraesCS3B02G218500/TraesCS6B02G331600/TraesCS5B02G115300/novel.12043/TraesCS3D02G073000/novel.6686/TraesCS3D02G192800/novel.11047/Tra…
BP	GO:0006006	glucose metabolic process	32/11189	63/33925	0.00256245	0.0298479	TraesCS5A02G495100/TraesCS2A02G344600/TraesCS4D02G319400/TraesCS4B02G323000/TraesCS2B02G362700/TraesCS6A02G213700/TraesCS6B02G243700/TraesCS2B02G342200/TraesCS4B02G172700/novel.12043/TraesCS4A02G083900/TraesCS6D02G196300/TraesCS5D02G253700/TraesCS4D02G180300/TraesCS4B02G220200/TraesCS5A02G247200/TraesCS4D02G174700/TraesCS2A02G320400/TraesCS7A02G313100/novel.11997/TraesCS5B02G244300/TraesCS2D02G06…	-/-/-/-/-/-/-/-/-/-/-/-/-/-/-/-/-/-/-/-/-/-/-/-/-/-/-/-/-/-/-/-	32	8	TraesCS2B02G362700/TraesCS4A02G083900/TraesCS4D02G180300/TraesCS4B02G220200/TraesCS2A02G320400/TraesCS4D02G220500/novel.3497/TraesCS6A02G211600	24	TraesCS5A02G495100/TraesCS2A02G344600/TraesCS4D02G319400/TraesCS4B02G323000/TraesCS6A02G213700/TraesCS6B02G243700/TraesCS2B02G342200/TraesCS4B02G172700/novel.12043/TraesCS6D02G196300/TraesCS5D02G253700/TraesCS5A02G247200/TraesCS4D02G174700/TraesCS7A02G313100/novel.11997/TraesCS5B02G244300/TraesCS2D02G066100/TraesCS2B02G080000/TraesCS1D02G041200/TraesCS3D02G334500/TraesCS7B02G213300/TraesCS2D02G32…
BP	GO:0033692	cellular polysaccharide biosynthetic process	95/11189	226/33925	0.00265624	0.0307505	TraesCS6B02G468200/TraesCS3D02G094800/TraesCS7A02G555600/TraesCS3B02G110100/TraesCS2B02G236400/TraesCS7A02G033100/TraesCS3A02G094600/TraesCS1B02G081900/TraesCS3D02G359900/TraesCS7D02G029700/TraesCS5A02G313000/TraesCS3B02G398300/TraesCS7A02G560100/TraesCS3A02G367000/TraesCS4A02G456300/TraesCS3D02G269800/TraesCS1A02G196100/TraesCS3A02G245500/TraesCS4B02G089200/TraesCS7A02G133500/TraesCS5D02G261000/…	-/-/-/-/-/-/-/-/-/-/-/-/-/-/-/-/-/-/-/-/-/-/-/-/-/-/-/-/-/-/-/-/-/-/-/-/-/-/-/-/-/-/-/-/-/-/-/-/-/-/-/-/-/-/-/-/-/-/-/-/-/-/-/-/-/-/-/-/-/-/-/-/-/-/-/-/-/-/-/-/-/-/-/-/-/-/-/-/-/-/-/-/-/-/-	95	52	TraesCS6B02G468200/TraesCS3D02G094800/TraesCS3B02G110100/TraesCS2B02G236400/TraesCS3A02G094600/TraesCS1B02G081900/TraesCS5A02G313000/TraesCS7A02G560100/TraesCS4B02G089200/TraesCS5D02G261000/TraesCS3D02G289600/TraesCS1B02G382900/TraesCS1B02G167200/TraesCS2D02G217000/TraesCS3A02G289900/TraesCS1D02G146600/TraesCS4A02G227100/TraesCS1D02G370900/TraesCS6A02G077800/TraesCS4D02G086700/TraesCS4D02G212600/…	43	TraesCS7A02G555600/TraesCS7A02G033100/TraesCS3D02G359900/TraesCS7D02G029700/TraesCS3B02G398300/TraesCS3A02G367000/TraesCS4A02G456300/TraesCS3D02G269800/TraesCS1A02G196100/TraesCS3A02G245500/TraesCS7A02G133500/TraesCS2A02G040300/TraesCS1B02G210700/TraesCS7B02G480200/TraesCS7A02G189000/TraesCS7D02G555000/TraesCS7B02G188400/TraesCS3D02G246000/TraesCS3B02G304000/TraesCS1D02G199500/TraesCSU02G003300/T…
BP	GO:1901002	positive regulation of response to salt stress	20/11189	35/33925	0.00278314	0.0320231	TraesCS3A02G406000/TraesCS3D02G401200/TraesCS2D02G456400/TraesCS3B02G439600/TraesCS2A02G456100/TraesCS2B02G478100/TraesCS4B02G098200/TraesCS4A02G106400/TraesCS4D02G198600/TraesCS4A02G124900/TraesCS4A02G219700/TraesCS2D02G501800/TraesCS4B02G197800/TraesCS4D02G094400/TraesCS5A02G384500/TraesCS4B02G200600/TraesCS4D02G201700/TraesCS2A02G501300/TraesCS4D02G181100/TraesCS5D02G394100	-/-/-/-/-/-/-/-/-/-/-/-/-/-/-/-/-/-/-/-	20	0		20	TraesCS3A02G406000/TraesCS3D02G401200/TraesCS2D02G456400/TraesCS3B02G439600/TraesCS2A02G456100/TraesCS2B02G478100/TraesCS4B02G098200/TraesCS4A02G106400/TraesCS4D02G198600/TraesCS4A02G124900/TraesCS4A02G219700/TraesCS2D02G501800/TraesCS4B02G197800/TraesCS4D02G094400/TraesCS5A02G384500/TraesCS4B02G200600/TraesCS4D02G201700/TraesCS2A02G501300/TraesCS4D02G181100/TraesCS5D02G394100
BP	GO:0006835	dicarboxylic acid transport	14/11189	22/33925	0.00311096	0.035152	TraesCS4D02G283600/TraesCS7D02G221900/TraesCS7D02G211100/TraesCS2A02G402400/TraesCS6B02G270300/TraesCS7B02G127200/TraesCS7B02G116000/TraesCS7B02G241400/TraesCS7D02G338100/TraesCS2D02G295900/TraesCS7A02G208700/TraesCS2B02G314100/TraesCS7A02G220200/TraesCS6A02G255200	-/-/-/-/-/-/-/-/-/-/-/-/-/-	14	5	TraesCS4D02G283600/TraesCS6B02G270300/TraesCS2D02G295900/TraesCS2B02G314100/TraesCS6A02G255200	9	TraesCS7D02G221900/TraesCS7D02G211100/TraesCS2A02G402400/TraesCS7B02G127200/TraesCS7B02G116000/TraesCS7B02G241400/TraesCS7D02G338100/TraesCS7A02G208700/TraesCS7A02G220200
BP	GO:0015740	C4-dicarboxylate transport	14/11189	22/33925	0.00311096	0.035152	TraesCS4D02G283600/TraesCS7D02G221900/TraesCS7D02G211100/TraesCS2A02G402400/TraesCS6B02G270300/TraesCS7B02G127200/TraesCS7B02G116000/TraesCS7B02G241400/TraesCS7D02G338100/TraesCS2D02G295900/TraesCS7A02G208700/TraesCS2B02G314100/TraesCS7A02G220200/TraesCS6A02G255200	-/-/-/-/-/-/-/-/-/-/-/-/-/-	14	5	TraesCS4D02G283600/TraesCS6B02G270300/TraesCS2D02G295900/TraesCS2B02G314100/TraesCS6A02G255200	9	TraesCS7D02G221900/TraesCS7D02G211100/TraesCS2A02G402400/TraesCS7B02G127200/TraesCS7B02G116000/TraesCS7B02G241400/TraesCS7D02G338100/TraesCS7A02G208700/TraesCS7A02G220200
BP	GO:0015743	malate transport	14/11189	22/33925	0.00311096	0.035152	TraesCS4D02G283600/TraesCS7D02G221900/TraesCS7D02G211100/TraesCS2A02G402400/TraesCS6B02G270300/TraesCS7B02G127200/TraesCS7B02G116000/TraesCS7B02G241400/TraesCS7D02G338100/TraesCS2D02G295900/TraesCS7A02G208700/TraesCS2B02G314100/TraesCS7A02G220200/TraesCS6A02G255200	-/-/-/-/-/-/-/-/-/-/-/-/-/-	14	5	TraesCS4D02G283600/TraesCS6B02G270300/TraesCS2D02G295900/TraesCS2B02G314100/TraesCS6A02G255200	9	TraesCS7D02G221900/TraesCS7D02G211100/TraesCS2A02G402400/TraesCS7B02G127200/TraesCS7B02G116000/TraesCS7B02G241400/TraesCS7D02G338100/TraesCS7A02G208700/TraesCS7A02G220200
BP	GO:0009938	negative regulation of gibberellic acid mediated signaling pathway	8/11189	10/33925	0.00315054	0.0353874	TraesCS6A02G146900/TraesCS6B02G175100/TraesCS6D02G136200/TraesCS3A02G347500/TraesCS3B02G379200/TraesCS3D02G341100/TraesCS2D02G269200/TraesCS2A02G270200	-/-/-/-/-/-/-/-	8	0		8	TraesCS6A02G146900/TraesCS6B02G175100/TraesCS6D02G136200/TraesCS3A02G347500/TraesCS3B02G379200/TraesCS3D02G341100/TraesCS2D02G269200/TraesCS2A02G270200
BP	GO:0034404	nucleobase-containing small molecule biosynthetic process	110/11189	268/33925	0.00333334	0.037219	TraesCS4D02G107400/TraesCS4A02G206400/TraesCS3A02G222100/TraesCS6D02G148700/TraesCS6D02G212000/TraesCS2D02G379600/TraesCS3B02G392000/TraesCS6A02G223400/TraesCS1D02G419400/TraesCS4A02G373800/TraesCS3A02G359400/TraesCS2A02G383300/TraesCS4B02G109900/TraesCS7A02G473900/TraesCS3A02G073300/TraesCS4A02G213400/TraesCS7B02G086800/TraesCS3D02G026400/TraesCS3D02G278000/TraesCS6B02G187500/TraesCS3A02G020300/…	-/-/-/-/-/-/-/-/-/-/-/-/-/-/-/-/-/-/-/-/-/-/-/-/-/-/-/-/-/-/-/-/-/-/-/-/-/-/-/-/-/-/-/-/-/-/-/-/-/-/-/-/-/-/-/-/-/-/-/-/-/-/-/-/-/-/-/-/-/-/-/-/-/-/-/-/-/-/-/-/-/-/-/-/-/-/-/-/-/-/-/-/-/-/-/-/-/-/-/-/-/-/-/-/-/-/-/-/-/-	110	34	TraesCS6D02G212000/TraesCS2D02G379600/TraesCS6A02G223400/TraesCS1D02G419400/TraesCS2A02G383300/TraesCS7A02G473900/TraesCS4A02G213400/TraesCS3D02G026400/TraesCS3A02G020300/TraesCS2B02G350500/TraesCS6B02G257900/TraesCS2A02G355400/TraesCS5B02G195500/TraesCS5D02G202900/TraesCS3A02G236700/TraesCS6B02G063300/TraesCS3D02G494000/TraesCS2A02G331700/TraesCS7D02G460800/TraesCS2B02G400500/TraesCS4B02G102400/…	76	TraesCS4D02G107400/TraesCS4A02G206400/TraesCS3A02G222100/TraesCS6D02G148700/TraesCS3B02G392000/TraesCS4A02G373800/TraesCS3A02G359400/TraesCS4B02G109900/TraesCS3A02G073300/TraesCS7B02G086800/TraesCS3D02G278000/TraesCS6B02G187500/TraesCS6D02G281900/TraesCS3B02G087400/TraesCS3B02G422900/TraesCS6B02G249000/TraesCS3B02G218500/TraesCS6B02G331600/TraesCS5B02G115300/novel.12043/TraesCS3D02G073000/TraesCS…
BP	GO:0008643	carbohydrate transport	34/11189	69/33925	0.00362481	0.03993	TraesCS3D02G403300/TraesCS6B02G015100/TraesCS3A02G408200/TraesCS3B02G441800/TraesCS6A02G009100/TraesCS7B02G050500/TraesCS6A02G148600/TraesCS2D02G505700/TraesCS6D02G012100/TraesCS7D02G149000/TraesCS6D02G138000/TraesCS6B02G176800/TraesCS4D02G282300/TraesCS6D02G367400/TraesCS5D02G046300/TraesCS6B02G421500/TraesCS6B02G015200/TraesCS6D02G009600/TraesCS4D02G169200/TraesCS1A02G129600/TraesCS4D02G243100/…	-/-/-/-/-/-/-/-/-/-/-/-/-/-/-/-/-/-/-/-/-/-/-/-/-/-/-/-/-/-/-/-/-/-	34	18	TraesCS6B02G015100/TraesCS6A02G009100/TraesCS2D02G505700/TraesCS6D02G012100/TraesCS4D02G282300/TraesCS6B02G421500/TraesCS6B02G015200/TraesCS6D02G009600/TraesCS4D02G169200/TraesCS1A02G129600/TraesCS4D02G243100/TraesCS6B02G015300/TraesCS6A02G382500/TraesCS6A02G009000/TraesCS6B02G421700/TraesCSU02G136300/TraesCS4A02G020100/TraesCS2B02G219700	16	TraesCS3D02G403300/TraesCS3A02G408200/TraesCS3B02G441800/TraesCS7B02G050500/TraesCS6A02G148600/TraesCS7D02G149000/TraesCS6D02G138000/TraesCS6B02G176800/TraesCS6D02G367400/TraesCS5D02G046300/TraesCS7B02G064600/TraesCS6D02G201900/TraesCS1D02G224900/TraesCS7A02G147300/TraesCS7B02G064400/TraesCS6B02G248300
BP	GO:0008037	cell recognition	139/11189	348/33925	0.00363962	0.03993	TraesCS7D02G153800/TraesCS6A02G163900/TraesCS2A02G536300/TraesCS1D02G320800/TraesCS2A02G211300/TraesCS6D02G148800/TraesCS2A02G532600/TraesCS2D02G131600/TraesCS2B02G236900/TraesCS7B02G055800/TraesCS1D02G239700/TraesCS5B02G354400/TraesCS2A02G505200/TraesCS1B02G333300/TraesCS7D02G153700/TraesCS2A02G367300/TraesCS5A02G350800/TraesCS2B02G533400/TraesCS2D02G217500/TraesCS1A02G356400/novel.3728/TraesCS5…	-/-/-/-/-/-/-/-/-/-/-/-/-/-/-/-/-/-/-/-/-/-/-/-/-/-/-/-/-/-/-/-/-/-/-/-/-/-/-/-/-/-/-/-/-/-/-/-/-/-/-/-/-/-/-/-/-/-/-/-/-/-/-/-/-/-/-/-/-/-/-/-/-/-/-/-/-/-/-/-/-/-/-/-/-/-/-/-/-/-/-/-/-/-/-/-/-/-/-/-/-/-/-/-/-/-/-/-/-/-/-/-/-/-/-/-/-/-/-/-/-/-/-/-/-/-/-/-/-/-/-/-/-/-/-/-/-/-/-	139	93	TraesCS6A02G163900/TraesCS2A02G536300/TraesCS1D02G320800/TraesCS6D02G148800/TraesCS2A02G532600/TraesCS2D02G131600/TraesCS1D02G239700/TraesCS5B02G354400/TraesCS1B02G333300/TraesCS5A02G350800/TraesCS1A02G356400/TraesCS5A02G434300/TraesCS2D02G548600/TraesCS4A02G282000/TraesCS1D02G360500/TraesCS7D02G444500/TraesCS1D02G330300/TraesCS4D02G241800/TraesCS2D02G217600/TraesCS1B02G341600/TraesCS1B02G372500/…	46	TraesCS7D02G153800/TraesCS2A02G211300/TraesCS2B02G236900/TraesCS7B02G055800/TraesCS2A02G505200/TraesCS7D02G153700/TraesCS2A02G367300/TraesCS2B02G533400/TraesCS2D02G217500/novel.3728/novel.8531/TraesCS2D02G364300/TraesCS3A02G246200/TraesCS2A02G534100/TraesCS2B02G290100/TraesCS2D02G364200/TraesCS2B02G384700/TraesCS3B02G273100/TraesCS3B02G352700/TraesCS2B02G384900/TraesCS1B02G323000/TraesCS2A02G5458…
BP	GO:0048544	recognition of pollen	139/11189	348/33925	0.00363962	0.03993	TraesCS7D02G153800/TraesCS6A02G163900/TraesCS2A02G536300/TraesCS1D02G320800/TraesCS2A02G211300/TraesCS6D02G148800/TraesCS2A02G532600/TraesCS2D02G131600/TraesCS2B02G236900/TraesCS7B02G055800/TraesCS1D02G239700/TraesCS5B02G354400/TraesCS2A02G505200/TraesCS1B02G333300/TraesCS7D02G153700/TraesCS2A02G367300/TraesCS5A02G350800/TraesCS2B02G533400/TraesCS2D02G217500/TraesCS1A02G356400/novel.3728/TraesCS5…	-/-/-/-/-/-/-/-/-/-/-/-/-/-/-/-/-/-/-/-/-/-/-/-/-/-/-/-/-/-/-/-/-/-/-/-/-/-/-/-/-/-/-/-/-/-/-/-/-/-/-/-/-/-/-/-/-/-/-/-/-/-/-/-/-/-/-/-/-/-/-/-/-/-/-/-/-/-/-/-/-/-/-/-/-/-/-/-/-/-/-/-/-/-/-/-/-/-/-/-/-/-/-/-/-/-/-/-/-/-/-/-/-/-/-/-/-/-/-/-/-/-/-/-/-/-/-/-/-/-/-/-/-/-/-/-/-/-/-	139	93	TraesCS6A02G163900/TraesCS2A02G536300/TraesCS1D02G320800/TraesCS6D02G148800/TraesCS2A02G532600/TraesCS2D02G131600/TraesCS1D02G239700/TraesCS5B02G354400/TraesCS1B02G333300/TraesCS5A02G350800/TraesCS1A02G356400/TraesCS5A02G434300/TraesCS2D02G548600/TraesCS4A02G282000/TraesCS1D02G360500/TraesCS7D02G444500/TraesCS1D02G330300/TraesCS4D02G241800/TraesCS2D02G217600/TraesCS1B02G341600/TraesCS1B02G372500/…	46	TraesCS7D02G153800/TraesCS2A02G211300/TraesCS2B02G236900/TraesCS7B02G055800/TraesCS2A02G505200/TraesCS7D02G153700/TraesCS2A02G367300/TraesCS2B02G533400/TraesCS2D02G217500/novel.3728/novel.8531/TraesCS2D02G364300/TraesCS3A02G246200/TraesCS2A02G534100/TraesCS2B02G290100/TraesCS2D02G364200/TraesCS2B02G384700/TraesCS3B02G273100/TraesCS3B02G352700/TraesCS2B02G384900/TraesCS1B02G323000/TraesCS2A02G5458…
BP	GO:0045493	xylan catabolic process	10/11189	14/33925	0.0036925	0.040276	TraesCS3B02G514800/TraesCS6A02G077000/TraesCS3D02G467500/TraesCS3D02G467300/TraesCS3B02G514900/TraesCS3D02G467600/TraesCS3A02G471900/TraesCS3B02G042800/TraesCS4A02G173800/TraesCS3B02G514700	-/-/-/-/-/-/-/-/-/-	10	9	TraesCS3B02G514800/TraesCS6A02G077000/TraesCS3D02G467500/TraesCS3D02G467300/TraesCS3B02G514900/TraesCS3A02G471900/TraesCS3B02G042800/TraesCS4A02G173800/TraesCS3B02G514700	1	TraesCS3D02G467600
BP	GO:0044272	sulfur compound biosynthetic process	85/11189	202/33925	0.00414259	0.0449257	TraesCS6A02G248000/TraesCS5B02G022800/TraesCS1D02G233400/TraesCS6B02G276800/TraesCS4B02G242700/TraesCS7B02G278200/TraesCS5A02G024900/TraesCS4A02G042700/TraesCS4A02G065100/TraesCS4D02G263500/TraesCS2D02G231100/TraesCS5A02G300400/TraesCS6A02G247900/TraesCS4D02G242100/TraesCS5D02G031300/TraesCS4B02G014700/TraesCS1B02G337400/TraesCS6B02G276700/TraesCS6D02G230000/TraesCS4A02G298700/TraesCS1A02G324000/…	-/-/-/-/-/-/-/-/-/-/-/-/-/-/-/-/-/-/-/-/-/-/-/-/-/-/-/-/-/-/-/-/-/-/-/-/-/-/-/-/-/-/-/-/-/-/-/-/-/-/-/-/-/-/-/-/-/-/-/-/-/-/-/-/-/-/-/-/-/-/-/-/-/-/-/-/-/-/-/-/-/-/-/-/-	85	49	TraesCS6A02G248000/TraesCS5B02G022800/TraesCS6B02G276800/TraesCS4B02G242700/TraesCS7B02G278200/TraesCS5A02G024900/TraesCS4A02G065100/TraesCS2D02G231100/TraesCS5A02G300400/TraesCS6A02G247900/TraesCS4D02G242100/TraesCS5D02G031300/TraesCS4B02G014700/TraesCS1B02G337400/TraesCS6B02G276700/TraesCS6D02G230000/TraesCS4A02G298700/TraesCS1A02G324000/TraesCS7D02G373100/TraesCS1D02G325300/TraesCS6D02G230100/…	36	TraesCS1D02G233400/TraesCS4A02G042700/TraesCS4D02G263500/TraesCS5A02G398300/TraesCS1A02G232000/TraesCS1B02G245400/TraesCS4B02G263300/TraesCS5D02G407800/TraesCS6B02G249000/TraesCS4A02G106400/TraesCS4D02G198600/TraesCS3D02G441900/TraesCS4B02G197800/TraesCS7D02G096800/TraesCS6D02G202500/TraesCS5B02G018700/TraesCS1B02G090500/TraesCS3A02G449200/TraesCS7D02G096700/TraesCS4D02G096400/TraesCS7A02G442500/…
BP	GO:0009814	defense response, incompatible interaction	50/11189	110/33925	0.00426439	0.0459823	TraesCS2D02G033200/TraesCS2B02G047400/TraesCS2A02G033700/TraesCS2A02G440500/TraesCS4D02G264500/TraesCS5A02G495400/TraesCS4D02G319600/TraesCS5B02G076100/TraesCS4B02G323400/TraesCS3D02G357700/TraesCS3A02G364300/TraesCS3D02G415400/TraesCS4B02G264500/TraesCS2D02G295000/TraesCS1D02G233800/TraesCS1A02G425100/TraesCS3B02G455200/TraesCS2A02G440300/TraesCS7B02G026200/TraesCS2A02G297100/TraesCS6A02G215500/…	-/-/-/-/-/-/-/-/-/-/-/-/-/-/-/-/-/-/-/-/-/-/-/-/-/-/-/-/-/-/-/-/-/-/-/-/-/-/-/-/-/-/-/-/-/-/-/-/-/-	50	27	TraesCS2A02G440500/TraesCS4D02G264500/TraesCS5B02G076100/TraesCS3D02G357700/TraesCS3A02G364300/TraesCS3D02G415400/TraesCS4B02G264500/TraesCS2D02G295000/TraesCS1D02G233800/TraesCS3B02G455200/TraesCS2A02G440300/TraesCS7B02G026200/TraesCS2A02G297100/TraesCS6A02G215500/TraesCS1A02G232500/TraesCS1B02G245700/TraesCS2B02G313300/TraesCS3B02G396400/TraesCS7A02G452100/TraesCS3A02G042400/TraesCS3B02G040800/…	23	TraesCS2D02G033200/TraesCS2B02G047400/TraesCS2A02G033700/TraesCS5A02G495400/TraesCS4D02G319600/TraesCS4B02G323400/TraesCS1A02G425100/TraesCS2D02G501800/TraesCS2B02G279000/TraesCS4D02G096400/TraesCS2B02G131600/TraesCS2A02G414300/TraesCS4B02G100100/TraesCS7B02G190400/TraesCS5D02G431800/TraesCS4A02G216100/TraesCS7D02G225200/TraesCS2A02G501300/TraesCS1A02G170400/TraesCS5B02G425200/TraesCS2B02G452100/…
BP	GO:0006721	terpenoid metabolic process	48/11189	105/33925	0.00439796	0.0471531	TraesCSU02G008700/TraesCS1A02G384300/TraesCS3A02G148700/TraesCS2D02G575800/TraesCS1D02G392500/TraesCS1B02G411100/TraesCS2D02G542600/TraesCS6A02G258500/TraesCS4B02G251800/TraesCS4D02G251800/TraesCS3B02G361100/TraesCS3D02G156500/TraesCS1A02G071700/TraesCS2A02G541400/TraesCS3B02G175900/TraesCS2B02G626400/TraesCS2A02G565400/TraesCS6D02G239700/TraesCS3D02G293800/TraesCS3A02G254300/novel.10242/TraesCS3…	-/-/-/-/-/-/-/-/-/-/-/-/-/-/-/-/-/-/-/-/-/-/-/-/-/-/-/-/-/-/-/-/-/-/-/-/-/-/-/-/-/-/-/-/-/-/-/-	48	26	TraesCSU02G008700/TraesCS1A02G384300/TraesCS3A02G148700/TraesCS2D02G575800/TraesCS1D02G392500/TraesCS1B02G411100/TraesCS6A02G258500/TraesCS3B02G361100/TraesCS3D02G156500/TraesCS3B02G175900/TraesCS2B02G626400/TraesCS2A02G565400/TraesCS6D02G239700/novel.10242/TraesCS3D02G324400/TraesCS6B02G245100/TraesCS6A02G215500/TraesCS3A02G331000/TraesCS3B02G497900/TraesCS4D02G258000/TraesCS6D02G197800/TraesCS3…	22	TraesCS2D02G542600/TraesCS4B02G251800/TraesCS4D02G251800/TraesCS1A02G071700/TraesCS2A02G541400/TraesCS3D02G293800/TraesCS3A02G254300/TraesCS1D02G255100/TraesCS1B02G266500/TraesCS3B02G328700/TraesCS1A02G255800/TraesCS2B02G571700/TraesCS4A02G052500/TraesCS4D02G299000/TraesCS4A02G004900/TraesCS1D02G074300/TraesCS3A02G208800/TraesCS1D02G224900/TraesCS2A02G239200/TraesCS5B02G017900/TraesCS5D02G026000/…
BP	GO:0046165	alcohol biosynthetic process	28/11189	55/33925	0.00444154	0.0473513	TraesCS3A02G148700/TraesCS4B02G251800/TraesCS4D02G251800/TraesCS3D02G156500/TraesCS3B02G175900/TraesCS4D02G263100/TraesCS4B02G379500/TraesCS4B02G263000/TraesCS5D02G465000/TraesCS5A02G454500/TraesCS4A02G038500/TraesCS3B02G269400/TraesCS7A02G158400/TraesCS5A02G545700/TraesCS5B02G358800/TraesCS4A02G052500/TraesCS4D02G266700/TraesCS4A02G246500/TraesCS3A02G043800/TraesCSU02G129700/TraesCS7A02G427500/T…	-/-/-/-/-/-/-/-/-/-/-/-/-/-/-/-/-/-/-/-/-/-/-/-/-/-/-/-	28	14	TraesCS3A02G148700/TraesCS3D02G156500/TraesCS3B02G175900/TraesCS4D02G263100/TraesCS4B02G263000/TraesCS3B02G269400/TraesCS7A02G158400/TraesCS5B02G358800/TraesCS4A02G246500/TraesCS3A02G043800/TraesCS7A02G427500/TraesCS4A02G163700/TraesCS3D02G241500/TraesCS7D02G553300	14	TraesCS4B02G251800/TraesCS4D02G251800/TraesCS4B02G379500/TraesCS5D02G465000/TraesCS5A02G454500/TraesCS4A02G038500/TraesCS5A02G545700/TraesCS4A02G052500/TraesCS4D02G266700/TraesCSU02G129700/TraesCS5B02G464600/TraesCS5B02G017900/TraesCS7B02G063100/TraesCS5D02G026000
BP	GO:0008299	isoprenoid biosynthetic process	72/11189	168/33925	0.00463592	0.049146	TraesCSU02G008700/TraesCS1A02G384300/TraesCS3A02G148700/TraesCS2D02G575800/TraesCS1D02G392500/TraesCS1B02G411100/TraesCS2D02G542600/TraesCS6A02G258500/TraesCS4B02G251800/TraesCS3A02G001700/TraesCS4D02G251800/TraesCS3B02G361100/TraesCS3D02G156500/TraesCS2B02G219400/TraesCS1A02G071700/TraesCS2A02G541400/TraesCS3B02G175900/TraesCS2B02G626400/TraesCS2A02G187900/TraesCS2A02G565400/TraesCS5A02G269300/T…	-/-/-/-/-/-/-/-/-/-/-/-/-/-/-/-/-/-/-/-/-/-/-/-/-/-/-/-/-/-/-/-/-/-/-/-/-/-/-/-/-/-/-/-/-/-/-/-/-/-/-/-/-/-/-/-/-/-/-/-/-/-/-/-/-/-/-/-/-/-/-/-	72	43	TraesCSU02G008700/TraesCS1A02G384300/TraesCS3A02G148700/TraesCS2D02G575800/TraesCS1D02G392500/TraesCS1B02G411100/TraesCS6A02G258500/TraesCS3A02G001700/TraesCS3B02G361100/TraesCS3D02G156500/TraesCS2B02G219400/TraesCS3B02G175900/TraesCS2B02G626400/TraesCS2A02G187900/TraesCS2A02G565400/TraesCS4D02G263100/TraesCS6D02G239700/novel.10242/TraesCS4D02G061800/TraesCS3D02G324400/TraesCS2D02G199700/TraesCS6…	29	TraesCS2D02G542600/TraesCS4B02G251800/TraesCS4D02G251800/TraesCS1A02G071700/TraesCS2A02G541400/TraesCS5A02G269300/TraesCS7D02G247800/TraesCS3A02G254300/TraesCS5B02G269600/TraesCS1D02G255100/TraesCS5D02G277500/TraesCS1B02G266500/TraesCS1A02G255800/TraesCS2B02G571700/TraesCS7B02G142500/TraesCS4A02G052500/TraesCS4D02G299000/TraesCS5A02G442800/TraesCS4A02G004900/TraesCS1D02G074300/TraesCS2A02G214200/…
CC	GO:0009522	photosystem I	68/8561	86/26735	3.41e-19	1.08e-16	TraesCS5A02G322500/TraesCS1D02G428200/TraesCS5A02G350600/TraesCS5D02G357600/TraesCS5D02G329200/TraesCS3B02G061700/TraesCS2A02G187200/TraesCS2A02G204800/TraesCS2D02G200700/TraesCS1B02G432700/TraesCS1D02G411300/TraesCS2A02G252600/TraesCS4A02G226900/TraesCS3A02G052700/TraesCS6B02G191500/TraesCS1D02G400100/TraesCS1A02G392000/TraesCS5B02G322900/TraesCS2B02G272300/TraesCS7A02G227100/TraesCS4B02G089500/…	-/-/-/-/-/-/-/-/-/-/-/-/-/-/-/-/-/-/-/-/-/-/-/-/-/-/-/-/-/-/-/-/-/-/-/-/-/-/-/-/-/-/-/-/-/-/-/-/-/-/-/-/-/-/-/-/-/-/-/-/-/-/-/-/-/-/-/-	68	0		68	TraesCS5A02G322500/TraesCS1D02G428200/TraesCS5A02G350600/TraesCS5D02G357600/TraesCS5D02G329200/TraesCS3B02G061700/TraesCS2A02G187200/TraesCS2A02G204800/TraesCS2D02G200700/TraesCS1B02G432700/TraesCS1D02G411300/TraesCS2A02G252600/TraesCS4A02G226900/TraesCS3A02G052700/TraesCS6B02G191500/TraesCS1D02G400100/TraesCS1A02G392000/TraesCS5B02G322900/TraesCS2B02G272300/TraesCS7A02G227100/TraesCS4B02G089500/…
CC	GO:0009521	photosystem	105/8561	190/26735	2.85e-11	4.53e-09	TraesCS5A02G322500/TraesCS1D02G428200/TraesCS5A02G350600/TraesCS5D02G357600/TraesCS5D02G329200/TraesCS3B02G061700/TraesCS2A02G187200/TraesCS2A02G204800/TraesCS2D02G200700/TraesCS1B02G432700/TraesCS1D02G411300/TraesCS2A02G252600/TraesCS3A02G454900/TraesCS4A02G226900/TraesCS3A02G052700/TraesCS6B02G191500/TraesCS1D02G400100/TraesCS1A02G392000/TraesCS5B02G322900/TraesCS2B02G272300/TraesCS7A02G227100/…	-/-/-/-/-/-/-/-/-/-/-/-/-/-/-/-/-/-/-/-/-/-/-/-/-/-/-/-/-/-/-/-/-/-/-/-/-/-/-/-/-/-/-/-/-/-/-/-/-/-/-/-/-/-/-/-/-/-/-/-/-/-/-/-/-/-/-/-/-/-/-/-/-/-/-/-/-/-/-/-/-/-/-/-/-/-/-/-/-/-/-/-/-/-/-/-/-/-/-/-/-/-/-/-/-	105	2	TraesCS4D02G031100/novel.5581	103	TraesCS5A02G322500/TraesCS1D02G428200/TraesCS5A02G350600/TraesCS5D02G357600/TraesCS5D02G329200/TraesCS3B02G061700/TraesCS2A02G187200/TraesCS2A02G204800/TraesCS2D02G200700/TraesCS1B02G432700/TraesCS1D02G411300/TraesCS2A02G252600/TraesCS3A02G454900/TraesCS4A02G226900/TraesCS3A02G052700/TraesCS6B02G191500/TraesCS1D02G400100/TraesCS1A02G392000/TraesCS5B02G322900/TraesCS2B02G272300/TraesCS7A02G227100/…
CC	GO:0009523	photosystem II	82/8561	154/26735	3.86e-08	4.09e-06	TraesCS5A02G322500/TraesCS1D02G428200/TraesCS5A02G350600/TraesCS5D02G357600/TraesCS5D02G329200/TraesCS2A02G187200/TraesCS2A02G204800/TraesCS2D02G200700/TraesCS1B02G432700/TraesCS1D02G411300/TraesCS3A02G454900/TraesCS4A02G226900/TraesCS6B02G191500/TraesCS5B02G322900/TraesCS7A02G227100/TraesCS4B02G089500/TraesCS6A02G358100/TraesCS3D02G447600/TraesCS6D02G152700/TraesCS7D02G311300/TraesCS1A02G403300/…	-/-/-/-/-/-/-/-/-/-/-/-/-/-/-/-/-/-/-/-/-/-/-/-/-/-/-/-/-/-/-/-/-/-/-/-/-/-/-/-/-/-/-/-/-/-/-/-/-/-/-/-/-/-/-/-/-/-/-/-/-/-/-/-/-/-/-/-/-/-/-/-/-/-/-/-/-/-/-/-/-/-	82	2	TraesCS4D02G031100/novel.5581	80	TraesCS5A02G322500/TraesCS1D02G428200/TraesCS5A02G350600/TraesCS5D02G357600/TraesCS5D02G329200/TraesCS2A02G187200/TraesCS2A02G204800/TraesCS2D02G200700/TraesCS1B02G432700/TraesCS1D02G411300/TraesCS3A02G454900/TraesCS4A02G226900/TraesCS6B02G191500/TraesCS5B02G322900/TraesCS7A02G227100/TraesCS4B02G089500/TraesCS6A02G358100/TraesCS3D02G447600/TraesCS6D02G152700/TraesCS7D02G311300/TraesCS1A02G403300/…
CC	GO:0044391	ribosomal subunit	78/8561	153/26735	8.42e-07	6.69e-05	TraesCS4D02G298000/TraesCS3A02G366100/TraesCS4B02G299100/TraesCS2A02G172000/TraesCS7A02G278700/TraesCS4A02G006000/TraesCS2A02G260700/TraesCS2D02G263000/TraesCS2A02G245900/TraesCS4A02G305300/TraesCS2B02G198400/TraesCS5D02G040400/TraesCS7B02G166400/TraesCS4A02G044700/TraesCS2B02G281300/TraesCS3A02G085600/TraesCS7A02G266000/TraesCS2D02G430500/TraesCS2D02G246000/TraesCS3B02G100800/TraesCS5D02G095400/…	-/-/-/-/-/-/-/-/-/-/-/-/-/-/-/-/-/-/-/-/-/-/-/-/-/-/-/-/-/-/-/-/-/-/-/-/-/-/-/-/-/-/-/-/-/-/-/-/-/-/-/-/-/-/-/-/-/-/-/-/-/-/-/-/-/-/-/-/-/-/-/-/-/-/-/-/-/-	78	77	TraesCS4D02G298000/TraesCS3A02G366100/TraesCS4B02G299100/TraesCS2A02G172000/TraesCS7A02G278700/TraesCS4A02G006000/TraesCS2A02G260700/TraesCS2D02G263000/TraesCS2A02G245900/TraesCS4A02G305300/TraesCS2B02G198400/TraesCS5D02G040400/TraesCS7B02G166400/TraesCS4A02G044700/TraesCS2B02G281300/TraesCS3A02G085600/TraesCS7A02G266000/TraesCS2D02G430500/TraesCS2D02G246000/TraesCS3B02G100800/TraesCS5D02G095400/…	1	TraesCS1D02G242500
CC	GO:0034357	photosynthetic membrane	180/8561	419/26735	1.46e-06	9.28e-05	TraesCS5A02G322500/TraesCS1D02G428200/TraesCS5A02G350600/TraesCS5D02G357600/TraesCS5D02G329200/TraesCS3B02G061700/TraesCS2A02G187200/TraesCS2A02G204800/TraesCS2D02G200700/TraesCS5A02G495100/TraesCS1B02G432700/TraesCS1D02G411300/TraesCS2A02G252600/TraesCS3A02G454900/TraesCS4A02G226900/TraesCS3A02G052700/TraesCS7D02G000300/TraesCS6B02G191500/TraesCS1D02G400100/TraesCS1A02G392000/TraesCS5B02G322900/…	-/-/-/-/-/-/-/-/-/-/-/-/-/-/-/-/-/-/-/-/-/-/-/-/-/-/-/-/-/-/-/-/-/-/-/-/-/-/-/-/-/-/-/-/-/-/-/-/-/-/-/-/-/-/-/-/-/-/-/-/-/-/-/-/-/-/-/-/-/-/-/petC/-/-/-/-/-/-/-/-/-/-/-/-/-/-/-/-/-/-/-/-/-/-/-/-/-/-/-/-/-/-/-/-/-/-/-/-/-/-/-/-/-/-/-/-/-/-/-/-/-/-/-/-/-/-/-/-/-/-/-/-/-/-/-/-/-/-/-/-/-/-/-/-/-/-/-/-/-/-/-/-/-/-/-/-/-/-/-/-/-/-/-/-/-/-/-/-/-/-/-/-/-/-/-/-/-/-/-/-	180	7	TraesCS6B02G272800/TraesCS2A02G058700/TraesCS6D02G234200/TraesCS7A02G520100/TraesCS1A02G007500/TraesCS4D02G031100/novel.5581	173	TraesCS5A02G322500/TraesCS1D02G428200/TraesCS5A02G350600/TraesCS5D02G357600/TraesCS5D02G329200/TraesCS3B02G061700/TraesCS2A02G187200/TraesCS2A02G204800/TraesCS2D02G200700/TraesCS5A02G495100/TraesCS1B02G432700/TraesCS1D02G411300/TraesCS2A02G252600/TraesCS3A02G454900/TraesCS4A02G226900/TraesCS3A02G052700/TraesCS7D02G000300/TraesCS6B02G191500/TraesCS1D02G400100/TraesCS1A02G392000/TraesCS5B02G322900/…
CC	GO:0015935	small ribosomal subunit	35/8561	58/26735	8.32e-06	0.00044088	TraesCS4D02G298000/TraesCS3A02G366100/TraesCS4B02G299100/TraesCS2A02G172000/TraesCS4A02G006000/TraesCS2A02G245900/TraesCS2B02G198400/TraesCS5D02G040400/TraesCS4A02G044700/TraesCS3A02G085600/TraesCS2D02G246000/TraesCS3B02G100800/TraesCS2D02G179300/TraesCS1D02G287800/TraesCS3D02G085600/TraesCS4D02G260400/TraesCS5A02G104000/TraesCS5A02G032000/TraesCS5B02G112200/TraesCS2A02G485400/TraesCS5A02G458900/…	-/-/-/-/-/-/-/-/-/-/-/-/-/-/-/-/-/-/-/-/-/-/-/-/-/-/-/-/-/-/-/-/-/-/-	35	35	TraesCS4D02G298000/TraesCS3A02G366100/TraesCS4B02G299100/TraesCS2A02G172000/TraesCS4A02G006000/TraesCS2A02G245900/TraesCS2B02G198400/TraesCS5D02G040400/TraesCS4A02G044700/TraesCS3A02G085600/TraesCS2D02G246000/TraesCS3B02G100800/TraesCS2D02G179300/TraesCS1D02G287800/TraesCS3D02G085600/TraesCS4D02G260400/TraesCS5A02G104000/TraesCS5A02G032000/TraesCS5B02G112200/TraesCS2A02G485400/TraesCS5A02G458900/…	0
CC	GO:0044436	thylakoid part	184/8561	443/26735	1.39e-05	0.000629467	TraesCS5A02G322500/TraesCS1D02G428200/TraesCS5A02G350600/TraesCS5D02G357600/TraesCS5D02G329200/TraesCS3B02G061700/TraesCS2A02G187200/TraesCS2A02G204800/TraesCS2D02G200700/TraesCS5A02G495100/TraesCS1B02G432700/TraesCS1D02G411300/TraesCS2A02G252600/TraesCS3A02G454900/TraesCS4A02G226900/TraesCS3A02G052700/TraesCS7D02G000300/TraesCS6B02G191500/TraesCS1D02G400100/TraesCS1A02G392000/TraesCS5B02G322900/…	-/-/-/-/-/-/-/-/-/-/-/-/-/-/-/-/-/-/-/-/-/-/-/-/-/-/-/-/-/-/-/-/-/-/-/-/-/-/-/-/-/-/-/-/-/-/-/-/-/-/-/-/-/-/-/-/-/-/-/-/-/-/-/-/-/-/-/-/-/-/-/petC/-/-/-/-/-/-/-/-/-/-/-/-/-/-/-/-/-/-/-/-/-/-/-/-/-/-/-/-/-/-/-/-/-/-/-/-/-/-/-/-/-/-/-/-/-/-/-/-/-/-/-/-/-/-/-/-/-/-/-/-/-/-/-/-/-/-/-/-/-/-/-/-/-/-/-/-/-/-/-/-/-/-/-/-/-/-/-/-/-/-/-/-/-/-/-/-/-/-/-/-/-/-/-/-/-/-/-/-/-/-/-/-	184	7	TraesCS6B02G272800/TraesCS2A02G058700/TraesCS6D02G234200/TraesCS7A02G520100/TraesCS1A02G007500/TraesCS4D02G031100/novel.5581	177	TraesCS5A02G322500/TraesCS1D02G428200/TraesCS5A02G350600/TraesCS5D02G357600/TraesCS5D02G329200/TraesCS3B02G061700/TraesCS2A02G187200/TraesCS2A02G204800/TraesCS2D02G200700/TraesCS5A02G495100/TraesCS1B02G432700/TraesCS1D02G411300/TraesCS2A02G252600/TraesCS3A02G454900/TraesCS4A02G226900/TraesCS3A02G052700/TraesCS7D02G000300/TraesCS6B02G191500/TraesCS1D02G400100/TraesCS1A02G392000/TraesCS5B02G322900/…
CC	GO:0009538	photosystem I reaction center	13/8561	15/26735	1.92e-05	0.000763602	TraesCS3B02G061700/TraesCS3A02G052700/TraesCS1D02G400100/TraesCS1A02G392000/TraesCS5D02G496400/TraesCS3D02G051800/TraesCS5A02G482800/TraesCS1B02G420100/TraesCS5A02G414400/TraesCS5B02G496000/TraesCS5B02G417400/TraesCS5B02G466700/TraesCS5D02G468400	-/-/-/-/-/-/-/-/-/-/-/-/-	13	0		13	TraesCS3B02G061700/TraesCS3A02G052700/TraesCS1D02G400100/TraesCS1A02G392000/TraesCS5D02G496400/TraesCS3D02G051800/TraesCS5A02G482800/TraesCS1B02G420100/TraesCS5A02G414400/TraesCS5B02G496000/TraesCS5B02G417400/TraesCS5B02G466700/TraesCS5D02G468400
CC	GO:0048046	apoplast	164/8561	396/26735	4.72e-05	0.00166932	TraesCS2D02G460100/TraesCS5D02G054300/TraesCSU02G145700/TraesCS7D02G176400/TraesCS2D02G460200/TraesCS4B02G377100/TraesCS5D02G504300/TraesCS7A02G175000/TraesCS1A02G043900/TraesCS3B02G075700/TraesCS5D02G395900/TraesCS1B02G292600/TraesCSU02G127900/TraesCS1A02G283400/TraesCS5A02G495100/TraesCS1D02G044300/TraesCSU02G151900/TraesCS5A02G386000/TraesCSU02G253400/TraesCS5D02G395800/TraesCS7B02G327400/Trae…	-/-/-/-/-/-/-/-/-/-/-/-/-/-/-/-/-/-/-/-/-/-/-/-/-/-/-/-/-/-/-/-/-/-/-/-/-/-/-/-/-/-/-/-/-/-/-/-/-/-/-/-/-/-/-/-/-/-/-/-/-/-/-/-/-/-/-/-/-/-/-/-/-/-/-/-/-/-/-/-/-/-/-/-/-/-/-/-/-/-/-/-/-/-/-/-/-/-/-/-/-/-/-/-/-/-/-/-/-/-/-/-/-/-/-/-/-/-/-/-/-/-/-/-/-/-/-/-/-/-/-/-/-/-/-/-/-/-/-/-/-/-/-/-/-/-/-/-/-/-/-/FBP/-/-/-/-/-/-/-/-/-/-/-/-	164	94	TraesCS2D02G460100/TraesCS5D02G054300/TraesCSU02G145700/TraesCS7D02G176400/TraesCS2D02G460200/TraesCS4B02G377100/TraesCS5D02G504300/TraesCS7A02G175000/TraesCS1A02G043900/TraesCS3B02G075700/TraesCS5D02G395900/TraesCS1B02G292600/TraesCSU02G127900/TraesCS1A02G283400/TraesCS1D02G044300/TraesCSU02G151900/TraesCS5A02G386000/TraesCSU02G253400/TraesCS5D02G395800/TraesCS7B02G327400/TraesCS4B02G377300/Trae…	70	TraesCS5A02G495100/TraesCS3D02G358600/TraesCS3B02G397200/TraesCS3D02G359900/TraesCS3B02G397300/TraesCS3B02G398300/TraesCS4D02G319400/TraesCS4B02G323000/TraesCS5B02G137300/TraesCS3B02G478800/TraesCS3A02G367000/TraesCS7A02G331200/TraesCS3D02G358500/TraesCS2A02G387000/TraesCS3B02G478500/TraesCS2A02G500400/TraesCS7D02G097400/TraesCS2B02G176000/TraesCS2A02G051100/TraesCS7A02G103600/TraesCS2B02G176400/…
CC	GO:0005791	rough endoplasmic reticulum	14/8561	18/26735	8.81e-05	0.00254675	TraesCS5B02G013400/TraesCS3D02G208200/TraesCS3B02G234900/TraesCS4D02G360300/TraesCS4B02G367200/TraesCS5A02G155200/TraesCS3A02G207800/TraesCS4A02G183100/TraesCS4D02G130200/TraesCS5A02G534900/TraesCS6B02G129300/TraesCS6A02G101200/TraesCS4B02G135500/TraesCS5D02G160200	-/-/-/-/-/-/-/-/-/-/-/-/-/-	14	11	TraesCS5B02G013400/TraesCS3D02G208200/TraesCS3B02G234900/TraesCS5A02G155200/TraesCS3A02G207800/TraesCS4A02G183100/TraesCS4D02G130200/TraesCS6B02G129300/TraesCS6A02G101200/TraesCS4B02G135500/TraesCS5D02G160200	3	TraesCS4D02G360300/TraesCS4B02G367200/TraesCS5A02G534900
CC	GO:0030867	rough endoplasmic reticulum membrane	14/8561	18/26735	8.81e-05	0.00254675	TraesCS5B02G013400/TraesCS3D02G208200/TraesCS3B02G234900/TraesCS4D02G360300/TraesCS4B02G367200/TraesCS5A02G155200/TraesCS3A02G207800/TraesCS4A02G183100/TraesCS4D02G130200/TraesCS5A02G534900/TraesCS6B02G129300/TraesCS6A02G101200/TraesCS4B02G135500/TraesCS5D02G160200	-/-/-/-/-/-/-/-/-/-/-/-/-/-	14	11	TraesCS5B02G013400/TraesCS3D02G208200/TraesCS3B02G234900/TraesCS5A02G155200/TraesCS3A02G207800/TraesCS4A02G183100/TraesCS4D02G130200/TraesCS6B02G129300/TraesCS6A02G101200/TraesCS4B02G135500/TraesCS5D02G160200	3	TraesCS4D02G360300/TraesCS4B02G367200/TraesCS5A02G534900
CC	GO:0042651	thylakoid membrane	150/8561	363/26735	0.000109822	0.00291029	TraesCS5A02G322500/TraesCS1D02G428200/TraesCS5A02G350600/TraesCS5D02G357600/TraesCS5D02G329200/TraesCS2A02G187200/TraesCS2A02G204800/TraesCS2D02G200700/TraesCS5A02G495100/TraesCS1B02G432700/TraesCS1D02G411300/TraesCS3A02G454900/TraesCS4A02G226900/TraesCS7D02G000300/TraesCS6B02G191500/TraesCS5B02G322900/TraesCS7D02G346000/TraesCS7A02G227100/TraesCS4B02G089500/TraesCS6A02G358100/TraesCS3D02G447600/…	-/-/-/-/-/-/-/-/-/-/-/-/-/-/-/-/-/-/-/-/-/-/-/-/-/-/-/-/-/-/-/-/-/-/-/-/-/-/-/-/-/-/-/-/-/-/-/-/-/-/-/-/-/-/-/-/-/petC/-/-/-/-/-/-/-/-/-/-/-/-/-/-/-/-/-/-/-/-/-/-/-/-/-/-/-/-/-/-/-/-/-/-/-/-/-/-/-/-/-/-/-/-/-/-/-/-/-/-/-/-/-/-/-/-/-/-/-/-/-/-/-/-/-/-/-/-/-/-/-/-/-/-/-/-/-/-/-/-/-/-/-/-/-/-/-/-/-/-/-/-	150	7	TraesCS6B02G272800/TraesCS2A02G058700/TraesCS6D02G234200/TraesCS7A02G520100/TraesCS1A02G007500/TraesCS4D02G031100/novel.5581	143	TraesCS5A02G322500/TraesCS1D02G428200/TraesCS5A02G350600/TraesCS5D02G357600/TraesCS5D02G329200/TraesCS2A02G187200/TraesCS2A02G204800/TraesCS2D02G200700/TraesCS5A02G495100/TraesCS1B02G432700/TraesCS1D02G411300/TraesCS3A02G454900/TraesCS4A02G226900/TraesCS7D02G000300/TraesCS6B02G191500/TraesCS5B02G322900/TraesCS7D02G346000/TraesCS7A02G227100/TraesCS4B02G089500/TraesCS6A02G358100/TraesCS3D02G447600/…
CC	GO:0009535	chloroplast thylakoid membrane	115/8561	282/26735	0.001142	0.0259397	TraesCS5A02G322500/TraesCS1D02G428200/TraesCS5A02G350600/TraesCS5D02G357600/TraesCS5D02G329200/TraesCS2A02G187200/TraesCS2A02G204800/TraesCS2D02G200700/TraesCS5A02G495100/TraesCS1B02G432700/TraesCS1D02G411300/TraesCS4A02G226900/TraesCS7D02G000300/TraesCS6B02G191500/TraesCS5B02G322900/TraesCS7D02G346000/TraesCS7A02G227100/TraesCS4B02G089500/TraesCS6D02G152700/TraesCS1A02G403300/TraesCS5A02G128300/…	-/-/-/-/-/-/-/-/-/-/-/-/-/-/-/-/-/-/-/-/-/-/-/-/-/-/-/-/-/-/-/-/-/-/-/-/-/-/-/-/-/-/-/-/-/-/-/-/-/-/petC/-/-/-/-/-/-/-/-/-/-/-/-/-/-/-/-/-/-/-/-/-/-/-/-/-/-/-/-/-/-/-/-/-/-/-/-/-/-/-/-/-/-/-/-/-/-/-/-/-/-/-/-/-/-/-/-/-/-/-/-/-/-/-/-	115	3	TraesCS2A02G058700/TraesCS7A02G520100/TraesCS1A02G007500	112	TraesCS5A02G322500/TraesCS1D02G428200/TraesCS5A02G350600/TraesCS5D02G357600/TraesCS5D02G329200/TraesCS2A02G187200/TraesCS2A02G204800/TraesCS2D02G200700/TraesCS5A02G495100/TraesCS1B02G432700/TraesCS1D02G411300/TraesCS4A02G226900/TraesCS7D02G000300/TraesCS6B02G191500/TraesCS5B02G322900/TraesCS7D02G346000/TraesCS7A02G227100/TraesCS4B02G089500/TraesCS6D02G152700/TraesCS1A02G403300/TraesCS5A02G128300/…
CC	GO:0055035	plastid thylakoid membrane	115/8561	282/26735	0.001142	0.0259397	TraesCS5A02G322500/TraesCS1D02G428200/TraesCS5A02G350600/TraesCS5D02G357600/TraesCS5D02G329200/TraesCS2A02G187200/TraesCS2A02G204800/TraesCS2D02G200700/TraesCS5A02G495100/TraesCS1B02G432700/TraesCS1D02G411300/TraesCS4A02G226900/TraesCS7D02G000300/TraesCS6B02G191500/TraesCS5B02G322900/TraesCS7D02G346000/TraesCS7A02G227100/TraesCS4B02G089500/TraesCS6D02G152700/TraesCS1A02G403300/TraesCS5A02G128300/…	-/-/-/-/-/-/-/-/-/-/-/-/-/-/-/-/-/-/-/-/-/-/-/-/-/-/-/-/-/-/-/-/-/-/-/-/-/-/-/-/-/-/-/-/-/-/-/-/-/-/petC/-/-/-/-/-/-/-/-/-/-/-/-/-/-/-/-/-/-/-/-/-/-/-/-/-/-/-/-/-/-/-/-/-/-/-/-/-/-/-/-/-/-/-/-/-/-/-/-/-/-/-/-/-/-/-/-/-/-/-/-/-/-/-/-	115	3	TraesCS2A02G058700/TraesCS7A02G520100/TraesCS1A02G007500	112	TraesCS5A02G322500/TraesCS1D02G428200/TraesCS5A02G350600/TraesCS5D02G357600/TraesCS5D02G329200/TraesCS2A02G187200/TraesCS2A02G204800/TraesCS2D02G200700/TraesCS5A02G495100/TraesCS1B02G432700/TraesCS1D02G411300/TraesCS4A02G226900/TraesCS7D02G000300/TraesCS6B02G191500/TraesCS5B02G322900/TraesCS7D02G346000/TraesCS7A02G227100/TraesCS4B02G089500/TraesCS6D02G152700/TraesCS1A02G403300/TraesCS5A02G128300/…
MF	GO:0016168	chlorophyll binding	47/15534	64/49975	3.98e-12	3.07e-09	TraesCS5A02G322500/TraesCS1D02G428200/TraesCS5A02G350600/TraesCS5D02G357600/TraesCS5D02G329200/TraesCS2A02G187200/TraesCS2A02G204800/TraesCS2D02G200700/TraesCS1B02G432700/TraesCS1D02G411300/TraesCS4A02G226900/TraesCS6B02G191500/TraesCS5B02G322900/TraesCS7A02G227100/TraesCS4B02G089500/TraesCS6D02G152700/TraesCS1A02G403300/TraesCS7D02G227300/TraesCS5A02G454300/TraesCS5D02G464800/TraesCS5D02G464700/…	-/-/-/-/-/-/-/-/-/-/-/-/-/-/-/-/-/-/-/-/-/-/-/-/-/-/-/-/-/-/-/-/-/-/-/-/-/-/-/-/-/-/-/-/-/-/-	47	0		47	TraesCS5A02G322500/TraesCS1D02G428200/TraesCS5A02G350600/TraesCS5D02G357600/TraesCS5D02G329200/TraesCS2A02G187200/TraesCS2A02G204800/TraesCS2D02G200700/TraesCS1B02G432700/TraesCS1D02G411300/TraesCS4A02G226900/TraesCS6B02G191500/TraesCS5B02G322900/TraesCS7A02G227100/TraesCS4B02G089500/TraesCS6D02G152700/TraesCS1A02G403300/TraesCS7D02G227300/TraesCS5A02G454300/TraesCS5D02G464800/TraesCS5D02G464700/…
MF	GO:0004568	chitinase activity	40/15534	58/49975	3.38e-09	1.3e-06	TraesCS1D02G249600/TraesCS3D02G260300/TraesCS1A02G250000/TraesCS3A02G260200/TraesCS1A02G203700/TraesCS5D02G280400/TraesCS2A02G350800/TraesCS1A02G383900/TraesCS2B02G369000/TraesCS1D02G207100/TraesCS3D02G260500/TraesCS1B02G260700/TraesCS3B02G293200/novel.777/TraesCS2B02G369100/TraesCSU02G020500/TraesCS2D02G348900/TraesCS3A02G260100/TraesCS2A02G350900/TraesCS3D02G411400/TraesCS4D02G325500/TraesCS5D0…	-/-/-/-/-/-/-/-/-/-/-/-/-/-/-/-/-/-/-/-/-/-/-/-/-/-/-/-/-/-/-/-/-/-/-/-/-/-/-/-	40	31	TraesCS1D02G249600/TraesCS3D02G260300/TraesCS1A02G250000/TraesCS3A02G260200/TraesCS1A02G203700/TraesCS5D02G280400/TraesCS2A02G350800/TraesCS2B02G369000/TraesCS1D02G207100/TraesCS3D02G260500/TraesCS1B02G260700/TraesCS3B02G293200/novel.777/TraesCS2B02G369100/TraesCSU02G020500/TraesCS2D02G348900/TraesCS3A02G260100/TraesCS2A02G350900/TraesCS5D02G415600/TraesCS2A02G350700/TraesCS2D02G033100/TraesCS1B0…	9	TraesCS1A02G383900/TraesCS3D02G411400/TraesCS4D02G325500/TraesCS1D02G207000/TraesCS6B02G246800/TraesCS1D02G392100/TraesCS6A02G216100/TraesCS5D02G408200/TraesCS6D02G199500
MF	GO:0030145	manganese ion binding	107/15534	223/49975	9.49e-08	2.44e-05	TraesCS2D02G460100/TraesCS2A02G459800/TraesCS2A02G459900/TraesCS5D02G054300/TraesCS2B02G481500/TraesCS2B02G481600/TraesCSU02G145700/TraesCS2D02G460200/TraesCS4B02G377200/TraesCS4B02G377100/TraesCS7A02G524500/TraesCS7B02G289600/TraesCSU02G128300/TraesCSU02G161300/TraesCSU02G152800/TraesCS3B02G075600/TraesCS3B02G075700/TraesCS5A02G544500/TraesCS7D02G383300/TraesCS3A02G012500/TraesCSU02G127900/Traes…	-/-/-/-/-/-/-/-/-/-/-/-/-/-/-/-/-/-/-/-/-/-/-/-/-/-/-/-/-/-/-/-/-/-/-/-/-/-/-/-/-/-/-/-/-/-/-/-/-/-/-/-/-/-/-/-/-/-/-/-/-/-/-/-/-/-/-/-/-/-/-/-/-/-/-/-/-/-/-/-/-/-/-/-/-/-/-/-/-/-/-/-/-/-/-/-/-/-/-/-/-/-/-/-/-/-/-	107	88	TraesCS2D02G460100/TraesCS2A02G459800/TraesCS2A02G459900/TraesCS5D02G054300/TraesCS2B02G481500/TraesCS2B02G481600/TraesCSU02G145700/TraesCS2D02G460200/TraesCS4B02G377200/TraesCS4B02G377100/TraesCS7A02G524500/TraesCS7B02G289600/TraesCSU02G128300/TraesCSU02G161300/TraesCSU02G152800/TraesCS3B02G075600/TraesCS3B02G075700/TraesCS5A02G544500/TraesCS7D02G383300/TraesCSU02G127900/TraesCSU02G151900/TraesC…	19	TraesCS3A02G012500/TraesCS7D02G311300/TraesCS4B02G172700/TraesCS7B02G215000/TraesCS7A02G314100/TraesCS2D02G366500/TraesCS4D02G174700/TraesCS1B02G098000/TraesCS3D02G010900/TraesCS1B02G069900/TraesCS3D02G334500/TraesCS7A02G452000/TraesCS3D02G011100/TraesCS3D02G010800/TraesCS7D02G440600/TraesCS1B02G070100/TraesCS3B02G373000/TraesCS7D02G428900/TraesCS3A02G012600
MF	GO:0045735	nutrient reservoir activity	104/15534	219/49975	2.69e-07	5.2e-05	TraesCS2D02G460100/TraesCS2A02G459800/TraesCS2A02G459900/TraesCS5D02G054300/TraesCS2B02G481500/TraesCS2B02G481600/TraesCSU02G145700/TraesCS2D02G460200/TraesCS4B02G377200/TraesCS4B02G377100/TraesCS7A02G524500/TraesCS7B02G289600/TraesCSU02G128300/TraesCSU02G161300/TraesCSU02G152800/TraesCS3B02G075600/TraesCS3B02G075700/TraesCS5A02G544500/TraesCS7D02G383300/TraesCS3A02G012500/TraesCSU02G127900/Traes…	-/-/-/-/-/-/-/-/-/-/-/-/-/-/-/-/-/-/-/-/-/-/-/-/-/-/-/-/-/-/-/-/-/-/-/-/-/-/-/-/-/-/-/-/-/-/-/-/-/-/-/-/-/-/-/-/-/-/-/-/-/-/-/-/-/-/-/-/-/-/-/-/-/-/-/-/-/-/-/-/-/-/-/-/-/-/-/-/-/-/-/-/-/-/-/-/-/-/-/-/-/-/-/-	104	91	TraesCS2D02G460100/TraesCS2A02G459800/TraesCS2A02G459900/TraesCS5D02G054300/TraesCS2B02G481500/TraesCS2B02G481600/TraesCSU02G145700/TraesCS2D02G460200/TraesCS4B02G377200/TraesCS4B02G377100/TraesCS7A02G524500/TraesCS7B02G289600/TraesCSU02G128300/TraesCSU02G161300/TraesCSU02G152800/TraesCS3B02G075600/TraesCS3B02G075700/TraesCS5A02G544500/TraesCS7D02G383300/TraesCSU02G127900/TraesCSU02G151900/TraesC…	13	TraesCS3A02G012500/TraesCS2D02G366500/TraesCS1B02G098000/TraesCS3D02G010900/TraesCS1B02G069900/TraesCS7A02G452000/TraesCS3D02G011100/TraesCS5B02G355800/TraesCS3D02G010800/TraesCS7D02G440600/TraesCS1B02G070100/TraesCS7D02G428900/TraesCS3A02G012600
MF	GO:0016701	oxidoreductase activity, acting on single donors with incorporation of molecular oxygen	74/15534	147/49975	8.72e-07	0.000134651	TraesCS7D02G244800/TraesCS3A02G387700/TraesCS5A02G378800/TraesCS3D02G381700/TraesCS3B02G421100/TraesCS7B02G145200/TraesCS2B02G333600/TraesCS7A02G246200/TraesCS2D02G313400/TraesCS2A02G525500/TraesCS3D02G244100/TraesCS4B02G037700/TraesCS4A02G009400/TraesCS7A02G357800/TraesCS7B02G269900/TraesCS7B02G038300/TraesCS7D02G364900/TraesCS5D02G001900/TraesCS3A02G247300/TraesCS5D02G186900/TraesCS1D02G215800/…	-/-/-/-/-/-/-/-/-/-/-/-/-/-/-/-/-/-/-/-/-/-/-/-/-/-/-/-/-/-/-/-/-/-/-/-/-/-/-/-/-/-/-/-/-/-/-/-/-/-/-/-/-/-/-/-/-/-/-/-/-/-/-/-/-/-/-/-/-/-/-/-/-/-	74	30	TraesCS7D02G244800/TraesCS3A02G387700/TraesCS3D02G381700/TraesCS3B02G421100/TraesCS7B02G145200/TraesCS7A02G246200/TraesCS2A02G525500/TraesCS4A02G009400/TraesCS5D02G001900/TraesCS6B02G169700/TraesCS4B02G300700/TraesCS4A02G004300/novel.7341/TraesCS6A02G181200/TraesCS5D02G031600/TraesCS1A02G375800/TraesCS2A02G409500/TraesCS5B02G180000/TraesCS5B02G023000/TraesCS5A02G182000/TraesCS5A02G025200/TraesCS5…	44	TraesCS5A02G378800/TraesCS2B02G333600/TraesCS2D02G313400/TraesCS3D02G244100/TraesCS4B02G037700/TraesCS7A02G357800/TraesCS7B02G269900/TraesCS7B02G038300/TraesCS7D02G364900/TraesCS3A02G247300/TraesCS5D02G186900/TraesCS1D02G215800/TraesCS3D02G381800/TraesCS3B02G421200/TraesCS5B02G465000/TraesCS2B02G570400/TraesCS5B02G180500/TraesCS1A02G238700/TraesCS5A02G001500/TraesCS2A02G315100/TraesCS2A02G540000/…
MF	GO:0016620	oxidoreductase activity, acting on the aldehyde or oxo group of donors, NAD or NADP as acceptor	66/15534	129/49975	1.6e-06	0.000206054	TraesCS7D02G354000/TraesCS5A02G495100/TraesCS3B02G395900/TraesCS3D02G357200/TraesCS7B02G259200/TraesCS6B02G302400/TraesCS1B02G321900/TraesCS3A02G212300/TraesCS5A02G398300/TraesCS2A02G344600/TraesCS3A02G363700/TraesCS4D02G319400/TraesCS4B02G323000/TraesCS7A02G089400/TraesCS1D02G310100/TraesCS6A02G213700/TraesCS1A02G310600/TraesCS6D02G255200/TraesCS2D02G197300/TraesCS5D02G407800/TraesCS6B02G243700/…	-/-/-/-/-/-/-/-/-/-/-/-/-/-/-/-/-/-/-/-/-/-/-/-/-/-/-/-/-/-/-/-/-/-/-/-/-/-/-/-/-/-/-/-/-/-/-/-/-/-/-/-/-/-/-/-/-/-/-/-/-/-/-/-/-/-	66	21	TraesCS3B02G395900/TraesCS3D02G357200/TraesCS3A02G363700/TraesCS5B02G223700/TraesCS6D02G355000/TraesCS7B02G130600/TraesCS7B02G116800/TraesCS4B02G080800/TraesCS7D02G211900/TraesCS2B02G346000/TraesCS7A02G210100/TraesCS4A02G234400/TraesCS6B02G408100/TraesCS2D02G326900/TraesCS4D02G079600/TraesCS6B02G183600/TraesCS1D02G362700/TraesCS1B02G374500/TraesCS6B02G284600/TraesCS6A02G155500/TraesCS7B02G176400	45	TraesCS7D02G354000/TraesCS5A02G495100/TraesCS7B02G259200/TraesCS6B02G302400/TraesCS1B02G321900/TraesCS3A02G212300/TraesCS5A02G398300/TraesCS2A02G344600/TraesCS4D02G319400/TraesCS4B02G323000/TraesCS7A02G089400/TraesCS1D02G310100/TraesCS6A02G213700/TraesCS1A02G310600/TraesCS6D02G255200/TraesCS2D02G197300/TraesCS5D02G407800/TraesCS6B02G243700/TraesCS2B02G342200/TraesCS7D02G084700/TraesCS1A02G057200/…
MF	GO:0016841	ammonia-lyase activity	33/15534	54/49975	5.09e-06	0.000548821	TraesCS1D02G103500/TraesCS1B02G048300/TraesCS1B02G122800/TraesCS1A02G094900/TraesCS1D02G039400/TraesCS2B02G398200/TraesCS2D02G218700/TraesCS5B02G468300/TraesCS2A02G381000/TraesCS2B02G398000/TraesCS2D02G204700/TraesCS1B02G048200/TraesCS2A02G196700/TraesCS1D02G039500/TraesCS2D02G204400/TraesCS2B02G398400/TraesCS1D02G039300/TraesCS2A02G380800/TraesCS2B02G224300/TraesCS5B02G468400/TraesCS6A02G222700/…	-/-/-/-/-/-/-/-/-/-/-/-/-/-/-/-/-/-/-/-/-/-/-/-/-/-/-/-/-/-/-/-/-	33	5	TraesCS2A02G381000/TraesCS6A02G222700/TraesCS4D02G047500/TraesCS6D02G212200/TraesCS2A02G410500	28	TraesCS1D02G103500/TraesCS1B02G048300/TraesCS1B02G122800/TraesCS1A02G094900/TraesCS1D02G039400/TraesCS2B02G398200/TraesCS2D02G218700/TraesCS5B02G468300/TraesCS2B02G398000/TraesCS2D02G204700/TraesCS1B02G048200/TraesCS2A02G196700/TraesCS1D02G039500/TraesCS2D02G204400/TraesCS2B02G398400/TraesCS1D02G039300/TraesCS2A02G380800/TraesCS2B02G224300/TraesCS5B02G468400/TraesCS1B02G048500/TraesCS2D02G377500/…
MF	GO:0016832	aldehyde-lyase activity	21/15534	29/49975	5.69e-06	0.000548821	TraesCS4D02G107400/TraesCS4A02G206400/TraesCS7A02G205200/TraesCS4B02G109900/TraesCS3D02G026400/TraesCS3A02G020300/TraesCS3B02G422900/TraesCS5B02G115300/novel.11047/TraesCS3B02G423200/TraesCS5A02G108000/TraesCS5D02G122700/TraesCS7D02G208100/TraesCS1D02G045200/TraesCS3D02G383700/TraesCS3A02G391100/TraesCS3A02G391500/TraesCS7A02G381100/TraesCS1A02G044600/TraesCS7A02G276900/TraesCS7B02G174600	-/-/-/-/-/-/-/-/-/-/-/-/-/-/-/-/-/-/-/-/-	21	6	TraesCS3D02G026400/TraesCS3A02G020300/TraesCS1D02G045200/TraesCS1A02G044600/TraesCS7A02G276900/TraesCS7B02G174600	15	TraesCS4D02G107400/TraesCS4A02G206400/TraesCS7A02G205200/TraesCS4B02G109900/TraesCS3B02G422900/TraesCS5B02G115300/novel.11047/TraesCS3B02G423200/TraesCS5A02G108000/TraesCS5D02G122700/TraesCS7D02G208100/TraesCS3D02G383700/TraesCS3A02G391100/TraesCS3A02G391500/TraesCS7A02G381100
MF	GO:0051287	NAD binding	91/15534	200/49975	1.28e-05	0.00110146	TraesCS2A02G508900/TraesCS5A02G495100/novel.3850/TraesCS3B02G360600/TraesCS2A02G493600/novel.3225/TraesCS2B02G041700/TraesCS3A02G146800/TraesCS7A02G205200/TraesCS6B02G302400/TraesCS2B02G521600/TraesCS1D02G408400/TraesCS2D02G493500/TraesCS5A02G398300/TraesCS2A02G344600/TraesCS1B02G141700/TraesCS3A02G330600/TraesCS2B02G517500/TraesCS4D02G319400/TraesCS4B02G323000/TraesCS2A02G489600/TraesCS1D02G2226…	-/-/-/-/-/-/-/-/-/-/-/-/-/-/-/-/-/-/-/-/-/-/-/-/-/-/-/-/-/-/-/-/-/-/-/-/-/-/-/-/-/-/-/-/-/-/-/-/-/-/-/-/-/-/-/-/-/-/-/-/-/-/-/-/-/-/-/-/-/-/-/-/-/-/-/-/-/-/-/-/-/-/-/-/-/-/-/-/-/-/-	91	39	TraesCS2A02G508900/novel.3850/TraesCS2A02G493600/novel.3225/TraesCS2B02G041700/TraesCS3A02G146800/TraesCS2B02G521600/TraesCS1D02G408400/TraesCS2D02G493500/TraesCS2B02G517500/TraesCS2A02G489600/TraesCS1D02G222600/TraesCS2B02G047900/TraesCS2A02G028600/TraesCS5A02G496700/TraesCS3B02G320200/TraesCS2D02G489900/TraesCS1B02G234300/TraesCS3A02G276300/TraesCS3D02G285700/TraesCS3B02G265700/TraesCS7B02G1306…	52	TraesCS5A02G495100/TraesCS3B02G360600/TraesCS7A02G205200/TraesCS6B02G302400/TraesCS5A02G398300/TraesCS2A02G344600/TraesCS1B02G141700/TraesCS3A02G330600/TraesCS4D02G319400/TraesCS4B02G323000/TraesCS7B02G363700/TraesCS6A02G213700/TraesCS6D02G255200/TraesCS6B02G004400/TraesCS1D02G123400/TraesCS5D02G407800/TraesCS6B02G243700/TraesCS2B02G342200/TraesCS7A02G462900/TraesCS1B02G190400/TraesCS2A02G234200/…
MF	GO:0004478	methionine adenosyltransferase activity	11/15534	12/49975	2.24e-05	0.00159685	TraesCS6A02G248000/TraesCS6B02G276800/TraesCS6A02G247900/TraesCS6B02G276700/TraesCS6D02G230000/TraesCS6D02G230100/TraesCS3B02G228500/TraesCS3D02G198600/TraesCS3A02G195300/TraesCS6D02G159100/TraesCS6A02G169300	-/-/-/-/-/-/-/-/-/-/-	11	11	TraesCS6A02G248000/TraesCS6B02G276800/TraesCS6A02G247900/TraesCS6B02G276700/TraesCS6D02G230000/TraesCS6D02G230100/TraesCS3B02G228500/TraesCS3D02G198600/TraesCS3A02G195300/TraesCS6D02G159100/TraesCS6A02G169300	0
MF	GO:0052716	hydroquinone:oxygen oxidoreductase activity	37/15534	66/49975	2.28e-05	0.00159685	TraesCS7D02G176400/TraesCS7A02G175000/TraesCS1A02G043900/TraesCS1B02G292600/TraesCS1A02G283400/TraesCS1D02G044300/TraesCS3D02G358600/TraesCS3B02G392700/TraesCS1D02G282600/TraesCS3B02G397200/TraesCS7D02G176500/TraesCS4A02G178900/TraesCS3B02G397300/TraesCS3D02G354200/TraesCS3A02G361100/TraesCS3B02G393500/TraesCS7D02G176300/TraesCS4D02G133800/TraesCS3D02G358500/TraesCS7B02G079800/TraesCS5B02G149900/…	-/-/-/-/-/-/-/-/-/-/-/-/-/-/-/-/-/-/-/-/-/-/-/-/-/-/-/-/-/-/-/-/-/-/-/-/-	37	28	TraesCS7D02G176400/TraesCS7A02G175000/TraesCS1A02G043900/TraesCS1B02G292600/TraesCS1A02G283400/TraesCS1D02G044300/TraesCS3B02G392700/TraesCS1D02G282600/TraesCS7D02G176500/TraesCS4A02G178900/TraesCS3D02G354200/TraesCS3A02G361100/TraesCS3B02G393500/TraesCS7D02G176300/TraesCS4D02G133800/TraesCS7B02G079800/TraesCS5B02G149900/TraesCS4D02G208900/TraesCS4B02G139100/TraesCS3B02G489700/TraesCS3A02G360400/…	9	TraesCS3D02G358600/TraesCS3B02G397200/TraesCS3B02G397300/TraesCS3D02G358500/TraesCS3A02G365500/TraesCS5A02G025000/TraesCS4D02G190900/TraesCS4A02G114700/TraesCS3A02G365300
MF	GO:0045548	phenylalanine ammonia-lyase activity	23/15534	35/49975	2.59e-05	0.00166738	TraesCS1B02G048300/TraesCS1B02G122800/TraesCS1A02G094900/TraesCS2B02G398200/TraesCS2D02G218700/TraesCS5B02G468300/TraesCS2A02G381000/TraesCS2B02G398000/TraesCS1B02G048200/TraesCS1D02G039500/TraesCS2B02G398400/TraesCS2B02G224300/TraesCS5B02G468400/TraesCS6A02G222700/TraesCS1B02G048500/TraesCS2D02G377500/TraesCS2B02G224000/TraesCS4A02G401300/TraesCS2A02G381100/TraesCS1B02G048100/TraesCS1B02G048400/…	-/-/-/-/-/-/-/-/-/-/-/-/-/-/-/-/-/-/-/-/-/-/-	23	3	TraesCS2A02G381000/TraesCS6A02G222700/TraesCS6D02G212200	20	TraesCS1B02G048300/TraesCS1B02G122800/TraesCS1A02G094900/TraesCS2B02G398200/TraesCS2D02G218700/TraesCS5B02G468300/TraesCS2B02G398000/TraesCS1B02G048200/TraesCS1D02G039500/TraesCS2B02G398400/TraesCS2B02G224300/TraesCS5B02G468400/TraesCS1B02G048500/TraesCS2D02G377500/TraesCS2B02G224000/TraesCS4A02G401300/TraesCS2A02G381100/TraesCS1B02G048100/TraesCS1B02G048400/TraesCS2A02G380900
MF	GO:0016830	carbon-carbon lyase activity	108/15534	250/49975	3.51e-05	0.0020355	TraesCS5A02G165700/TraesCS4D02G107400/TraesCS4A02G206400/TraesCS5D02G169600/TraesCS5A02G181800/TraesCS5B02G162800/TraesCS5D02G169900/TraesCS3D02G305600/TraesCS3D02G167700/TraesCS7A02G205200/TraesCS2B02G606300/TraesCS5B02G166300/TraesCS3A02G185500/TraesCS2D02G518300/TraesCS5B02G162600/TraesCS5A02G165400/TraesCS5A02G169500/TraesCS3B02G580500/TraesCS4B02G109900/TraesCS6D02G189100/TraesCS5D02G173900/…	-/-/-/-/-/-/-/-/-/-/-/-/-/-/-/-/-/-/-/-/-/-/-/-/-/-/-/-/-/-/-/-/-/-/-/-/-/-/-/-/-/-/-/-/-/-/-/-/-/-/-/-/-/-/-/-/-/-/-/-/-/-/-/-/-/-/-/-/-/-/-/-/-/-/-/-/-/-/-/-/-/-/-/-/-/-/-/-/-/-/-/-/-/-/-/-/-/-/-/-/-/-/-/-/-/-/-/-	108	46	TraesCS2B02G606300/TraesCS5B02G166300/TraesCS2D02G518300/TraesCS5A02G169500/TraesCS3B02G580500/TraesCS5D02G173900/TraesCS2D02G069900/TraesCS3D02G026400/TraesCS7D02G383500/TraesCS3A02G020300/TraesCS7D02G501700/TraesCS1D02G052500/TraesCS3B02G585400/TraesCS2A02G355400/TraesCS4A02G083900/TraesCS2B02G545300/TraesCS3D02G523200/TraesCS3D02G494000/TraesCS3A02G512400/TraesCS7A02G059500/TraesCS1A02G050200/…	62	TraesCS5A02G165700/TraesCS4D02G107400/TraesCS4A02G206400/TraesCS5D02G169600/TraesCS5A02G181800/TraesCS5B02G162800/TraesCS5D02G169900/TraesCS3D02G305600/TraesCS3D02G167700/TraesCS7A02G205200/TraesCS3A02G185500/TraesCS5B02G162600/TraesCS5A02G165400/TraesCS4B02G109900/TraesCS6D02G189100/TraesCS3D02G189400/TraesCS4B02G193200/TraesCS3B02G422900/TraesCS2B02G079300/TraesCS5B02G179800/TraesCS6B02G249000/…
MF	GO:0008810	cellulase activity	26/15534	42/49975	3.69e-05	0.0020355	TraesCS4B02G104500/TraesCS1D02G397400/TraesCS1A02G389300/TraesCS2D02G557500/TraesCS6D02G291800/TraesCS6A02G312400/TraesCS7B02G111700/TraesCS3D02G027800/TraesCS4B02G066700/TraesCS4A02G248200/TraesCS6B02G342600/TraesCS2B02G586600/TraesCS1B02G377100/TraesCS5D02G176800/TraesCS5B02G169500/TraesCS7D02G314400/TraesCS1A02G360700/TraesCS4D02G065600/TraesCS5A02G172100/TraesCS7A02G317700/TraesCS2A02G352800/…	-/-/-/-/-/-/-/-/-/-/-/-/-/-/-/-/-/-/-/-/-/-/-/-/-/-	26	19	TraesCS4B02G104500/TraesCS1D02G397400/TraesCS1A02G389300/TraesCS7B02G111700/TraesCS3D02G027800/TraesCS4B02G066700/TraesCS4A02G248200/TraesCS1B02G377100/TraesCS5D02G176800/TraesCS5B02G169500/TraesCS7D02G314400/TraesCS1A02G360700/TraesCS4D02G065600/TraesCS5A02G172100/TraesCS7A02G317700/TraesCS4D02G175300/TraesCS7D02G207600/TraesCS5B02G201100/TraesCS7A02G204500	7	TraesCS2D02G557500/TraesCS6D02G291800/TraesCS6A02G312400/TraesCS6B02G342600/TraesCS2B02G586600/TraesCS2A02G352800/TraesCS2A02G556300
MF	GO:0016702	oxidoreductase activity, acting on single donors with incorporation of molecular oxygen, incorporation of two atoms of oxygen	54/15534	109/49975	4.36e-05	0.00224612	TraesCS7D02G244800/TraesCS5A02G378800/TraesCS7B02G145200/TraesCS2B02G333600/TraesCS7A02G246200/TraesCS2D02G313400/TraesCS2A02G525500/TraesCS3D02G244100/TraesCS4B02G037700/TraesCS4A02G009400/TraesCS5D02G001900/TraesCS3A02G247300/TraesCS5D02G186900/TraesCS1D02G215800/TraesCS6B02G169700/TraesCS4B02G300700/TraesCS4A02G004300/novel.7341/TraesCS6A02G181200/TraesCS2B02G570400/TraesCS5B02G180500/TraesCS5…	-/-/-/-/-/-/-/-/-/-/-/-/-/-/-/-/-/-/-/-/-/-/-/-/-/-/-/-/-/-/-/-/-/-/-/-/-/-/-/-/-/-/-/-/-/-/-/-/-/-/-/-/-/-	54	26	TraesCS7D02G244800/TraesCS7B02G145200/TraesCS7A02G246200/TraesCS2A02G525500/TraesCS4A02G009400/TraesCS5D02G001900/TraesCS6B02G169700/TraesCS4B02G300700/TraesCS4A02G004300/novel.7341/TraesCS6A02G181200/TraesCS5D02G031600/TraesCS1A02G375800/TraesCS2A02G409500/TraesCS5B02G180000/TraesCS5B02G023000/TraesCS5A02G182000/TraesCS5A02G025200/TraesCS5A02G110500/TraesCS5A02G002400/TraesCS5D02G002900/TraesCS4…	28	TraesCS5A02G378800/TraesCS2B02G333600/TraesCS2D02G313400/TraesCS3D02G244100/TraesCS4B02G037700/TraesCS3A02G247300/TraesCS5D02G186900/TraesCS1D02G215800/TraesCS2B02G570400/TraesCS5B02G180500/TraesCS5A02G001500/TraesCS2A02G315100/TraesCS2A02G540000/TraesCS1B02G226400/TraesCS3B02G272000/TraesCS4B02G278000/TraesCS5B02G382400/TraesCS4D02G035200/TraesCS1A02G212900/TraesCS5B02G023100/TraesCS5D02G031700/…
MF	GO:0016682	oxidoreductase activity, acting on diphenols and related substances as donors, oxygen as acceptor	48/15534	95/49975	6.03e-05	0.0029093	TraesCS7D02G176400/TraesCS7A02G175000/TraesCS1A02G043900/TraesCS2D02G542600/TraesCS1B02G292600/TraesCS1A02G283400/TraesCS1D02G044300/TraesCS3D02G358600/TraesCS3B02G392700/TraesCS2A02G541400/TraesCS1D02G282600/TraesCS3B02G397200/TraesCS7D02G176500/TraesCS4A02G178900/TraesCS3B02G397300/TraesCS3D02G354200/TraesCS3A02G361100/TraesCS3B02G393500/TraesCS7D02G176300/TraesCS4D02G133800/TraesCS3D02G358500/…	-/-/-/-/-/-/-/-/-/-/-/-/-/-/-/-/-/-/-/-/-/-/-/-/-/-/-/-/-/-/-/-/-/-/-/-/-/-/-/-/-/-/-/-/Ppo-A2/-/-/-	48	29	TraesCS7D02G176400/TraesCS7A02G175000/TraesCS1A02G043900/TraesCS1B02G292600/TraesCS1A02G283400/TraesCS1D02G044300/TraesCS3B02G392700/TraesCS1D02G282600/TraesCS7D02G176500/TraesCS4A02G178900/TraesCS3D02G354200/TraesCS3A02G361100/TraesCS3B02G393500/TraesCS7D02G176300/TraesCS4D02G133800/TraesCS7B02G079800/TraesCS5B02G149900/TraesCS4D02G208900/TraesCS4B02G139100/TraesCS3B02G489700/TraesCS3A02G360400/…	19	TraesCS2D02G542600/TraesCS3D02G358600/TraesCS2A02G541400/TraesCS3B02G397200/TraesCS3B02G397300/TraesCS3D02G358500/TraesCS2A02G438200/TraesCS2D02G436200/TraesCS2B02G571700/TraesCS3A02G365500/TraesCS2D02G436100/TraesCS2B02G459100/TraesCS5A02G025000/TraesCS4D02G190900/TraesCS2A02G439400/TraesCS4A02G114700/TraesCS2A02G438300/TraesCS3A02G365300/TraesCS2B02G459000
MF	GO:0004332	fructose-bisphosphate aldolase activity	15/15534	20/49975	6.79e-05	0.00308377	TraesCS4D02G107400/TraesCS4A02G206400/TraesCS4B02G109900/TraesCS3D02G026400/TraesCS3A02G020300/TraesCS3B02G422900/TraesCS5B02G115300/novel.11047/TraesCS3B02G423200/TraesCS5A02G108000/TraesCS5D02G122700/TraesCS3D02G383700/TraesCS3A02G391100/TraesCS3A02G391500/TraesCS7A02G381100	-/-/-/-/-/-/-/-/-/-/-/-/-/-/-	15	2	TraesCS3D02G026400/TraesCS3A02G020300	13	TraesCS4D02G107400/TraesCS4A02G206400/TraesCS4B02G109900/TraesCS3B02G422900/TraesCS5B02G115300/novel.11047/TraesCS3B02G423200/TraesCS5A02G108000/TraesCS5D02G122700/TraesCS3D02G383700/TraesCS3A02G391100/TraesCS3A02G391500/TraesCS7A02G381100
MF	GO:0035251	UDP-glucosyltransferase activity	86/15534	195/49975	8.71e-05	0.00373403	TraesCS6B02G468200/TraesCS3D02G094800/TraesCS7A02G555600/TraesCS3B02G110100/TraesCS2B02G236400/TraesCS7A02G033100/TraesCS3A02G094600/TraesCS7D02G552800/TraesCS7D02G029700/TraesCS7D02G159800/TraesCS4A02G456300/TraesCS7D02G508100/TraesCS1B02G351600/TraesCS7A02G158900/TraesCS1A02G196100/TraesCS3A02G245500/TraesCS1A02G339300/TraesCS5D02G261000/TraesCS7A02G518200/TraesCS1B02G210700/TraesCS3D02G289600/…	-/-/-/-/-/-/-/-/-/-/-/-/-/-/-/-/-/-/-/-/-/-/-/-/-/-/-/-/-/-/-/-/-/-/-/-/-/-/-/-/-/-/-/-/-/-/-/-/-/-/-/-/-/-/-/-/-/-/-/-/-/-/-/-/-/-/-/-/-/-/-/-/-/-/-/-/-/-/-/-/-/-/-/-/-/-	86	38	TraesCS6B02G468200/TraesCS3D02G094800/TraesCS3B02G110100/TraesCS2B02G236400/TraesCS3A02G094600/TraesCS1B02G351600/TraesCS1A02G339300/TraesCS5D02G261000/TraesCS3D02G289600/TraesCS1D02G341100/TraesCS7D02G036600/TraesCS1B02G167200/TraesCS2D02G217000/TraesCS4A02G140000/TraesCS3A02G289900/TraesCS7A02G040900/TraesCS1D02G146600/TraesCS6A02G077800/TraesCS2A02G210300/TraesCS4A02G446700/TraesCS3D02G201500/…	48	TraesCS7A02G555600/TraesCS7A02G033100/TraesCS7D02G552800/TraesCS7D02G029700/TraesCS7D02G159800/TraesCS4A02G456300/TraesCS7D02G508100/TraesCS7A02G158900/TraesCS1A02G196100/TraesCS3A02G245500/TraesCS7A02G518200/TraesCS1B02G210700/TraesCS7B02G480200/TraesCS7A02G189000/TraesCS7B02G063400/TraesCS7D02G555000/TraesCS7B02G188400/TraesCS6D02G133800/TraesCS3D02G246000/TraesCS6B02G173000/TraesCS7B02G434300/…
MF	GO:0016614	oxidoreductase activity, acting on CH-OH group of donors	145/15534	358/49975	9.67e-05	0.00392887	TraesCS6D02G328200/TraesCS6D02G162800/TraesCS2B02G091400/TraesCS5D02G011900/TraesCS3A02G229700/TraesCS7A02G317500/TraesCS2A02G508900/TraesCS3A02G001700/novel.3850/TraesCS3B02G360600/TraesCS5B02G426500/TraesCS6A02G173700/novel.3225/TraesCS5D02G432900/TraesCS2B02G041700/TraesCS3A02G146800/TraesCS2D02G075200/TraesCS6B02G302400/TraesCS5A02G269300/TraesCS6B02G116700/TraesCS6B02G201600/TraesCS4A02G4559…	-/-/-/-/-/-/-/-/-/-/-/-/-/-/-/-/-/-/-/-/-/-/-/-/-/-/-/-/-/-/-/-/-/-/-/-/-/-/-/-/-/-/-/-/-/-/-/-/-/-/-/-/-/-/-/-/-/-/-/-/-/-/-/-/-/-/-/-/-/-/-/-/-/-/-/-/-/-/-/-/-/-/-/-/-/-/-/-/-/-/-/-/-/-/-/-/-/-/-/-/-/-/-/-/-/-/-/-/-/-/-/-/-/-/-/-/-/-/-/-/-/-/-/-/-/-/-/-/-/-/-/-/-/-/-/-/-/-/-/-/-/-/-/-/-	145	80	TraesCS6D02G328200/TraesCS6D02G162800/TraesCS2B02G091400/TraesCS5D02G011900/TraesCS7A02G317500/TraesCS2A02G508900/TraesCS3A02G001700/novel.3850/TraesCS6A02G173700/novel.3225/TraesCS2B02G041700/TraesCS3A02G146800/TraesCS2D02G075200/TraesCS6B02G116700/TraesCS6B02G201600/TraesCS4A02G455900/TraesCS5A02G097600/TraesCS2B02G362700/TraesCS1D02G222600/TraesCS5B02G329600/TraesCS1D02G001600/TraesCS7B02G2189…	65	TraesCS3A02G229700/TraesCS3B02G360600/TraesCS5B02G426500/TraesCS5D02G432900/TraesCS6B02G302400/TraesCS5A02G269300/TraesCS7D02G247800/TraesCS4B02G359700/TraesCS1B02G141700/TraesCS5A02G424400/TraesCS3A02G330600/TraesCS1B02G373600/TraesCS5B02G269600/TraesCS5D02G277500/TraesCS7B02G363700/TraesCS6D02G255200/TraesCS6B02G004400/TraesCS1D02G123400/TraesCS6B02G238500/TraesCS7A02G462900/TraesCS1B02G190400/…
MF	GO:0051213	dioxygenase activity	59/15534	126/49975	0.000152136	0.00543809	TraesCS7D02G244800/TraesCS5A02G378800/TraesCS7B02G145200/TraesCS2B02G333600/TraesCS7A02G246200/TraesCS2D02G313400/TraesCS2A02G525500/TraesCS3D02G244100/TraesCS3D02G293800/TraesCS4B02G037700/TraesCS4A02G009400/TraesCS6A02G331400/TraesCS3B02G328700/TraesCS5D02G001900/TraesCS3A02G247300/TraesCS5D02G186900/TraesCS1D02G215800/TraesCS6B02G169700/TraesCS4B02G300700/TraesCS4A02G004300/novel.7341/TraesCS6…	-/-/-/-/-/-/-/-/-/-/-/-/-/-/-/-/-/-/-/-/-/-/-/-/-/-/-/-/-/-/-/-/-/-/-/-/-/-/-/-/-/-/-/-/-/-/-/-/-/-/-/-/-/-/-/-/-/-/-	59	28	TraesCS7D02G244800/TraesCS7B02G145200/TraesCS7A02G246200/TraesCS2A02G525500/TraesCS4A02G009400/TraesCS6A02G331400/TraesCS5D02G001900/TraesCS6B02G169700/TraesCS4B02G300700/TraesCS4A02G004300/novel.7341/TraesCS6A02G181200/TraesCS5D02G031600/TraesCS1A02G375800/TraesCS2A02G409500/TraesCS5B02G180000/TraesCS5B02G023000/TraesCS5A02G182000/TraesCS5A02G025200/TraesCS5A02G110500/TraesCS5A02G002400/TraesCS2…	31	TraesCS5A02G378800/TraesCS2B02G333600/TraesCS2D02G313400/TraesCS3D02G244100/TraesCS3D02G293800/TraesCS4B02G037700/TraesCS3B02G328700/TraesCS3A02G247300/TraesCS5D02G186900/TraesCS1D02G215800/TraesCS2B02G570400/TraesCS5B02G180500/TraesCS5A02G001500/TraesCS2A02G315100/TraesCS2A02G540000/TraesCS1B02G226400/TraesCS3B02G272000/TraesCS4B02G278000/TraesCS5B02G382400/TraesCS3B02G141800/TraesCS4D02G035200/…
MF	GO:0050661	NADP binding	100/15534	236/49975	0.000161039	0.00543809	TraesCS3A02G001700/TraesCS5A02G495100/TraesCS7A02G205200/TraesCS5A02G269300/TraesCS4D02G360900/novel.9492/TraesCS1D02G408400/TraesCS2A02G071500/TraesCS4D02G269000/TraesCS4A02G455900/TraesCS2D02G070300/TraesCS5B02G566700/TraesCS7D02G247800/TraesCS5A02G398300/TraesCS2A02G344600/TraesCS1B02G373600/TraesCS5B02G269600/TraesCS4D02G319400/TraesCS4B02G323000/TraesCS2B02G362700/TraesCS6D02G368800/TraesCS5…	-/-/-/-/-/-/-/-/-/-/-/-/-/-/-/-/-/-/-/-/-/-/-/-/-/-/-/-/-/-/-/-/-/-/-/-/-/-/-/-/-/-/-/-/-/-/-/-/-/-/-/-/-/-/-/-/-/-/-/-/-/-/-/-/-/-/-/-/-/-/-/-/-/-/-/-/-/-/-/-/-/-/-/-/-/-/-/-/-/-/-/-/-/-/-/-/-/-/-/-	100	44	TraesCS3A02G001700/TraesCS4D02G360900/novel.9492/TraesCS1D02G408400/TraesCS2A02G071500/TraesCS4A02G455900/TraesCS2D02G070300/TraesCS5B02G566700/TraesCS2B02G362700/TraesCS2B02G085500/TraesCS3D02G280900/TraesCS4A02G313200/TraesCS3A02G196700/TraesCS3A02G280900/TraesCS3A02G276300/TraesCS7A02G092300/TraesCS5A02G536500/TraesCS5D02G354600/TraesCS4D02G180300/TraesCS2A02G320400/TraesCS1A02G211100/TraesCS3…	56	TraesCS5A02G495100/TraesCS7A02G205200/TraesCS5A02G269300/TraesCS4D02G269000/TraesCS7D02G247800/TraesCS5A02G398300/TraesCS2A02G344600/TraesCS1B02G373600/TraesCS5B02G269600/TraesCS4D02G319400/TraesCS4B02G323000/TraesCS6D02G368800/TraesCS5D02G277500/TraesCS7B02G363700/TraesCS4B02G298400/TraesCS6A02G213700/TraesCS7D02G538700/TraesCS5D02G407800/TraesCS6B02G243700/TraesCS2B02G342200/TraesCS7A02G462900/…
MF	GO:0019203	carbohydrate phosphatase activity	30/15534	54/49975	0.000165138	0.00543809	TraesCS6A02G248400/TraesCS1A02G210400/TraesCS1B02G107600/TraesCS1A02G088600/TraesCS1B02G224300/TraesCS6D02G230500/TraesCS5B02G193100/TraesCS1D02G090000/TraesCS5D02G200800/TraesCS1D02G213700/TraesCS6B02G276300/TraesCS2B02G187000/TraesCS5A02G190000/TraesCS5B02G002900/TraesCS2A02G161100/TraesCS1B02G283600/TraesCS2B02G187100/TraesCS4B02G360800/TraesCS7B02G085800/TraesCS4B02G211400/TraesCS1A02G273900/…	-/-/-/-/-/-/-/-/-/-/-/-/-/-/-/-/-/-/-/-/-/-/-/-/-/-/-/-/FBP/-	30	14	TraesCS1B02G107600/TraesCS1A02G088600/TraesCS1D02G090000/TraesCS2B02G187000/TraesCS2A02G161100/TraesCS1B02G283600/TraesCS2B02G187100/TraesCS4B02G360800/TraesCS1A02G273900/TraesCS6A02G301800/TraesCS1D02G274000/TraesCS4A02G163700/TraesCS6D02G281100/TraesCS7A02G484200	16	TraesCS6A02G248400/TraesCS1A02G210400/TraesCS1B02G224300/TraesCS6D02G230500/TraesCS5B02G193100/TraesCS5D02G200800/TraesCS1D02G213700/TraesCS6B02G276300/TraesCS5A02G190000/TraesCS5B02G002900/TraesCS7B02G085800/TraesCS4B02G211400/TraesCS5D02G002500/TraesCS4D02G212000/TraesCS7D02G182600/TraesCS4A02G093100
MF	GO:0046527	glucosyltransferase activity	132/15534	325/49975	0.000166756	0.00543809	TraesCS6B02G468200/TraesCS3D02G094800/TraesCS7A02G555600/TraesCS7B02G327400/TraesCS3B02G110100/TraesCS2B02G236400/TraesCS7A02G033100/TraesCS3A02G094600/TraesCS7D02G552800/TraesCS7D02G029700/TraesCS1B02G210500/TraesCS7D02G159800/TraesCS4A02G321800/TraesCS4A02G456300/TraesCS7D02G508100/TraesCS7A02G331200/TraesCS1B02G351600/TraesCS4D02G358700/TraesCS7A02G158900/TraesCS1A02G196100/TraesCS3A02G245500/…	-/-/-/-/-/-/-/-/-/-/-/-/-/-/-/-/-/-/-/-/-/-/-/-/-/-/-/-/-/-/-/-/-/-/-/-/-/-/-/-/-/-/-/-/-/-/-/-/-/-/-/-/-/-/-/-/-/-/-/-/-/-/-/-/-/-/-/-/-/-/-/-/-/-/-/-/-/-/-/-/-/-/-/-/-/-/-/-/-/-/-/-/-/-/-/-/-/-/-/-/-/-/-/-/-/-/-/-/-/-/-/-/-/-/-/-/-/-/-/-/-/-/-/-/-/-/-/-/-/-/-/-	132	58	TraesCS6B02G468200/TraesCS3D02G094800/TraesCS7B02G327400/TraesCS3B02G110100/TraesCS2B02G236400/TraesCS3A02G094600/TraesCS1B02G210500/TraesCS4A02G321800/TraesCS1B02G351600/TraesCS4D02G358700/TraesCS1A02G339300/TraesCS5D02G261000/TraesCS3D02G289600/TraesCS1D02G341100/TraesCS7A02G363000/TraesCS7D02G036600/TraesCS1B02G167200/TraesCS2D02G217000/TraesCS4A02G140000/TraesCS3A02G289900/TraesCS7A02G040900/…	74	TraesCS7A02G555600/TraesCS7A02G033100/TraesCS7D02G552800/TraesCS7D02G029700/TraesCS7D02G159800/TraesCS4A02G456300/TraesCS7D02G508100/TraesCS7A02G331200/TraesCS7A02G158900/TraesCS1A02G196100/TraesCS3A02G245500/TraesCS7D02G097400/TraesCS7A02G518200/TraesCS1B02G210700/TraesCS7B02G480200/TraesCS7A02G103600/TraesCS7A02G189000/TraesCS7B02G063400/TraesCS7D02G418600/TraesCS7D02G555000/TraesCS7B02G188400/…
MF	GO:0008519	ammonium transmembrane transporter activity	15/15534	21/49975	0.00016906	0.00543809	TraesCS2D02G362900/TraesCS6B02G254800/TraesCS2A02G365000/TraesCS1A02G295300/TraesCS5B02G520200/TraesCS3B02G383400/TraesCS3D02G344800/TraesCS1D02G296600/TraesCS6A02G226800/TraesCS6D02G208200/TraesCS5D02G398200/TraesCS5D02G431800/TraesCS5B02G425200/TraesCS2B02G383600/TraesCS3A02G381600	-/-/-/-/-/-/-/-/-/-/-/-/-/-/-	15	3	TraesCS5B02G520200/TraesCS3B02G383400/TraesCS3D02G344800	12	TraesCS2D02G362900/TraesCS6B02G254800/TraesCS2A02G365000/TraesCS1A02G295300/TraesCS1D02G296600/TraesCS6A02G226800/TraesCS6D02G208200/TraesCS5D02G398200/TraesCS5D02G431800/TraesCS5B02G425200/TraesCS2B02G383600/TraesCS3A02G381600
MF	GO:0016903	oxidoreductase activity, acting on the aldehyde or oxo group of donors	72/15534	161/49975	0.000186867	0.00547777	TraesCS7D02G354000/TraesCS5A02G495100/TraesCS3B02G395900/TraesCS3D02G357200/TraesCS7B02G259200/TraesCS6B02G302400/TraesCS1B02G321900/TraesCS3A02G212300/TraesCS5A02G398300/TraesCS2A02G344600/TraesCS3A02G363700/TraesCS4D02G319400/TraesCS4B02G323000/TraesCS7A02G089400/TraesCS7D02G199900/TraesCS1D02G310100/TraesCS6A02G213700/TraesCS1A02G310600/TraesCS6D02G255200/TraesCS2D02G197300/TraesCS5D02G407800/…	-/-/-/-/-/-/-/-/-/-/-/-/-/-/-/-/-/-/-/-/-/-/-/-/-/-/-/-/-/-/-/-/-/-/-/-/-/-/-/-/-/-/-/-/-/-/-/-/-/-/-/-/-/-/-/-/-/-/-/-/-/-/-/-/-/-/-/-/-/-/-/-	72	24	TraesCS3B02G395900/TraesCS3D02G357200/TraesCS3A02G363700/TraesCS7D02G199900/TraesCS7A02G238900/TraesCS5B02G223700/TraesCS6D02G355000/TraesCS7B02G130600/TraesCS7B02G116800/TraesCS4B02G080800/TraesCS7D02G211900/TraesCS2B02G346000/TraesCS7A02G210100/TraesCS4A02G234400/TraesCS6B02G408100/TraesCS2D02G326900/TraesCS4D02G079600/TraesCS6B02G183600/TraesCS1D02G362700/TraesCS5B02G121400/TraesCS1B02G374500/…	48	TraesCS7D02G354000/TraesCS5A02G495100/TraesCS7B02G259200/TraesCS6B02G302400/TraesCS1B02G321900/TraesCS3A02G212300/TraesCS5A02G398300/TraesCS2A02G344600/TraesCS4D02G319400/TraesCS4B02G323000/TraesCS7A02G089400/TraesCS1D02G310100/TraesCS6A02G213700/TraesCS1A02G310600/TraesCS6D02G255200/TraesCS2D02G197300/TraesCS5D02G407800/TraesCS6B02G243700/TraesCS2B02G342200/TraesCS7D02G084700/TraesCS1A02G057200/…
MF	GO:0016759	cellulose synthase activity	41/15534	81/49975	0.00019158	0.00547777	TraesCS3D02G094800/TraesCS7A02G555600/TraesCS3B02G110100/TraesCS2B02G236400/TraesCS7A02G033100/TraesCS3A02G094600/TraesCS7D02G029700/TraesCS4A02G456300/TraesCS1A02G196100/TraesCS5D02G261000/TraesCS1B02G210700/TraesCS3D02G289600/TraesCS7B02G480200/TraesCS7D02G555000/TraesCS7B02G188400/TraesCS1B02G167200/TraesCS2D02G217000/TraesCS3A02G289900/TraesCS1D02G146600/TraesCS1D02G199500/TraesCSU02G003300/T…	-/-/-/-/-/-/-/-/-/-/-/-/-/-/-/-/-/-/-/-/-/-/-/-/-/-/-/-/-/-/-/-/-/-/-/-/-/-/-/-/-	41	21	TraesCS3D02G094800/TraesCS3B02G110100/TraesCS2B02G236400/TraesCS3A02G094600/TraesCS5D02G261000/TraesCS3D02G289600/TraesCS1B02G167200/TraesCS2D02G217000/TraesCS3A02G289900/TraesCS1D02G146600/TraesCS6A02G077800/TraesCS2A02G210300/TraesCS1A02G149300/TraesCS3B02G324500/TraesCS6B02G104600/TraesCS2A02G102600/TraesCS5D02G230300/TraesCSU02G142500/TraesCS2A02G210100/TraesCS6B02G316000/TraesCS2D02G216900	20	TraesCS7A02G555600/TraesCS7A02G033100/TraesCS7D02G029700/TraesCS4A02G456300/TraesCS1A02G196100/TraesCS1B02G210700/TraesCS7B02G480200/TraesCS7D02G555000/TraesCS7B02G188400/TraesCS1D02G199500/TraesCSU02G003300/TraesCS2B02G626500/TraesCS7D02G294300/TraesCS7A02G298600/TraesCS5B02G469200/TraesCS5A02G459400/TraesCS5B02G252100/TraesCS1D02G107100/TraesCS5D02G470400/TraesCS2A02G565500
MF	GO:0016760	cellulose synthase (UDP-forming) activity	41/15534	81/49975	0.00019158	0.00547777	TraesCS3D02G094800/TraesCS7A02G555600/TraesCS3B02G110100/TraesCS2B02G236400/TraesCS7A02G033100/TraesCS3A02G094600/TraesCS7D02G029700/TraesCS4A02G456300/TraesCS1A02G196100/TraesCS5D02G261000/TraesCS1B02G210700/TraesCS3D02G289600/TraesCS7B02G480200/TraesCS7D02G555000/TraesCS7B02G188400/TraesCS1B02G167200/TraesCS2D02G217000/TraesCS3A02G289900/TraesCS1D02G146600/TraesCS1D02G199500/TraesCSU02G003300/T…	-/-/-/-/-/-/-/-/-/-/-/-/-/-/-/-/-/-/-/-/-/-/-/-/-/-/-/-/-/-/-/-/-/-/-/-/-/-/-/-/-	41	21	TraesCS3D02G094800/TraesCS3B02G110100/TraesCS2B02G236400/TraesCS3A02G094600/TraesCS5D02G261000/TraesCS3D02G289600/TraesCS1B02G167200/TraesCS2D02G217000/TraesCS3A02G289900/TraesCS1D02G146600/TraesCS6A02G077800/TraesCS2A02G210300/TraesCS1A02G149300/TraesCS3B02G324500/TraesCS6B02G104600/TraesCS2A02G102600/TraesCS5D02G230300/TraesCSU02G142500/TraesCS2A02G210100/TraesCS6B02G316000/TraesCS2D02G216900	20	TraesCS7A02G555600/TraesCS7A02G033100/TraesCS7D02G029700/TraesCS4A02G456300/TraesCS1A02G196100/TraesCS1B02G210700/TraesCS7B02G480200/TraesCS7D02G555000/TraesCS7B02G188400/TraesCS1D02G199500/TraesCSU02G003300/TraesCS2B02G626500/TraesCS7D02G294300/TraesCS7A02G298600/TraesCS5B02G469200/TraesCS5A02G459400/TraesCS5B02G252100/TraesCS1D02G107100/TraesCS5D02G470400/TraesCS2A02G565500
MF	GO:0016679	oxidoreductase activity, acting on diphenols and related substances as donors	53/15534	112/49975	0.000230913	0.00636659	TraesCS7D02G176400/TraesCS7A02G175000/TraesCS1A02G043900/TraesCS2D02G542600/TraesCS1B02G292600/TraesCS1A02G283400/TraesCS1D02G044300/TraesCS3D02G358600/TraesCS3B02G392700/TraesCS2A02G541400/TraesCS1D02G282600/TraesCS3B02G397200/TraesCS7D02G176500/TraesCS4A02G178900/TraesCS3B02G397300/TraesCS3D02G354200/TraesCS3A02G361100/TraesCS3B02G393500/TraesCS7D02G176300/TraesCS2A02G207900/TraesCS4D02G133800/…	-/-/-/-/-/-/-/-/-/-/-/-/-/-/-/-/-/-/-/-/-/-/-/-/-/petC/-/-/-/-/-/-/-/-/-/-/-/-/-/-/-/-/-/-/-/-/-/-/Ppo-A2/-/-/-/-	53	29	TraesCS7D02G176400/TraesCS7A02G175000/TraesCS1A02G043900/TraesCS1B02G292600/TraesCS1A02G283400/TraesCS1D02G044300/TraesCS3B02G392700/TraesCS1D02G282600/TraesCS7D02G176500/TraesCS4A02G178900/TraesCS3D02G354200/TraesCS3A02G361100/TraesCS3B02G393500/TraesCS7D02G176300/TraesCS4D02G133800/TraesCS7B02G079800/TraesCS5B02G149900/TraesCS4D02G208900/TraesCS4B02G139100/TraesCS3B02G489700/TraesCS3A02G360400/…	24	TraesCS2D02G542600/TraesCS3D02G358600/TraesCS2A02G541400/TraesCS3B02G397200/TraesCS3B02G397300/TraesCS2A02G207900/TraesCS3D02G358500/TraesCS2A02G438200/TraesCS2D02G436200/TraesCS2D02G214700/TraesCS2B02G571700/TraesCS3A02G365500/TraesCS2B02G234500/TraesCS2D02G436100/TraesCS2B02G459100/TraesCS5A02G025000/TraesCS4D02G190900/TraesCS2A02G439400/TraesCS4A02G114700/TraesCS7A02G139000/TraesCS2A02G438300/…
MF	GO:0004722	protein serine/threonine phosphatase activity	103/15534	247/49975	0.000265629	0.00707123	TraesCS4B02G088700/TraesCS1A02G202300/TraesCS6B02G220000/TraesCS1B02G242400/TraesCS6D02G184300/TraesCS4A02G226300/TraesCS1D02G205700/TraesCS1D02G230000/TraesCS6D02G178400/TraesCS7D02G492000/TraesCS2A02G428500/TraesCS2D02G214200/TraesCS2D02G426600/TraesCS4D02G087200/TraesCS7B02G411900/TraesCS6A02G199000/TraesCS6A02G147900/TraesCS5D02G089900/TraesCS2B02G449200/TraesCS1B02G216500/TraesCS6B02G176200/…	-/-/-/-/-/-/-/-/-/-/-/-/-/-/-/-/-/-/-/-/-/-/-/-/-/-/-/-/-/-/-/-/-/-/-/-/-/-/-/-/-/-/-/-/-/-/-/-/-/-/-/-/-/-/-/-/-/-/-/-/-/-/-/-/-/-/-/-/-/-/-/-/-/-/-/-/-/-/-/-/-/-/-/-/-/-/-/-/-/-/-/-/-/-/-/-/-/-/-/-/-/-/-	103	18	TraesCS2D02G000300/TraesCS1D02G229700/TraesCS3D02G249000/TraesCS6B02G290600/TraesCS1B02G242300/TraesCS6D02G188300/TraesCS1A02G077500/TraesCS4D02G188100/TraesCS1D02G079600/TraesCS4A02G117600/TraesCS1B02G095600/TraesCS5A02G183600/TraesCS2B02G023600/TraesCS5D02G188600/TraesCS1A02G205300/TraesCS1B02G218900/TraesCS5B02G182000/TraesCS2D02G369600	85	TraesCS4B02G088700/TraesCS1A02G202300/TraesCS6B02G220000/TraesCS1B02G242400/TraesCS6D02G184300/TraesCS4A02G226300/TraesCS1D02G205700/TraesCS1D02G230000/TraesCS6D02G178400/TraesCS7D02G492000/TraesCS2A02G428500/TraesCS2D02G214200/TraesCS2D02G426600/TraesCS4D02G087200/TraesCS7B02G411900/TraesCS6A02G199000/TraesCS6A02G147900/TraesCS5D02G089900/TraesCS2B02G449200/TraesCS1B02G216500/TraesCS6B02G176200/…
MF	GO:0004364	glutathione transferase activity	12/15534	16/49975	0.000384277	0.00988872	TraesCS3D02G445400/TraesCS1D02G081200/TraesCS1D02G094900/TraesCS4B02G059100/TraesCS7D02G030700/TraesCS5B02G021800/TraesCS6A02G059600/TraesCS1D02G094700/TraesCS1D02G191100/TraesCS3B02G152200/TraesCS3B02G334500/TraesCS6B02G080000	-/-/-/-/-/-/-/-/-/-/-/-	12	7	TraesCS3D02G445400/TraesCS4B02G059100/TraesCS7D02G030700/TraesCS5B02G021800/TraesCS1D02G094700/TraesCS1D02G191100/TraesCS3B02G152200	5	TraesCS1D02G081200/TraesCS1D02G094900/TraesCS6A02G059600/TraesCS3B02G334500/TraesCS6B02G080000
MF	GO:0004867	serine-type endopeptidase inhibitor activity	57/15534	125/49975	0.000455228	0.0113366	TraesCS2D02G165800/TraesCS2D02G165500/TraesCS2A02G158700/TraesCS3D02G094200/TraesCS2B02G184400/TraesCS2D02G165600/TraesCS1A02G265900/TraesCS1A02G265800/TraesCS2B02G184300/TraesCS2A02G158800/TraesCS1D02G266100/TraesCS1B02G276500/TraesCS3D02G034200/TraesCS3A02G093900/TraesCS1B02G276700/TraesCS5D02G288900/TraesCS3D02G033800/TraesCS1D02G265900/TraesCS1B02G276900/TraesCS1B02G276800/TraesCS1D02G266000/…	-/-/-/-/-/-/-/-/-/-/-/-/-/-/-/-/-/-/-/-/-/-/-/-/-/-/-/-/-/-/-/-/-/-/-/-/-/-/-/-/-/-/-/-/-/-/-/-/-/-/-/-/-/-/-/-/-	57	46	TraesCS2D02G165800/TraesCS2D02G165500/TraesCS2A02G158700/TraesCS3D02G094200/TraesCS2B02G184400/TraesCS2D02G165600/TraesCS1A02G265900/TraesCS1A02G265800/TraesCS2B02G184300/TraesCS2A02G158800/TraesCS1D02G266100/TraesCS1B02G276500/TraesCS3D02G034200/TraesCS3A02G093900/TraesCS1B02G276700/TraesCS5D02G288900/TraesCS3D02G033800/TraesCS1D02G265900/TraesCS1B02G276900/TraesCS1B02G276800/TraesCS1D02G266000/…	11	TraesCS4D02G298300/TraesCS1B02G034000/TraesCS4A02G005700/novel.1613/TraesCS6D02G068900/TraesCS5B02G478300/TraesCS3A02G046300/TraesCS1A02G041400/TraesCS3B02G038400/TraesCS1B02G043800/TraesCS3B02G036900
MF	GO:0016616	oxidoreductase activity, acting on the CH-OH group of donors, NAD or NADP as acceptor	115/15534	284/49975	0.00047888	0.011553	TraesCS6D02G162800/TraesCS2B02G091400/TraesCS5D02G011900/TraesCS3A02G229700/TraesCS2A02G508900/TraesCS3A02G001700/novel.3850/TraesCS3B02G360600/TraesCS6A02G173700/novel.3225/TraesCS2B02G041700/TraesCS3A02G146800/TraesCS2D02G075200/TraesCS6B02G302400/TraesCS5A02G269300/TraesCS6B02G116700/TraesCS6B02G201600/TraesCS4A02G455900/TraesCS7D02G247800/TraesCS1B02G141700/TraesCS3A02G330600/TraesCS1B02G3736…	-/-/-/-/-/-/-/-/-/-/-/-/-/-/-/-/-/-/-/-/-/-/-/-/-/-/-/-/-/-/-/-/-/-/-/-/-/-/-/-/-/-/-/-/-/-/-/-/-/-/-/-/-/-/-/-/-/-/-/-/-/-/-/-/-/-/-/-/-/-/-/-/-/-/-/-/-/-/-/-/-/-/-/-/-/-/-/-/-/-/-/-/-/-/-/-/-/-/-/-/-/-/-/-/-/-/-/-/-/-/-/-/-/-/-	115	63	TraesCS6D02G162800/TraesCS2B02G091400/TraesCS5D02G011900/TraesCS2A02G508900/TraesCS3A02G001700/novel.3850/TraesCS6A02G173700/novel.3225/TraesCS2B02G041700/TraesCS3A02G146800/TraesCS2D02G075200/TraesCS6B02G116700/TraesCS6B02G201600/TraesCS4A02G455900/TraesCS2B02G362700/TraesCS1D02G222600/TraesCS1A02G348500/TraesCS2B02G047900/TraesCS1B02G363100/TraesCS2A02G076600/TraesCS2A02G028600/TraesCS3A02G1967…	52	TraesCS3A02G229700/TraesCS3B02G360600/TraesCS6B02G302400/TraesCS5A02G269300/TraesCS7D02G247800/TraesCS1B02G141700/TraesCS3A02G330600/TraesCS1B02G373600/TraesCS5B02G269600/TraesCS5D02G277500/TraesCS7B02G363700/TraesCS6D02G255200/TraesCS6B02G004400/TraesCS1D02G123400/TraesCS6B02G238500/TraesCS7A02G462900/TraesCS1B02G190400/TraesCS1D02G312600/TraesCS1A02G174000/TraesCS6D02G001700/TraesCS1A02G122500/…
MF	GO:0016861	intramolecular oxidoreductase activity, interconverting aldoses and ketoses	25/15534	45/49975	0.000568135	0.0124527	TraesCS3B02G392000/TraesCS3A02G359400/TraesCS6B02G084400/TraesCS4D02G150300/TraesCS3A02G073300/TraesCS3B02G087400/novel.12043/TraesCS3D02G073000/TraesCS6D02G061600/TraesCS6A02G063200/TraesCS7D02G337900/TraesCS2D02G117900/TraesCS7B02G241200/TraesCS5D02G253700/TraesCS7A02G341700/TraesCS2B02G137300/TraesCS5A02G247200/novel.11997/TraesCS5B02G244300/TraesCS1D02G041200/TraesCS3B02G039000/novel.3497/Tra…	-/-/-/-/-/-/-/-/-/-/-/-/-/-/-/-/-/-/-/-/-/-/-/-/-	25	7	TraesCS6B02G084400/TraesCS6D02G061600/TraesCS6A02G063200/TraesCS7D02G337900/TraesCS7B02G241200/TraesCS7A02G341700/novel.3497	18	TraesCS3B02G392000/TraesCS3A02G359400/TraesCS4D02G150300/TraesCS3A02G073300/TraesCS3B02G087400/novel.12043/TraesCS3D02G073000/TraesCS2D02G117900/TraesCS5D02G253700/TraesCS2B02G137300/TraesCS5A02G247200/novel.11997/TraesCS5B02G244300/TraesCS1D02G041200/TraesCS3B02G039000/TraesCS2A02G117300/TraesCS3A02G044800/TraesCS4B02G149400
MF	GO:0001871	pattern binding	141/15534	359/49975	0.000580012	0.0124527	TraesCS3B02G595500/TraesCS6B02G055400/TraesCS6D02G395900/TraesCS2A02G071800/TraesCS1D02G016200/TraesCS2D02G070600/TraesCS6B02G414900/TraesCS6D02G395600/TraesCS1D02G010100/TraesCS6D02G056600/TraesCS7A02G242800/TraesCS3D02G262200/TraesCS5D02G330900/TraesCS2B02G088100/TraesCS5A02G051200/TraesCS5D02G043500/TraesCSU02G047400/TraesCS2D02G070800/TraesCS3B02G295400/TraesCS2B02G151900/TraesCS3B02G059100/T…	-/-/-/-/-/-/-/-/-/-/-/-/-/-/-/-/-/-/-/-/-/-/-/-/-/-/-/-/-/-/-/-/-/-/-/-/-/-/-/-/-/-/-/-/-/-/-/-/-/-/-/-/-/-/-/-/-/-/-/-/-/-/-/-/-/-/-/-/-/-/-/-/-/-/-/-/-/-/-/-/-/-/-/-/-/-/-/-/-/-/-/-/-/-/-/-/-/-/-/-/-/-/-/-/-/-/-/-/-/-/-/-/-/-/-/-/-/-/-/-/-/-/-/-/-/-/-/-/-/-/-/-/-/-/-/-/-/-/-/-/-	141	83	TraesCS3B02G595500/TraesCS6D02G395900/TraesCS2A02G071800/TraesCS2D02G070600/TraesCS6B02G414900/TraesCS6D02G395600/TraesCS7A02G242800/TraesCS5D02G330900/TraesCS5A02G051200/TraesCS5D02G043500/TraesCSU02G047400/TraesCS2D02G070800/TraesCS2B02G151900/TraesCS1A02G017900/TraesCS2A02G071900/novel.2850/TraesCS5D02G374300/TraesCS2D02G002600/TraesCS2D02G070700/TraesCS3B02G141500/TraesCS2B02G580400/TraesCS1A…	58	TraesCS6B02G055400/TraesCS1D02G016200/TraesCS1D02G010100/TraesCS6D02G056600/TraesCS3D02G262200/TraesCS2B02G088100/TraesCS3B02G295400/TraesCS3B02G059100/TraesCS3D02G030600/TraesCS6A02G054500/TraesCS4A02G391100/TraesCS5D02G375400/TraesCS6B02G095800/TraesCS3A02G262000/TraesCS5A02G274100/TraesCS4D02G042300/TraesCS1A02G017700/TraesCS4A02G351700/TraesCS3A02G262100/TraesCSU02G009300/TraesCS5D02G375200/T…
MF	GO:0030247	polysaccharide binding	141/15534	359/49975	0.000580012	0.0124527	TraesCS3B02G595500/TraesCS6B02G055400/TraesCS6D02G395900/TraesCS2A02G071800/TraesCS1D02G016200/TraesCS2D02G070600/TraesCS6B02G414900/TraesCS6D02G395600/TraesCS1D02G010100/TraesCS6D02G056600/TraesCS7A02G242800/TraesCS3D02G262200/TraesCS5D02G330900/TraesCS2B02G088100/TraesCS5A02G051200/TraesCS5D02G043500/TraesCSU02G047400/TraesCS2D02G070800/TraesCS3B02G295400/TraesCS2B02G151900/TraesCS3B02G059100/T…	-/-/-/-/-/-/-/-/-/-/-/-/-/-/-/-/-/-/-/-/-/-/-/-/-/-/-/-/-/-/-/-/-/-/-/-/-/-/-/-/-/-/-/-/-/-/-/-/-/-/-/-/-/-/-/-/-/-/-/-/-/-/-/-/-/-/-/-/-/-/-/-/-/-/-/-/-/-/-/-/-/-/-/-/-/-/-/-/-/-/-/-/-/-/-/-/-/-/-/-/-/-/-/-/-/-/-/-/-/-/-/-/-/-/-/-/-/-/-/-/-/-/-/-/-/-/-/-/-/-/-/-/-/-/-/-/-/-/-/-/-	141	83	TraesCS3B02G595500/TraesCS6D02G395900/TraesCS2A02G071800/TraesCS2D02G070600/TraesCS6B02G414900/TraesCS6D02G395600/TraesCS7A02G242800/TraesCS5D02G330900/TraesCS5A02G051200/TraesCS5D02G043500/TraesCSU02G047400/TraesCS2D02G070800/TraesCS2B02G151900/TraesCS1A02G017900/TraesCS2A02G071900/novel.2850/TraesCS5D02G374300/TraesCS2D02G002600/TraesCS2D02G070700/TraesCS3B02G141500/TraesCS2B02G580400/TraesCS1A…	58	TraesCS6B02G055400/TraesCS1D02G016200/TraesCS1D02G010100/TraesCS6D02G056600/TraesCS3D02G262200/TraesCS2B02G088100/TraesCS3B02G295400/TraesCS3B02G059100/TraesCS3D02G030600/TraesCS6A02G054500/TraesCS4A02G391100/TraesCS5D02G375400/TraesCS6B02G095800/TraesCS3A02G262000/TraesCS5A02G274100/TraesCS4D02G042300/TraesCS1A02G017700/TraesCS4A02G351700/TraesCS3A02G262100/TraesCSU02G009300/TraesCS5D02G375200/T…
MF	GO:0016840	carbon-nitrogen lyase activity	49/15534	105/49975	0.000580696	0.0124527	TraesCS1D02G103500/TraesCS1B02G048300/TraesCS1B02G122800/TraesCS1A02G094900/TraesCS1D02G039400/TraesCS2B02G398200/TraesCS2D02G218700/TraesCS5B02G468300/TraesCS2A02G381000/TraesCS2B02G398000/TraesCS2D02G204700/TraesCS1B02G048200/TraesCS2A02G196700/TraesCS2D02G177900/TraesCS1D02G039500/TraesCS2D02G204400/TraesCS2B02G398400/TraesCS1D02G039300/TraesCS2A02G380800/TraesCS2B02G224300/TraesCS2A02G170200/…	-/-/-/-/-/-/-/-/-/-/-/-/-/-/-/-/-/-/-/-/-/-/-/-/-/-/-/-/-/-/-/-/-/-/-/-/-/-/-/-/-/-/-/-/-/-/-/-/-	49	13	TraesCS2A02G381000/TraesCS4B02G185000/TraesCS6A02G222700/TraesCS4D02G296200/TraesCS2D02G314600/TraesCS6A02G068300/TraesCS4D02G047500/TraesCS2B02G196500/TraesCS4D02G186300/TraesCS6D02G212200/TraesCS6B02G092200/TraesCS2A02G410500/TraesCS4B02G180400	36	TraesCS1D02G103500/TraesCS1B02G048300/TraesCS1B02G122800/TraesCS1A02G094900/TraesCS1D02G039400/TraesCS2B02G398200/TraesCS2D02G218700/TraesCS5B02G468300/TraesCS2B02G398000/TraesCS2D02G204700/TraesCS1B02G048200/TraesCS2A02G196700/TraesCS2D02G177900/TraesCS1D02G039500/TraesCS2D02G204400/TraesCS2B02G398400/TraesCS1D02G039300/TraesCS2A02G380800/TraesCS2B02G224300/TraesCS2A02G170200/TraesCS5B02G468400/…
MF	GO:0004834	tryptophan synthase activity	16/15534	25/49975	0.000702902	0.013832	TraesCS7A02G392800/TraesCS7D02G388400/TraesCS7B02G294800/TraesCS1B02G463100/TraesCS1D02G437700/TraesCS5D02G448500/TraesCS5D02G448400/novel.8575/TraesCS1A02G428400/TraesCS7D02G305300/TraesCS5A02G441100/TraesCS7B02G208700/TraesCS5B02G445200/TraesCS7A02G308600/TraesCS3A02G041800/TraesCS5A02G441300	-/-/-/-/-/-/-/-/-/-/-/-/-/-/-/-	16	10	TraesCS7A02G392800/TraesCS7D02G388400/TraesCS7B02G294800/TraesCS1B02G463100/TraesCS1D02G437700/TraesCS1A02G428400/TraesCS7D02G305300/TraesCS7B02G208700/TraesCS7A02G308600/TraesCS3A02G041800	6	TraesCS5D02G448500/TraesCS5D02G448400/novel.8575/TraesCS5A02G441100/TraesCS5B02G445200/TraesCS5A02G441300
MF	GO:0005516	calmodulin binding	66/15534	151/49975	0.000722411	0.013832	TraesCS5D02G422700/TraesCS4A02G046800/TraesCS3B02G433400/TraesCS5D02G422500/TraesCS4D02G257900/TraesCS5B02G096000/TraesCS5B02G108900/TraesCS5A02G090000/TraesCS5D02G102100/TraesCS4B02G258000/TraesCS7A02G254400/TraesCS5D02G102300/TraesCS5A02G090200/novel.4855/TraesCS5D02G422200/TraesCS2D02G081400/TraesCS6D02G185500/TraesCS2B02G097800/TraesCS3A02G400400/TraesCS4D02G319100/TraesCS7D02G252900/TraesCS4…	-/-/-/-/-/-/-/-/-/-/-/-/-/-/-/-/-/-/-/-/-/-/-/-/-/-/-/-/-/-/-/-/-/-/-/-/-/-/-/-/-/-/-/-/-/-/-/-/-/-/-/-/-/-/-/-/-/-/-/-/-/-/-/-/-/-	66	12	novel.4855/TraesCS2D02G081400/TraesCS6D02G185500/TraesCS2B02G097800/TraesCS1D02G261400/TraesCS4A02G218100/TraesCS5A02G486100/TraesCS5A02G276700/TraesCS1D02G205500/TraesCS4D02G093200/TraesCS6B02G191900/TraesCS1A02G202000	54	TraesCS5D02G422700/TraesCS4A02G046800/TraesCS3B02G433400/TraesCS5D02G422500/TraesCS4D02G257900/TraesCS5B02G096000/TraesCS5B02G108900/TraesCS5A02G090000/TraesCS5D02G102100/TraesCS4B02G258000/TraesCS7A02G254400/TraesCS5D02G102300/TraesCS5A02G090200/TraesCS5D02G422200/TraesCS3A02G400400/TraesCS4D02G319100/TraesCS7D02G252900/TraesCS4B02G322700/TraesCS1B02G060500/TraesCS7D02G027400/TraesCS5B02G095800/…
MF	GO:0008194	UDP-glycosyltransferase activity	164/15534	427/49975	0.000740426	0.013832	TraesCS6B02G468200/TraesCS3D02G094800/TraesCS3D02G308200/TraesCS7A02G555600/TraesCS3B02G110100/TraesCS2B02G236400/TraesCS7A02G033100/TraesCS3A02G094600/TraesCS1B02G081900/TraesCS7D02G552800/TraesCS7D02G029700/TraesCS3A02G294900/TraesCS3D02G258800/TraesCS6B02G238000/TraesCS7D02G159800/TraesCS6B02G335600/TraesCS7A02G320800/TraesCS4A02G456300/TraesCS7D02G508100/TraesCS3D02G269800/TraesCS1D02G064500/…	-/-/-/-/-/-/-/-/-/-/-/-/-/-/-/-/-/-/-/-/-/-/-/-/-/-/-/-/-/-/-/-/-/-/-/-/-/-/-/-/-/-/-/-/-/-/-/-/-/-/-/-/-/-/-/-/-/-/-/-/-/-/-/-/-/-/-/-/-/-/-/-/-/-/-/-/-/-/-/-/-/-/-/-/-/-/-/-/-/-/-/-/-/-/-/-/-/-/-/-/-/-/-/-/-/-/-/-/-/-/-/-/-/-/-/-/-/-/-/-/-/-/-/-/-/-/-/-/-/-/-/-/-/-/-/-/-/-/-/-/-/-/-/-/-/-/-/-/-/-/-/-/-/-/-/-/-/-/-/-/-/-/-/-	164	83	TraesCS6B02G468200/TraesCS3D02G094800/TraesCS3B02G110100/TraesCS2B02G236400/TraesCS3A02G094600/TraesCS1B02G081900/TraesCS6B02G335600/TraesCS1D02G064500/TraesCS1B02G351600/TraesCS2B02G109700/TraesCS1A02G064000/TraesCS1A02G339300/TraesCS4D02G249700/TraesCS3D02G140900/TraesCS5D02G261000/TraesCS6A02G307100/TraesCS1B02G419100/TraesCS3D02G289600/TraesCS1D02G341100/TraesCS1D02G102600/TraesCS2B02G109800/…	81	TraesCS3D02G308200/TraesCS7A02G555600/TraesCS7A02G033100/TraesCS7D02G552800/TraesCS7D02G029700/TraesCS3A02G294900/TraesCS3D02G258800/TraesCS6B02G238000/TraesCS7D02G159800/TraesCS7A02G320800/TraesCS4A02G456300/TraesCS7D02G508100/TraesCS3D02G269800/TraesCS7B02G221700/TraesCS7D02G317600/TraesCS7A02G158900/TraesCS6D02G192500/TraesCS1A02G196100/TraesCS3A02G245500/TraesCS7A02G518200/TraesCS2A02G040300/…
MF	GO:0046873	metal ion transmembrane transporter activity	140/15534	358/49975	0.000744527	0.013832	TraesCS7B02G318400/TraesCS4A02G410200/TraesCS4A02G294300/TraesCS3B02G265500/TraesCS5A02G233200/TraesCS4A02G046800/TraesCS3A02G233800/TraesCS7D02G211800/TraesCS4D02G308200/TraesCS7B02G116700/TraesCS4B02G019300/TraesCS4A02G050500/TraesCS4D02G257900/TraesCS4B02G310300/TraesCS5D02G401200/TraesCS1A02G333200/TraesCS2B02G345300/TraesCS4A02G066800/TraesCS2B02G610400/TraesCS7B02G318700/TraesCS1D02G335900/…	-/-/-/-/-/-/-/-/-/-/-/-/-/-/-/-/-/-/-/-/-/-/-/-/-/-/-/-/-/-/-/-/-/-/-/-/-/-/-/-/-/-/-/-/-/-/-/-/-/-/-/-/-/-/-/-/-/-/-/-/-/-/-/-/-/-/-/-/-/-/-/-/-/-/-/-/-/-/-/-/-/-/-/-/-/-/-/-/-/-/-/-/-/-/-/-/-/-/-/-/-/-/-/-/-/-/-/-/-/-/-/-/-/-/-/-/-/-/-/-/-/-/-/-/-/-/-/-/-/-/-/-/-/-/-/-/-/-/-/-	140	74	TraesCS4A02G294300/TraesCS5A02G233200/TraesCS7D02G211800/TraesCS7B02G116700/TraesCS4B02G019300/TraesCS4A02G050500/TraesCS2B02G345300/TraesCS4A02G066800/TraesCS2B02G610400/TraesCS7A02G209900/TraesCS5D02G240100/TraesCS7D02G451900/TraesCS2A02G336600/TraesCS7D02G066200/TraesCS1B02G128800/TraesCS4D02G254100/TraesCS7A02G464300/TraesCS4D02G017600/TraesCS7B02G364800/TraesCS7A02G469300/TraesCS3D02G439200/…	66	TraesCS7B02G318400/TraesCS4A02G410200/TraesCS3B02G265500/TraesCS4A02G046800/TraesCS3A02G233800/TraesCS4D02G308200/TraesCS4D02G257900/TraesCS4B02G310300/TraesCS5D02G401200/TraesCS1A02G333200/TraesCS7B02G318700/TraesCS1D02G335900/TraesCS3D02G219600/TraesCS4B02G258000/TraesCS3A02G202800/TraesCS7A02G254400/TraesCS1B02G346700/TraesCS2A02G116700/TraesCS2D02G118400/TraesCS3D02G206400/TraesCS7B02G106900/…
MF	GO:0005504	fatty acid binding	20/15534	34/49975	0.000752517	0.013832	TraesCS2A02G440500/TraesCS5A02G495400/TraesCS4D02G319600/TraesCS5B02G076100/TraesCS4B02G323400/TraesCS3D02G357700/TraesCS3A02G364300/TraesCS3D02G415400/TraesCS2D02G295000/TraesCS3B02G455200/TraesCS2A02G440300/TraesCS7B02G026200/TraesCS2A02G297100/TraesCS2B02G313300/TraesCS3B02G396400/TraesCS2D02G205600/TraesCS7A02G452100/TraesCS5A02G070100/TraesCS2B02G452100/TraesCS2A02G430800	-/-/-/-/-/-/-/-/-/-/-/-/-/-/-/-/-/-/-/-	20	14	TraesCS2A02G440500/TraesCS5B02G076100/TraesCS3D02G357700/TraesCS3A02G364300/TraesCS3D02G415400/TraesCS2D02G295000/TraesCS3B02G455200/TraesCS2A02G440300/TraesCS7B02G026200/TraesCS2A02G297100/TraesCS2B02G313300/TraesCS3B02G396400/TraesCS7A02G452100/TraesCS5A02G070100	6	TraesCS5A02G495400/TraesCS4D02G319600/TraesCS4B02G323400/TraesCS2D02G205600/TraesCS2B02G452100/TraesCS2A02G430800
MF	GO:0016157	sucrose synthase activity	20/15534	34/49975	0.000752517	0.013832	TraesCS7D02G552800/TraesCS7D02G159800/TraesCS7D02G508100/TraesCS7A02G158900/TraesCS7A02G518200/TraesCS7B02G063400/TraesCS7D02G036600/TraesCS6D02G133800/TraesCS4A02G140000/TraesCS6B02G173000/TraesCS7A02G040900/TraesCS7B02G434300/TraesCS2A02G406700/TraesCS7A02G557600/TraesCS4A02G446700/TraesCS7B02G482200/TraesCS6A02G144800/TraesCS3B02G461800/TraesCSU02G044500/TraesCS2D02G403600	-/-/-/-/-/-/-/-/-/-/-/-/-/-/-/-/-/-/-/-	20	5	TraesCS7D02G036600/TraesCS4A02G140000/TraesCS7A02G040900/TraesCS4A02G446700/TraesCS3B02G461800	15	TraesCS7D02G552800/TraesCS7D02G159800/TraesCS7D02G508100/TraesCS7A02G158900/TraesCS7A02G518200/TraesCS7B02G063400/TraesCS6D02G133800/TraesCS6B02G173000/TraesCS7B02G434300/TraesCS2A02G406700/TraesCS7A02G557600/TraesCS7B02G482200/TraesCS6A02G144800/TraesCSU02G044500/TraesCS2D02G403600
MF	GO:0008172	S-methyltransferase activity	11/15534	15/49975	0.000938854	0.0168557	TraesCS5B02G022800/TraesCS4B02G242700/TraesCS5A02G024900/TraesCS4A02G065100/TraesCS4D02G242100/TraesCS5D02G031300/TraesCS4B02G014700/TraesCS4A02G298700/TraesCS5B02G063300/TraesCS4D02G012900/TraesCS5D02G064400	-/-/-/-/-/-/-/-/-/-/-	11	10	TraesCS5B02G022800/TraesCS4B02G242700/TraesCS5A02G024900/TraesCS4A02G065100/TraesCS4D02G242100/TraesCS5D02G031300/TraesCS4B02G014700/TraesCS4A02G298700/TraesCS5B02G063300/TraesCS4D02G012900	1	TraesCS5D02G064400
MF	GO:0004805	trehalose-phosphatase activity	16/15534	26/49975	0.00130132	0.0228322	TraesCS6A02G248400/TraesCS1A02G210400/TraesCS1B02G224300/TraesCS6D02G230500/TraesCS5B02G193100/TraesCS5D02G200800/TraesCS1D02G213700/TraesCS6B02G276300/TraesCS2B02G187000/TraesCS5A02G190000/TraesCS2A02G161100/TraesCS2B02G187100/TraesCS7B02G085800/TraesCS6A02G301800/TraesCS6D02G281100/TraesCS7D02G182600	-/-/-/-/-/-/-/-/-/-/-/-/-/-/-/-	16	5	TraesCS2B02G187000/TraesCS2A02G161100/TraesCS2B02G187100/TraesCS6A02G301800/TraesCS6D02G281100	11	TraesCS6A02G248400/TraesCS1A02G210400/TraesCS1B02G224300/TraesCS6D02G230500/TraesCS5B02G193100/TraesCS5D02G200800/TraesCS1D02G213700/TraesCS6B02G276300/TraesCS5A02G190000/TraesCS7B02G085800/TraesCS7D02G182600
MF	GO:0005315	inorganic phosphate transmembrane transporter activity	19/15534	33/49975	0.00145216	0.0249126	TraesCS5B02G470100/TraesCS5A02G460300/TraesCS4B02G336400/TraesCS4B02G317200/TraesCS4A02G414400/TraesCS5D02G472000/TraesCS7A02G427700/TraesCS4A02G359900/TraesCS4A02G360000/TraesCS4D02G313800/TraesCS4B02G315100/TraesCS5B02G512000/TraesCS4D02G313700/TraesCS4B02G317100/TraesCS4D02G332100/TraesCS4A02G416400/TraesCS4A02G416500/TraesCS4A02G416600/TraesCS6A02G208200	-/-/-/-/-/-/-/-/-/-/-/-/-/-/-/-/-/-/-	19	14	TraesCS5B02G470100/TraesCS5A02G460300/TraesCS4B02G317200/TraesCS4A02G414400/TraesCS5D02G472000/TraesCS7A02G427700/TraesCS4D02G313800/TraesCS4B02G315100/TraesCS4D02G313700/TraesCS4B02G317100/TraesCS4D02G332100/TraesCS4A02G416400/TraesCS4A02G416500/TraesCS4A02G416600	5	TraesCS4B02G336400/TraesCS4A02G359900/TraesCS4A02G360000/TraesCS5B02G512000/TraesCS6A02G208200
MF	GO:0016860	intramolecular oxidoreductase activity	43/15534	94/49975	0.00198433	0.0333023	TraesCS2D02G479600/TraesCS2A02G480300/TraesCS3B02G392000/TraesCS2B02G505100/TraesCS3A02G359400/TraesCS6B02G084400/TraesCS4D02G150300/TraesCS4B02G064100/TraesCS3A02G073300/TraesCS3B02G087400/TraesCS5D02G005800/TraesCS4A02G214200/TraesCS4D02G098400/TraesCS4A02G250800/novel.12043/TraesCS3D02G073000/TraesCS5B02G029700/TraesCS6D02G061600/TraesCS6A02G063200/TraesCS2A02G384200/TraesCS7D02G337900/TraesCS…	-/-/-/-/-/-/-/-/-/-/-/-/-/-/-/-/-/-/-/-/-/-/-/-/-/-/-/-/-/-/-/-/-/-/-/-/-/-/-/-/-/-/-	43	13	TraesCS6B02G084400/TraesCS4A02G214200/TraesCS4D02G098400/TraesCS6D02G061600/TraesCS6A02G063200/TraesCS7D02G337900/TraesCS7B02G241200/TraesCS7A02G341700/TraesCS4B02G101800/TraesCS6A02G334800/novel.3497/TraesCS3B02G532200/TraesCS6B02G005500	30	TraesCS2D02G479600/TraesCS2A02G480300/TraesCS3B02G392000/TraesCS2B02G505100/TraesCS3A02G359400/TraesCS4D02G150300/TraesCS4B02G064100/TraesCS3A02G073300/TraesCS3B02G087400/TraesCS5D02G005800/TraesCS4A02G250800/novel.12043/TraesCS3D02G073000/TraesCS5B02G029700/TraesCS2A02G384200/TraesCS2D02G117900/TraesCS4D02G063000/TraesCS5D02G253700/TraesCS2B02G137300/TraesCS5A02G247200/novel.11997/TraesCS2B02G40…
MF	GO:0019825	oxygen binding	8/15534	10/49975	0.00205561	0.0337645	TraesCS4A02G061700/TraesCS4B02G237300/novel.13393/TraesCS4D02G238600/TraesCS7D02G354100/TraesCS7A02G369100/TraesCS1B02G350800/TraesCS7B02G259300	-/-/-/-/-/-/-/-	8	1	novel.13393	7	TraesCS4A02G061700/TraesCS4B02G237300/TraesCS4D02G238600/TraesCS7D02G354100/TraesCS7A02G369100/TraesCS1B02G350800/TraesCS7B02G259300
MF	GO:0008422	beta-glucosidase activity	11/15534	16/49975	0.00215892	0.0347227	TraesCS3A02G483000/TraesCS3A02G398000/TraesCS3D02G477300/TraesCS3B02G430000/TraesCS3A02G482200/TraesCS3D02G391900/TraesCS4A02G175900/TraesCS4D02G248000/TraesCS2B02G600200/TraesCS3B02G528500/TraesCS4B02G248600	-/-/-/-/-/-/GLC1/-/-/-/-	11	9	TraesCS3A02G483000/TraesCS3A02G398000/TraesCS3D02G477300/TraesCS3B02G430000/TraesCS3A02G482200/TraesCS3D02G391900/TraesCS4D02G248000/TraesCS3B02G528500/TraesCS4B02G248600	2	TraesCS4A02G175900/TraesCS2B02G600200
MF	GO:0015926	glucosidase activity	25/15534	49/49975	0.00282962	0.0437355	TraesCS3A02G483000/TraesCS3A02G398000/TraesCS3D02G477300/TraesCS3B02G430000/TraesCS3A02G482200/TraesCS3D02G391900/TraesCS4A02G484800/TraesCS4A02G175900/TraesCS6D02G026600/TraesCS4D02G248000/TraesCS2B02G600200/TraesCS7A02G010200/TraesCS6D02G026300/TraesCS6B02G031500/TraesCS6A02G023200/TraesCS6D02G026500/TraesCS6B02G031300/TraesCS7D02G010000/TraesCS3B02G528500/TraesCS4A02G485900/TraesCS6A02G023300/…	-/-/-/-/-/-/-/GLC1/-/-/-/-/-/-/-/-/-/-/-/-/-/-/-/-/-	25	12	TraesCS3A02G483000/TraesCS3A02G398000/TraesCS3D02G477300/TraesCS3B02G430000/TraesCS3A02G482200/TraesCS3D02G391900/TraesCS4D02G248000/TraesCS3B02G528500/TraesCS4A02G485900/TraesCS4B02G248600/TraesCS7A02G009100/TraesCS4A02G486000	13	TraesCS4A02G484800/TraesCS4A02G175900/TraesCS6D02G026600/TraesCS2B02G600200/TraesCS7A02G010200/TraesCS6D02G026300/TraesCS6B02G031500/TraesCS6A02G023200/TraesCS6D02G026500/TraesCS6B02G031300/TraesCS7D02G010000/TraesCS6A02G023300/TraesCS6D02G026400
MF	GO:0015079	potassium ion transmembrane transporter activity	54/15534	125/49975	0.00283261	0.0437355	TraesCS7B02G318400/TraesCS4A02G410200/TraesCS3B02G265500/TraesCS5A02G233200/TraesCS3A02G233800/TraesCS7D02G211800/TraesCS4D02G308200/TraesCS7B02G116700/TraesCS4B02G310300/TraesCS5D02G401200/TraesCS7B02G318700/TraesCS7A02G209900/TraesCS5D02G240100/TraesCS3D02G219600/TraesCS7D02G066200/TraesCS2A02G116700/TraesCS2D02G118400/TraesCS7A02G469300/TraesCS3D02G439200/TraesCS7B02G106900/TraesCS2D02G287300/…	-/-/-/-/-/-/-/-/-/-/-/-/-/-/-/-/-/-/-/-/-/-/-/-/-/-/-/-/-/-/-/-/-/-/-/-/-/-/-/-/-/-/-/-/-/-/-/-/-/-/-/-/-/-	54	23	TraesCS5A02G233200/TraesCS7D02G211800/TraesCS7B02G116700/TraesCS7A02G209900/TraesCS5D02G240100/TraesCS7D02G066200/TraesCS7A02G469300/TraesCS3D02G439200/TraesCS2A02G107100/TraesCS2D02G419000/TraesCS2B02G123700/TraesCS6A02G294200/TraesCS7D02G456900/TraesCS7A02G071000/TraesCS7B02G371100/TraesCS2B02G441100/TraesCS5A02G366100/TraesCS5D02G183300/TraesCS4A02G298900/novel.6675/TraesCS3A02G446600/TraesCS3…	31	TraesCS7B02G318400/TraesCS4A02G410200/TraesCS3B02G265500/TraesCS3A02G233800/TraesCS4D02G308200/TraesCS4B02G310300/TraesCS5D02G401200/TraesCS7B02G318700/TraesCS3D02G219600/TraesCS2A02G116700/TraesCS2D02G118400/TraesCS7B02G106900/TraesCS2D02G287300/TraesCS2B02G135900/TraesCS2D02G520900/TraesCS7D02G203200/TraesCS6D02G273100/TraesCS5A02G198700/TraesCS7D02G388900/TraesCS1A02G320400/TraesCS4D02G170900/…
MF	GO:0004427	inorganic diphosphatase activity	20/15534	37/49975	0.00307262	0.046511	TraesCS1A02G253600/TraesCS7A02G517700/TraesCS1D02G344800/TraesCS7B02G433800/TraesCS1D02G273500/TraesCS3B02G611800/TraesCS3D02G539900/TraesCS7B02G042600/TraesCS3A02G534700/TraesCS1D02G253200/TraesCS1B02G264600/TraesCS7D02G507600/TraesCS2D02G587100/TraesCS3B02G611600/TraesCS1B02G283300/TraesCS1B02G049200/TraesCS6A02G272300/TraesCS1A02G273500/TraesCS6B02G299800/TraesCS3D02G540100	-/-/-/-/-/-/-/-/-/-/-/-/-/-/-/-/-/-/-/-	20	10	TraesCS1A02G253600/TraesCS7A02G517700/TraesCS1D02G344800/TraesCS7B02G433800/TraesCS7B02G042600/TraesCS1D02G253200/TraesCS1B02G264600/TraesCS7D02G507600/TraesCS6A02G272300/TraesCS6B02G299800	10	TraesCS1D02G273500/TraesCS3B02G611800/TraesCS3D02G539900/TraesCS3A02G534700/TraesCS2D02G587100/TraesCS3B02G611600/TraesCS1B02G283300/TraesCS1B02G049200/TraesCS1A02G273500/TraesCS3D02G540100
