# Supplementary material for: Comparative transcriptomic and metabolic profiling provides insight into the mechanism by which the autophagy inhibitor 3-MA enhances salt stress sensitivity in wheat seedlings
Source: BMC Plant Biol. 2021 Dec 6;21:577. doi: 10.1186/s12870-021-03351-5 (PMC8647401; doi:10.1186/s12870-021-03351-5)
Supplement: Supplementary file 5 — Additional file 5: Table S2. The GO enrichment of DEGs in leaves of wheat seedlings under NaCl stress. [file 12870_2021_3351_MOESM5_ESM.xlsx]

## Sheet: TYvsCY_GOenrich_significant
Table S2 The GO enrichment of DEGs in leaves of wheat seedlings under NaCl stress
Category	GOID	Description	GeneRatio	BgRatio	pvalue	padj	geneID	geneName	Count	Up	Up_Gene_id	Down	Down_Gene_id
BP	GO:0015979	photosynthesis	246/7221	465/30729	2.50303e-43	4.58054e-40	TraesCS1D02G375000/TraesCS6B02G122800/TraesCS5B02G322900/TraesCS1D02G428800/TraesCS5D02G329200/TraesCS1B02G452100/TraesCS6A02G094600/TraesCS6A02G093700/TraesCS5A02G322500/TraesCS6A02G094200/TraesCS1D02G375100/TraesCS1A02G420900/TraesCS1A02G403800/TraesCS2B02G079500/TraesCS2A02G204800/TraesCS6D02G088800/TraesCS2A02G067100/TraesCS2A02G342600/TraesCS5B02G462900/TraesCS1A02G306600/TraesCS2A02G067000/…	-/-/-/-/-/-/-/-/-/-/-/-/-/-/-/-/-/-/-/-/-/-/-/-/-/-/-/-/-/-/-/-/-/-/-/-/-/-/-/-/-/-/-/-/-/-/-/-/-/-/-/-/-/-/-/-/-/-/-/-/-/-/-/-/-/-/-/-/-/-/-/-/-/-/-/-/-/-/-/-/-/-/-/-/-/-/-/-/-/-/-/-/-/-/-/-/-/-/-/-/-/-/-/-/-/-/-/-/-/-/-/-/-/-/-/-/-/-/-/-/-/-/-/-/-/-/-/-/-/-/-/-/-/-/-/-/-/-/-/psbM/-/-/-/-/-/-/-/-/-/-/-/-/-/-/-/-/-/-/-/-/-/-/-/-/-/-/-/-/-/petC/-/-/-/-/-/-/-/-/-/-/-/-/-/-/-/-/-/-/-/-/-/-/-/-/-/-/-…	246	7	TraesCS6D02G244900/TraesCS6B02G297400/TraesCS3D02G332100/TraesCS6A02G270100/TraesCS6D02G213400/TraesCS3A02G338600/TraesCS7D02G492200	239	TraesCS1D02G375000/TraesCS6B02G122800/TraesCS5B02G322900/TraesCS1D02G428800/TraesCS5D02G329200/TraesCS1B02G452100/TraesCS6A02G094600/TraesCS6A02G093700/TraesCS5A02G322500/TraesCS6A02G094200/TraesCS1D02G375100/TraesCS1A02G420900/TraesCS1A02G403800/TraesCS2B02G079500/TraesCS2A02G204800/TraesCS6D02G088800/TraesCS2A02G067100/TraesCS2A02G342600/TraesCS5B02G462900/TraesCS1A02G306600/TraesCS2A02G067000/…
BP	GO:0009765	photosynthesis, light harvesting	79/7221	92/30729	1.10429e-36	1.01043e-33	TraesCS1D02G375000/TraesCS6B02G122800/TraesCS5B02G322900/TraesCS5D02G329200/TraesCS6A02G094600/TraesCS6A02G093700/TraesCS5A02G322500/TraesCS6A02G094200/TraesCS1D02G375100/TraesCS1A02G403800/TraesCS2A02G204800/TraesCS6D02G088800/TraesCS2A02G342600/TraesCS5B02G462900/TraesCS1A02G306600/TraesCS7B02G103300/TraesCS5B02G462800/TraesCS2B02G340300/TraesCS2D02G320900/TraesCS1D02G428200/TraesCS5A02G454300/…	-/-/-/-/-/-/-/-/-/-/-/-/-/-/-/-/-/-/-/-/-/-/-/-/-/-/-/-/-/-/-/-/-/-/-/-/-/-/-/-/-/-/-/-/-/-/-/-/-/-/-/-/-/-/-/-/-/-/-/-/-/-/-/-/-/-/-/-/-/-/-/-/-/-/-/-/-/-/-	79	0		79	TraesCS1D02G375000/TraesCS6B02G122800/TraesCS5B02G322900/TraesCS5D02G329200/TraesCS6A02G094600/TraesCS6A02G093700/TraesCS5A02G322500/TraesCS6A02G094200/TraesCS1D02G375100/TraesCS1A02G403800/TraesCS2A02G204800/TraesCS6D02G088800/TraesCS2A02G342600/TraesCS5B02G462900/TraesCS1A02G306600/TraesCS7B02G103300/TraesCS5B02G462800/TraesCS2B02G340300/TraesCS2D02G320900/TraesCS1D02G428200/TraesCS5A02G454300/…
BP	GO:0019684	photosynthesis, light reaction	125/7221	225/30729	3.30062e-25	2.01338e-22	TraesCS1D02G375000/TraesCS6B02G122800/TraesCS5B02G322900/TraesCS5D02G329200/TraesCS6A02G094600/TraesCS6A02G093700/TraesCS5A02G322500/TraesCS6A02G094200/TraesCS1D02G375100/TraesCS1A02G403800/TraesCS2A02G204800/TraesCS6D02G088800/TraesCS2A02G342600/TraesCS5B02G462900/TraesCS1A02G306600/TraesCS7B02G103300/TraesCS5B02G462800/TraesCS2B02G340300/TraesCS2D02G320900/TraesCS1D02G428200/TraesCS5A02G454300/…	-/-/-/-/-/-/-/-/-/-/-/-/-/-/-/-/-/-/-/-/-/-/-/-/-/-/-/-/-/-/-/-/-/-/-/-/-/-/-/-/-/-/-/-/-/-/-/-/-/-/-/-/-/-/-/-/-/-/-/-/-/-/-/-/-/-/-/-/-/-/-/psbM/-/-/-/-/-/-/-/-/-/-/-/-/-/-/-/-/-/-/-/-/-/-/-/-/-/-/-/-/FBP/-/-/-/-/-/-/-/-/-/-/-/-/-/-/-/-/-/-/-/-/-/-/-/-	125	3	TraesCS6D02G244900/TraesCS6B02G297400/TraesCS6A02G270100	122	TraesCS1D02G375000/TraesCS6B02G122800/TraesCS5B02G322900/TraesCS5D02G329200/TraesCS6A02G094600/TraesCS6A02G093700/TraesCS5A02G322500/TraesCS6A02G094200/TraesCS1D02G375100/TraesCS1A02G403800/TraesCS2A02G204800/TraesCS6D02G088800/TraesCS2A02G342600/TraesCS5B02G462900/TraesCS1A02G306600/TraesCS7B02G103300/TraesCS5B02G462800/TraesCS2B02G340300/TraesCS2D02G320900/TraesCS1D02G428200/TraesCS5A02G454300/…
BP	GO:0018298	protein-chromophore linkage	55/7221	75/30729	9.58783e-20	4.38643e-17	TraesCS1D02G375000/TraesCS6B02G122800/TraesCS5B02G322900/TraesCS5D02G329200/TraesCS6A02G093700/TraesCS5A02G322500/TraesCS1A02G403800/TraesCS2A02G204800/TraesCS6D02G088800/TraesCS2A02G342600/TraesCS7B02G103300/TraesCS5B02G462800/TraesCS2B02G340300/TraesCS2D02G320900/TraesCS1D02G428200/TraesCS5A02G454300/TraesCS7A02G276400/TraesCS5A02G454200/TraesCS4B02G089500/TraesCS4A02G226900/TraesCS7D02G227300/…	-/-/-/-/-/-/-/-/-/-/-/-/-/-/-/-/-/-/-/-/-/-/-/-/-/-/-/-/-/-/-/-/-/-/-/-/-/-/-/-/-/-/-/-/-/-/-/-/-/-/-/-/-/-/-	55	0		55	TraesCS1D02G375000/TraesCS6B02G122800/TraesCS5B02G322900/TraesCS5D02G329200/TraesCS6A02G093700/TraesCS5A02G322500/TraesCS1A02G403800/TraesCS2A02G204800/TraesCS6D02G088800/TraesCS2A02G342600/TraesCS7B02G103300/TraesCS5B02G462800/TraesCS2B02G340300/TraesCS2D02G320900/TraesCS1D02G428200/TraesCS5A02G454300/TraesCS7A02G276400/TraesCS5A02G454200/TraesCS4B02G089500/TraesCS4A02G226900/TraesCS7D02G227300/…
BP	GO:0015977	carbon fixation	37/7221	45/30729	1.36036e-16	4.97892e-14	TraesCS7D02G333900/TraesCS2B02G079500/TraesCS2A02G067100/TraesCS2A02G067000/TraesCS2A02G067300/TraesCS2B02G079400/TraesCS2A02G067200/TraesCS2D02G065400/TraesCS2D02G065600/TraesCS7B02G237900/TraesCS7A02G345400/TraesCS5A02G165400/TraesCS5B02G162800/TraesCS5B02G162600/TraesCS2B02G079300/TraesCS5D02G169600/TraesCS5D02G169900/TraesCS5A02G165700/TraesCS3D02G150500/TraesCS2D02G065300/TraesCS2B02G078900/…	-/-/-/-/-/-/-/-/-/-/-/-/-/-/-/-/-/-/-/-/-/-/-/-/-/-/-/-/-/-/-/-/-/FBP/-/-/-	37	3	TraesCS5B02G179800/TraesCS5D02G186200/TraesCS5A02G181800	34	TraesCS7D02G333900/TraesCS2B02G079500/TraesCS2A02G067100/TraesCS2A02G067000/TraesCS2A02G067300/TraesCS2B02G079400/TraesCS2A02G067200/TraesCS2D02G065400/TraesCS2D02G065600/TraesCS7B02G237900/TraesCS7A02G345400/TraesCS5A02G165400/TraesCS5B02G162800/TraesCS5B02G162600/TraesCS2B02G079300/TraesCS5D02G169600/TraesCS5D02G169900/TraesCS5A02G165700/TraesCS3D02G150500/TraesCS2D02G065300/TraesCS2B02G078900/…
BP	GO:0006414	translational elongation	51/7221	88/30729	4.24674e-12	1.29526e-09	TraesCS7B02G217900/TraesCS2B02G147700/TraesCS1D02G276700/TraesCS2D02G291600/TraesCS7D02G313800/TraesCS7D02G360200/TraesCS7A02G362900/TraesCS5A02G415400/TraesCS2B02G310300/TraesCS7A02G316300/TraesCS5D02G423400/TraesCS7B02G319200/TraesCS2A02G125200/TraesCS2A02G169800/TraesCS5B02G418200/TraesCS2D02G128300/TraesCS2D02G177300/TraesCS5A02G415600/TraesCS2B02G196100/TraesCS7D02G411600/TraesCS4A02G107700/…	-/-/-/-/-/-/-/-/-/-/TEF1/-/-/-/TEF1/-/-/-/-/-/-/-/TEF1/TEF1/-/-/-/-/TEF1/-/-/-/TEF1/-/-/-/-/-/-/-/-/-/-/-/TEF1/-/-/-/-/-/-	51	51	TraesCS7B02G217900/TraesCS2B02G147700/TraesCS1D02G276700/TraesCS2D02G291600/TraesCS7D02G313800/TraesCS7D02G360200/TraesCS7A02G362900/TraesCS5A02G415400/TraesCS2B02G310300/TraesCS7A02G316300/TraesCS5D02G423400/TraesCS7B02G319200/TraesCS2A02G125200/TraesCS2A02G169800/TraesCS5B02G418200/TraesCS2D02G128300/TraesCS2D02G177300/TraesCS5A02G415600/TraesCS2B02G196100/TraesCS7D02G411600/TraesCS4A02G107700/…	0
BP	GO:0009853	photorespiration	27/7221	35/30729	3.05702e-11	7.99193e-09	TraesCS2B02G079500/TraesCS2A02G067100/TraesCS2A02G067000/TraesCS2A02G067300/TraesCS2B02G079400/TraesCS2A02G067200/TraesCS2D02G065400/TraesCS2D02G065600/TraesCS5A02G165400/TraesCS5B02G162800/TraesCS5B02G162600/TraesCS2B02G079300/TraesCS5D02G169600/TraesCS5D02G169900/TraesCS5A02G165700/TraesCS2D02G065300/TraesCS2B02G078900/TraesCS2D02G065200/TraesCS2B02G079100/TraesCS2D02G065100/TraesCS2A02G066700/…	-/-/-/-/-/-/-/-/-/-/-/-/-/-/-/-/-/-/-/-/-/-/-/-/-/-/-	27	0		27	TraesCS2B02G079500/TraesCS2A02G067100/TraesCS2A02G067000/TraesCS2A02G067300/TraesCS2B02G079400/TraesCS2A02G067200/TraesCS2D02G065400/TraesCS2D02G065600/TraesCS5A02G165400/TraesCS5B02G162800/TraesCS5B02G162600/TraesCS2B02G079300/TraesCS5D02G169600/TraesCS5D02G169900/TraesCS5A02G165700/TraesCS2D02G065300/TraesCS2B02G078900/TraesCS2D02G065200/TraesCS2B02G079100/TraesCS2D02G065100/TraesCS2A02G066700/…
BP	GO:0033013	tetrapyrrole metabolic process	66/7221	150/30729	2.44204e-08	5.58617e-06	TraesCS7A02G260800/TraesCS2A02G134000/TraesCS7D02G261800/TraesCS7B02G158800/TraesCS2D02G136200/TraesCS2B02G157600/TraesCS6B02G171600/TraesCS5A02G063800/TraesCS5D02G074800/TraesCS1A02G173100/TraesCS1D02G226100/TraesCS6D02G132500/TraesCS6A02G143300/TraesCS1D02G224900/TraesCS4D02G126600/TraesCS7A02G375400/TraesCS1B02G075200/TraesCS3D02G225500/TraesCS5B02G049800/TraesCS4A02G186900/TraesCS2A02G239200/…	-/-/-/-/-/-/-/-/-/-/-/-/-/-/-/-/-/-/-/-/-/-/-/-/-/-/-/-/-/-/-/-/-/-/-/-/-/-/-/-/-/-/-/-/-/-/-/-/-/-/-/-/-/-/-/-/-/-/-/-/-/-/-/-/-/-	66	25	TraesCS7A02G260800/TraesCS7D02G261800/TraesCS7B02G158800/TraesCS6B02G171600/TraesCS1D02G226100/TraesCS6D02G132500/TraesCS6A02G143300/TraesCS4D02G126600/TraesCS5B02G049800/TraesCS4A02G186900/TraesCS2A02G239200/TraesCS6B02G125500/TraesCS2D02G246100/TraesCS3B02G254400/TraesCS2A02G426900/TraesCS4B02G131800/TraesCS3A02G433200/TraesCS6D02G085400/TraesCS4A02G136400/TraesCS3B02G469000/TraesCS4D02G170800/…	41	TraesCS2A02G134000/TraesCS2D02G136200/TraesCS2B02G157600/TraesCS5A02G063800/TraesCS5D02G074800/TraesCS1A02G173100/TraesCS1D02G224900/TraesCS7A02G375400/TraesCS1B02G075200/TraesCS3D02G225500/TraesCS2D02G563600/TraesCS2B02G593000/TraesCS3B02G256800/TraesCS1D02G131200/TraesCS1D02G165600/TraesCS1B02G150400/TraesCS3A02G506200/TraesCS1D02G262100/TraesCS2B02G154700/TraesCS1B02G252900/TraesCS7D02G371900/…
BP	GO:0006560	proline metabolic process	17/7221	21/30729	4.4079e-08	8.96273e-06	TraesCS1D02G212400/TraesCS1A02G209100/TraesCS3B02G395900/TraesCS1B02G223300/TraesCS3D02G357200/TraesCS3A02G363700/TraesCS1B02G290600/TraesCS1B02G374500/TraesCS1A02G281400/TraesCS3D02G157800/TraesCS1D02G280700/TraesCS3B02G538100/TraesCS1A02G357900/TraesCS5A02G465100/TraesCS1D02G362700/TraesCS3D02G483400/TraesCS5D02G384500	-/-/-/-/-/-/-/-/-/-/-/-/-/-/-/-/-	17	13	TraesCS3B02G395900/TraesCS3D02G357200/TraesCS3A02G363700/TraesCS1B02G290600/TraesCS1B02G374500/TraesCS1A02G281400/TraesCS3D02G157800/TraesCS1D02G280700/TraesCS3B02G538100/TraesCS1A02G357900/TraesCS1D02G362700/TraesCS3D02G483400/TraesCS5D02G384500	4	TraesCS1D02G212400/TraesCS1A02G209100/TraesCS1B02G223300/TraesCS5A02G465100
BP	GO:0006778	porphyrin-containing compound metabolic process	58/7221	130/30729	9.27876e-08	1.69801e-05	TraesCS2A02G134000/TraesCS2D02G136200/TraesCS2B02G157600/TraesCS1A02G173100/TraesCS1D02G226100/TraesCS1D02G224900/TraesCS4D02G126600/TraesCS7A02G375400/TraesCS1B02G075200/TraesCS3D02G225500/TraesCS5B02G049800/TraesCS4A02G186900/TraesCS2A02G239200/TraesCS2D02G563600/TraesCS2B02G593000/TraesCS3B02G256800/TraesCS6B02G125500/TraesCS1D02G131200/TraesCS1D02G165600/TraesCS1B02G150400/TraesCS2D02G246100/…	-/-/-/-/-/-/-/-/-/-/-/-/-/-/-/-/-/-/-/-/-/-/-/-/-/-/-/-/-/-/-/-/-/-/-/-/-/-/-/-/-/-/-/-/-/-/-/-/-/-/-/-/-/-/-/-/-/-	58	19	TraesCS1D02G226100/TraesCS4D02G126600/TraesCS5B02G049800/TraesCS4A02G186900/TraesCS2A02G239200/TraesCS6B02G125500/TraesCS2D02G246100/TraesCS3B02G254400/TraesCS2A02G426900/TraesCS4B02G131800/TraesCS3A02G433200/TraesCS6D02G085400/TraesCS4A02G136400/TraesCS3B02G469000/TraesCS4D02G170800/TraesCS2B02G447300/TraesCS5A02G045700/TraesCS7B02G314800/TraesCS5D02G364100	39	TraesCS2A02G134000/TraesCS2D02G136200/TraesCS2B02G157600/TraesCS1A02G173100/TraesCS1D02G224900/TraesCS7A02G375400/TraesCS1B02G075200/TraesCS3D02G225500/TraesCS2D02G563600/TraesCS2B02G593000/TraesCS3B02G256800/TraesCS1D02G131200/TraesCS1D02G165600/TraesCS1B02G150400/TraesCS3A02G506200/TraesCS1D02G262100/TraesCS2B02G154700/TraesCS1B02G252900/TraesCS7D02G371900/TraesCS1B02G272700/TraesCS1D02G058300/…
BP	GO:0009308	amine metabolic process	80/7221	200/30729	1.43074e-07	2.38024e-05	TraesCS7B02G232700/TraesCS2B02G579000/TraesCS5B02G561300/TraesCS7D02G328500/TraesCS7A02G350100/TraesCS1B02G176000/TraesCS6D02G202500/TraesCS7D02G266000/TraesCS5D02G447900/TraesCS3B02G344600/TraesCS5B02G561400/TraesCS4A02G318100/TraesCS2D02G352900/TraesCS5D02G568400/TraesCS3D02G475800/TraesCS2A02G355400/TraesCS3B02G525300/TraesCS7D02G265900/TraesCS2B02G372900/TraesCS5A02G441300/TraesCS5B02G348300/…	-/-/-/-/-/-/-/-/-/-/-/-/-/-/-/-/-/-/-/-/-/-/-/-/-/-/-/-/-/-/-/-/-/-/-/-/-/-/-/-/-/-/-/-/-/-/-/-/-/-/-/-/-/-/-/-/-/-/-/-/-/-/-/-/-/-/-/-/-/-/-/-/-/-/-/-/-/-/-/-	80	30	TraesCS7B02G232700/TraesCS7D02G328500/TraesCS7A02G350100/TraesCS7D02G266000/TraesCS5D02G447900/TraesCS7D02G265900/TraesCS4B02G214500/TraesCS5B02G444600/TraesCS2D02G075000/TraesCS4A02G413200/TraesCS5D02G260300/TraesCS5B02G444300/TraesCS1D02G437700/TraesCS7D02G388400/TraesCS1A02G428400/TraesCS4B02G183900/TraesCS2B02G276300/TraesCS5B02G158200/TraesCS7A02G536900/TraesCS2B02G091300/TraesCS2A02G076300/…	50	TraesCS2B02G579000/TraesCS5B02G561300/TraesCS1B02G176000/TraesCS6D02G202500/TraesCS3B02G344600/TraesCS5B02G561400/TraesCS4A02G318100/TraesCS2D02G352900/TraesCS5D02G568400/TraesCS3D02G475800/TraesCS2A02G355400/TraesCS3B02G525300/TraesCS2B02G372900/TraesCS5A02G441300/TraesCS5B02G348300/TraesCS1A02G159600/TraesCS6A02G219500/TraesCS3D02G038500/TraesCS3A02G321100/novel.8190/TraesCS3A02G481000/TraesCS2…
BP	GO:0009409	response to cold	65/7221	154/30729	2.06459e-07	3.14849e-05	TraesCS2D02G177100/TraesCS3B02G457900/TraesCS2B02G409300/TraesCS2A02G389900/TraesCS3D02G417800/TraesCS3A02G422600/TraesCS2D02G388800/TraesCS7A02G227100/TraesCS7D02G373100/TraesCS5A02G495100/TraesCS1B02G373600/TraesCS1A02G215500/TraesCS6A02G078200/TraesCS4D02G181100/TraesCS4D02G319400/TraesCS1B02G229000/TraesCS6B02G276300/TraesCS7A02G294200/TraesCS4B02G323000/TraesCS7D02G289900/TraesCS7B02G186500/…	-/-/-/-/-/-/-/-/-/-/-/-/-/-/-/-/-/-/-/-/-/-/-/-/-/-/-/-/-/-/-/-/-/-/-/-/-/-/FBP/-/-/-/-/-/-/-/-/-/-/-/-/-/-/-/-/-/-/-/-/-/-/-/-/-/-	65	22	TraesCS3B02G457900/TraesCS2B02G409300/TraesCS2A02G389900/TraesCS3D02G417800/TraesCS3A02G422600/TraesCS2D02G388800/TraesCS1A02G215500/TraesCS1B02G229000/TraesCS5A02G173800/TraesCS1B02G273000/TraesCS3A02G433200/TraesCS3A02G417000/TraesCS5D02G178300/TraesCS5B02G158200/TraesCS1A02G262400/TraesCS2A02G438900/TraesCS3B02G469000/TraesCS4A02G109100/TraesCS3A02G105900/TraesCS2A02G313700/TraesCS6D02G043400/…	43	TraesCS2D02G177100/TraesCS7A02G227100/TraesCS7D02G373100/TraesCS5A02G495100/TraesCS1B02G373600/TraesCS6A02G078200/TraesCS4D02G181100/TraesCS4D02G319400/TraesCS6B02G276300/TraesCS7A02G294200/TraesCS4B02G323000/TraesCS7D02G289900/TraesCS7B02G186500/TraesCS7D02G513300/TraesCS2D02G378400/TraesCS7A02G376200/TraesCS4B02G211400/TraesCS3B02G433400/TraesCS6A02G303800/TraesCS7D02G299500/TraesCS6A02G248400/…
BP	GO:0042440	pigment metabolic process	67/7221	166/30729	9.6813e-07	0.000136283	TraesCS5D02G026000/TraesCS2A02G134000/TraesCS2D02G136200/TraesCS5B02G017900/TraesCS5A02G020900/TraesCS2B02G157600/TraesCS6B02G218700/TraesCS6D02G204800/TraesCS1A02G173100/TraesCS1D02G226100/TraesCS4D02G126600/TraesCS7A02G375400/TraesCS1B02G075200/TraesCS6D02G183000/TraesCS3D02G225500/TraesCS5B02G049800/TraesCS4A02G186900/TraesCS6A02G197700/TraesCS2A02G239200/TraesCS2D02G563600/TraesCS2B02G593000/…	-/-/-/-/-/-/-/-/-/-/-/-/-/-/-/-/-/-/-/-/-/-/-/-/-/-/-/-/-/-/-/-/-/-/-/-/-/-/-/-/-/-/-/-/-/-/-/-/-/-/-/-/-/-/-/-/-/-/-/-/-/-/-/-/-/-/-	67	26	TraesCS6B02G218700/TraesCS1D02G226100/TraesCS4D02G126600/TraesCS6D02G183000/TraesCS5B02G049800/TraesCS4A02G186900/TraesCS6A02G197700/TraesCS2A02G239200/TraesCS6B02G125500/TraesCS4D02G199700/TraesCS2D02G246100/TraesCS3B02G254400/TraesCS2D02G212000/TraesCS4B02G131800/TraesCS3A02G433200/TraesCS7D02G512100/TraesCS6D02G085400/TraesCS4A02G136400/TraesCS3B02G469000/TraesCS4B02G314600/TraesCS1D02G269400/…	41	TraesCS5D02G026000/TraesCS2A02G134000/TraesCS2D02G136200/TraesCS5B02G017900/TraesCS5A02G020900/TraesCS2B02G157600/TraesCS6D02G204800/TraesCS1A02G173100/TraesCS7A02G375400/TraesCS1B02G075200/TraesCS3D02G225500/TraesCS2D02G563600/TraesCS2B02G593000/TraesCS3B02G256800/TraesCS1D02G131200/TraesCS1D02G165600/TraesCS1B02G150400/TraesCS3A02G506200/TraesCS2A02G317000/TraesCS2B02G154700/TraesCS2A02G238400/…
BP	GO:0090322	regulation of superoxide metabolic process	11/7221	12/30729	1.12972e-06	0.000137531	TraesCS7A02G161000/TraesCS5B02G211200/TraesCS6D02G320800/TraesCS7D02G162300/TraesCS7B02G066000/TraesCS6B02G371500/TraesCS6A02G340300/TraesCS5A02G212500/TraesCS5D02G219500/TraesCS3D02G332100/TraesCS3A02G338600	-/-/-/-/-/-/-/-/-/-/-	11	11	TraesCS7A02G161000/TraesCS5B02G211200/TraesCS6D02G320800/TraesCS7D02G162300/TraesCS7B02G066000/TraesCS6B02G371500/TraesCS6A02G340300/TraesCS5A02G212500/TraesCS5D02G219500/TraesCS3D02G332100/TraesCS3A02G338600	0
BP	GO:1902882	regulation of response to oxidative stress	11/7221	12/30729	1.12972e-06	0.000137531	TraesCS7A02G161000/TraesCS5B02G211200/TraesCS6D02G320800/TraesCS7D02G162300/TraesCS7B02G066000/TraesCS6B02G371500/TraesCS6A02G340300/TraesCS5A02G212500/TraesCS5D02G219500/TraesCS2D02G386900/TraesCS2A02G389100	-/-/-/-/-/-/-/-/-/-/-	11	9	TraesCS7A02G161000/TraesCS5B02G211200/TraesCS6D02G320800/TraesCS7D02G162300/TraesCS7B02G066000/TraesCS6B02G371500/TraesCS6A02G340300/TraesCS5A02G212500/TraesCS5D02G219500	2	TraesCS2D02G386900/TraesCS2A02G389100
BP	GO:0033014	tetrapyrrole biosynthetic process	52/7221	120/30729	1.25333e-06	0.000137531	TraesCS7A02G260800/TraesCS2A02G134000/TraesCS7D02G261800/TraesCS7B02G158800/TraesCS2D02G136200/TraesCS2B02G157600/TraesCS6B02G171600/TraesCS5A02G063800/TraesCS5D02G074800/TraesCS1A02G173100/TraesCS1D02G226100/TraesCS6D02G132500/TraesCS6A02G143300/TraesCS4D02G126600/TraesCS1B02G075200/TraesCS3D02G225500/TraesCS5B02G049800/TraesCS4A02G186900/TraesCS2A02G239200/TraesCS2D02G563600/TraesCS2B02G593000/…	-/-/-/-/-/-/-/-/-/-/-/-/-/-/-/-/-/-/-/-/-/-/-/-/-/-/-/-/-/-/-/-/-/-/-/-/-/-/-/-/-/-/-/-/-/-/-/-/-/-/-/-	52	22	TraesCS7A02G260800/TraesCS7D02G261800/TraesCS7B02G158800/TraesCS6B02G171600/TraesCS1D02G226100/TraesCS6D02G132500/TraesCS6A02G143300/TraesCS4D02G126600/TraesCS5B02G049800/TraesCS4A02G186900/TraesCS2A02G239200/TraesCS6B02G125500/TraesCS2D02G246100/TraesCS3B02G254400/TraesCS2A02G426900/TraesCS4B02G131800/TraesCS6D02G085400/TraesCS4A02G136400/TraesCS4D02G170800/TraesCS2B02G447300/TraesCS5A02G045700/…	30	TraesCS2A02G134000/TraesCS2D02G136200/TraesCS2B02G157600/TraesCS5A02G063800/TraesCS5D02G074800/TraesCS1A02G173100/TraesCS1B02G075200/TraesCS3D02G225500/TraesCS2D02G563600/TraesCS2B02G593000/TraesCS3B02G256800/TraesCS1D02G131200/TraesCS1D02G165600/TraesCS1B02G150400/TraesCS3A02G506200/TraesCS2B02G154700/TraesCS1D02G058300/TraesCS3B02G574300/TraesCS1A02G135700/TraesCS7D02G062900/TraesCS1A02G057200/…
BP	GO:1901607	alpha-amino acid biosynthetic process	109/7221	307/30729	1.27761e-06	0.000137531	TraesCS2A02G396400/TraesCS3B02G395900/TraesCS5B02G133500/TraesCS4A02G422900/TraesCS6D02G065600/TraesCS2D02G394200/TraesCS5B02G022800/TraesCS3D02G357200/TraesCS3A02G363700/TraesCS1B02G290600/TraesCS5A02G131300/TraesCS5A02G300400/TraesCS5B02G372500/TraesCS7D02G483800/TraesCS5B02G300800/TraesCS4B02G214500/TraesCS1A02G281400/TraesCS3B02G475900/TraesCS4A02G298700/TraesCS2B02G308400/TraesCS4A02G119700/…	-/-/-/-/-/-/-/-/-/-/-/-/-/-/-/-/-/-/-/-/-/-/-/-/-/-/-/-/-/-/-/-/-/-/-/-/-/-/-/-/-/-/-/-/-/-/-/-/-/-/-/-/-/-/-/-/-/-/-/-/-/-/-/-/-/-/-/-/-/-/-/-/-/-/-/-/-/-/-/-/-/-/-/-/-/-/-/-/-/-/-/-/-/-/-/-/-/-/-/-/-/-/-/-/-/-/-/-/-	109	70	TraesCS3B02G395900/TraesCS5B02G133500/TraesCS5B02G022800/TraesCS3D02G357200/TraesCS3A02G363700/TraesCS1B02G290600/TraesCS5A02G131300/TraesCS5B02G372500/TraesCS4B02G214500/TraesCS1A02G281400/TraesCS3B02G475900/TraesCS4A02G298700/TraesCS2B02G308400/TraesCS4A02G119700/TraesCS5D02G379700/TraesCS4B02G185000/TraesCS3D02G157800/TraesCS4B02G080800/TraesCS3A02G442100/TraesCS1D02G280700/TraesCS1A02G102500/…	39	TraesCS2A02G396400/TraesCS4A02G422900/TraesCS6D02G065600/TraesCS2D02G394200/TraesCS5A02G300400/TraesCS7D02G483800/TraesCS5B02G300800/TraesCS2D02G500600/novel.7099/TraesCS4D02G263500/TraesCS2B02G152900/TraesCS4D02G198400/TraesCS1A02G353800/TraesCS2B02G528300/TraesCS2D02G132900/TraesCS2A02G500400/TraesCS7A02G066400/TraesCS7B02G208700/TraesCS7A02G496500/TraesCS1A02G375800/TraesCS2D02G231100/novel.11…
BP	GO:0042793	plastid transcription	14/7221	18/30729	1.76903e-06	0.000179851	TraesCS1D02G437000/TraesCS3D02G358800/TraesCS1A02G427200/TraesCS5A02G486300/TraesCS5B02G500100/TraesCS1B02G462200/TraesCS2D02G014800/TraesCS2B02G004000/TraesCS3D02G253900/TraesCS5D02G500300/TraesCS3B02G284900/TraesCS3A02G365700/TraesCS3A02G253000/TraesCS3B02G397500	-/-/-/-/-/-/-/-/-/-/-/-/-/-	14	14	TraesCS1D02G437000/TraesCS3D02G358800/TraesCS1A02G427200/TraesCS5A02G486300/TraesCS5B02G500100/TraesCS1B02G462200/TraesCS2D02G014800/TraesCS2B02G004000/TraesCS3D02G253900/TraesCS5D02G500300/TraesCS3B02G284900/TraesCS3A02G365700/TraesCS3A02G253000/TraesCS3B02G397500	0
BP	GO:0006970	response to osmotic stress	92/7221	252/30729	2.19241e-06	0.000211164	TraesCS2B02G529400/TraesCS3B02G411300/TraesCS2D02G501800/TraesCS3B02G457900/TraesCS4A02G219700/TraesCS2B02G409300/TraesCS5B02G236300/TraesCS2A02G389900/TraesCS3D02G417800/TraesCS6D02G084500/TraesCS5A02G236700/TraesCS3A02G422600/TraesCS2D02G388800/TraesCS7A02G280700/TraesCS1A02G219400/TraesCS1B02G373600/TraesCS2A02G501300/TraesCS1B02G374500/TraesCS4D02G181100/TraesCS3B02G324500/TraesCS4D02G094400/…	-/-/-/-/-/-/-/-/-/-/-/-/-/-/-/-/-/-/-/-/-/-/-/-/-/-/-/-/-/-/-/-/-/-/-/-/-/-/-/-/-/-/-/-/-/-/-/-/-/-/-/-/-/-/-/-/-/-/-/-/-/-/-/-/-/-/-/-/-/-/-/-/-/-/-/-/-/-/-/-/-/-/-/-/-/-/-/-/-/-/-/-	92	38	TraesCS3B02G457900/TraesCS2B02G409300/TraesCS2A02G389900/TraesCS3D02G417800/TraesCS3A02G422600/TraesCS2D02G388800/TraesCS7A02G280700/TraesCS1B02G374500/TraesCS3B02G324500/TraesCS4B02G067600/TraesCS3D02G157800/TraesCS1A02G126800/TraesCS7D02G507600/TraesCS3B02G272000/TraesCS7D02G163900/TraesCS4A02G247300/TraesCS5A02G173800/TraesCS1B02G273000/TraesCS1D02G126900/TraesCS7B02G180500/TraesCS3B02G314600/…	54	TraesCS2B02G529400/TraesCS3B02G411300/TraesCS2D02G501800/TraesCS4A02G219700/TraesCS5B02G236300/TraesCS6D02G084500/TraesCS5A02G236700/TraesCS1A02G219400/TraesCS1B02G373600/TraesCS2A02G501300/TraesCS4D02G181100/TraesCS4D02G094400/TraesCS6B02G276300/TraesCS2B02G141900/TraesCS6A02G098300/TraesCS4B02G098200/TraesCS2D02G500600/TraesCS5B02G086900/TraesCS7D02G374400/TraesCS1A02G072600/TraesCS3A02G109300/…
BP	GO:0009651	response to salt stress	83/7221	225/30729	4.21274e-06	0.000369461	TraesCS2B02G529400/TraesCS3B02G411300/TraesCS2D02G501800/TraesCS3B02G457900/TraesCS4A02G219700/TraesCS2B02G409300/TraesCS5B02G236300/TraesCS2A02G389900/TraesCS3D02G417800/TraesCS6D02G084500/TraesCS5A02G236700/TraesCS3A02G422600/TraesCS2D02G388800/TraesCS7A02G280700/TraesCS1A02G219400/TraesCS1B02G373600/TraesCS2A02G501300/TraesCS1B02G374500/TraesCS4D02G181100/TraesCS4D02G094400/TraesCS4B02G067600/…	-/-/-/-/-/-/-/-/-/-/-/-/-/-/-/-/-/-/-/-/-/-/-/-/-/-/-/-/-/-/-/-/-/-/-/-/-/-/-/-/-/-/-/-/-/-/-/-/-/-/-/-/-/-/-/-/-/-/-/-/-/-/-/-/-/-/-/-/-/-/-/-/-/-/-/-/-/-/-/-/-/-/-	83	35	TraesCS3B02G457900/TraesCS2B02G409300/TraesCS2A02G389900/TraesCS3D02G417800/TraesCS3A02G422600/TraesCS2D02G388800/TraesCS7A02G280700/TraesCS1B02G374500/TraesCS4B02G067600/TraesCS1A02G126800/TraesCS7D02G507600/TraesCS3B02G272000/TraesCS7D02G163900/TraesCS4A02G247300/TraesCS5A02G173800/TraesCS1B02G273000/TraesCS1D02G126900/TraesCS7B02G180500/TraesCS3B02G538100/TraesCS3A02G433200/TraesCS3B02G178000/…	48	TraesCS2B02G529400/TraesCS3B02G411300/TraesCS2D02G501800/TraesCS4A02G219700/TraesCS5B02G236300/TraesCS6D02G084500/TraesCS5A02G236700/TraesCS1A02G219400/TraesCS1B02G373600/TraesCS2A02G501300/TraesCS4D02G181100/TraesCS4D02G094400/TraesCS6B02G276300/TraesCS2B02G141900/TraesCS6A02G098300/TraesCS4B02G098200/TraesCS2D02G500600/TraesCS5B02G086900/TraesCS7D02G374400/TraesCS3A02G109300/TraesCS3B02G433400/…
BP	GO:0009266	response to temperature stimulus	98/7221	276/30729	4.23971e-06	0.000369461	TraesCS2D02G177100/TraesCS3B02G457900/TraesCS2B02G409300/TraesCS2A02G389900/TraesCS3D02G417800/TraesCS7D02G353800/TraesCS3A02G422600/TraesCS2D02G388800/TraesCS7A02G227100/TraesCS7D02G373100/TraesCS5A02G495100/TraesCS1B02G373600/TraesCS1A02G215500/TraesCS6A02G078200/TraesCS1D02G224900/TraesCS4D02G181100/TraesCS4D02G319400/TraesCS1B02G229000/TraesCS6B02G276300/TraesCS7A02G294200/TraesCS4B02G323000/…	-/-/-/-/-/-/-/-/-/-/-/-/-/-/-/-/-/-/-/-/-/-/-/-/-/-/-/-/-/-/-/-/-/-/-/-/-/-/-/-/-/-/-/-/-/-/-/-/-/-/-/-/-/-/-/FBP/-/-/-/-/-/-/-/-/-/-/-/-/-/-/-/-/-/-/-/-/-/-/-/-/-/-/-/-/-/-/-/-/-/-/-/-/-/-/-/-/-/-	98	35	TraesCS3B02G457900/TraesCS2B02G409300/TraesCS2A02G389900/TraesCS3D02G417800/TraesCS3A02G422600/TraesCS2D02G388800/TraesCS1A02G215500/TraesCS1B02G229000/TraesCS5A02G173800/TraesCS1B02G273000/TraesCS3B02G538100/TraesCS5A02G372900/TraesCS3A02G433200/TraesCS3A02G417000/TraesCS2B02G171400/TraesCS5D02G178300/TraesCS5B02G158200/TraesCS5B02G374900/TraesCS1A02G262400/TraesCS5D02G382400/TraesCS2A02G438900/…	63	TraesCS2D02G177100/TraesCS7D02G353800/TraesCS7A02G227100/TraesCS7D02G373100/TraesCS5A02G495100/TraesCS1B02G373600/TraesCS6A02G078200/TraesCS1D02G224900/TraesCS4D02G181100/TraesCS4D02G319400/TraesCS6B02G276300/TraesCS7A02G294200/TraesCS4B02G323000/TraesCS7D02G289900/TraesCS7B02G186500/TraesCS3B02G252900/TraesCS3B02G175900/TraesCS7D02G513300/TraesCS5A02G426100/TraesCS4A02G052500/TraesCS2D02G378400/…
BP	GO:0005984	disaccharide metabolic process	48/7221	112/30729	4.58409e-06	0.000381313	TraesCS3B02G323900/TraesCS3D02G289100/TraesCS3A02G289300/TraesCS4B02G091100/TraesCS1A02G339300/TraesCS4A02G225100/TraesCS4D02G088200/TraesCS1A02G215500/TraesCS1B02G351600/TraesCS1B02G229000/TraesCS6B02G276300/TraesCS6B02G384500/TraesCS1D02G341100/TraesCS3B02G398300/TraesCS5A02G002700/TraesCS3D02G359900/TraesCS6D02G334000/TraesCS1D02G340400/TraesCS2D02G403600/TraesCS1B02G224300/TraesCS4B02G211400/…	-/-/-/-/-/-/-/-/-/-/-/-/-/-/-/-/-/-/-/-/-/-/-/-/-/-/FBP/-/-/-/-/-/-/-/-/-/-/-/-/-/-/-/-/-/-/-/-/-	48	11	TraesCS1A02G215500/TraesCS1B02G229000/TraesCS4B02G167500/TraesCS4A02G446700/TraesCS6D02G183900/TraesCS2D02G175600/TraesCS4D02G169800/TraesCS4A02G140000/TraesCS5B02G202200/TraesCS1A02G088600/TraesCS7D02G159800	37	TraesCS3B02G323900/TraesCS3D02G289100/TraesCS3A02G289300/TraesCS4B02G091100/TraesCS1A02G339300/TraesCS4A02G225100/TraesCS4D02G088200/TraesCS1B02G351600/TraesCS6B02G276300/TraesCS6B02G384500/TraesCS1D02G341100/TraesCS3B02G398300/TraesCS5A02G002700/TraesCS3D02G359900/TraesCS6D02G334000/TraesCS1D02G340400/TraesCS2D02G403600/TraesCS1B02G224300/TraesCS4B02G211400/TraesCS2D02G126600/TraesCS1A02G338200/…
BP	GO:0006721	terpenoid metabolic process	45/7221	103/30729	4.85882e-06	0.000386593	TraesCS5D02G026000/TraesCS1A02G255800/TraesCS4D02G258000/TraesCS5B02G017900/TraesCS4B02G258200/TraesCS5A02G020900/TraesCS6B02G218700/TraesCS1B02G266500/TraesCS1D02G255100/TraesCS3D02G258500/TraesCS1D02G224900/TraesCS3B02G439900/TraesCS7B02G319100/TraesCS6D02G183000/TraesCS7A02G418900/TraesCS3D02G401400/TraesCS6A02G197700/TraesCS3B02G175900/TraesCS4A02G052500/TraesCS2A02G239200/TraesCS2D02G314900/…	-/-/-/-/-/-/-/-/-/-/-/-/-/-/-/-/-/-/-/-/-/-/-/-/-/-/-/-/-/-/-/-/-/-/-/-/-/-/-/-/-/-/-/-/-	45	13	TraesCS4D02G258000/TraesCS4B02G258200/TraesCS6B02G218700/TraesCS3D02G258500/TraesCS3B02G439900/TraesCS6D02G183000/TraesCS3D02G401400/TraesCS6A02G197700/TraesCS2A02G239200/TraesCS2D02G246100/TraesCS3A02G331000/TraesCS6A02G215500/TraesCS3B02G361100	32	TraesCS5D02G026000/TraesCS1A02G255800/TraesCS5B02G017900/TraesCS5A02G020900/TraesCS1B02G266500/TraesCS1D02G255100/TraesCS1D02G224900/TraesCS7B02G319100/TraesCS7A02G418900/TraesCS3B02G175900/TraesCS4A02G052500/TraesCS2D02G314900/TraesCS3B02G286300/TraesCS7D02G026000/TraesCS3D02G255200/TraesCS2A02G317000/TraesCS2A02G238400/TraesCS4B02G251800/TraesCS4D02G251800/TraesCS2B02G335400/TraesCS3A02G254300/…
BP	GO:0034637	cellular carbohydrate biosynthetic process	97/7221	274/30729	5.46503e-06	0.000416709	TraesCS3B02G323900/TraesCS3D02G289100/TraesCS3A02G289300/TraesCS3A02G245500/TraesCS3B02G034600/TraesCS1A02G339300/TraesCS4D02G266700/TraesCS2A02G373600/TraesCS4B02G267200/TraesCS4A02G456300/TraesCS7A02G033100/TraesCS7D02G344000/TraesCS3D02G246000/TraesCS7D02G294300/TraesCS2B02G309500/TraesCS7A02G298600/TraesCS1A02G215500/TraesCS1B02G351600/TraesCS3B02G324500/TraesCS1B02G229000/TraesCS6B02G276300/…	-/-/-/-/-/-/-/-/-/-/-/-/-/-/-/-/-/-/-/-/-/-/-/-/-/-/-/-/-/-/-/-/-/-/-/-/-/-/-/-/-/-/-/-/-/-/-/-/-/-/-/-/-/-/-/-/-/-/-/-/-/-/-/-/-/-/-/-/-/-/-/-/-/-/-/-/-/-/-/-/-/-/-/-/-/-/-/-/-/-/-/-/-/-/-/-/-	97	35	TraesCS2A02G373600/TraesCS7D02G344000/TraesCS2B02G309500/TraesCS1A02G215500/TraesCS3B02G324500/TraesCS1B02G229000/TraesCS3B02G327500/TraesCS7A02G336400/TraesCS4B02G351900/TraesCS3A02G292700/TraesCS2D02G290800/TraesCS6A02G154400/TraesCS2A02G293400/TraesCS3D02G292500/TraesCS5A02G520600/TraesCS5D02G182600/TraesCS7A02G560100/TraesCS7B02G480300/TraesCS4D02G346600/TraesCS6D02G144200/TraesCS7B02G248000/…	62	TraesCS3B02G323900/TraesCS3D02G289100/TraesCS3A02G289300/TraesCS3A02G245500/TraesCS3B02G034600/TraesCS1A02G339300/TraesCS4D02G266700/TraesCS4B02G267200/TraesCS4A02G456300/TraesCS7A02G033100/TraesCS3D02G246000/TraesCS7D02G294300/TraesCS7A02G298600/TraesCS1B02G351600/TraesCS6B02G276300/TraesCS6B02G384500/TraesCS1D02G341100/TraesCS7B02G188400/TraesCS3B02G398300/TraesCS7D02G029700/TraesCS5A02G002700/…
BP	GO:0019747	regulation of isoprenoid metabolic process	12/7221	15/30729	6.16647e-06	0.000451385	TraesCS6B02G218700/TraesCS3B02G098700/TraesCS6D02G183000/TraesCS6A02G197700/TraesCS3B02G175900/TraesCS4A02G052500/TraesCS2A02G239200/TraesCS2D02G246100/TraesCS4B02G251800/TraesCS4D02G251800/TraesCS3D02G156500/TraesCS5A02G465100	-/-/-/-/-/-/-/-/-/-/-/-	12	5	TraesCS6B02G218700/TraesCS6D02G183000/TraesCS6A02G197700/TraesCS2A02G239200/TraesCS2D02G246100	7	TraesCS3B02G098700/TraesCS3B02G175900/TraesCS4A02G052500/TraesCS4B02G251800/TraesCS4D02G251800/TraesCS3D02G156500/TraesCS5A02G465100
BP	GO:0016114	terpenoid biosynthetic process	40/7221	89/30729	6.95505e-06	0.000489528	TraesCS5D02G026000/TraesCS1A02G255800/TraesCS4D02G258000/TraesCS5B02G017900/TraesCS4B02G258200/TraesCS5A02G020900/TraesCS6B02G218700/TraesCS1B02G266500/TraesCS1D02G255100/TraesCS3D02G258500/TraesCS3B02G439900/TraesCS7B02G319100/TraesCS6D02G183000/TraesCS7A02G418900/TraesCS3D02G401400/TraesCS6A02G197700/TraesCS3B02G175900/TraesCS4A02G052500/TraesCS2A02G239200/TraesCS2D02G314900/TraesCS3B02G286300/…	-/-/-/-/-/-/-/-/-/-/-/-/-/-/-/-/-/-/-/-/-/-/-/-/-/-/-/-/-/-/-/-/-/-/-/-/-/-/-/-	40	13	TraesCS4D02G258000/TraesCS4B02G258200/TraesCS6B02G218700/TraesCS3D02G258500/TraesCS3B02G439900/TraesCS6D02G183000/TraesCS3D02G401400/TraesCS6A02G197700/TraesCS2A02G239200/TraesCS2D02G246100/TraesCS3A02G331000/TraesCS6A02G215500/TraesCS3B02G361100	27	TraesCS5D02G026000/TraesCS1A02G255800/TraesCS5B02G017900/TraesCS5A02G020900/TraesCS1B02G266500/TraesCS1D02G255100/TraesCS7B02G319100/TraesCS7A02G418900/TraesCS3B02G175900/TraesCS4A02G052500/TraesCS2D02G314900/TraesCS3B02G286300/TraesCS7D02G026000/TraesCS3D02G255200/TraesCS2A02G317000/TraesCS2A02G238400/TraesCS4B02G251800/TraesCS4D02G251800/TraesCS2B02G335400/TraesCS3A02G254300/TraesCS3D02G156500/…
BP	GO:0006576	cellular biogenic amine metabolic process	53/7221	130/30729	8.89007e-06	0.000602549	TraesCS7B02G232700/TraesCS2B02G579000/TraesCS7D02G328500/TraesCS7A02G350100/TraesCS6D02G202500/TraesCS7D02G266000/TraesCS5D02G447900/TraesCS2D02G352900/TraesCS2A02G355400/TraesCS7D02G265900/TraesCS2B02G372900/TraesCS5A02G441300/TraesCS6A02G219500/TraesCS3D02G038500/TraesCS4B02G214500/TraesCS5B02G444600/novel.8190/TraesCS2B02G347800/TraesCS3B02G068500/TraesCS3A02G041800/TraesCS5D02G260300/TraesCS6…	-/-/-/-/-/-/-/-/-/-/-/-/-/-/-/-/-/-/-/-/-/-/-/-/-/-/-/-/-/-/-/-/-/-/-/-/-/-/-/-/-/-/-/-/-/-/-/-/-/-/-/-/-	53	22	TraesCS7B02G232700/TraesCS7D02G328500/TraesCS7A02G350100/TraesCS7D02G266000/TraesCS5D02G447900/TraesCS7D02G265900/TraesCS4B02G214500/TraesCS5B02G444600/TraesCS5D02G260300/TraesCS5B02G444300/TraesCS1D02G437700/TraesCS7D02G388400/TraesCS1A02G428400/TraesCS4B02G183900/TraesCS5B02G158200/TraesCS5D02G447800/TraesCS4A02G089800/TraesCS7B02G163300/TraesCS5B02G444500/TraesCS4D02G215100/TraesCS2D02G033000/…	31	TraesCS2B02G579000/TraesCS6D02G202500/TraesCS2D02G352900/TraesCS2A02G355400/TraesCS2B02G372900/TraesCS5A02G441300/TraesCS6A02G219500/TraesCS3D02G038500/novel.8190/TraesCS2B02G347800/TraesCS3B02G068500/TraesCS3A02G041800/TraesCS6B02G249000/TraesCS5D02G448500/TraesCS5D02G165700/TraesCS4A02G398300/TraesCS7D02G063900/TraesCS7B02G208700/TraesCS7A02G069300/TraesCS3B02G041900/TraesCS2B02G315300/TraesCS6…
BP	GO:1901617	organic hydroxy compound biosynthetic process	52/7221	128/30729	1.21063e-05	0.000768642	TraesCS2A02G268800/TraesCS2B02G287600/TraesCS2D02G267800/TraesCS5D02G026000/TraesCS4B02G235500/TraesCS4A02G059900/TraesCS4D02G266700/TraesCS5B02G017900/TraesCS5A02G020900/TraesCS4B02G267200/TraesCS4D02G236900/TraesCS6A02G084600/TraesCSU02G113600/TraesCS6B02G117600/TraesCS4D02G347100/TraesCS3A02G241300/TraesCS1D02G224900/TraesCS4D02G289800/TraesCS4D02G096400/TraesCS5A02G454500/TraesCS3B02G175900/T…	-/-/-/-/-/-/-/-/-/-/-/-/-/-/-/-/-/-/-/-/-/-/-/-/-/-/-/-/-/-/-/-/-/-/-/-/-/-/-/-/-/-/-/-/-/-/-/-/-/-/-/-	52	8	TraesCS3A02G241300/TraesCS4B02G122800/TraesCS4A02G192500/TraesCS3D02G241500/TraesCS4D02G120900/TraesCS4B02G360700/TraesCS3A02G037700/TraesCS2D02G599600	44	TraesCS2A02G268800/TraesCS2B02G287600/TraesCS2D02G267800/TraesCS5D02G026000/TraesCS4B02G235500/TraesCS4A02G059900/TraesCS4D02G266700/TraesCS5B02G017900/TraesCS5A02G020900/TraesCS4B02G267200/TraesCS4D02G236900/TraesCS6A02G084600/TraesCSU02G113600/TraesCS6B02G117600/TraesCS4D02G347100/TraesCS1D02G224900/TraesCS4D02G289800/TraesCS4D02G096400/TraesCS5A02G454500/TraesCS3B02G175900/TraesCS5A02G545700/T…
BP	GO:0008652	cellular amino acid biosynthetic process	122/7221	367/30729	1.28818e-05	0.000768642	TraesCS2A02G396400/TraesCS3B02G395900/TraesCS5B02G133500/TraesCS4A02G422900/TraesCS6D02G065600/TraesCS2D02G394200/TraesCS5B02G022800/TraesCS3D02G357200/TraesCS3A02G363700/TraesCS1B02G290600/TraesCS5A02G131300/TraesCS5A02G300400/TraesCS7A02G280700/TraesCS5B02G372500/TraesCS7D02G483800/TraesCS5B02G300800/TraesCS4B02G214500/TraesCS1A02G281400/TraesCS3B02G475900/TraesCS4A02G298700/TraesCS2B02G308400/…	-/-/-/-/-/-/-/-/-/-/-/-/-/-/-/-/-/-/-/-/-/-/-/-/-/-/-/-/-/-/-/-/-/-/-/-/-/-/-/-/-/-/-/-/-/-/-/-/-/-/-/-/-/-/-/-/-/-/-/-/-/-/-/-/-/-/-/-/-/-/-/-/-/-/-/-/-/-/-/-/-/-/-/-/-/-/-/-/-/-/-/-/-/-/-/-/-/-/-/-/-/-/-/-/-/-/-/-/-/-/-/-/-/-/-/-/-/-/-/-/-/-	122	77	TraesCS3B02G395900/TraesCS5B02G133500/TraesCS5B02G022800/TraesCS3D02G357200/TraesCS3A02G363700/TraesCS1B02G290600/TraesCS5A02G131300/TraesCS7A02G280700/TraesCS5B02G372500/TraesCS4B02G214500/TraesCS1A02G281400/TraesCS3B02G475900/TraesCS4A02G298700/TraesCS2B02G308400/TraesCS4A02G119700/TraesCS5D02G379700/TraesCS7D02G279300/TraesCS4B02G185000/TraesCS3D02G157800/TraesCS4B02G080800/TraesCS3A02G442100/…	45	TraesCS2A02G396400/TraesCS4A02G422900/TraesCS6D02G065600/TraesCS2D02G394200/TraesCS5A02G300400/TraesCS7D02G483800/TraesCS5B02G300800/TraesCS2D02G500600/novel.7099/TraesCS4D02G263500/TraesCS2B02G152900/TraesCS6B02G317400/TraesCS4D02G198400/TraesCS1A02G353800/TraesCS2B02G528300/TraesCS2D02G132900/TraesCS2A02G500400/TraesCS7A02G066400/TraesCS4D02G083900/TraesCS7B02G208700/TraesCS7A02G496500/TraesCS1…
BP	GO:0042278	purine nucleoside metabolic process	34/7221	73/30729	1.30207e-05	0.000768642	TraesCS6D02G202500/TraesCS1A02G217200/TraesCS2A02G355400/TraesCS1D02G219000/TraesCS5B02G207900/TraesCS4D02G169500/TraesCS2B02G372900/TraesCS6D02G246800/TraesCS2A02G489600/TraesCS6D02G054300/TraesCS2B02G517500/TraesCS1B02G478800/TraesCS6A02G219500/TraesCS1A02G444300/TraesCS2D02G489900/TraesCS6A02G268100/TraesCS3D02G087500/TraesCS1A02G105300/TraesCS4A02G140200/TraesCS1D02G452300/TraesCS1B02G230300/…	-/-/-/-/-/-/-/-/-/-/-/-/-/-/-/-/-/-/-/-/-/-/-/-/-/-/-/-/-/-/-/-/-/-	34	13	TraesCS1A02G217200/TraesCS1D02G219000/TraesCS2A02G489600/TraesCS6D02G054300/TraesCS2B02G517500/TraesCS2D02G489900/TraesCS1B02G230300/TraesCS6A02G047100/TraesCS6B02G063300/TraesCS5D02G104600/TraesCS6D02G212000/TraesCS2D02G231300/TraesCS6A02G223400	21	TraesCS6D02G202500/TraesCS2A02G355400/TraesCS5B02G207900/TraesCS4D02G169500/TraesCS2B02G372900/TraesCS6D02G246800/TraesCS1B02G478800/TraesCS6A02G219500/TraesCS1A02G444300/TraesCS6A02G268100/TraesCS3D02G087500/TraesCS1A02G105300/TraesCS4A02G140200/TraesCS1D02G452300/TraesCS1D02G109900/TraesCS6B02G249000/TraesCS4B02G167000/TraesCS6B02G295300/TraesCS5D02G216100/TraesCS5D02G228900/TraesCS4A02G204000
BP	GO:0046128	purine ribonucleoside metabolic process	34/7221	73/30729	1.30207e-05	0.000768642	TraesCS6D02G202500/TraesCS1A02G217200/TraesCS2A02G355400/TraesCS1D02G219000/TraesCS5B02G207900/TraesCS4D02G169500/TraesCS2B02G372900/TraesCS6D02G246800/TraesCS2A02G489600/TraesCS6D02G054300/TraesCS2B02G517500/TraesCS1B02G478800/TraesCS6A02G219500/TraesCS1A02G444300/TraesCS2D02G489900/TraesCS6A02G268100/TraesCS3D02G087500/TraesCS1A02G105300/TraesCS4A02G140200/TraesCS1D02G452300/TraesCS1B02G230300/…	-/-/-/-/-/-/-/-/-/-/-/-/-/-/-/-/-/-/-/-/-/-/-/-/-/-/-/-/-/-/-/-/-/-	34	13	TraesCS1A02G217200/TraesCS1D02G219000/TraesCS2A02G489600/TraesCS6D02G054300/TraesCS2B02G517500/TraesCS2D02G489900/TraesCS1B02G230300/TraesCS6A02G047100/TraesCS6B02G063300/TraesCS5D02G104600/TraesCS6D02G212000/TraesCS2D02G231300/TraesCS6A02G223400	21	TraesCS6D02G202500/TraesCS2A02G355400/TraesCS5B02G207900/TraesCS4D02G169500/TraesCS2B02G372900/TraesCS6D02G246800/TraesCS1B02G478800/TraesCS6A02G219500/TraesCS1A02G444300/TraesCS6A02G268100/TraesCS3D02G087500/TraesCS1A02G105300/TraesCS4A02G140200/TraesCS1D02G452300/TraesCS1D02G109900/TraesCS6B02G249000/TraesCS4B02G167000/TraesCS6B02G295300/TraesCS5D02G216100/TraesCS5D02G228900/TraesCS4A02G204000
BP	GO:0016051	carbohydrate biosynthetic process	121/7221	364/30729	1.39578e-05	0.000773846	TraesCS3B02G323900/TraesCS3D02G289100/TraesCS3A02G289300/TraesCS2A02G067200/TraesCS3A02G245500/TraesCS3B02G034600/TraesCS1A02G339300/TraesCS4D02G266700/TraesCS5A02G165400/TraesCS2A02G373600/TraesCS5D02G264700/TraesCS4B02G267200/TraesCS4A02G456300/TraesCS5A02G256400/TraesCS7A02G033100/TraesCS7D02G344000/TraesCS3D02G246000/TraesCS7D02G294300/TraesCS4D02G220500/TraesCS5B02G255700/TraesCS2B02G309500/…	-/-/-/-/-/-/-/-/-/-/-/-/-/-/-/-/-/-/-/-/-/-/-/-/-/-/-/-/-/-/-/-/-/-/-/-/-/-/-/-/-/-/-/-/-/-/-/-/-/-/-/-/-/-/-/-/-/-/-/-/-/-/-/-/-/-/-/-/-/-/-/-/-/-/-/FBP/-/-/-/-/-/-/-/-/-/-/-/-/-/-/-/-/-/-/-/-/-/-/-/-/-/-/-/-/-/-/-/-/-/-/-/-/-/-/-/-/-/-/-/-/-	121	42	TraesCS2A02G373600/TraesCS7D02G344000/TraesCS4D02G220500/TraesCS2B02G309500/TraesCS1A02G215500/TraesCS3B02G324500/TraesCS1B02G229000/TraesCS3B02G327500/TraesCS7A02G336400/TraesCS4A02G083900/TraesCS4B02G351900/TraesCS3A02G292700/TraesCS2D02G290800/TraesCS6A02G154400/TraesCS3A02G291500/TraesCS4B02G160500/TraesCS2A02G293400/TraesCS3D02G292500/TraesCS5A02G520600/TraesCS5D02G182600/TraesCS7A02G560100/…	79	TraesCS3B02G323900/TraesCS3D02G289100/TraesCS3A02G289300/TraesCS2A02G067200/TraesCS3A02G245500/TraesCS3B02G034600/TraesCS1A02G339300/TraesCS4D02G266700/TraesCS5A02G165400/TraesCS5D02G264700/TraesCS4B02G267200/TraesCS4A02G456300/TraesCS5A02G256400/TraesCS7A02G033100/TraesCS3D02G246000/TraesCS7D02G294300/TraesCS5B02G255700/TraesCS2D02G065200/TraesCS7A02G298600/TraesCS3B02G318100/TraesCS1B02G351600/…
BP	GO:0008299	isoprenoid biosynthetic process	62/7221	161/30729	1.4287e-05	0.000773846	TraesCS1D02G428800/TraesCS1B02G452100/TraesCS1A02G420900/TraesCS5D02G026000/TraesCS1A02G255800/TraesCS4D02G258000/TraesCS5B02G017900/TraesCS4B02G258200/TraesCS5A02G020900/TraesCS6B02G218700/TraesCS1B02G266500/TraesCS1D02G255100/TraesCS3D02G258500/TraesCS4D02G347100/TraesCS3B02G439900/TraesCS3B02G098700/TraesCS7B02G319100/TraesCS6D02G183000/TraesCS7A02G418900/TraesCS3D02G401400/TraesCS3A02G001700/…	-/-/-/-/-/-/-/-/-/-/-/-/-/-/-/-/-/-/-/-/-/-/-/-/-/-/-/-/-/-/-/-/-/-/-/-/-/-/-/-/-/-/-/-/-/-/-/-/-/-/-/-/-/-/-/-/-/-/-/-/-/-	62	24	TraesCS4D02G258000/TraesCS4B02G258200/TraesCS6B02G218700/TraesCS3D02G258500/TraesCS3B02G439900/TraesCS6D02G183000/TraesCS3D02G401400/TraesCS6A02G197700/TraesCS2A02G239200/TraesCS2D02G220000/TraesCS2D02G246100/TraesCS6B02G272800/TraesCS1B02G269500/TraesCS6A02G252700/TraesCS6D02G234200/TraesCS3A02G331000/TraesCS2A02G214200/novel.5515/TraesCS4D02G061800/TraesCS6A02G215500/TraesCS3B02G361100/TraesCS2…	38	TraesCS1D02G428800/TraesCS1B02G452100/TraesCS1A02G420900/TraesCS5D02G026000/TraesCS1A02G255800/TraesCS5B02G017900/TraesCS5A02G020900/TraesCS1B02G266500/TraesCS1D02G255100/TraesCS4D02G347100/TraesCS3B02G098700/TraesCS7B02G319100/TraesCS7A02G418900/TraesCS3A02G001700/TraesCS3B02G175900/TraesCS4A02G052500/TraesCS2D02G314900/TraesCS3B02G286300/TraesCS7D02G026000/TraesCS3D02G255200/TraesCS6D02G090500/…
BP	GO:0042168	heme metabolic process	24/7221	45/30729	1.43775e-05	0.000773846	TraesCS1A02G173100/TraesCS4D02G126600/TraesCS7A02G375400/TraesCS1B02G075200/TraesCS3D02G225500/TraesCS5B02G049800/TraesCS4A02G186900/TraesCS3B02G256800/TraesCS6B02G125500/TraesCS1D02G131200/TraesCS1D02G165600/TraesCS1B02G150400/TraesCS3B02G254400/TraesCS4B02G131800/TraesCS7D02G371900/TraesCS1D02G058300/TraesCS7B02G277000/TraesCS1A02G135700/TraesCS1A02G057200/TraesCS6D02G085400/TraesCS4A02G136400/…	-/-/-/-/-/-/-/-/-/-/-/-/-/-/-/-/-/-/-/-/-/-/-/-	24	10	TraesCS4D02G126600/TraesCS5B02G049800/TraesCS4A02G186900/TraesCS6B02G125500/TraesCS3B02G254400/TraesCS4B02G131800/TraesCS6D02G085400/TraesCS4A02G136400/TraesCS4D02G170800/TraesCS5A02G045700	14	TraesCS1A02G173100/TraesCS7A02G375400/TraesCS1B02G075200/TraesCS3D02G225500/TraesCS3B02G256800/TraesCS1D02G131200/TraesCS1D02G165600/TraesCS1B02G150400/TraesCS7D02G371900/TraesCS1D02G058300/TraesCS7B02G277000/TraesCS1A02G135700/TraesCS1A02G057200/TraesCS3A02G227700
BP	GO:0006720	isoprenoid metabolic process	67/7221	178/30729	1.59189e-05	0.00083233	TraesCS1D02G428800/TraesCS1B02G452100/TraesCS1A02G420900/TraesCS5D02G026000/TraesCS1A02G255800/TraesCS4D02G258000/TraesCS5B02G017900/TraesCS4B02G258200/TraesCS5A02G020900/TraesCS6B02G218700/TraesCS1B02G266500/TraesCS1D02G255100/TraesCS3D02G258500/TraesCS4D02G347100/TraesCS1D02G224900/TraesCS3B02G439900/TraesCS3B02G098700/TraesCS7B02G319100/TraesCS6D02G183000/TraesCS7A02G418900/TraesCS3D02G401400/…	-/-/-/-/-/-/-/-/-/-/-/-/-/-/-/-/-/-/-/-/-/-/-/-/-/-/-/-/-/-/-/-/-/-/-/-/-/-/-/-/-/-/-/-/-/-/-/-/-/-/-/-/-/-/-/-/-/-/-/-/-/-/-/-/-/-/-	67	24	TraesCS4D02G258000/TraesCS4B02G258200/TraesCS6B02G218700/TraesCS3D02G258500/TraesCS3B02G439900/TraesCS6D02G183000/TraesCS3D02G401400/TraesCS6A02G197700/TraesCS2A02G239200/TraesCS2D02G220000/TraesCS2D02G246100/TraesCS6B02G272800/TraesCS1B02G269500/TraesCS6A02G252700/TraesCS6D02G234200/TraesCS3A02G331000/TraesCS2A02G214200/novel.5515/TraesCS4D02G061800/TraesCS6A02G215500/TraesCS3B02G361100/TraesCS2…	43	TraesCS1D02G428800/TraesCS1B02G452100/TraesCS1A02G420900/TraesCS5D02G026000/TraesCS1A02G255800/TraesCS5B02G017900/TraesCS5A02G020900/TraesCS1B02G266500/TraesCS1D02G255100/TraesCS4D02G347100/TraesCS1D02G224900/TraesCS3B02G098700/TraesCS7B02G319100/TraesCS7A02G418900/TraesCS3A02G001700/TraesCS3B02G175900/TraesCS4A02G052500/TraesCS2D02G314900/TraesCS3B02G286300/TraesCS7D02G026000/TraesCS3D02G255200/…
BP	GO:0009773	photosynthetic electron transport in photosystem I	18/7221	30/30729	2.02343e-05	0.00102858	TraesCS4D02G273000/TraesCS7B02G179200/TraesCS7A02G282100/TraesCS4B02G274300/TraesCS7D02G280600/TraesCS4A02G031700/TraesCS4B02G211400/TraesCS6A02G303800/TraesCS6D02G283300/TraesCS7A02G108600/TraesCS4A02G093100/TraesCS1B02G038100/TraesCS6D02G287300/TraesCS4D02G212000/TraesCS7D02G103500/TraesCS6A02G308100/TraesCS6B02G336800/TraesCS7B02G006600	-/-/-/-/-/-/-/-/-/-/FBP/-/-/-/-/-/-/-	18	0		18	TraesCS4D02G273000/TraesCS7B02G179200/TraesCS7A02G282100/TraesCS4B02G274300/TraesCS7D02G280600/TraesCS4A02G031700/TraesCS4B02G211400/TraesCS6A02G303800/TraesCS6D02G283300/TraesCS7A02G108600/TraesCS4A02G093100/TraesCS1B02G038100/TraesCS6D02G287300/TraesCS4D02G212000/TraesCS7D02G103500/TraesCS6A02G308100/TraesCS6B02G336800/TraesCS7B02G006600
BP	GO:1901615	organic hydroxy compound metabolic process	74/7221	204/30729	2.62632e-05	0.00129896	TraesCS2A02G268800/TraesCS2B02G287600/TraesCS2D02G267800/TraesCS5D02G026000/TraesCS4B02G235500/TraesCS4A02G059900/TraesCS4D02G266700/TraesCS5B02G017900/TraesCS5A02G020900/TraesCS4B02G267200/TraesCS4D02G236900/TraesCS6A02G084600/TraesCSU02G113600/TraesCS6B02G117600/TraesCS4D02G347100/TraesCS3A02G241300/TraesCS1D02G224900/TraesCS4D02G289800/novel.8038/TraesCS5D02G309600/TraesCS4D02G096400/TraesCS5A…	-/-/-/-/-/-/-/-/-/-/-/-/-/-/-/-/-/-/-/-/-/-/-/-/-/-/-/-/-/-/-/-/-/-/-/-/-/-/-/-/-/-/-/-/-/-/-/-/-/-/-/-/-/-/-/-/-/-/-/-/-/-/-/-/-/-/-/-/-/-/-/-/-/-	74	13	TraesCS3A02G241300/TraesCS4B02G122800/TraesCS4A02G192500/TraesCS3D02G241500/TraesCS4D02G120900/novel.5269/TraesCS4B02G051300/TraesCS4B02G360700/TraesCS4A02G132900/TraesCS3D02G079800/TraesCS3A02G037700/TraesCS2D02G599600/TraesCS3B02G094700	61	TraesCS2A02G268800/TraesCS2B02G287600/TraesCS2D02G267800/TraesCS5D02G026000/TraesCS4B02G235500/TraesCS4A02G059900/TraesCS4D02G266700/TraesCS5B02G017900/TraesCS5A02G020900/TraesCS4B02G267200/TraesCS4D02G236900/TraesCS6A02G084600/TraesCSU02G113600/TraesCS6B02G117600/TraesCS4D02G347100/TraesCS1D02G224900/TraesCS4D02G289800/novel.8038/TraesCS5D02G309600/TraesCS4D02G096400/TraesCS5A02G454500/TraesCS6D…
BP	GO:0009064	glutamine family amino acid metabolic process	55/7221	141/30729	2.77171e-05	0.0013348	TraesCS1D02G212400/TraesCS1A02G209100/TraesCS3B02G395900/TraesCS1B02G223300/TraesCS6D02G065600/TraesCS3D02G357200/TraesCS3A02G363700/TraesCS1B02G290600/TraesCS4D02G052500/TraesCS6D02G054300/TraesCS4B02G052300/TraesCS4B02G231400/TraesCS1B02G374500/TraesCS1A02G281400/TraesCS4A02G119700/TraesCS2D02G500600/TraesCS4B02G185000/TraesCS3D02G157800/TraesCS4B02G080800/TraesCS6B02G177600/TraesCS1D02G280700/…	-/-/-/-/-/-/-/-/-/-/-/-/-/-/-/-/-/-/-/-/-/-/-/-/-/-/-/-/-/-/-/-/-/-/-/-/-/-/-/-/-/-/-/-/-/-/-/-/-/-/-/-/-/-/-	55	35	TraesCS3B02G395900/TraesCS3D02G357200/TraesCS3A02G363700/TraesCS1B02G290600/TraesCS6D02G054300/TraesCS4B02G231400/TraesCS1B02G374500/TraesCS1A02G281400/TraesCS4A02G119700/TraesCS4B02G185000/TraesCS3D02G157800/TraesCS4B02G080800/TraesCS6B02G177600/TraesCS1D02G280700/TraesCS4D02G186300/TraesCS1A02G360300/TraesCS1B02G376800/TraesCS4B02G219800/TraesCS1B02G462000/TraesCS3B02G538100/TraesCS2D02G412000/…	20	TraesCS1D02G212400/TraesCS1A02G209100/TraesCS1B02G223300/TraesCS6D02G065600/TraesCS4D02G052500/TraesCS4B02G052300/TraesCS2D02G500600/TraesCS2B02G152900/TraesCS2B02G528300/TraesCS2D02G132900/TraesCS2A02G500400/TraesCS7D02G063900/novel.11188/TraesCS7A02G069300/TraesCS4B02G028700/TraesCS5A02G465100/TraesCS3D02G050100/TraesCS3A02G266300/TraesCS4A02G419400/TraesCS2A02G315800
BP	GO:0005985	sucrose metabolic process	26/7221	52/30729	2.87109e-05	0.0013472	TraesCS4B02G091100/TraesCS4A02G225100/TraesCS4D02G088200/TraesCS3B02G398300/TraesCS5A02G002700/TraesCS3D02G359900/TraesCS2D02G403600/TraesCS4B02G211400/TraesCS5B02G002900/TraesCS4A02G093100/TraesCS3A02G367000/TraesCS5D02G002500/TraesCS4B02G167500/TraesCS4A02G446700/TraesCS2B02G424300/TraesCS6D02G183900/TraesCS2D02G175600/TraesCS2A02G406700/TraesCS4D02G212000/TraesCS2B02G309800/TraesCS4D02G169800/…	-/-/-/-/-/-/-/-/-/FBP/-/-/-/-/-/-/-/-/-/-/-/-/-/-/-/-	26	8	TraesCS4B02G167500/TraesCS4A02G446700/TraesCS6D02G183900/TraesCS2D02G175600/TraesCS4D02G169800/TraesCS4A02G140000/TraesCS1A02G088600/TraesCS7D02G159800	18	TraesCS4B02G091100/TraesCS4A02G225100/TraesCS4D02G088200/TraesCS3B02G398300/TraesCS5A02G002700/TraesCS3D02G359900/TraesCS2D02G403600/TraesCS4B02G211400/TraesCS5B02G002900/TraesCS4A02G093100/TraesCS3A02G367000/TraesCS5D02G002500/TraesCS2B02G424300/TraesCS2A02G406700/TraesCS4D02G212000/TraesCS2B02G309800/TraesCS7B02G434300/TraesCSU02G044500
BP	GO:0006779	porphyrin-containing compound biosynthetic process	41/7221	97/30729	3.2622e-05	0.00149246	TraesCS2A02G134000/TraesCS2D02G136200/TraesCS2B02G157600/TraesCS1A02G173100/TraesCS1D02G226100/TraesCS1B02G075200/TraesCS3D02G225500/TraesCS5B02G049800/TraesCS2A02G239200/TraesCS2D02G563600/TraesCS2B02G593000/TraesCS3B02G256800/TraesCS6B02G125500/TraesCS1D02G131200/TraesCS1D02G165600/TraesCS1B02G150400/TraesCS2D02G246100/TraesCS3B02G254400/TraesCS3A02G506200/TraesCS2A02G426900/TraesCS2B02G154700/…	-/-/-/-/-/-/-/-/-/-/-/-/-/-/-/-/-/-/-/-/-/-/-/-/-/-/-/-/-/-/-/-/-/-/-/-/-/-/-/-/-	41	13	TraesCS1D02G226100/TraesCS5B02G049800/TraesCS2A02G239200/TraesCS6B02G125500/TraesCS2D02G246100/TraesCS3B02G254400/TraesCS2A02G426900/TraesCS6D02G085400/TraesCS4A02G136400/TraesCS4D02G170800/TraesCS2B02G447300/TraesCS5A02G045700/TraesCS7B02G314800	28	TraesCS2A02G134000/TraesCS2D02G136200/TraesCS2B02G157600/TraesCS1A02G173100/TraesCS1B02G075200/TraesCS3D02G225500/TraesCS2D02G563600/TraesCS2B02G593000/TraesCS3B02G256800/TraesCS1D02G131200/TraesCS1D02G165600/TraesCS1B02G150400/TraesCS3A02G506200/TraesCS2B02G154700/TraesCS1D02G058300/TraesCS3B02G574300/TraesCS1A02G135700/TraesCS7D02G062900/TraesCS1A02G057200/TraesCS6D02G196100/TraesCS3A02G227700/…
BP	GO:0034754	cellular hormone metabolic process	26/7221	53/30729	4.38026e-05	0.00195509	TraesCS5B02G561300/TraesCS1B02G176000/TraesCS3B02G344600/TraesCS5B02G561400/TraesCS4A02G318100/TraesCS5D02G568400/TraesCS3D02G475800/TraesCS3B02G525300/TraesCS5B02G348300/TraesCS1A02G159600/TraesCS3A02G321100/TraesCS3A02G481000/TraesCS7B02G228500/TraesCS4A02G413200/TraesCS4A02G317900/TraesCS1A02G156100/TraesCS3D02G251900/TraesCS2B02G276300/TraesCS1D02G157000/TraesCS3B02G281000/TraesCS7A02G536900/…	-/-/-/-/-/-/-/-/-/-/-/-/-/-/-/-/-/-/-/-/-/-/-/-/-/-	26	4	TraesCS4A02G413200/TraesCS2B02G276300/TraesCS7A02G536900/TraesCSU02G106300	22	TraesCS5B02G561300/TraesCS1B02G176000/TraesCS3B02G344600/TraesCS5B02G561400/TraesCS4A02G318100/TraesCS5D02G568400/TraesCS3D02G475800/TraesCS3B02G525300/TraesCS5B02G348300/TraesCS1A02G159600/TraesCS3A02G321100/TraesCS3A02G481000/TraesCS7B02G228500/TraesCS4A02G317900/TraesCS1A02G156100/TraesCS3D02G251900/TraesCS1D02G157000/TraesCS3B02G281000/TraesCS3D02G310200/TraesCS1B02G312700/TraesCS5D02G353600/…
BP	GO:0009119	ribonucleoside metabolic process	43/7221	105/30729	5.27269e-05	0.00229739	TraesCS6D02G202500/TraesCS1A02G217200/TraesCS2A02G355400/TraesCS1D02G219000/TraesCS5B02G207900/TraesCS3D02G249300/TraesCS4D02G169500/TraesCS2B02G372900/TraesCS6D02G246800/TraesCS2A02G489600/TraesCS6D02G054300/TraesCS2B02G517500/TraesCS1B02G478800/TraesCS6A02G219500/TraesCS3A02G249300/TraesCS1A02G444300/TraesCS2D02G489900/TraesCS6A02G268100/TraesCS3D02G087500/TraesCS1A02G105300/TraesCS4A02G140200/…	-/-/-/-/-/-/-/-/-/-/-/-/-/-/-/-/-/-/-/-/-/-/-/-/-/-/-/-/-/-/-/-/-/-/-/-/-/-/-/-/-/-/-	43	19	TraesCS1A02G217200/TraesCS1D02G219000/TraesCS2A02G489600/TraesCS6D02G054300/TraesCS2B02G517500/TraesCS2D02G489900/TraesCS1B02G230300/TraesCS6A02G047100/TraesCS6B02G063300/TraesCS5D02G104600/TraesCS1B02G462000/TraesCS1A02G427100/TraesCS3D02G231000/TraesCS6D02G212000/TraesCS2D02G231300/TraesCS1D02G436900/TraesCS4B02G102200/TraesCS6A02G223400/TraesCS3D02G494000	24	TraesCS6D02G202500/TraesCS2A02G355400/TraesCS5B02G207900/TraesCS3D02G249300/TraesCS4D02G169500/TraesCS2B02G372900/TraesCS6D02G246800/TraesCS1B02G478800/TraesCS6A02G219500/TraesCS3A02G249300/TraesCS1A02G444300/TraesCS6A02G268100/TraesCS3D02G087500/TraesCS1A02G105300/TraesCS4A02G140200/TraesCS1D02G452300/TraesCS1D02G109900/TraesCS6B02G249000/TraesCS4B02G167000/TraesCS6B02G295300/TraesCS5D02G216100/…
BP	GO:0006561	proline biosynthetic process	11/7221	15/30729	6.23234e-05	0.00260486	TraesCS3B02G395900/TraesCS3D02G357200/TraesCS3A02G363700/TraesCS1B02G290600/TraesCS1A02G281400/TraesCS3D02G157800/TraesCS1D02G280700/TraesCS3B02G538100/TraesCS5A02G465100/TraesCS3D02G483400/TraesCS5D02G384500	-/-/-/-/-/-/-/-/-/-/-	11	10	TraesCS3B02G395900/TraesCS3D02G357200/TraesCS3A02G363700/TraesCS1B02G290600/TraesCS1A02G281400/TraesCS3D02G157800/TraesCS1D02G280700/TraesCS3B02G538100/TraesCS3D02G483400/TraesCS5D02G384500	1	TraesCS5A02G465100
BP	GO:0046148	pigment biosynthetic process	53/7221	138/30729	6.26304e-05	0.00260486	TraesCS5D02G026000/TraesCS2A02G134000/TraesCS2D02G136200/TraesCS5B02G017900/TraesCS5A02G020900/TraesCS2B02G157600/TraesCS6B02G218700/TraesCS6D02G204800/TraesCS1A02G173100/TraesCS1D02G226100/TraesCS1B02G075200/TraesCS6D02G183000/TraesCS3D02G225500/TraesCS5B02G049800/TraesCS6A02G197700/TraesCS2A02G239200/TraesCS2D02G563600/TraesCS2B02G593000/TraesCS3B02G256800/TraesCS6B02G125500/TraesCS1D02G131200/…	-/-/-/-/-/-/-/-/-/-/-/-/-/-/-/-/-/-/-/-/-/-/-/-/-/-/-/-/-/-/-/-/-/-/-/-/-/-/-/-/-/-/-/-/-/-/-/-/-/-/-/-/-	53	16	TraesCS6B02G218700/TraesCS1D02G226100/TraesCS6D02G183000/TraesCS5B02G049800/TraesCS6A02G197700/TraesCS2A02G239200/TraesCS6B02G125500/TraesCS2D02G246100/TraesCS3B02G254400/TraesCS6D02G085400/TraesCS4A02G136400/TraesCS4B02G314600/TraesCS1D02G269400/TraesCS4D02G311700/TraesCS4D02G170800/TraesCS5A02G045700	37	TraesCS5D02G026000/TraesCS2A02G134000/TraesCS2D02G136200/TraesCS5B02G017900/TraesCS5A02G020900/TraesCS2B02G157600/TraesCS6D02G204800/TraesCS1A02G173100/TraesCS1B02G075200/TraesCS3D02G225500/TraesCS2D02G563600/TraesCS2B02G593000/TraesCS3B02G256800/TraesCS1D02G131200/TraesCS1D02G165600/TraesCS1B02G150400/TraesCS3A02G506200/TraesCS2A02G317000/TraesCS2B02G154700/TraesCS2A02G238400/TraesCS1D02G058300/…
BP	GO:0000303	response to superoxide	16/7221	27/30729	7.27265e-05	0.00267408	TraesCS7A02G161000/TraesCS5B02G211200/TraesCS6D02G320800/TraesCS7D02G162300/TraesCS7A02G090400/TraesCS7B02G066000/TraesCS6B02G371500/TraesCS7D02G086400/TraesCS6A02G340300/TraesCS5A02G212500/TraesCS5D02G219500/TraesCS2A02G132200/TraesCS2B02G154700/TraesCS7B02G194200/TraesCS7A02G225400/TraesCS7D02G229100	-/-/-/-/-/-/-/-/-/-/-/-/-/-/-/-	16	11	TraesCS7A02G161000/TraesCS5B02G211200/TraesCS6D02G320800/TraesCS7D02G162300/TraesCS7A02G090400/TraesCS7B02G066000/TraesCS6B02G371500/TraesCS7D02G086400/TraesCS6A02G340300/TraesCS5A02G212500/TraesCS5D02G219500	5	TraesCS2A02G132200/TraesCS2B02G154700/TraesCS7B02G194200/TraesCS7A02G225400/TraesCS7D02G229100
BP	GO:0000305	response to oxygen radical	16/7221	27/30729	7.27265e-05	0.00267408	TraesCS7A02G161000/TraesCS5B02G211200/TraesCS6D02G320800/TraesCS7D02G162300/TraesCS7A02G090400/TraesCS7B02G066000/TraesCS6B02G371500/TraesCS7D02G086400/TraesCS6A02G340300/TraesCS5A02G212500/TraesCS5D02G219500/TraesCS2A02G132200/TraesCS2B02G154700/TraesCS7B02G194200/TraesCS7A02G225400/TraesCS7D02G229100	-/-/-/-/-/-/-/-/-/-/-/-/-/-/-/-	16	11	TraesCS7A02G161000/TraesCS5B02G211200/TraesCS6D02G320800/TraesCS7D02G162300/TraesCS7A02G090400/TraesCS7B02G066000/TraesCS6B02G371500/TraesCS7D02G086400/TraesCS6A02G340300/TraesCS5A02G212500/TraesCS5D02G219500	5	TraesCS2A02G132200/TraesCS2B02G154700/TraesCS7B02G194200/TraesCS7A02G225400/TraesCS7D02G229100
BP	GO:0019430	removal of superoxide radicals	16/7221	27/30729	7.27265e-05	0.00267408	TraesCS7A02G161000/TraesCS5B02G211200/TraesCS6D02G320800/TraesCS7D02G162300/TraesCS7A02G090400/TraesCS7B02G066000/TraesCS6B02G371500/TraesCS7D02G086400/TraesCS6A02G340300/TraesCS5A02G212500/TraesCS5D02G219500/TraesCS2A02G132200/TraesCS2B02G154700/TraesCS7B02G194200/TraesCS7A02G225400/TraesCS7D02G229100	-/-/-/-/-/-/-/-/-/-/-/-/-/-/-/-	16	11	TraesCS7A02G161000/TraesCS5B02G211200/TraesCS6D02G320800/TraesCS7D02G162300/TraesCS7A02G090400/TraesCS7B02G066000/TraesCS6B02G371500/TraesCS7D02G086400/TraesCS6A02G340300/TraesCS5A02G212500/TraesCS5D02G219500	5	TraesCS2A02G132200/TraesCS2B02G154700/TraesCS7B02G194200/TraesCS7A02G225400/TraesCS7D02G229100
BP	GO:0071450	cellular response to oxygen radical	16/7221	27/30729	7.27265e-05	0.00267408	TraesCS7A02G161000/TraesCS5B02G211200/TraesCS6D02G320800/TraesCS7D02G162300/TraesCS7A02G090400/TraesCS7B02G066000/TraesCS6B02G371500/TraesCS7D02G086400/TraesCS6A02G340300/TraesCS5A02G212500/TraesCS5D02G219500/TraesCS2A02G132200/TraesCS2B02G154700/TraesCS7B02G194200/TraesCS7A02G225400/TraesCS7D02G229100	-/-/-/-/-/-/-/-/-/-/-/-/-/-/-/-	16	11	TraesCS7A02G161000/TraesCS5B02G211200/TraesCS6D02G320800/TraesCS7D02G162300/TraesCS7A02G090400/TraesCS7B02G066000/TraesCS6B02G371500/TraesCS7D02G086400/TraesCS6A02G340300/TraesCS5A02G212500/TraesCS5D02G219500	5	TraesCS2A02G132200/TraesCS2B02G154700/TraesCS7B02G194200/TraesCS7A02G225400/TraesCS7D02G229100
BP	GO:0071451	cellular response to superoxide	16/7221	27/30729	7.27265e-05	0.00267408	TraesCS7A02G161000/TraesCS5B02G211200/TraesCS6D02G320800/TraesCS7D02G162300/TraesCS7A02G090400/TraesCS7B02G066000/TraesCS6B02G371500/TraesCS7D02G086400/TraesCS6A02G340300/TraesCS5A02G212500/TraesCS5D02G219500/TraesCS2A02G132200/TraesCS2B02G154700/TraesCS7B02G194200/TraesCS7A02G225400/TraesCS7D02G229100	-/-/-/-/-/-/-/-/-/-/-/-/-/-/-/-	16	11	TraesCS7A02G161000/TraesCS5B02G211200/TraesCS6D02G320800/TraesCS7D02G162300/TraesCS7A02G090400/TraesCS7B02G066000/TraesCS6B02G371500/TraesCS7D02G086400/TraesCS6A02G340300/TraesCS5A02G212500/TraesCS5D02G219500	5	TraesCS2A02G132200/TraesCS2B02G154700/TraesCS7B02G194200/TraesCS7A02G225400/TraesCS7D02G229100
BP	GO:0055129	L-proline biosynthetic process	9/7221	11/30729	7.45234e-05	0.00267408	TraesCS3B02G395900/TraesCS3D02G357200/TraesCS3A02G363700/TraesCS1B02G290600/TraesCS1A02G281400/TraesCS1D02G280700/TraesCS3B02G538100/TraesCS3D02G483400/TraesCS5D02G384500	-/-/-/-/-/-/-/-/-	9	9	TraesCS3B02G395900/TraesCS3D02G357200/TraesCS3A02G363700/TraesCS1B02G290600/TraesCS1A02G281400/TraesCS1D02G280700/TraesCS3B02G538100/TraesCS3D02G483400/TraesCS5D02G384500	0
BP	GO:2000379	positive regulation of reactive oxygen species metabolic process	9/7221	11/30729	7.45234e-05	0.00267408	TraesCS7A02G161000/TraesCS5B02G211200/TraesCS6D02G320800/TraesCS7D02G162300/TraesCS7B02G066000/TraesCS6B02G371500/TraesCS6A02G340300/TraesCS5A02G212500/TraesCS5D02G219500	-/-/-/-/-/-/-/-/-	9	9	TraesCS7A02G161000/TraesCS5B02G211200/TraesCS6D02G320800/TraesCS7D02G162300/TraesCS7B02G066000/TraesCS6B02G371500/TraesCS6A02G340300/TraesCS5A02G212500/TraesCS5D02G219500	0
BP	GO:0009690	cytokinin metabolic process	23/7221	46/30729	8.20948e-05	0.00288911	TraesCS5B02G561300/TraesCS1B02G176000/TraesCS3B02G344600/TraesCS5B02G561400/TraesCS4A02G318100/TraesCS5D02G568400/TraesCS3D02G475800/TraesCS3B02G525300/TraesCS5B02G348300/TraesCS1A02G159600/TraesCS3A02G321100/TraesCS3A02G481000/TraesCS4A02G413200/TraesCS4A02G317900/TraesCS1A02G156100/TraesCS3D02G251900/TraesCS2B02G276300/TraesCS1D02G157000/TraesCS3B02G281000/TraesCS7A02G536900/TraesCS3D02G310200/…	-/-/-/-/-/-/-/-/-/-/-/-/-/-/-/-/-/-/-/-/-/-/-	23	4	TraesCS4A02G413200/TraesCS2B02G276300/TraesCS7A02G536900/TraesCSU02G106300	19	TraesCS5B02G561300/TraesCS1B02G176000/TraesCS3B02G344600/TraesCS5B02G561400/TraesCS4A02G318100/TraesCS5D02G568400/TraesCS3D02G475800/TraesCS3B02G525300/TraesCS5B02G348300/TraesCS1A02G159600/TraesCS3A02G321100/TraesCS3A02G481000/TraesCS4A02G317900/TraesCS1A02G156100/TraesCS3D02G251900/TraesCS1D02G157000/TraesCS3B02G281000/TraesCS3D02G310200/TraesCS5D02G353600
BP	GO:0009084	glutamine family amino acid biosynthetic process	28/7221	61/30729	0.000101324	0.00349856	TraesCS3B02G395900/TraesCS6D02G065600/TraesCS3D02G357200/TraesCS3A02G363700/TraesCS1B02G290600/TraesCS1A02G281400/TraesCS4A02G119700/TraesCS2D02G500600/TraesCS4B02G185000/TraesCS3D02G157800/TraesCS4B02G080800/TraesCS1D02G280700/TraesCS2B02G152900/TraesCS4D02G186300/TraesCS2B02G528300/TraesCS2D02G132900/TraesCS2A02G500400/TraesCS3B02G538100/TraesCS2D02G412000/novel.11188/TraesCS5A02G465100/TraesCS…	-/-/-/-/-/-/-/-/-/-/-/-/-/-/-/-/-/-/-/-/-/-/-/-/-/-/-/-	28	19	TraesCS3B02G395900/TraesCS3D02G357200/TraesCS3A02G363700/TraesCS1B02G290600/TraesCS1A02G281400/TraesCS4A02G119700/TraesCS4B02G185000/TraesCS3D02G157800/TraesCS4B02G080800/TraesCS1D02G280700/TraesCS4D02G186300/TraesCS3B02G538100/TraesCS2D02G412000/TraesCS1D02G245900/TraesCS1A02G246600/TraesCS3D02G483400/TraesCS1B02G257300/TraesCS5D02G384500/TraesCS7D02G240100	9	TraesCS6D02G065600/TraesCS2D02G500600/TraesCS2B02G152900/TraesCS2B02G528300/TraesCS2D02G132900/TraesCS2A02G500400/novel.11188/TraesCS5A02G465100/TraesCS3A02G266300
BP	GO:0006801	superoxide metabolic process	21/7221	41/30729	0.000106502	0.00360922	TraesCS4A02G390300/TraesCS7A02G048600/TraesCS7A02G161000/TraesCS5B02G211200/TraesCS6D02G320800/TraesCS7D02G162300/TraesCS7D02G043000/TraesCS7A02G090400/TraesCS7B02G066000/TraesCS6B02G371500/TraesCS7D02G086400/TraesCS6A02G340300/TraesCS5A02G212500/TraesCS5D02G219500/TraesCS2A02G132200/TraesCS3D02G332100/TraesCS2B02G154700/TraesCS7B02G194200/TraesCS3A02G338600/TraesCS7A02G225400/TraesCS7D02G229100	-/-/-/-/-/-/-/-/-/-/-/-/-/-/-/-/-/-/-/-/-	21	16	TraesCS4A02G390300/TraesCS7A02G048600/TraesCS7A02G161000/TraesCS5B02G211200/TraesCS6D02G320800/TraesCS7D02G162300/TraesCS7D02G043000/TraesCS7A02G090400/TraesCS7B02G066000/TraesCS6B02G371500/TraesCS7D02G086400/TraesCS6A02G340300/TraesCS5A02G212500/TraesCS5D02G219500/TraesCS3D02G332100/TraesCS3A02G338600	5	TraesCS2A02G132200/TraesCS2B02G154700/TraesCS7B02G194200/TraesCS7A02G225400/TraesCS7D02G229100
BP	GO:0009069	serine family amino acid metabolic process	38/7221	92/30729	0.000112698	0.00374977	TraesCS5A02G300400/TraesCS6A02G312200/TraesCS7D02G483800/TraesCS5B02G300800/TraesCS6B02G342400/TraesCS4D02G263500/TraesCS2D02G467900/TraesCS2B02G490900/TraesCS6B02G217200/TraesCS1A02G353800/TraesCS3D02G332100/TraesCS3A02G250200/TraesCS5A02G022200/TraesCS2A02G467900/TraesCS7A02G496500/TraesCS4A02G401700/TraesCS3B02G178000/TraesCS2D02G231100/TraesCS6D02G291600/TraesCS3A02G287400/TraesCS4B02G263300/…	-/-/-/-/-/-/-/-/-/-/-/-/-/-/-/-/-/-/-/-/-/-/-/-/-/-/-/-/-/-/-/-/-/-/-/-/-/-	38	14	TraesCS6B02G217200/TraesCS3D02G332100/TraesCS5A02G022200/TraesCS4A02G401700/TraesCS3B02G178000/TraesCS2A02G410500/TraesCS3A02G338600/TraesCS7A02G168700/TraesCS3A02G151100/TraesCS1A02G218700/TraesCS2A02G508900/TraesCS3A02G146800/TraesCS4A02G032100/TraesCS5A02G501800	24	TraesCS5A02G300400/TraesCS6A02G312200/TraesCS7D02G483800/TraesCS5B02G300800/TraesCS6B02G342400/TraesCS4D02G263500/TraesCS2D02G467900/TraesCS2B02G490900/TraesCS1A02G353800/TraesCS3A02G250200/TraesCS2A02G467900/TraesCS7A02G496500/TraesCS2D02G231100/TraesCS6D02G291600/TraesCS3A02G287400/TraesCS4B02G263300/TraesCS4A02G042700/TraesCS7B02G400800/TraesCS3B02G417800/TraesCS5D02G027600/TraesCS3D02G250600/…
BP	GO:0051341	regulation of oxidoreductase activity	12/7221	18/30729	0.00012163	0.00397469	TraesCS7A02G161000/TraesCS5B02G211200/TraesCS6D02G320800/TraesCS7D02G162300/TraesCS1A02G219400/TraesCS7B02G066000/TraesCS6B02G371500/TraesCS6A02G340300/TraesCS5A02G212500/TraesCS5D02G219500/TraesCS7A02G524600/TraesCS1B02G232800	-/-/-/-/-/-/-/-/-/-/-/-	12	9	TraesCS7A02G161000/TraesCS5B02G211200/TraesCS6D02G320800/TraesCS7D02G162300/TraesCS7B02G066000/TraesCS6B02G371500/TraesCS6A02G340300/TraesCS5A02G212500/TraesCS5D02G219500	3	TraesCS1A02G219400/TraesCS7A02G524600/TraesCS1B02G232800
BP	GO:0044106	cellular amine metabolic process	53/7221	142/30729	0.000149143	0.00478829	TraesCS7B02G232700/TraesCS2B02G579000/TraesCS7D02G328500/TraesCS7A02G350100/TraesCS6D02G202500/TraesCS7D02G266000/TraesCS5D02G447900/TraesCS2D02G352900/TraesCS2A02G355400/TraesCS7D02G265900/TraesCS2B02G372900/TraesCS5A02G441300/TraesCS6A02G219500/TraesCS3D02G038500/TraesCS4B02G214500/TraesCS5B02G444600/novel.8190/TraesCS2B02G347800/TraesCS3B02G068500/TraesCS3A02G041800/TraesCS5D02G260300/TraesCS6…	-/-/-/-/-/-/-/-/-/-/-/-/-/-/-/-/-/-/-/-/-/-/-/-/-/-/-/-/-/-/-/-/-/-/-/-/-/-/-/-/-/-/-/-/-/-/-/-/-/-/-/-/-	53	22	TraesCS7B02G232700/TraesCS7D02G328500/TraesCS7A02G350100/TraesCS7D02G266000/TraesCS5D02G447900/TraesCS7D02G265900/TraesCS4B02G214500/TraesCS5B02G444600/TraesCS5D02G260300/TraesCS5B02G444300/TraesCS1D02G437700/TraesCS7D02G388400/TraesCS1A02G428400/TraesCS4B02G183900/TraesCS5B02G158200/TraesCS5D02G447800/TraesCS4A02G089800/TraesCS7B02G163300/TraesCS5B02G444500/TraesCS4D02G215100/TraesCS2D02G033000/…	31	TraesCS2B02G579000/TraesCS6D02G202500/TraesCS2D02G352900/TraesCS2A02G355400/TraesCS2B02G372900/TraesCS5A02G441300/TraesCS6A02G219500/TraesCS3D02G038500/novel.8190/TraesCS2B02G347800/TraesCS3B02G068500/TraesCS3A02G041800/TraesCS6B02G249000/TraesCS5D02G448500/TraesCS5D02G165700/TraesCS4A02G398300/TraesCS7D02G063900/TraesCS7B02G208700/TraesCS7A02G069300/TraesCS3B02G041900/TraesCS2B02G315300/TraesCS6…
BP	GO:0006714	sesquiterpenoid metabolic process	13/7221	21/30729	0.000190425	0.00574095	TraesCS4D02G258000/TraesCS4B02G258200/TraesCS7B02G319100/TraesCS7A02G418900/TraesCS3B02G175900/TraesCS4A02G052500/TraesCS2D02G314900/TraesCS2A02G317000/TraesCS4B02G251800/TraesCS4D02G251800/TraesCS2B02G335400/TraesCS3D02G156500/TraesCS5A02G465100	-/-/-/-/-/-/-/-/-/-/-/-/-	13	2	TraesCS4D02G258000/TraesCS4B02G258200	11	TraesCS7B02G319100/TraesCS7A02G418900/TraesCS3B02G175900/TraesCS4A02G052500/TraesCS2D02G314900/TraesCS2A02G317000/TraesCS4B02G251800/TraesCS4D02G251800/TraesCS2B02G335400/TraesCS3D02G156500/TraesCS5A02G465100
BP	GO:0016106	sesquiterpenoid biosynthetic process	13/7221	21/30729	0.000190425	0.00574095	TraesCS4D02G258000/TraesCS4B02G258200/TraesCS7B02G319100/TraesCS7A02G418900/TraesCS3B02G175900/TraesCS4A02G052500/TraesCS2D02G314900/TraesCS2A02G317000/TraesCS4B02G251800/TraesCS4D02G251800/TraesCS2B02G335400/TraesCS3D02G156500/TraesCS5A02G465100	-/-/-/-/-/-/-/-/-/-/-/-/-	13	2	TraesCS4D02G258000/TraesCS4B02G258200	11	TraesCS7B02G319100/TraesCS7A02G418900/TraesCS3B02G175900/TraesCS4A02G052500/TraesCS2D02G314900/TraesCS2A02G317000/TraesCS4B02G251800/TraesCS4D02G251800/TraesCS2B02G335400/TraesCS3D02G156500/TraesCS5A02G465100
BP	GO:0042451	purine nucleoside biosynthetic process	18/7221	34/30729	0.000191365	0.00574095	TraesCS6D02G202500/TraesCS1A02G217200/TraesCS2A02G355400/TraesCS1D02G219000/TraesCS2B02G372900/TraesCS6D02G054300/TraesCS1B02G478800/TraesCS6A02G219500/TraesCS1A02G444300/TraesCS1D02G452300/TraesCS1B02G230300/TraesCS6A02G047100/TraesCS6B02G249000/TraesCS6B02G063300/TraesCS5D02G104600/TraesCS6D02G212000/TraesCS5D02G228900/TraesCS6A02G223400	-/-/-/-/-/-/-/-/-/-/-/-/-/-/-/-/-/-	18	9	TraesCS1A02G217200/TraesCS1D02G219000/TraesCS6D02G054300/TraesCS1B02G230300/TraesCS6A02G047100/TraesCS6B02G063300/TraesCS5D02G104600/TraesCS6D02G212000/TraesCS6A02G223400	9	TraesCS6D02G202500/TraesCS2A02G355400/TraesCS2B02G372900/TraesCS1B02G478800/TraesCS6A02G219500/TraesCS1A02G444300/TraesCS1D02G452300/TraesCS6B02G249000/TraesCS5D02G228900
BP	GO:0046129	purine ribonucleoside biosynthetic process	18/7221	34/30729	0.000191365	0.00574095	TraesCS6D02G202500/TraesCS1A02G217200/TraesCS2A02G355400/TraesCS1D02G219000/TraesCS2B02G372900/TraesCS6D02G054300/TraesCS1B02G478800/TraesCS6A02G219500/TraesCS1A02G444300/TraesCS1D02G452300/TraesCS1B02G230300/TraesCS6A02G047100/TraesCS6B02G249000/TraesCS6B02G063300/TraesCS5D02G104600/TraesCS6D02G212000/TraesCS5D02G228900/TraesCS6A02G223400	-/-/-/-/-/-/-/-/-/-/-/-/-/-/-/-/-/-	18	9	TraesCS1A02G217200/TraesCS1D02G219000/TraesCS6D02G054300/TraesCS1B02G230300/TraesCS6A02G047100/TraesCS6B02G063300/TraesCS5D02G104600/TraesCS6D02G212000/TraesCS6A02G223400	9	TraesCS6D02G202500/TraesCS2A02G355400/TraesCS2B02G372900/TraesCS1B02G478800/TraesCS6A02G219500/TraesCS1A02G444300/TraesCS1D02G452300/TraesCS6B02G249000/TraesCS5D02G228900
BP	GO:0009687	abscisic acid metabolic process	9/7221	12/30729	0.000235454	0.00643105	TraesCS3B02G175900/TraesCS4A02G052500/TraesCS2D02G314900/TraesCS2A02G317000/TraesCS4B02G251800/TraesCS4D02G251800/TraesCS2B02G335400/TraesCS3D02G156500/TraesCS5A02G465100	-/-/-/-/-/-/-/-/-	9	0		9	TraesCS3B02G175900/TraesCS4A02G052500/TraesCS2D02G314900/TraesCS2A02G317000/TraesCS4B02G251800/TraesCS4D02G251800/TraesCS2B02G335400/TraesCS3D02G156500/TraesCS5A02G465100
BP	GO:0009688	abscisic acid biosynthetic process	9/7221	12/30729	0.000235454	0.00643105	TraesCS3B02G175900/TraesCS4A02G052500/TraesCS2D02G314900/TraesCS2A02G317000/TraesCS4B02G251800/TraesCS4D02G251800/TraesCS2B02G335400/TraesCS3D02G156500/TraesCS5A02G465100	-/-/-/-/-/-/-/-/-	9	0		9	TraesCS3B02G175900/TraesCS4A02G052500/TraesCS2D02G314900/TraesCS2A02G317000/TraesCS4B02G251800/TraesCS4D02G251800/TraesCS2B02G335400/TraesCS3D02G156500/TraesCS5A02G465100
BP	GO:0043288	apocarotenoid metabolic process	9/7221	12/30729	0.000235454	0.00643105	TraesCS3B02G175900/TraesCS4A02G052500/TraesCS2D02G314900/TraesCS2A02G317000/TraesCS4B02G251800/TraesCS4D02G251800/TraesCS2B02G335400/TraesCS3D02G156500/TraesCS5A02G465100	-/-/-/-/-/-/-/-/-	9	0		9	TraesCS3B02G175900/TraesCS4A02G052500/TraesCS2D02G314900/TraesCS2A02G317000/TraesCS4B02G251800/TraesCS4D02G251800/TraesCS2B02G335400/TraesCS3D02G156500/TraesCS5A02G465100
BP	GO:0043289	apocarotenoid biosynthetic process	9/7221	12/30729	0.000235454	0.00643105	TraesCS3B02G175900/TraesCS4A02G052500/TraesCS2D02G314900/TraesCS2A02G317000/TraesCS4B02G251800/TraesCS4D02G251800/TraesCS2B02G335400/TraesCS3D02G156500/TraesCS5A02G465100	-/-/-/-/-/-/-/-/-	9	0		9	TraesCS3B02G175900/TraesCS4A02G052500/TraesCS2D02G314900/TraesCS2A02G317000/TraesCS4B02G251800/TraesCS4D02G251800/TraesCS2B02G335400/TraesCS3D02G156500/TraesCS5A02G465100
BP	GO:1902644	tertiary alcohol metabolic process	9/7221	12/30729	0.000235454	0.00643105	TraesCS3B02G175900/TraesCS4A02G052500/TraesCS2D02G314900/TraesCS2A02G317000/TraesCS4B02G251800/TraesCS4D02G251800/TraesCS2B02G335400/TraesCS3D02G156500/TraesCS5A02G465100	-/-/-/-/-/-/-/-/-	9	0		9	TraesCS3B02G175900/TraesCS4A02G052500/TraesCS2D02G314900/TraesCS2A02G317000/TraesCS4B02G251800/TraesCS4D02G251800/TraesCS2B02G335400/TraesCS3D02G156500/TraesCS5A02G465100
BP	GO:1902645	tertiary alcohol biosynthetic process	9/7221	12/30729	0.000235454	0.00643105	TraesCS3B02G175900/TraesCS4A02G052500/TraesCS2D02G314900/TraesCS2A02G317000/TraesCS4B02G251800/TraesCS4D02G251800/TraesCS2B02G335400/TraesCS3D02G156500/TraesCS5A02G465100	-/-/-/-/-/-/-/-/-	9	0		9	TraesCS3B02G175900/TraesCS4A02G052500/TraesCS2D02G314900/TraesCS2A02G317000/TraesCS4B02G251800/TraesCS4D02G251800/TraesCS2B02G335400/TraesCS3D02G156500/TraesCS5A02G465100
BP	GO:0034250	positive regulation of cellular amide metabolic process	12/7221	19/30729	0.000259373	0.00663656	TraesCS2A02G182600/TraesCS6A02G130900/TraesCS6B02G159200/TraesCS2B02G209100/TraesCS2D02G190400/TraesCS4D02G244400/TraesCS5D02G116200/TraesCS2B02G296700/TraesCS2B02G279600/TraesCS2D02G261500/TraesCS6D02G120800/TraesCS5A02G104800	-/-/-/-/-/-/-/-/-/-/-/-	12	9	TraesCS2A02G182600/TraesCS2B02G209100/TraesCS2D02G190400/TraesCS4D02G244400/TraesCS5D02G116200/TraesCS2B02G296700/TraesCS2B02G279600/TraesCS2D02G261500/TraesCS5A02G104800	3	TraesCS6A02G130900/TraesCS6B02G159200/TraesCS6D02G120800
BP	GO:0042274	ribosomal small subunit biogenesis	12/7221	19/30729	0.000259373	0.00663656	TraesCS4D02G298000/TraesCS4B02G299100/TraesCS2D02G305600/TraesCS2B02G323800/TraesCS2A02G168300/TraesCS2D02G175700/TraesCS2A02G307300/TraesCS2D02G158700/TraesCS6B02G053000/TraesCS6D02G043500/TraesCS2B02G194400/TraesCS4D02G264300	-/-/-/-/-/-/-/-/-/-/-/-	12	11	TraesCS4D02G298000/TraesCS4B02G299100/TraesCS2D02G305600/TraesCS2B02G323800/TraesCS2A02G168300/TraesCS2D02G175700/TraesCS2A02G307300/TraesCS6B02G053000/TraesCS6D02G043500/TraesCS2B02G194400/TraesCS4D02G264300	1	TraesCS2D02G158700
BP	GO:0045727	positive regulation of translation	12/7221	19/30729	0.000259373	0.00663656	TraesCS2A02G182600/TraesCS6A02G130900/TraesCS6B02G159200/TraesCS2B02G209100/TraesCS2D02G190400/TraesCS4D02G244400/TraesCS5D02G116200/TraesCS2B02G296700/TraesCS2B02G279600/TraesCS2D02G261500/TraesCS6D02G120800/TraesCS5A02G104800	-/-/-/-/-/-/-/-/-/-/-/-	12	9	TraesCS2A02G182600/TraesCS2B02G209100/TraesCS2D02G190400/TraesCS4D02G244400/TraesCS5D02G116200/TraesCS2B02G296700/TraesCS2B02G279600/TraesCS2D02G261500/TraesCS5A02G104800	3	TraesCS6A02G130900/TraesCS6B02G159200/TraesCS6D02G120800
BP	GO:0006638	neutral lipid metabolic process	14/7221	24/30729	0.000261111	0.00663656	TraesCS3A02G222400/TraesCS3B02G252800/TraesCS1A02G125300/TraesCS4B02G196200/TraesCS3B02G332700/TraesCS3D02G230200/TraesCS1D02G128500/TraesCS4D02G196500/TraesCS3A02G303600/TraesCS5D02G331100/TraesCS1B02G144000/TraesCS5D02G213600/TraesCS5B02G324800/TraesCS5A02G324200	-/-/-/-/-/-/-/-/-/-/-/-/-/-	14	2	TraesCS3B02G332700/TraesCS3A02G303600	12	TraesCS3A02G222400/TraesCS3B02G252800/TraesCS1A02G125300/TraesCS4B02G196200/TraesCS3D02G230200/TraesCS1D02G128500/TraesCS4D02G196500/TraesCS5D02G331100/TraesCS1B02G144000/TraesCS5D02G213600/TraesCS5B02G324800/TraesCS5A02G324200
BP	GO:0006639	acylglycerol metabolic process	14/7221	24/30729	0.000261111	0.00663656	TraesCS3A02G222400/TraesCS3B02G252800/TraesCS1A02G125300/TraesCS4B02G196200/TraesCS3B02G332700/TraesCS3D02G230200/TraesCS1D02G128500/TraesCS4D02G196500/TraesCS3A02G303600/TraesCS5D02G331100/TraesCS1B02G144000/TraesCS5D02G213600/TraesCS5B02G324800/TraesCS5A02G324200	-/-/-/-/-/-/-/-/-/-/-/-/-/-	14	2	TraesCS3B02G332700/TraesCS3A02G303600	12	TraesCS3A02G222400/TraesCS3B02G252800/TraesCS1A02G125300/TraesCS4B02G196200/TraesCS3D02G230200/TraesCS1D02G128500/TraesCS4D02G196500/TraesCS5D02G331100/TraesCS1B02G144000/TraesCS5D02G213600/TraesCS5B02G324800/TraesCS5A02G324200
BP	GO:0009250	glucan biosynthetic process	60/7221	169/30729	0.000280987	0.00704392	TraesCS3A02G245500/TraesCS3B02G034600/TraesCS2A02G373600/TraesCS4A02G456300/TraesCS7A02G033100/TraesCS7D02G344000/TraesCS3D02G246000/TraesCS7D02G294300/TraesCS2B02G309500/TraesCS7A02G298600/TraesCS3B02G324500/TraesCS3B02G327500/TraesCS7A02G336400/TraesCS7B02G188400/TraesCS3B02G398300/TraesCS7D02G029700/TraesCS3D02G359900/TraesCS7B02G472500/TraesCS4B02G351900/TraesCS2B02G318100/TraesCS2A02G302300/…	-/-/-/-/-/-/-/-/-/-/-/-/-/-/-/-/-/-/-/-/-/-/-/-/-/-/-/-/-/-/-/-/-/-/-/-/-/-/-/-/-/-/-/-/-/-/-/-/-/-/-/-/-/-/-/-/-/-/-/-	60	27	TraesCS2A02G373600/TraesCS7D02G344000/TraesCS2B02G309500/TraesCS3B02G324500/TraesCS3B02G327500/TraesCS7A02G336400/TraesCS4B02G351900/TraesCS3A02G292700/TraesCS2D02G290800/TraesCS6A02G154400/TraesCS2A02G293400/TraesCS3D02G292500/TraesCS5A02G520600/TraesCS5D02G182600/TraesCS7B02G480300/TraesCS4D02G346600/TraesCS6D02G144200/TraesCS7B02G248000/TraesCS2B02G390700/TraesCS2A02G210000/TraesCS2B02G236500/…	33	TraesCS3A02G245500/TraesCS3B02G034600/TraesCS4A02G456300/TraesCS7A02G033100/TraesCS3D02G246000/TraesCS7D02G294300/TraesCS7A02G298600/TraesCS7B02G188400/TraesCS3B02G398300/TraesCS7D02G029700/TraesCS3D02G359900/TraesCS7B02G472500/TraesCS2B02G318100/TraesCS2A02G302300/TraesCS2B02G154700/TraesCS5B02G252100/TraesCS5D02G517200/TraesCS5D02G261000/TraesCS3A02G367000/TraesCS5B02G469200/TraesCS5D02G484500/…
BP	GO:0009311	oligosaccharide metabolic process	49/7221	132/30729	0.000300831	0.00743947	TraesCS3B02G323900/TraesCS3D02G289100/TraesCS3A02G289300/TraesCS4B02G091100/TraesCS1A02G339300/TraesCS4A02G225100/TraesCS4D02G088200/TraesCS1A02G215500/TraesCS1B02G351600/TraesCS1B02G229000/TraesCS6B02G276300/TraesCS6B02G384500/TraesCS1D02G341100/TraesCS3B02G398300/TraesCS5A02G002700/TraesCS3D02G359900/TraesCS6D02G334000/TraesCS1D02G340400/TraesCS2D02G403600/TraesCS1B02G224300/TraesCS4B02G211400/…	-/-/-/-/-/-/-/-/-/-/-/-/-/-/-/-/-/-/-/-/-/-/-/-/-/-/-/FBP/-/-/-/-/-/-/-/-/-/-/-/-/-/-/-/-/-/-/-/-/-	49	12	TraesCS1A02G215500/TraesCS1B02G229000/TraesCS3A02G291500/TraesCS4B02G167500/TraesCS4A02G446700/TraesCS6D02G183900/TraesCS2D02G175600/TraesCS4D02G169800/TraesCS4A02G140000/TraesCS5B02G202200/TraesCS1A02G088600/TraesCS7D02G159800	37	TraesCS3B02G323900/TraesCS3D02G289100/TraesCS3A02G289300/TraesCS4B02G091100/TraesCS1A02G339300/TraesCS4A02G225100/TraesCS4D02G088200/TraesCS1B02G351600/TraesCS6B02G276300/TraesCS6B02G384500/TraesCS1D02G341100/TraesCS3B02G398300/TraesCS5A02G002700/TraesCS3D02G359900/TraesCS6D02G334000/TraesCS1D02G340400/TraesCS2D02G403600/TraesCS1B02G224300/TraesCS4B02G211400/TraesCS2D02G126600/TraesCS1A02G338200/…
BP	GO:0009767	photosynthetic electron transport chain	32/7221	77/30729	0.000331739	0.00808743	novel.10812/TraesCS3D02G523300/novel.9184/TraesCS4D02G273000/TraesCS6D02G079500/novel.8975/novel.251/TraesCS7B02G179200/TraesCS2B02G273900/TraesCS7A02G282100/TraesCS4B02G274300/TraesCS7D02G280600/TraesCS2A02G223600/TraesCS4A02G031700/TraesCS4B02G211400/TraesCS6A02G303800/TraesCS6D02G283300/TraesCS2D02G229600/TraesCS3B02G234200/TraesCS7A02G108600/TraesCS4A02G093100/TraesCS1B02G038100/TraesCS6D02G2…	-/-/-/-/-/-/-/-/-/-/-/-/-/-/-/-/-/-/-/-/FBP/-/-/-/-/-/-/-/-/-/-/-	32	0		32	novel.10812/TraesCS3D02G523300/novel.9184/TraesCS4D02G273000/TraesCS6D02G079500/novel.8975/novel.251/TraesCS7B02G179200/TraesCS2B02G273900/TraesCS7A02G282100/TraesCS4B02G274300/TraesCS7D02G280600/TraesCS2A02G223600/TraesCS4A02G031700/TraesCS4B02G211400/TraesCS6A02G303800/TraesCS6D02G283300/TraesCS2D02G229600/TraesCS3B02G234200/TraesCS7A02G108600/TraesCS4A02G093100/TraesCS1B02G038100/TraesCS6D02G2…
BP	GO:0009657	plastid organization	60/7221	170/30729	0.000335871	0.00808743	TraesCS1D02G202100/TraesCS2D02G391800/TraesCS1D02G437000/TraesCS3D02G358800/TraesCS1A02G427200/TraesCS1B02G213300/TraesCS3B02G377300/TraesCS7A02G174900/TraesCS1B02G270800/TraesCS1D02G246100/TraesCS2D02G569700/TraesCS5A02G110300/TraesCS7D02G072100/TraesCS1A02G198400/TraesCS1B02G462200/TraesCS7D02G176200/TraesCS2B02G516000/TraesCS1D02G260200/TraesCS3D02G339300/TraesCS2D02G014800/TraesCS5D02G118500/…	-/-/-/-/-/-/-/-/-/-/-/-/-/-/-/-/-/-/-/-/-/-/-/-/-/-/-/-/-/-/-/-/-/-/-/-/-/-/-/-/-/-/-/-/-/-/-/-/-/-/-/-/-/-/-/-/-/-/-/-	60	32	TraesCS1D02G202100/TraesCS1D02G437000/TraesCS3D02G358800/TraesCS1A02G427200/TraesCS1B02G213300/TraesCS1B02G270800/TraesCS1D02G246100/TraesCS7D02G072100/TraesCS1A02G198400/TraesCS1B02G462200/TraesCS2B02G516000/TraesCS1D02G260200/TraesCS2D02G014800/TraesCSU02G009200/TraesCS2A02G488400/TraesCS1A02G246800/TraesCS4D02G073500/TraesCS2D02G257600/TraesCS2B02G004000/TraesCS1B02G182500/TraesCS2A02G563100/T…	28	TraesCS2D02G391800/TraesCS3B02G377300/TraesCS7A02G174900/TraesCS2D02G569700/TraesCS5A02G110300/TraesCS7D02G176200/TraesCS3D02G339300/TraesCS5D02G118500/TraesCS7B02G079700/TraesCS5B02G357200/TraesCS3A02G158800/TraesCS5B02G111800/TraesCS3D02G166500/TraesCS1A02G234400/TraesCS3B02G189800/TraesCS1D02G237600/TraesCS1B02G211100/TraesCS5A02G355000/TraesCS7A02G287200/TraesCS5D02G331100/TraesCS3A02G345200/…
BP	GO:0006073	cellular glucan metabolic process	96/7221	298/30729	0.000355577	0.00834239	TraesCS6B02G293500/TraesCS3A02G245500/TraesCS3B02G034600/TraesCS7D02G419900/TraesCS2D02G351300/TraesCS2A02G373600/TraesCS7D02G419100/TraesCS4A02G456300/TraesCS7A02G033100/TraesCS4A02G172600/TraesCS7D02G344000/TraesCS3D02G246000/TraesCS7D02G294300/TraesCS7A02G363000/TraesCS2B02G309500/TraesCS7A02G298600/TraesCS1A02G215500/TraesCS2A02G352800/TraesCS3B02G324500/TraesCS6A02G266100/TraesCS1B02G229000/…	-/-/-/-/-/-/-/-/-/-/-/-/-/-/-/-/-/-/-/-/-/-/-/-/-/-/-/-/-/-/-/-/-/-/-/-/-/-/-/-/-/-/-/-/-/-/-/-/-/-/-/-/-/-/-/-/-/-/-/-/-/-/-/-/-/-/-/-/-/-/-/-/-/-/-/-/-/-/-/-/-/-/-/-/-/-/-/-/-/-/-/-/-/-/-/-	96	31	TraesCS2A02G373600/TraesCS7D02G344000/TraesCS2B02G309500/TraesCS1A02G215500/TraesCS3B02G324500/TraesCS1B02G229000/TraesCS3B02G327500/TraesCS7A02G336400/TraesCS4B02G351900/TraesCS3A02G292700/TraesCS2D02G290800/TraesCS6A02G154400/TraesCS2A02G293400/TraesCS3D02G292500/TraesCS5A02G520600/TraesCS5D02G182600/TraesCS7B02G480300/TraesCS4D02G346600/TraesCS6D02G144200/TraesCS7B02G248000/TraesCS2B02G390700/…	65	TraesCS6B02G293500/TraesCS3A02G245500/TraesCS3B02G034600/TraesCS7D02G419900/TraesCS2D02G351300/TraesCS7D02G419100/TraesCS4A02G456300/TraesCS7A02G033100/TraesCS4A02G172600/TraesCS3D02G246000/TraesCS7D02G294300/TraesCS7A02G363000/TraesCS7A02G298600/TraesCS2A02G352800/TraesCS6A02G266100/TraesCS7A02G427600/TraesCS4B02G329400/TraesCS7B02G188400/TraesCS3B02G398300/TraesCS7A02G426700/TraesCS6A02G312400/…
BP	GO:0044042	glucan metabolic process	96/7221	298/30729	0.000355577	0.00834239	TraesCS6B02G293500/TraesCS3A02G245500/TraesCS3B02G034600/TraesCS7D02G419900/TraesCS2D02G351300/TraesCS2A02G373600/TraesCS7D02G419100/TraesCS4A02G456300/TraesCS7A02G033100/TraesCS4A02G172600/TraesCS7D02G344000/TraesCS3D02G246000/TraesCS7D02G294300/TraesCS7A02G363000/TraesCS2B02G309500/TraesCS7A02G298600/TraesCS1A02G215500/TraesCS2A02G352800/TraesCS3B02G324500/TraesCS6A02G266100/TraesCS1B02G229000/…	-/-/-/-/-/-/-/-/-/-/-/-/-/-/-/-/-/-/-/-/-/-/-/-/-/-/-/-/-/-/-/-/-/-/-/-/-/-/-/-/-/-/-/-/-/-/-/-/-/-/-/-/-/-/-/-/-/-/-/-/-/-/-/-/-/-/-/-/-/-/-/-/-/-/-/-/-/-/-/-/-/-/-/-/-/-/-/-/-/-/-/-/-/-/-/-	96	31	TraesCS2A02G373600/TraesCS7D02G344000/TraesCS2B02G309500/TraesCS1A02G215500/TraesCS3B02G324500/TraesCS1B02G229000/TraesCS3B02G327500/TraesCS7A02G336400/TraesCS4B02G351900/TraesCS3A02G292700/TraesCS2D02G290800/TraesCS6A02G154400/TraesCS2A02G293400/TraesCS3D02G292500/TraesCS5A02G520600/TraesCS5D02G182600/TraesCS7B02G480300/TraesCS4D02G346600/TraesCS6D02G144200/TraesCS7B02G248000/TraesCS2B02G390700/…	65	TraesCS6B02G293500/TraesCS3A02G245500/TraesCS3B02G034600/TraesCS7D02G419900/TraesCS2D02G351300/TraesCS7D02G419100/TraesCS4A02G456300/TraesCS7A02G033100/TraesCS4A02G172600/TraesCS3D02G246000/TraesCS7D02G294300/TraesCS7A02G363000/TraesCS7A02G298600/TraesCS2A02G352800/TraesCS6A02G266100/TraesCS7A02G427600/TraesCS4B02G329400/TraesCS7B02G188400/TraesCS3B02G398300/TraesCS7A02G426700/TraesCS6A02G312400/…
BP	GO:0009658	chloroplast organization	48/7221	130/30729	0.000397083	0.00919825	TraesCS1D02G202100/TraesCS2D02G391800/TraesCS1D02G437000/TraesCS3D02G358800/TraesCS1A02G427200/TraesCS1B02G213300/TraesCS3B02G377300/TraesCS7A02G174900/TraesCS1B02G270800/TraesCS1D02G246100/TraesCS2D02G569700/TraesCS7D02G072100/TraesCS1A02G198400/TraesCS1B02G462200/TraesCS7D02G176200/TraesCS2B02G516000/TraesCS1D02G260200/TraesCS3D02G339300/TraesCS2D02G014800/TraesCSU02G009200/TraesCS2A02G488400/T…	-/-/-/-/-/-/-/-/-/-/-/-/-/-/-/-/-/-/-/-/-/-/-/-/-/-/-/-/-/-/-/-/-/-/-/-/-/-/-/-/-/-/-/-/-/-/-/-	48	27	TraesCS1D02G202100/TraesCS1D02G437000/TraesCS3D02G358800/TraesCS1A02G427200/TraesCS1B02G213300/TraesCS1B02G270800/TraesCS1D02G246100/TraesCS7D02G072100/TraesCS1A02G198400/TraesCS1B02G462200/TraesCS2B02G516000/TraesCS1D02G260200/TraesCS2D02G014800/TraesCSU02G009200/TraesCS2A02G488400/TraesCS1A02G246800/TraesCS2D02G257600/TraesCS2B02G004000/TraesCS1B02G182500/TraesCS3D02G157200/TraesCS3A02G365700/T…	21	TraesCS2D02G391800/TraesCS3B02G377300/TraesCS7A02G174900/TraesCS2D02G569700/TraesCS7D02G176200/TraesCS3D02G339300/TraesCS7B02G079700/TraesCS5B02G357200/TraesCS3A02G158800/TraesCS3D02G166500/TraesCS1A02G234400/TraesCS3B02G189800/TraesCS1D02G237600/TraesCS1B02G211100/TraesCS5A02G355000/TraesCS5D02G331100/TraesCS3A02G345200/TraesCS1B02G249100/TraesCS5B02G324800/TraesCS5A02G324200/TraesCS3D02G194300
BP	GO:0009902	chloroplast relocation	10/7221	15/30729	0.000465015	0.00989509	TraesCS7A02G174900/TraesCS7D02G176200/TraesCS2B02G516000/TraesCS2A02G488400/TraesCS7B02G079700/TraesCS5B02G357200/TraesCS3A02G158800/TraesCS3D02G166500/TraesCS3B02G189800/TraesCS5A02G355000	-/-/-/-/-/-/-/-/-/-	10	2	TraesCS2B02G516000/TraesCS2A02G488400	8	TraesCS7A02G174900/TraesCS7D02G176200/TraesCS7B02G079700/TraesCS5B02G357200/TraesCS3A02G158800/TraesCS3D02G166500/TraesCS3B02G189800/TraesCS5A02G355000
BP	GO:0015969	guanosine tetraphosphate metabolic process	10/7221	15/30729	0.000465015	0.00989509	TraesCS5B02G207900/TraesCS4D02G169500/TraesCS6D02G246800/TraesCS6A02G268100/TraesCS1A02G105300/TraesCS4A02G140200/TraesCS1D02G109900/TraesCS4B02G167000/TraesCS6B02G295300/TraesCS5D02G216100	-/-/-/-/-/-/-/-/-/-	10	0		10	TraesCS5B02G207900/TraesCS4D02G169500/TraesCS6D02G246800/TraesCS6A02G268100/TraesCS1A02G105300/TraesCS4A02G140200/TraesCS1D02G109900/TraesCS4B02G167000/TraesCS6B02G295300/TraesCS5D02G216100
BP	GO:0019750	chloroplast localization	10/7221	15/30729	0.000465015	0.00989509	TraesCS7A02G174900/TraesCS7D02G176200/TraesCS2B02G516000/TraesCS2A02G488400/TraesCS7B02G079700/TraesCS5B02G357200/TraesCS3A02G158800/TraesCS3D02G166500/TraesCS3B02G189800/TraesCS5A02G355000	-/-/-/-/-/-/-/-/-/-	10	2	TraesCS2B02G516000/TraesCS2A02G488400	8	TraesCS7A02G174900/TraesCS7D02G176200/TraesCS7B02G079700/TraesCS5B02G357200/TraesCS3A02G158800/TraesCS3D02G166500/TraesCS3B02G189800/TraesCS5A02G355000
BP	GO:0034035	purine ribonucleoside bisphosphate metabolic process	10/7221	15/30729	0.000465015	0.00989509	TraesCS5B02G207900/TraesCS4D02G169500/TraesCS6D02G246800/TraesCS6A02G268100/TraesCS1A02G105300/TraesCS4A02G140200/TraesCS1D02G109900/TraesCS4B02G167000/TraesCS6B02G295300/TraesCS5D02G216100	-/-/-/-/-/-/-/-/-/-	10	0		10	TraesCS5B02G207900/TraesCS4D02G169500/TraesCS6D02G246800/TraesCS6A02G268100/TraesCS1A02G105300/TraesCS4A02G140200/TraesCS1D02G109900/TraesCS4B02G167000/TraesCS6B02G295300/TraesCS5D02G216100
BP	GO:0051353	positive regulation of oxidoreductase activity	10/7221	15/30729	0.000465015	0.00989509	TraesCS7A02G161000/TraesCS5B02G211200/TraesCS6D02G320800/TraesCS7D02G162300/TraesCS7B02G066000/TraesCS6B02G371500/TraesCS6A02G340300/TraesCS5A02G212500/TraesCS5D02G219500/TraesCS7A02G524600	-/-/-/-/-/-/-/-/-/-	10	9	TraesCS7A02G161000/TraesCS5B02G211200/TraesCS6D02G320800/TraesCS7D02G162300/TraesCS7B02G066000/TraesCS6B02G371500/TraesCS6A02G340300/TraesCS5A02G212500/TraesCS5D02G219500	1	TraesCS7A02G524600
BP	GO:0051644	plastid localization	10/7221	15/30729	0.000465015	0.00989509	TraesCS7A02G174900/TraesCS7D02G176200/TraesCS2B02G516000/TraesCS2A02G488400/TraesCS7B02G079700/TraesCS5B02G357200/TraesCS3A02G158800/TraesCS3D02G166500/TraesCS3B02G189800/TraesCS5A02G355000	-/-/-/-/-/-/-/-/-/-	10	2	TraesCS2B02G516000/TraesCS2A02G488400	8	TraesCS7A02G174900/TraesCS7D02G176200/TraesCS7B02G079700/TraesCS5B02G357200/TraesCS3A02G158800/TraesCS3D02G166500/TraesCS3B02G189800/TraesCS5A02G355000
BP	GO:0051667	establishment of plastid localization	10/7221	15/30729	0.000465015	0.00989509	TraesCS7A02G174900/TraesCS7D02G176200/TraesCS2B02G516000/TraesCS2A02G488400/TraesCS7B02G079700/TraesCS5B02G357200/TraesCS3A02G158800/TraesCS3D02G166500/TraesCS3B02G189800/TraesCS5A02G355000	-/-/-/-/-/-/-/-/-/-	10	2	TraesCS2B02G516000/TraesCS2A02G488400	8	TraesCS7A02G174900/TraesCS7D02G176200/TraesCS7B02G079700/TraesCS5B02G357200/TraesCS3A02G158800/TraesCS3D02G166500/TraesCS3B02G189800/TraesCS5A02G355000
BP	GO:0080134	regulation of response to stress	66/7221	193/30729	0.000480626	0.0100556	TraesCS2B02G529400/TraesCS7A02G161000/TraesCS7D02G426400/TraesCS5B02G211200/TraesCS3B02G411300/TraesCS2D02G501800/TraesCS4A02G219700/TraesCS6D02G320800/TraesCS7D02G162300/TraesCS7B02G335500/TraesCS3A02G042700/TraesCS3A02G042400/TraesCS7A02G110500/TraesCS3B02G040800/TraesCS7B02G066000/TraesCS6B02G371500/TraesCS2A02G501300/TraesCS1D02G224900/TraesCS7A02G435700/TraesCS4D02G181100/TraesCS1D02G233800/…	-/-/-/-/-/-/-/-/-/-/-/-/-/-/-/-/-/-/-/-/-/-/-/-/-/-/-/-/-/-/-/-/-/-/-/-/-/-/-/-/-/-/-/-/-/-/-/-/-/-/-/-/-/-/-/-/-/-/-/-/-/-/-/-/-/-	66	17	TraesCS7A02G161000/TraesCS5B02G211200/TraesCS6D02G320800/TraesCS7D02G162300/TraesCS7A02G110500/TraesCS7B02G066000/TraesCS6B02G371500/TraesCS6A02G340300/TraesCS5A02G212500/TraesCS5D02G219500/TraesCS5A02G173800/TraesCS3D02G157700/TraesCS7A02G373500/TraesCS5D02G178300/TraesCS3A02G149800/TraesCS7B02G253500/TraesCS3A02G037700	49	TraesCS2B02G529400/TraesCS7D02G426400/TraesCS3B02G411300/TraesCS2D02G501800/TraesCS4A02G219700/TraesCS7B02G335500/TraesCS3A02G042700/TraesCS3A02G042400/TraesCS3B02G040800/TraesCS2A02G501300/TraesCS1D02G224900/TraesCS7A02G435700/TraesCS4D02G181100/TraesCS1D02G233800/TraesCS4D02G094400/TraesCS4D02G096400/TraesCS3D02G037900/TraesCS6D02G179200/TraesCS1D02G278800/TraesCS1D02G233900/TraesCS4B02G098200/…
BP	GO:0043094	cellular metabolic compound salvage	39/7221	101/30729	0.000483546	0.0100556	TraesCS2B02G079500/TraesCS2A02G067100/TraesCS2A02G067000/TraesCS2A02G067300/TraesCS2B02G079400/TraesCS2A02G067200/TraesCS2D02G065400/TraesCS2D02G065600/TraesCS5A02G165400/TraesCS5B02G162800/TraesCS5B02G162600/TraesCS2B02G079300/TraesCS5D02G169600/TraesCS5D02G169900/TraesCS5A02G165700/TraesCS2D02G065300/TraesCS2B02G078900/TraesCS6D02G204800/TraesCS2D02G065200/TraesCS2B02G079100/TraesCS2D02G065100/…	-/-/-/-/-/-/-/-/-/-/-/-/-/-/-/-/-/-/-/-/-/-/-/-/-/-/-/-/-/-/-/-/-/-/-/-/-/-/-	39	5	TraesCS2A02G087000/TraesCS1A02G225000/TraesCS6D02G212000/TraesCS4B02G102200/TraesCS6A02G223400	34	TraesCS2B02G079500/TraesCS2A02G067100/TraesCS2A02G067000/TraesCS2A02G067300/TraesCS2B02G079400/TraesCS2A02G067200/TraesCS2D02G065400/TraesCS2D02G065600/TraesCS5A02G165400/TraesCS5B02G162800/TraesCS5B02G162600/TraesCS2B02G079300/TraesCS5D02G169600/TraesCS5D02G169900/TraesCS5A02G165700/TraesCS2D02G065300/TraesCS2B02G078900/TraesCS6D02G204800/TraesCS2D02G065200/TraesCS2B02G079100/TraesCS2D02G065100/…
BP	GO:0046351	disaccharide biosynthetic process	26/7221	60/30729	0.000541732	0.011139	TraesCS3B02G323900/TraesCS3D02G289100/TraesCS3A02G289300/TraesCS1A02G339300/TraesCS1A02G215500/TraesCS1B02G351600/TraesCS1B02G229000/TraesCS6B02G276300/TraesCS6B02G384500/TraesCS1D02G341100/TraesCS3B02G398300/TraesCS5A02G002700/TraesCS3D02G359900/TraesCS6D02G334000/TraesCS1D02G340400/TraesCS1B02G224300/TraesCS1A02G338200/TraesCS5B02G002900/TraesCS6A02G248400/TraesCS1B02G350600/TraesCS3A02G367000/…	-/-/-/-/-/-/-/-/-/-/-/-/-/-/-/-/-/-/-/-/-/-/-/-/-/-	26	4	TraesCS1A02G215500/TraesCS1B02G229000/TraesCS5B02G202200/TraesCS1A02G088600	22	TraesCS3B02G323900/TraesCS3D02G289100/TraesCS3A02G289300/TraesCS1A02G339300/TraesCS1B02G351600/TraesCS6B02G276300/TraesCS6B02G384500/TraesCS1D02G341100/TraesCS3B02G398300/TraesCS5A02G002700/TraesCS3D02G359900/TraesCS6D02G334000/TraesCS1D02G340400/TraesCS1B02G224300/TraesCS1A02G338200/TraesCS5B02G002900/TraesCS6A02G248400/TraesCS1B02G350600/TraesCS3A02G367000/TraesCS5D02G002500/TraesCS6A02G351300/…
BP	GO:0047484	regulation of response to osmotic stress	21/7221	45/30729	0.000552035	0.0112247	TraesCS2B02G529400/TraesCS3B02G411300/TraesCS2D02G501800/TraesCS4A02G219700/TraesCS2A02G501300/TraesCS4D02G181100/TraesCS4D02G094400/TraesCS4B02G098200/TraesCS5A02G173800/TraesCS2D02G099400/TraesCS4A02G059500/TraesCS2D02G386900/TraesCS5D02G178300/TraesCS2D02G456400/TraesCS3D02G371900/TraesCS2D02G404200/TraesCS4D02G198600/TraesCS2A02G456100/TraesCS4A02G124900/TraesCS2A02G389100/TraesCS2B02G478100	-/-/-/-/-/-/-/-/-/-/-/-/-/-/-/-/-/-/-/-/-	21	2	TraesCS5A02G173800/TraesCS5D02G178300	19	TraesCS2B02G529400/TraesCS3B02G411300/TraesCS2D02G501800/TraesCS4A02G219700/TraesCS2A02G501300/TraesCS4D02G181100/TraesCS4D02G094400/TraesCS4B02G098200/TraesCS2D02G099400/TraesCS4A02G059500/TraesCS2D02G386900/TraesCS2D02G456400/TraesCS3D02G371900/TraesCS2D02G404200/TraesCS4D02G198600/TraesCS2A02G456100/TraesCS4A02G124900/TraesCS2A02G389100/TraesCS2B02G478100
BP	GO:0042445	hormone metabolic process	48/7221	132/30729	0.000590928	0.0118835	TraesCS5B02G561300/TraesCS1B02G176000/TraesCS7D02G426400/TraesCS4D02G258000/TraesCS4B02G258200/TraesCS3B02G344600/TraesCS5B02G561400/TraesCS7B02G335500/TraesCS4A02G318100/TraesCS5D02G568400/TraesCS3D02G475800/TraesCS3B02G525300/TraesCS5B02G348300/TraesCS1A02G159600/TraesCS5D02G413200/TraesCS3B02G439900/TraesCS7A02G435700/TraesCS7B02G319100/TraesCS3B02G303100/TraesCS3A02G321100/TraesCS7A02G418900/…	-/-/-/-/-/-/-/-/-/-/-/-/-/-/-/-/-/-/-/-/-/-/-/-/-/-/-/-/-/-/-/-/-/-/-/-/-/-/-/-/-/-/-/-/-/-/-/-	48	11	TraesCS4D02G258000/TraesCS4B02G258200/TraesCS3B02G439900/TraesCS3B02G303100/TraesCS3D02G401400/TraesCS4A02G413200/TraesCS2B02G276300/TraesCS7A02G536900/TraesCS3B02G250700/TraesCSU02G106300/TraesCS3A02G037700	37	TraesCS5B02G561300/TraesCS1B02G176000/TraesCS7D02G426400/TraesCS3B02G344600/TraesCS5B02G561400/TraesCS7B02G335500/TraesCS4A02G318100/TraesCS5D02G568400/TraesCS3D02G475800/TraesCS3B02G525300/TraesCS5B02G348300/TraesCS1A02G159600/TraesCS5D02G413200/TraesCS7A02G435700/TraesCS7B02G319100/TraesCS3A02G321100/TraesCS7A02G418900/TraesCS4D02G096400/TraesCS6D02G179200/TraesCS3A02G481000/TraesCS7B02G228500/…
BP	GO:0008215	spermine metabolic process	9/7221	13/30729	0.00060489	0.0120321	TraesCS2B02G579000/TraesCS6D02G202500/TraesCS2D02G352900/TraesCS2A02G355400/TraesCS2B02G372900/TraesCS6A02G219500/TraesCS6B02G249000/TraesCS2D02G549300/TraesCS5D02G228900	-/-/-/-/-/-/-/-/-	9	0		9	TraesCS2B02G579000/TraesCS6D02G202500/TraesCS2D02G352900/TraesCS2A02G355400/TraesCS2B02G372900/TraesCS6A02G219500/TraesCS6B02G249000/TraesCS2D02G549300/TraesCS5D02G228900
BP	GO:0031407	oxylipin metabolic process	16/7221	31/30729	0.000627998	0.0123574	TraesCS2B02G333600/TraesCS2D02G313400/TraesCS5D02G413200/TraesCS7A02G246200/TraesCS1A02G212900/TraesCS1D02G215800/TraesCS4B02G037900/TraesCS2A02G525500/TraesCS7D02G244800/TraesCS4D02G035100/TraesCS2B02G555400/TraesCS4B02G037800/TraesCS4D02G294100/TraesCS1B02G226400/TraesCS5A02G007900/TraesCS5D02G013400	-/-/-/-/-/-/-/-/-/-/-/Lpx-B3/-/-/-/-	16	7	TraesCS4B02G037900/TraesCS2A02G525500/TraesCS4D02G035100/TraesCS2B02G555400/TraesCS4B02G037800/TraesCS5A02G007900/TraesCS5D02G013400	9	TraesCS2B02G333600/TraesCS2D02G313400/TraesCS5D02G413200/TraesCS7A02G246200/TraesCS1A02G212900/TraesCS1D02G215800/TraesCS7D02G244800/TraesCS4D02G294100/TraesCS1B02G226400
BP	GO:0044264	cellular polysaccharide metabolic process	106/7221	340/30729	0.000687874	0.0133618	TraesCS6B02G293500/TraesCS3A02G245500/TraesCS3B02G034600/TraesCS7D02G419900/TraesCS2D02G351300/TraesCS2A02G373600/TraesCS7D02G419100/TraesCS4A02G456300/TraesCS7A02G033100/TraesCS4A02G172600/TraesCS7D02G344000/TraesCS3D02G246000/TraesCS7D02G294300/TraesCS7A02G363000/TraesCS2B02G309500/TraesCS7A02G298600/TraesCS1A02G215500/TraesCS2A02G352800/TraesCS3B02G324500/TraesCS6A02G266100/TraesCS1B02G229000/…	-/-/-/-/-/-/-/-/-/-/-/-/-/-/-/-/-/-/-/-/-/-/-/-/-/-/-/-/-/-/-/-/-/-/-/-/-/-/-/-/-/-/-/-/-/-/-/-/-/-/-/-/-/-/-/-/-/-/-/-/-/-/-/-/-/-/-/-/-/-/-/-/-/-/-/-/-/-/-/-/-/-/-/-/-/-/-/-/-/-/-/-/-/-/-/-/-/-/-/-/-/-/-/-/-/-	106	35	TraesCS2A02G373600/TraesCS7D02G344000/TraesCS2B02G309500/TraesCS1A02G215500/TraesCS3B02G324500/TraesCS1B02G229000/TraesCS3B02G327500/TraesCS7A02G336400/TraesCS4B02G351900/TraesCS3A02G292700/TraesCS2D02G290800/TraesCS6A02G154400/TraesCS2A02G293400/TraesCS3D02G292500/TraesCS5A02G520600/TraesCS5D02G182600/TraesCS7A02G560100/TraesCS7B02G480300/TraesCS4D02G346600/TraesCS6D02G144200/TraesCS7B02G248000/…	71	TraesCS6B02G293500/TraesCS3A02G245500/TraesCS3B02G034600/TraesCS7D02G419900/TraesCS2D02G351300/TraesCS7D02G419100/TraesCS4A02G456300/TraesCS7A02G033100/TraesCS4A02G172600/TraesCS3D02G246000/TraesCS7D02G294300/TraesCS7A02G363000/TraesCS7A02G298600/TraesCS2A02G352800/TraesCS6A02G266100/TraesCS7A02G427600/TraesCS4B02G329400/TraesCS7B02G188400/TraesCS3B02G398300/TraesCS7A02G426700/TraesCS6A02G312400/…
BP	GO:0006066	alcohol metabolic process	37/7221	96/30729	0.000693646	0.0133618	TraesCS5D02G026000/TraesCS4D02G266700/TraesCS5B02G017900/TraesCS5A02G020900/TraesCS4B02G267200/TraesCS3A02G241300/novel.8038/TraesCS5A02G454500/TraesCS3B02G175900/TraesCS5A02G545700/TraesCSU02G129700/TraesCS4A02G052500/TraesCS4A02G038500/TraesCS2D02G314900/TraesCS2A02G070500/TraesCS4B02G379500/TraesCS2A02G317000/TraesCS3D02G241500/TraesCS6D02G147900/TraesCS4B02G251800/TraesCS4D02G251800/TraesCS2B…	-/-/-/-/-/-/-/-/-/-/-/-/-/-/-/-/-/-/-/-/-/-/-/-/-/-/-/-/-/-/-/-/-/-/-/-/-	37	4	TraesCS3A02G241300/TraesCS3D02G241500/novel.5269/TraesCS4B02G051300	33	TraesCS5D02G026000/TraesCS4D02G266700/TraesCS5B02G017900/TraesCS5A02G020900/TraesCS4B02G267200/novel.8038/TraesCS5A02G454500/TraesCS3B02G175900/TraesCS5A02G545700/TraesCSU02G129700/TraesCS4A02G052500/TraesCS4A02G038500/TraesCS2D02G314900/TraesCS2A02G070500/TraesCS4B02G379500/TraesCS2A02G317000/TraesCS6D02G147900/TraesCS4B02G251800/TraesCS4D02G251800/TraesCS2B02G335400/TraesCS4A02G059500/TraesCS5D…
BP	GO:1901657	glycosyl compound metabolic process	55/7221	157/30729	0.000710135	0.0134131	TraesCS6D02G202500/TraesCS1A02G217200/TraesCS2A02G355400/TraesCS1D02G219000/TraesCS5B02G207900/TraesCS3D02G249300/TraesCS4D02G169500/TraesCS2B02G372900/TraesCS6D02G246800/TraesCS2A02G489600/TraesCS6D02G054300/TraesCS2B02G517500/TraesCS6D02G204800/TraesCS1B02G478800/TraesCS6A02G219500/TraesCS3A02G249300/TraesCS1A02G444300/TraesCS2D02G489900/TraesCS6A02G268100/TraesCS3D02G087500/TraesCS1A02G105300/…	-/-/-/-/-/-/-/-/-/-/-/-/-/-/-/-/-/-/-/-/-/-/-/-/-/-/-/-/-/-/-/-/-/-/-/-/-/-/-/-/-/-/-/-/-/-/-/-/-/-/-/-/-/-/-	55	24	TraesCS1A02G217200/TraesCS1D02G219000/TraesCS2A02G489600/TraesCS6D02G054300/TraesCS2B02G517500/TraesCS2D02G489900/TraesCS3B02G181300/TraesCS1B02G230300/TraesCS6A02G047100/TraesCS6B02G063300/TraesCS3A02G155000/TraesCS5D02G104600/TraesCS1B02G462000/TraesCS1A02G427100/TraesCS3D02G231000/TraesCS6D02G212000/TraesCS2D02G231300/TraesCS1D02G436900/TraesCS1D02G269400/TraesCS1B02G337400/TraesCS3D02G162500/…	31	TraesCS6D02G202500/TraesCS2A02G355400/TraesCS5B02G207900/TraesCS3D02G249300/TraesCS4D02G169500/TraesCS2B02G372900/TraesCS6D02G246800/TraesCS6D02G204800/TraesCS1B02G478800/TraesCS6A02G219500/TraesCS3A02G249300/TraesCS1A02G444300/TraesCS6A02G268100/TraesCS3D02G087500/TraesCS1A02G105300/TraesCS4A02G140200/TraesCS1D02G452300/TraesCS1D02G109900/TraesCS6B02G249000/TraesCS4B02G167000/TraesCS6B02G295300/…
BP	GO:0015994	chlorophyll metabolic process	27/7221	64/30729	0.000710965	0.0134131	TraesCS2A02G134000/TraesCS2D02G136200/TraesCS2B02G157600/TraesCS1D02G226100/TraesCS1D02G224900/TraesCS2A02G239200/TraesCS2D02G563600/TraesCS2B02G593000/TraesCS2D02G246100/TraesCS3A02G506200/TraesCS1D02G262100/TraesCS2B02G154700/TraesCS1B02G252900/TraesCS1B02G272700/TraesCS3A02G433200/TraesCS3B02G574300/TraesCS7D02G062900/TraesCS1B02G236600/TraesCS3B02G469000/TraesCS3D02G159800/TraesCS1A02G241000/…	-/-/-/-/-/-/-/-/-/-/-/-/-/-/-/-/-/-/-/-/-/-/-/-/-/-/-	27	6	TraesCS1D02G226100/TraesCS2A02G239200/TraesCS2D02G246100/TraesCS3A02G433200/TraesCS3B02G469000/TraesCS5D02G364100	21	TraesCS2A02G134000/TraesCS2D02G136200/TraesCS2B02G157600/TraesCS1D02G224900/TraesCS2D02G563600/TraesCS2B02G593000/TraesCS3A02G506200/TraesCS1D02G262100/TraesCS2B02G154700/TraesCS1B02G252900/TraesCS1B02G272700/TraesCS3B02G574300/TraesCS7D02G062900/TraesCS1B02G236600/TraesCS3D02G159800/TraesCS1A02G241000/TraesCS3D02G194300/TraesCS6A02G307700/TraesCS1A02G223300/TraesCS3D02G514100/TraesCS6B02G336300
BP	GO:0044272	sulfur compound biosynthetic process	68/7221	203/30729	0.000757906	0.0139748	TraesCS7A02G442500/TraesCS7A02G442600/TraesCS6D02G202500/TraesCS5B02G022800/TraesCS2A02G355400/TraesCS5A02G300400/TraesCS2B02G372900/TraesCS7D02G373100/TraesCS7D02G199900/TraesCS6A02G219500/TraesCS7A02G376800/TraesCS7D02G431500/TraesCS5B02G300800/TraesCS4D02G096400/TraesCS2B02G012500/TraesCS4A02G298700/TraesCS1D02G233400/TraesCS4A02G290400/TraesCS4B02G023800/TraesCS7B02G341200/TraesCS4D02G263500/…	-/-/-/-/-/-/-/-/-/-/-/-/-/-/-/-/-/-/-/-/-/-/-/-/-/-/-/-/-/-/-/-/-/-/-/-/-/-/-/-/-/-/-/-/-/-/-/-/-/-/-/-/-/-/-/-/-/-/-/-/-/-/-/-/-/-/-/-	68	29	TraesCS7A02G442500/TraesCS7A02G442600/TraesCS5B02G022800/TraesCS7D02G199900/TraesCS7D02G431500/TraesCS2B02G012500/TraesCS4A02G298700/TraesCS7B02G341200/TraesCS6B02G217200/TraesCS6A02G248000/TraesCS3D02G332100/TraesCS3D02G198600/TraesCS5A02G022200/TraesCS4A02G401700/TraesCS3B02G178000/TraesCS3B02G228500/TraesCS7B02G164700/TraesCS3A02G338600/TraesCS5D02G149900/TraesCS3A02G151100/TraesCS4B02G014700/…	39	TraesCS6D02G202500/TraesCS2A02G355400/TraesCS5A02G300400/TraesCS2B02G372900/TraesCS7D02G373100/TraesCS6A02G219500/TraesCS7A02G376800/TraesCS5B02G300800/TraesCS4D02G096400/TraesCS1D02G233400/TraesCS4A02G290400/TraesCS4B02G023800/TraesCS4D02G263500/TraesCS6B02G249000/TraesCS3D02G441900/TraesCS3B02G485900/TraesCS6D02G291100/TraesCS1A02G353800/TraesCS1A02G375800/TraesCS6D02G230100/TraesCS5B02G104500/…
BP	GO:1901259	chloroplast rRNA processing	8/7221	11/30729	0.000759877	0.0139748	TraesCS2A02G249600/TraesCS2D02G251000/TraesCS2B02G271300/TraesCS3D02G087600/TraesCS3A02G087500/TraesCS3B02G102900/TraesCS3B02G131400/TraesCS6D02G047400	-/-/-/-/-/-/-/-	8	8	TraesCS2A02G249600/TraesCS2D02G251000/TraesCS2B02G271300/TraesCS3D02G087600/TraesCS3A02G087500/TraesCS3B02G102900/TraesCS3B02G131400/TraesCS6D02G047400	0
BP	GO:0034599	cellular response to oxidative stress	19/7221	40/30729	0.000763651	0.0139748	TraesCS7A02G161000/TraesCS5B02G211200/TraesCS6D02G320800/TraesCS7D02G162300/TraesCS7A02G090400/TraesCS7B02G066000/TraesCS6B02G371500/TraesCS7D02G086400/TraesCS6A02G340300/TraesCS5A02G212500/TraesCS5D02G219500/TraesCS2A02G132200/TraesCS3D02G157700/TraesCS2B02G154700/TraesCS3A02G149800/TraesCS7B02G194200/TraesCS7A02G225400/TraesCS2B02G110800/TraesCS7D02G229100	-/-/-/-/-/-/-/-/-/-/-/-/-/-/-/-/-/-/-	19	14	TraesCS7A02G161000/TraesCS5B02G211200/TraesCS6D02G320800/TraesCS7D02G162300/TraesCS7A02G090400/TraesCS7B02G066000/TraesCS6B02G371500/TraesCS7D02G086400/TraesCS6A02G340300/TraesCS5A02G212500/TraesCS5D02G219500/TraesCS3D02G157700/TraesCS3A02G149800/TraesCS2B02G110800	5	TraesCS2A02G132200/TraesCS2B02G154700/TraesCS7B02G194200/TraesCS7A02G225400/TraesCS7D02G229100
BP	GO:0046165	alcohol biosynthetic process	24/7221	55/30729	0.00077372	0.0140189	TraesCS5D02G026000/TraesCS4D02G266700/TraesCS5B02G017900/TraesCS5A02G020900/TraesCS4B02G267200/TraesCS3A02G241300/TraesCS5A02G454500/TraesCS3B02G175900/TraesCS5A02G545700/TraesCSU02G129700/TraesCS4A02G052500/TraesCS4A02G038500/TraesCS2D02G314900/TraesCS4B02G379500/TraesCS2A02G317000/TraesCS3D02G241500/TraesCS6D02G147900/TraesCS4B02G251800/TraesCS4D02G251800/TraesCS2B02G335400/TraesCS5D02G365100/T…	-/-/-/-/-/-/-/-/-/-/-/-/-/-/-/-/-/-/-/-/-/-/-/-	24	2	TraesCS3A02G241300/TraesCS3D02G241500	22	TraesCS5D02G026000/TraesCS4D02G266700/TraesCS5B02G017900/TraesCS5A02G020900/TraesCS4B02G267200/TraesCS5A02G454500/TraesCS3B02G175900/TraesCS5A02G545700/TraesCSU02G129700/TraesCS4A02G052500/TraesCS4A02G038500/TraesCS2D02G314900/TraesCS4B02G379500/TraesCS2A02G317000/TraesCS6D02G147900/TraesCS4B02G251800/TraesCS4D02G251800/TraesCS2B02G335400/TraesCS5D02G365100/TraesCS3D02G156500/TraesCS5A02G465100/T…
BP	GO:1901068	guanosine-containing compound metabolic process	20/7221	43/30729	0.000783269	0.0140528	TraesCS1A02G217200/TraesCS1D02G219000/TraesCS5B02G207900/TraesCS4D02G169500/TraesCS6D02G246800/TraesCS6D02G054300/TraesCS1B02G478800/TraesCS1A02G444300/TraesCS6A02G268100/TraesCS1A02G105300/TraesCS4A02G140200/TraesCS1D02G452300/TraesCS1B02G230300/TraesCS6A02G047100/TraesCS1D02G109900/TraesCS6B02G063300/TraesCS4B02G167000/TraesCS6B02G295300/TraesCS5D02G104600/TraesCS5D02G216100	-/-/-/-/-/-/-/-/-/-/-/-/-/-/-/-/-/-/-/-	20	7	TraesCS1A02G217200/TraesCS1D02G219000/TraesCS6D02G054300/TraesCS1B02G230300/TraesCS6A02G047100/TraesCS6B02G063300/TraesCS5D02G104600	13	TraesCS5B02G207900/TraesCS4D02G169500/TraesCS6D02G246800/TraesCS1B02G478800/TraesCS1A02G444300/TraesCS6A02G268100/TraesCS1A02G105300/TraesCS4A02G140200/TraesCS1D02G452300/TraesCS1D02G109900/TraesCS4B02G167000/TraesCS6B02G295300/TraesCS5D02G216100
BP	GO:0005976	polysaccharide metabolic process	134/7221	446/30729	0.000819878	0.0145668	TraesCS6B02G293500/TraesCS3A02G245500/TraesCS5B02G048000/TraesCS3B02G034600/TraesCS7D02G419900/TraesCS4B02G344300/TraesCS2D02G351300/TraesCS2A02G373600/TraesCS5D02G264700/TraesCS7D02G419100/TraesCS4A02G456300/TraesCS5A02G256400/TraesCS7A02G033100/TraesCS4A02G172600/TraesCS7D02G344000/TraesCS3D02G246000/TraesCS3B02G190600/TraesCS7D02G294300/TraesCS7A02G363000/TraesCS5B02G255700/TraesCS2B02G309500/…	-/-/-/-/-/-/-/-/-/-/-/-/-/-/-/-/-/-/-/-/-/-/-/-/-/-/-/-/-/-/-/-/-/-/-/-/-/-/-/-/-/-/-/-/-/-/-/-/-/-/-/-/-/-/-/-/-/-/-/-/-/-/-/-/-/-/-/-/-/-/-/-/-/-/-/-/-/-/-/-/-/-/-/-/-/-/-/-/-/-/-/-/-/-/-/-/-/-/-/-/-/-/-/-/-/-/-/-/-/-/-/-/-/-/-/-/-/-/-/-/-/-/-/-/-/-/-/-/-/-/-/-/-/-	134	42	TraesCS2A02G373600/TraesCS7D02G344000/TraesCS3B02G190600/TraesCS2B02G309500/TraesCS1A02G215500/TraesCS6A02G184500/TraesCS3B02G324500/TraesCS6D02G170500/TraesCS1B02G229000/TraesCS3B02G327500/TraesCS7A02G336400/TraesCS4B02G351900/TraesCS3A02G292700/TraesCS2D02G290800/TraesCS6A02G154400/TraesCS3D02G167100/TraesCS4B02G160500/TraesCS2A02G293400/TraesCS3D02G292500/TraesCS5A02G520600/TraesCS5D02G182600/…	92	TraesCS6B02G293500/TraesCS3A02G245500/TraesCS5B02G048000/TraesCS3B02G034600/TraesCS7D02G419900/TraesCS4B02G344300/TraesCS2D02G351300/TraesCS5D02G264700/TraesCS7D02G419100/TraesCS4A02G456300/TraesCS5A02G256400/TraesCS7A02G033100/TraesCS4A02G172600/TraesCS3D02G246000/TraesCS7D02G294300/TraesCS7A02G363000/TraesCS5B02G255700/TraesCS5D02G053200/TraesCS7A02G298600/TraesCS2A02G352800/TraesCS3B02G318100/…
BP	GO:0009116	nucleoside metabolic process	53/7221	151/30729	0.000833785	0.0146714	TraesCS6D02G202500/TraesCS1A02G217200/TraesCS2A02G355400/TraesCS1D02G219000/TraesCS5B02G207900/TraesCS3D02G249300/TraesCS4D02G169500/TraesCS2B02G372900/TraesCS6D02G246800/TraesCS2A02G489600/TraesCS6D02G054300/TraesCS2B02G517500/TraesCS6D02G204800/TraesCS1B02G478800/TraesCS6A02G219500/TraesCS3A02G249300/TraesCS1A02G444300/TraesCS2D02G489900/TraesCS6A02G268100/TraesCS3D02G087500/TraesCS1A02G105300/…	-/-/-/-/-/-/-/-/-/-/-/-/-/-/-/-/-/-/-/-/-/-/-/-/-/-/-/-/-/-/-/-/-/-/-/-/-/-/-/-/-/-/-/-/-/-/-/-/-/-/-/-/-	53	23	TraesCS1A02G217200/TraesCS1D02G219000/TraesCS2A02G489600/TraesCS6D02G054300/TraesCS2B02G517500/TraesCS2D02G489900/TraesCS3B02G181300/TraesCS1B02G230300/TraesCS6A02G047100/TraesCS6B02G063300/TraesCS3A02G155000/TraesCS5D02G104600/TraesCS1B02G462000/TraesCS1A02G427100/TraesCS3D02G231000/TraesCS6D02G212000/TraesCS2D02G231300/TraesCS1D02G436900/TraesCS1D02G269400/TraesCS3D02G162500/TraesCS4B02G102200/…	30	TraesCS6D02G202500/TraesCS2A02G355400/TraesCS5B02G207900/TraesCS3D02G249300/TraesCS4D02G169500/TraesCS2B02G372900/TraesCS6D02G246800/TraesCS6D02G204800/TraesCS1B02G478800/TraesCS6A02G219500/TraesCS3A02G249300/TraesCS1A02G444300/TraesCS6A02G268100/TraesCS3D02G087500/TraesCS1A02G105300/TraesCS4A02G140200/TraesCS1D02G452300/TraesCS1D02G109900/TraesCS6B02G249000/TraesCS4B02G167000/TraesCS6B02G295300/…
BP	GO:0033692	cellular polysaccharide biosynthetic process	70/7221	211/30729	0.000863393	0.0147789	TraesCS3A02G245500/TraesCS3B02G034600/TraesCS2A02G373600/TraesCS4A02G456300/TraesCS7A02G033100/TraesCS7D02G344000/TraesCS3D02G246000/TraesCS7D02G294300/TraesCS2B02G309500/TraesCS7A02G298600/TraesCS3B02G324500/TraesCS3B02G327500/TraesCS7A02G336400/TraesCS7B02G188400/TraesCS3B02G398300/TraesCS7D02G029700/TraesCS3D02G359900/TraesCS7B02G472500/TraesCS4B02G351900/TraesCS4A02G004100/TraesCS2B02G318100/…	-/-/-/-/-/-/-/-/-/-/-/-/-/-/-/-/-/-/-/-/-/-/-/-/-/-/-/-/-/-/-/-/-/-/-/-/-/-/-/-/-/-/-/-/-/-/-/-/-/-/-/-/-/-/-/-/-/-/-/-/-/-/-/-/-/-/-/-/-/-	70	31	TraesCS2A02G373600/TraesCS7D02G344000/TraesCS2B02G309500/TraesCS3B02G324500/TraesCS3B02G327500/TraesCS7A02G336400/TraesCS4B02G351900/TraesCS3A02G292700/TraesCS2D02G290800/TraesCS6A02G154400/TraesCS2A02G293400/TraesCS3D02G292500/TraesCS5A02G520600/TraesCS5D02G182600/TraesCS7A02G560100/TraesCS7B02G480300/TraesCS4D02G346600/TraesCS6D02G144200/TraesCS7B02G248000/TraesCS2B02G390700/TraesCS2A02G210000/…	39	TraesCS3A02G245500/TraesCS3B02G034600/TraesCS4A02G456300/TraesCS7A02G033100/TraesCS3D02G246000/TraesCS7D02G294300/TraesCS7A02G298600/TraesCS7B02G188400/TraesCS3B02G398300/TraesCS7D02G029700/TraesCS3D02G359900/TraesCS7B02G472500/TraesCS4A02G004100/TraesCS2B02G318100/TraesCS2A02G302300/TraesCS2B02G154700/TraesCS2A02G512400/TraesCS3D02G269800/TraesCS5B02G252100/TraesCS5D02G517200/TraesCS5D02G261000/…
BP	GO:0009309	amine biosynthetic process	29/7221	71/30729	0.00086412	0.0147789	TraesCS7B02G232700/TraesCS7D02G328500/TraesCS7A02G350100/TraesCS6D02G202500/TraesCS7D02G266000/TraesCS2D02G352900/TraesCS2A02G355400/TraesCS7D02G265900/TraesCS2B02G372900/TraesCS6A02G219500/TraesCS4B02G214500/TraesCS2B02G347800/TraesCS3B02G068500/TraesCS6B02G249000/TraesCS7D02G388400/TraesCS4A02G398300/TraesCS7D02G063900/TraesCS7B02G208700/TraesCS4B02G183900/TraesCS7A02G069300/TraesCS3B02G041900/…	-/-/-/-/-/-/-/-/-/-/-/-/-/-/-/-/-/-/-/-/-/-/-/-/-/-/-/-/-	29	11	TraesCS7B02G232700/TraesCS7D02G328500/TraesCS7A02G350100/TraesCS7D02G266000/TraesCS7D02G265900/TraesCS4B02G214500/TraesCS7D02G388400/TraesCS4B02G183900/TraesCS4A02G089800/TraesCS4D02G215100/TraesCS2D02G033000	18	TraesCS6D02G202500/TraesCS2D02G352900/TraesCS2A02G355400/TraesCS2B02G372900/TraesCS6A02G219500/TraesCS2B02G347800/TraesCS3B02G068500/TraesCS6B02G249000/TraesCS4A02G398300/TraesCS7D02G063900/TraesCS7B02G208700/TraesCS7A02G069300/TraesCS3B02G041900/TraesCS7D02G305300/TraesCS5D02G228900/TraesCS2A02G334600/TraesCS4A02G419400/TraesCS2A02G095700
BP	GO:0042401	cellular biogenic amine biosynthetic process	29/7221	71/30729	0.00086412	0.0147789	TraesCS7B02G232700/TraesCS7D02G328500/TraesCS7A02G350100/TraesCS6D02G202500/TraesCS7D02G266000/TraesCS2D02G352900/TraesCS2A02G355400/TraesCS7D02G265900/TraesCS2B02G372900/TraesCS6A02G219500/TraesCS4B02G214500/TraesCS2B02G347800/TraesCS3B02G068500/TraesCS6B02G249000/TraesCS7D02G388400/TraesCS4A02G398300/TraesCS7D02G063900/TraesCS7B02G208700/TraesCS4B02G183900/TraesCS7A02G069300/TraesCS3B02G041900/…	-/-/-/-/-/-/-/-/-/-/-/-/-/-/-/-/-/-/-/-/-/-/-/-/-/-/-/-/-	29	11	TraesCS7B02G232700/TraesCS7D02G328500/TraesCS7A02G350100/TraesCS7D02G266000/TraesCS7D02G265900/TraesCS4B02G214500/TraesCS7D02G388400/TraesCS4B02G183900/TraesCS4A02G089800/TraesCS4D02G215100/TraesCS2D02G033000	18	TraesCS6D02G202500/TraesCS2D02G352900/TraesCS2A02G355400/TraesCS2B02G372900/TraesCS6A02G219500/TraesCS2B02G347800/TraesCS3B02G068500/TraesCS6B02G249000/TraesCS4A02G398300/TraesCS7D02G063900/TraesCS7B02G208700/TraesCS7A02G069300/TraesCS3B02G041900/TraesCS7D02G305300/TraesCS5D02G228900/TraesCS2A02G334600/TraesCS4A02G419400/TraesCS2A02G095700
BP	GO:0006353	DNA-templated transcription, termination	10/7221	16/30729	0.000978595	0.0163631	TraesCS3B02G457900/TraesCS3D02G417800/TraesCS3A02G422600/TraesCS4A02G298100/TraesCS4B02G015600/TraesCS4D02G013900/TraesCS3D02G137700/TraesCS3B02G154800/TraesCS6D02G362000/TraesCS6A02G377400	-/-/-/-/-/-/-/-/-/-	10	10	TraesCS3B02G457900/TraesCS3D02G417800/TraesCS3A02G422600/TraesCS4A02G298100/TraesCS4B02G015600/TraesCS4D02G013900/TraesCS3D02G137700/TraesCS3B02G154800/TraesCS6D02G362000/TraesCS6A02G377400	0
BP	GO:0008295	spermidine biosynthetic process	10/7221	16/30729	0.000978595	0.0163631	TraesCS6D02G202500/TraesCS2D02G352900/TraesCS2A02G355400/TraesCS2B02G372900/TraesCS6A02G219500/TraesCS6B02G249000/TraesCS7D02G063900/TraesCS7A02G069300/TraesCS5D02G228900/TraesCS4A02G419400	-/-/-/-/-/-/-/-/-/-	10	0		10	TraesCS6D02G202500/TraesCS2D02G352900/TraesCS2A02G355400/TraesCS2B02G372900/TraesCS6A02G219500/TraesCS6B02G249000/TraesCS7D02G063900/TraesCS7A02G069300/TraesCS5D02G228900/TraesCS4A02G419400
BP	GO:0034614	cellular response to reactive oxygen species	16/7221	32/30729	0.000983575	0.0163631	TraesCS7A02G161000/TraesCS5B02G211200/TraesCS6D02G320800/TraesCS7D02G162300/TraesCS7A02G090400/TraesCS7B02G066000/TraesCS6B02G371500/TraesCS7D02G086400/TraesCS6A02G340300/TraesCS5A02G212500/TraesCS5D02G219500/TraesCS2A02G132200/TraesCS2B02G154700/TraesCS7B02G194200/TraesCS7A02G225400/TraesCS7D02G229100	-/-/-/-/-/-/-/-/-/-/-/-/-/-/-/-	16	11	TraesCS7A02G161000/TraesCS5B02G211200/TraesCS6D02G320800/TraesCS7D02G162300/TraesCS7A02G090400/TraesCS7B02G066000/TraesCS6B02G371500/TraesCS7D02G086400/TraesCS6A02G340300/TraesCS5A02G212500/TraesCS5D02G219500	5	TraesCS2A02G132200/TraesCS2B02G154700/TraesCS7B02G194200/TraesCS7A02G225400/TraesCS7D02G229100
BP	GO:0000271	polysaccharide biosynthetic process	79/7221	245/30729	0.00108256	0.0177734	TraesCS3A02G245500/TraesCS3B02G034600/TraesCS2A02G373600/TraesCS5D02G264700/TraesCS4A02G456300/TraesCS5A02G256400/TraesCS7A02G033100/TraesCS7D02G344000/TraesCS3D02G246000/TraesCS7D02G294300/TraesCS5B02G255700/TraesCS2B02G309500/TraesCS7A02G298600/TraesCS3B02G318100/TraesCS3B02G324500/TraesCS3D02G284000/TraesCS3B02G327500/TraesCS7A02G336400/TraesCS7B02G188400/TraesCS3B02G398300/TraesCS7D02G029700/…	-/-/-/-/-/-/-/-/-/-/-/-/-/-/-/-/-/-/-/-/-/-/-/-/-/-/-/-/-/-/-/-/-/-/-/-/-/-/-/-/-/-/-/-/-/-/-/-/-/-/-/-/-/-/-/-/-/-/-/-/-/-/-/-/-/-/-/-/-/-/-/-/-/-/-/-/-/-/-	79	33	TraesCS2A02G373600/TraesCS7D02G344000/TraesCS2B02G309500/TraesCS3B02G324500/TraesCS3B02G327500/TraesCS7A02G336400/TraesCS4B02G351900/TraesCS3A02G292700/TraesCS2D02G290800/TraesCS6A02G154400/TraesCS4B02G160500/TraesCS2A02G293400/TraesCS3D02G292500/TraesCS5A02G520600/TraesCS5D02G182600/TraesCS7A02G560100/TraesCS7B02G480300/TraesCS4D02G346600/TraesCS1D02G376900/TraesCS6D02G144200/TraesCS7B02G248000/…	46	TraesCS3A02G245500/TraesCS3B02G034600/TraesCS5D02G264700/TraesCS4A02G456300/TraesCS5A02G256400/TraesCS7A02G033100/TraesCS3D02G246000/TraesCS7D02G294300/TraesCS5B02G255700/TraesCS7A02G298600/TraesCS3B02G318100/TraesCS3D02G284000/TraesCS7B02G188400/TraesCS3B02G398300/TraesCS7D02G029700/TraesCS3D02G359900/TraesCS7B02G472500/TraesCS4A02G004100/TraesCS2B02G318100/TraesCS2A02G302300/TraesCS2B02G154700/…
BP	GO:0006783	heme biosynthetic process	18/7221	38/30729	0.00108777	0.0177734	TraesCS1A02G173100/TraesCS1B02G075200/TraesCS3D02G225500/TraesCS5B02G049800/TraesCS3B02G256800/TraesCS6B02G125500/TraesCS1D02G131200/TraesCS1D02G165600/TraesCS1B02G150400/TraesCS3B02G254400/TraesCS1D02G058300/TraesCS1A02G135700/TraesCS1A02G057200/TraesCS6D02G085400/TraesCS4A02G136400/TraesCS3A02G227700/TraesCS4D02G170800/TraesCS5A02G045700	-/-/-/-/-/-/-/-/-/-/-/-/-/-/-/-/-/-	18	7	TraesCS5B02G049800/TraesCS6B02G125500/TraesCS3B02G254400/TraesCS6D02G085400/TraesCS4A02G136400/TraesCS4D02G170800/TraesCS5A02G045700	11	TraesCS1A02G173100/TraesCS1B02G075200/TraesCS3D02G225500/TraesCS3B02G256800/TraesCS1D02G131200/TraesCS1D02G165600/TraesCS1B02G150400/TraesCS1D02G058300/TraesCS1A02G135700/TraesCS1A02G057200/TraesCS3A02G227700
BP	GO:0006595	polyamine metabolic process	21/7221	47/30729	0.0011183	0.0178416	TraesCS7B02G232700/TraesCS2B02G579000/TraesCS7D02G328500/TraesCS7A02G350100/TraesCS6D02G202500/TraesCS7D02G266000/TraesCS2D02G352900/TraesCS2A02G355400/TraesCS7D02G265900/TraesCS2B02G372900/TraesCS6A02G219500/TraesCS2B02G347800/TraesCS6B02G249000/TraesCS4A02G398300/TraesCS7D02G063900/TraesCS7A02G069300/TraesCS2D02G549300/TraesCS5D02G228900/TraesCS2A02G334600/TraesCS4A02G419400/TraesCS7B02G163300	-/-/-/-/-/-/-/-/-/-/-/-/-/-/-/-/-/-/-/-/-	21	6	TraesCS7B02G232700/TraesCS7D02G328500/TraesCS7A02G350100/TraesCS7D02G266000/TraesCS7D02G265900/TraesCS7B02G163300	15	TraesCS2B02G579000/TraesCS6D02G202500/TraesCS2D02G352900/TraesCS2A02G355400/TraesCS2B02G372900/TraesCS6A02G219500/TraesCS2B02G347800/TraesCS6B02G249000/TraesCS4A02G398300/TraesCS7D02G063900/TraesCS7A02G069300/TraesCS2D02G549300/TraesCS5D02G228900/TraesCS2A02G334600/TraesCS4A02G419400
BP	GO:1901000	regulation of response to salt stress	20/7221	44/30729	0.00112147	0.0178416	TraesCS2B02G529400/TraesCS3B02G411300/TraesCS2D02G501800/TraesCS4A02G219700/TraesCS2A02G501300/TraesCS4D02G181100/TraesCS4D02G094400/TraesCS4B02G098200/TraesCS5A02G173800/TraesCS2D02G099400/TraesCS2D02G386900/TraesCS5D02G178300/TraesCS2D02G456400/TraesCS3D02G371900/TraesCS2D02G404200/TraesCS4D02G198600/TraesCS2A02G456100/TraesCS4A02G124900/TraesCS2A02G389100/TraesCS2B02G478100	-/-/-/-/-/-/-/-/-/-/-/-/-/-/-/-/-/-/-/-	20	2	TraesCS5A02G173800/TraesCS5D02G178300	18	TraesCS2B02G529400/TraesCS3B02G411300/TraesCS2D02G501800/TraesCS4A02G219700/TraesCS2A02G501300/TraesCS4D02G181100/TraesCS4D02G094400/TraesCS4B02G098200/TraesCS2D02G099400/TraesCS2D02G386900/TraesCS2D02G456400/TraesCS3D02G371900/TraesCS2D02G404200/TraesCS4D02G198600/TraesCS2A02G456100/TraesCS4A02G124900/TraesCS2A02G389100/TraesCS2B02G478100
BP	GO:0009094	L-phenylalanine biosynthetic process	13/7221	24/30729	0.00113095	0.0178416	TraesCS5B02G372500/TraesCS2B02G308400/TraesCS5D02G379700/novel.7099/TraesCS4B02G197700/TraesCS4D02G198400/TraesCS5A02G370200/TraesCS4A02G106500/TraesCS4D02G198200/TraesCS2D02G289900/TraesCS2D02G290000/TraesCS4A02G106600/TraesCS2B02G308500	-/-/-/-/-/-/-/-/-/-/-/-/-	13	9	TraesCS5B02G372500/TraesCS2B02G308400/TraesCS5D02G379700/TraesCS4B02G197700/TraesCS4D02G198200/TraesCS2D02G289900/TraesCS2D02G290000/TraesCS4A02G106600/TraesCS2B02G308500	4	novel.7099/TraesCS4D02G198400/TraesCS5A02G370200/TraesCS4A02G106500
BP	GO:1902223	erythrose 4-phosphate/phosphoenolpyruvate family amino acid biosynthetic process	13/7221	24/30729	0.00113095	0.0178416	TraesCS5B02G372500/TraesCS2B02G308400/TraesCS5D02G379700/novel.7099/TraesCS4B02G197700/TraesCS4D02G198400/TraesCS5A02G370200/TraesCS4A02G106500/TraesCS4D02G198200/TraesCS2D02G289900/TraesCS2D02G290000/TraesCS4A02G106600/TraesCS2B02G308500	-/-/-/-/-/-/-/-/-/-/-/-/-	13	9	TraesCS5B02G372500/TraesCS2B02G308400/TraesCS5D02G379700/TraesCS4B02G197700/TraesCS4D02G198200/TraesCS2D02G289900/TraesCS2D02G290000/TraesCS4A02G106600/TraesCS2B02G308500	4	novel.7099/TraesCS4D02G198400/TraesCS5A02G370200/TraesCS4A02G106500
BP	GO:0097164	ammonium ion metabolic process	28/7221	69/30729	0.00118638	0.0185563	TraesCS2B02G579000/TraesCS6D02G202500/TraesCS1A02G369600/TraesCS2D02G352900/TraesCS2A02G355400/TraesCS2B02G372900/TraesCS6A02G219500/TraesCS2B02G347800/TraesCS6B02G249000/TraesCS3D02G130900/TraesCS1D02G370600/TraesCS7D02G063900/TraesCS1B02G388700/TraesCS1D02G375700/TraesCS1B02G393300/TraesCS7A02G069300/TraesCS5D02G341800/TraesCS2B02G315300/TraesCSU02G029900/TraesCS1D02G379900/TraesCS2D02G549300/T…	-/-/-/-/-/-/-/-/-/-/-/-/-/-/-/-/-/-/-/-/-/-/-/-/-/-/-/-	28	5	TraesCS1A02G369600/TraesCS1B02G388700/TraesCS1D02G375700/TraesCS5D02G341800/TraesCS1D02G375500	23	TraesCS2B02G579000/TraesCS6D02G202500/TraesCS2D02G352900/TraesCS2A02G355400/TraesCS2B02G372900/TraesCS6A02G219500/TraesCS2B02G347800/TraesCS6B02G249000/TraesCS3D02G130900/TraesCS1D02G370600/TraesCS7D02G063900/TraesCS1B02G393300/TraesCS7A02G069300/TraesCS2B02G315300/TraesCSU02G029900/TraesCS1D02G379900/TraesCS2D02G549300/TraesCS5D02G228900/TraesCS3B02G291700/TraesCS2A02G334600/TraesCS4A02G419400/T…
BP	GO:0006081	cellular aldehyde metabolic process	41/7221	112/30729	0.00122657	0.0190222	TraesCS2A02G268800/TraesCS2B02G287600/TraesCS2D02G267800/TraesCS6B02G284600/TraesCS6A02G084600/TraesCSU02G113600/TraesCS6B02G117600/TraesCS1B02G373600/TraesCS3B02G098700/TraesCS6A02G063200/TraesCS2A02G067800/TraesCS4D02G289800/TraesCS5D02G309600/TraesCS6D02G061600/TraesCS1B02G199700/TraesCS2D02G238600/TraesCS2A02G239200/TraesCS6D02G222000/TraesCS5A02G302800/TraesCS2A02G234900/TraesCS2D02G246100/T…	-/-/-/-/-/-/-/-/-/-/-/-/-/-/-/-/-/-/-/-/-/-/-/-/-/-/-/-/-/-/-/-/-/-/-/-/-/-/-/-/-	41	8	TraesCS2A02G239200/TraesCS6D02G222000/TraesCS2D02G246100/TraesCS2D02G386700/TraesCS3D02G491400/TraesCS4D02G061800/TraesCS4A02G132900/TraesCS4B02G062800	33	TraesCS2A02G268800/TraesCS2B02G287600/TraesCS2D02G267800/TraesCS6B02G284600/TraesCS6A02G084600/TraesCSU02G113600/TraesCS6B02G117600/TraesCS1B02G373600/TraesCS3B02G098700/TraesCS6A02G063200/TraesCS2A02G067800/TraesCS4D02G289800/TraesCS5D02G309600/TraesCS6D02G061600/TraesCS1B02G199700/TraesCS2D02G238600/TraesCS5A02G302800/TraesCS2A02G234900/TraesCS6B02G174700/TraesCS5B02G303100/TraesCS6B02G084400/T…
BP	GO:0009267	cellular response to starvation	27/7221	66/30729	0.00124719	0.0191795	TraesCS2D02G177100/TraesCS1D02G184500/TraesCS2B02G409300/TraesCS2A02G389900/TraesCS2B02G195900/TraesCS2D02G388800/TraesCS7D02G231300/TraesCS1D02G241800/TraesCS7A02G231200/TraesCS2A02G239200/TraesCS1A02G072600/TraesCS2D02G246100/TraesCS7A02G376200/TraesCS1B02G091500/TraesCS7D02G244100/TraesCS7B02G277700/TraesCS7B02G146000/TraesCS1B02G253500/TraesCS1D02G075500/TraesCS3A02G433200/TraesCS2D02G031800/…	-/-/-/-/-/-/-/-/-/-/-/-/-/-/-/-/-/-/-/-/-/-/-/-/-/-/-	27	14	TraesCS1D02G184500/TraesCS2B02G409300/TraesCS2A02G389900/TraesCS2D02G388800/TraesCS1D02G241800/TraesCS2A02G239200/TraesCS2D02G246100/TraesCS7D02G244100/TraesCS7B02G146000/TraesCS1B02G253500/TraesCS3A02G433200/TraesCS3B02G469000/TraesCS1B02G337400/TraesCS3B02G238600	13	TraesCS2D02G177100/TraesCS2B02G195900/TraesCS7D02G231300/TraesCS7A02G231200/TraesCS1A02G072600/TraesCS7A02G376200/TraesCS1B02G091500/TraesCS7B02G277700/TraesCS1D02G075500/TraesCS2D02G031800/TraesCS2A02G169600/TraesCS4B02G244400/TraesCS1A02G388400
BP	GO:0009617	response to bacterium	54/7221	157/30729	0.0012783	0.0194941	TraesCS2B02G529400/TraesCS2D02G501800/TraesCS1B02G050200/TraesCS3A02G229700/TraesCS2A02G501300/TraesCS3B02G324500/TraesCS4D02G096400/TraesCS6D02G179200/TraesCS1A02G030100/TraesCS1D02G030600/TraesCS3B02G398300/TraesCS1A02G034300/TraesCS4B02G018900/TraesCS5B02G086900/TraesCS5A02G161500/TraesCS3D02G359900/TraesCS3B02G259000/TraesCS3D02G223500/TraesCS2B02G311900/TraesCS2D02G214700/TraesCS4B02G336100/…	-/-/-/-/-/-/-/-/-/-/-/-/-/-/-/-/-/-/-/petC/-/-/PR4B/-/-/-/-/-/-/-/-/-/-/-/-/-/-/-/-/-/-/-/-/-/-/-/-/-/-/-/-/-/-/-	54	20	TraesCS1B02G050200/TraesCS3B02G324500/TraesCS1A02G030100/TraesCS1D02G030600/TraesCS1A02G034300/TraesCS3D02G524700/TraesCS3B02G584700/TraesCS7A02G373500/TraesCS3A02G433200/TraesCS3B02G178000/TraesCS7B02G253500/TraesCS6A02G215500/TraesCS2A02G183700/TraesCS1B02G037100/TraesCS3B02G469000/TraesCS3A02G151100/TraesCS3A02G037700/TraesCS6D02G048300/TraesCS5D02G384500/TraesCS2B02G047400	34	TraesCS2B02G529400/TraesCS2D02G501800/TraesCS3A02G229700/TraesCS2A02G501300/TraesCS4D02G096400/TraesCS6D02G179200/TraesCS3B02G398300/TraesCS4B02G018900/TraesCS5B02G086900/TraesCS5A02G161500/TraesCS3D02G359900/TraesCS3B02G259000/TraesCS3D02G223500/TraesCS2B02G311900/TraesCS2D02G214700/TraesCS4B02G336100/TraesCS6A02G303800/TraesCS6D02G283300/TraesCS2D02G293200/TraesCS2A02G285700/TraesCS7B02G190400/…
BP	GO:0016126	sterol biosynthetic process	14/7221	27/30729	0.00128912	0.0194966	TraesCS5D02G026000/TraesCS4B02G235500/TraesCS4A02G059900/TraesCS5B02G017900/TraesCS5A02G020900/TraesCS4D02G236900/TraesCS4D02G347100/TraesCS5A02G454500/TraesCS4B02G122800/TraesCS4A02G192500/TraesCS4D02G120900/TraesCS5D02G365100/TraesCS5A02G356300/TraesCS2D02G599600	-/-/-/-/-/-/-/-/-/-/-/-/-/-	14	4	TraesCS4B02G122800/TraesCS4A02G192500/TraesCS4D02G120900/TraesCS2D02G599600	10	TraesCS5D02G026000/TraesCS4B02G235500/TraesCS4A02G059900/TraesCS5B02G017900/TraesCS5A02G020900/TraesCS4D02G236900/TraesCS4D02G347100/TraesCS5A02G454500/TraesCS5D02G365100/TraesCS5A02G356300
BP	GO:0009631	cold acclimation	9/7221	14/30729	0.0013399	0.019935	TraesCS3B02G457900/TraesCS3D02G417800/TraesCS3A02G422600/TraesCS1B02G273000/TraesCS1A02G262400/TraesCS1D02G411000/TraesCS5B02G408300/TraesCS2A02G313700/TraesCS2D02G312100	-/-/-/-/-/-/-/-/-	9	7	TraesCS3B02G457900/TraesCS3D02G417800/TraesCS3A02G422600/TraesCS1B02G273000/TraesCS1A02G262400/TraesCS2A02G313700/TraesCS2D02G312100	2	TraesCS1D02G411000/TraesCS5B02G408300
BP	GO:0010207	photosystem II assembly	9/7221	14/30729	0.0013399	0.019935	TraesCS4B02G170800/TraesCS5B02G391300/TraesCS4A02G134100/TraesCS5A02G386400/TraesCS4D02G172800/TraesCS7D02G275900/TraesCS2A02G247300/TraesCS2B02G270300/TraesCS2D02G248400	-/-/-/-/-/-/-/-/-	9	0		9	TraesCS4B02G170800/TraesCS5B02G391300/TraesCS4A02G134100/TraesCS5A02G386400/TraesCS4D02G172800/TraesCS7D02G275900/TraesCS2A02G247300/TraesCS2B02G270300/TraesCS2D02G248400
BP	GO:0031408	oxylipin biosynthetic process	15/7221	30/30729	0.00140982	0.0208062	TraesCS2B02G333600/TraesCS2D02G313400/TraesCS7A02G246200/TraesCS1A02G212900/TraesCS1D02G215800/TraesCS4B02G037900/TraesCS2A02G525500/TraesCS7D02G244800/TraesCS4D02G035100/TraesCS2B02G555400/TraesCS4B02G037800/TraesCS4D02G294100/TraesCS1B02G226400/TraesCS5A02G007900/TraesCS5D02G013400	-/-/-/-/-/-/-/-/-/-/Lpx-B3/-/-/-/-	15	7	TraesCS4B02G037900/TraesCS2A02G525500/TraesCS4D02G035100/TraesCS2B02G555400/TraesCS4B02G037800/TraesCS5A02G007900/TraesCS5D02G013400	8	TraesCS2B02G333600/TraesCS2D02G313400/TraesCS7A02G246200/TraesCS1A02G212900/TraesCS1D02G215800/TraesCS7D02G244800/TraesCS4D02G294100/TraesCS1B02G226400
BP	GO:0006641	triglyceride metabolic process	12/7221	22/30729	0.00161959	0.0232726	TraesCS3A02G222400/TraesCS3B02G252800/TraesCS1A02G125300/TraesCS3B02G332700/TraesCS3D02G230200/TraesCS1D02G128500/TraesCS3A02G303600/TraesCS5D02G331100/TraesCS1B02G144000/TraesCS5D02G213600/TraesCS5B02G324800/TraesCS5A02G324200	-/-/-/-/-/-/-/-/-/-/-/-	12	2	TraesCS3B02G332700/TraesCS3A02G303600	10	TraesCS3A02G222400/TraesCS3B02G252800/TraesCS1A02G125300/TraesCS3D02G230200/TraesCS1D02G128500/TraesCS5D02G331100/TraesCS1B02G144000/TraesCS5D02G213600/TraesCS5B02G324800/TraesCS5A02G324200
BP	GO:0009691	cytokinin biosynthetic process	12/7221	22/30729	0.00161959	0.0232726	TraesCS5B02G561300/TraesCS5B02G561400/TraesCS4A02G318100/TraesCS5D02G568400/TraesCS5B02G348300/TraesCS4A02G413200/TraesCS4A02G317900/TraesCS1A02G156100/TraesCS3D02G251900/TraesCS2B02G276300/TraesCS3B02G281000/TraesCS5D02G353600	-/-/-/-/-/-/-/-/-/-/-/-	12	2	TraesCS4A02G413200/TraesCS2B02G276300	10	TraesCS5B02G561300/TraesCS5B02G561400/TraesCS4A02G318100/TraesCS5D02G568400/TraesCS5B02G348300/TraesCS4A02G317900/TraesCS1A02G156100/TraesCS3D02G251900/TraesCS3B02G281000/TraesCS5D02G353600
BP	GO:0051193	regulation of cofactor metabolic process	12/7221	22/30729	0.00161959	0.0232726	TraesCS6D02G084500/TraesCS4D02G096400/TraesCS6A02G098300/TraesCS3D02G332100/TraesCS2B02G154700/TraesCS3A02G433200/TraesCS2D02G386900/TraesCS3B02G351400/TraesCS3A02G338600/TraesCS3B02G469000/TraesCS2A02G389100/TraesCS3A02G315500	-/-/-/-/-/-/-/-/-/-/-/-	12	6	TraesCS3D02G332100/TraesCS3A02G433200/TraesCS3B02G351400/TraesCS3A02G338600/TraesCS3B02G469000/TraesCS3A02G315500	6	TraesCS6D02G084500/TraesCS4D02G096400/TraesCS6A02G098300/TraesCS2B02G154700/TraesCS2D02G386900/TraesCS2A02G389100
BP	GO:0042742	defense response to bacterium	49/7221	141/30729	0.00162781	0.0232726	TraesCS2B02G529400/TraesCS2D02G501800/TraesCS1B02G050200/TraesCS3A02G229700/TraesCS2A02G501300/TraesCS3B02G324500/TraesCS4D02G096400/TraesCS6D02G179200/TraesCS1A02G030100/TraesCS1D02G030600/TraesCS3B02G398300/TraesCS1A02G034300/TraesCS4B02G018900/TraesCS5B02G086900/TraesCS3D02G359900/TraesCS3B02G259000/TraesCS3D02G223500/TraesCS2B02G311900/TraesCS2D02G214700/TraesCS6A02G303800/TraesCS3D02G524700/…	-/-/-/-/-/-/-/-/-/-/-/-/-/-/-/-/-/-/petC/-/PR4B/-/-/-/-/-/-/-/-/-/-/-/-/-/-/-/-/-/-/-/-/-/-/-/-/-/-/-/-	49	18	TraesCS1B02G050200/TraesCS3B02G324500/TraesCS1A02G030100/TraesCS1D02G030600/TraesCS1A02G034300/TraesCS3D02G524700/TraesCS3B02G584700/TraesCS7A02G373500/TraesCS3A02G433200/TraesCS3B02G178000/TraesCS7B02G253500/TraesCS2A02G183700/TraesCS1B02G037100/TraesCS3B02G469000/TraesCS3A02G151100/TraesCS3A02G037700/TraesCS5D02G384500/TraesCS2B02G047400	31	TraesCS2B02G529400/TraesCS2D02G501800/TraesCS3A02G229700/TraesCS2A02G501300/TraesCS4D02G096400/TraesCS6D02G179200/TraesCS3B02G398300/TraesCS4B02G018900/TraesCS5B02G086900/TraesCS3D02G359900/TraesCS3B02G259000/TraesCS3D02G223500/TraesCS2B02G311900/TraesCS2D02G214700/TraesCS6A02G303800/TraesCS6D02G283300/TraesCS2D02G293200/TraesCS2A02G285700/TraesCS7B02G190400/TraesCS2A02G037400/TraesCS3A02G367000/…
BP	GO:0006546	glycine catabolic process	8/7221	12/30729	0.00180872	0.0254613	TraesCS6A02G312200/TraesCS6B02G342400/TraesCS2D02G467900/TraesCS2B02G490900/TraesCS3A02G250200/TraesCS2A02G467900/TraesCS6D02G291600/TraesCS3D02G250600	-/-/-/-/-/-/-/-	8	0		8	TraesCS6A02G312200/TraesCS6B02G342400/TraesCS2D02G467900/TraesCS2B02G490900/TraesCS3A02G250200/TraesCS2A02G467900/TraesCS6D02G291600/TraesCS3D02G250600
BP	GO:0009071	serine family amino acid catabolic process	8/7221	12/30729	0.00180872	0.0254613	TraesCS6A02G312200/TraesCS6B02G342400/TraesCS2D02G467900/TraesCS2B02G490900/TraesCS3A02G250200/TraesCS2A02G467900/TraesCS6D02G291600/TraesCS3D02G250600	-/-/-/-/-/-/-/-	8	0		8	TraesCS6A02G312200/TraesCS6B02G342400/TraesCS2D02G467900/TraesCS2B02G490900/TraesCS3A02G250200/TraesCS2A02G467900/TraesCS6D02G291600/TraesCS3D02G250600
BP	GO:0008216	spermidine metabolic process	10/7221	17/30729	0.00187688	0.026219	TraesCS6D02G202500/TraesCS2D02G352900/TraesCS2A02G355400/TraesCS2B02G372900/TraesCS6A02G219500/TraesCS6B02G249000/TraesCS7D02G063900/TraesCS7A02G069300/TraesCS5D02G228900/TraesCS4A02G419400	-/-/-/-/-/-/-/-/-/-	10	0		10	TraesCS6D02G202500/TraesCS2D02G352900/TraesCS2A02G355400/TraesCS2B02G372900/TraesCS6A02G219500/TraesCS6B02G249000/TraesCS7D02G063900/TraesCS7A02G069300/TraesCS5D02G228900/TraesCS4A02G419400
BP	GO:0009070	serine family amino acid biosynthetic process	28/7221	71/30729	0.00197875	0.0274326	TraesCS5A02G300400/TraesCS7D02G483800/TraesCS5B02G300800/TraesCS4D02G263500/TraesCS6B02G217200/TraesCS1A02G353800/TraesCS3D02G332100/TraesCS5A02G022200/TraesCS7A02G496500/TraesCS4A02G401700/TraesCS3B02G178000/TraesCS2D02G231100/TraesCS3A02G287400/TraesCS4B02G263300/TraesCS4A02G042700/TraesCS7B02G400800/TraesCS3A02G338600/TraesCS3B02G417800/TraesCS5D02G027600/TraesCS7A02G168700/TraesCS3A02G151100/…	-/-/-/-/-/-/-/-/-/-/-/-/-/-/-/-/-/-/-/-/-/-/-/-/-/-/-/-	28	13	TraesCS6B02G217200/TraesCS3D02G332100/TraesCS5A02G022200/TraesCS4A02G401700/TraesCS3B02G178000/TraesCS3A02G338600/TraesCS7A02G168700/TraesCS3A02G151100/TraesCS1A02G218700/TraesCS2A02G508900/TraesCS3A02G146800/TraesCS4A02G032100/TraesCS5A02G501800	15	TraesCS5A02G300400/TraesCS7D02G483800/TraesCS5B02G300800/TraesCS4D02G263500/TraesCS1A02G353800/TraesCS7A02G496500/TraesCS2D02G231100/TraesCS3A02G287400/TraesCS4B02G263300/TraesCS4A02G042700/TraesCS7B02G400800/TraesCS3B02G417800/TraesCS5D02G027600/TraesCS3D02G378700/TraesCS7A02G359800
BP	GO:1901659	glycosyl compound biosynthetic process	27/7221	68/30729	0.00210159	0.0289167	TraesCS6D02G202500/TraesCS1A02G217200/TraesCS2A02G355400/TraesCS1D02G219000/TraesCS2B02G372900/TraesCS6D02G054300/TraesCS1B02G478800/TraesCS6A02G219500/TraesCS1A02G444300/TraesCS1D02G452300/TraesCS1B02G230300/TraesCS6A02G047100/TraesCS6B02G249000/TraesCS6B02G063300/TraesCS5D02G104600/TraesCS1B02G462000/TraesCS1A02G427100/TraesCS3D02G231000/TraesCS6D02G212000/TraesCS5D02G228900/TraesCS1D02G436900/…	-/-/-/-/-/-/-/-/-/-/-/-/-/-/-/-/-/-/-/-/-/-/-/-/-/-/-	27	16	TraesCS1A02G217200/TraesCS1D02G219000/TraesCS6D02G054300/TraesCS1B02G230300/TraesCS6A02G047100/TraesCS6B02G063300/TraesCS5D02G104600/TraesCS1B02G462000/TraesCS1A02G427100/TraesCS3D02G231000/TraesCS6D02G212000/TraesCS1D02G436900/TraesCS1B02G337400/TraesCS4B02G102200/TraesCS6A02G223400/TraesCS3D02G494000	11	TraesCS6D02G202500/TraesCS2A02G355400/TraesCS2B02G372900/TraesCS1B02G478800/TraesCS6A02G219500/TraesCS1A02G444300/TraesCS1D02G452300/TraesCS6B02G249000/TraesCS5D02G228900/TraesCS6A02G080600/TraesCS5A02G089900
BP	GO:0001505	regulation of neurotransmitter levels	16/7221	34/30729	0.00221445	0.0300181	TraesCS6A02G017500/TraesCS6B02G024900/TraesCS6D02G020700/TraesCS6A02G312200/TraesCS6B02G342400/TraesCS2D02G467900/TraesCS2B02G490900/TraesCS6A02G326200/TraesCS3A02G250200/TraesCS2A02G467900/TraesCS6D02G291600/TraesCSU02G029900/TraesCS3B02G417800/TraesCS1A02G218700/TraesCS3D02G250600/TraesCS3D02G378700	-/-/-/-/-/-/-/-/-/-/-/-/-/-/-/-	16	1	TraesCS1A02G218700	15	TraesCS6A02G017500/TraesCS6B02G024900/TraesCS6D02G020700/TraesCS6A02G312200/TraesCS6B02G342400/TraesCS2D02G467900/TraesCS2B02G490900/TraesCS6A02G326200/TraesCS3A02G250200/TraesCS2A02G467900/TraesCS6D02G291600/TraesCSU02G029900/TraesCS3B02G417800/TraesCS3D02G250600/TraesCS3D02G378700
BP	GO:0042133	neurotransmitter metabolic process	16/7221	34/30729	0.00221445	0.0300181	TraesCS6A02G017500/TraesCS6B02G024900/TraesCS6D02G020700/TraesCS6A02G312200/TraesCS6B02G342400/TraesCS2D02G467900/TraesCS2B02G490900/TraesCS6A02G326200/TraesCS3A02G250200/TraesCS2A02G467900/TraesCS6D02G291600/TraesCSU02G029900/TraesCS3B02G417800/TraesCS1A02G218700/TraesCS3D02G250600/TraesCS3D02G378700	-/-/-/-/-/-/-/-/-/-/-/-/-/-/-/-	16	1	TraesCS1A02G218700	15	TraesCS6A02G017500/TraesCS6B02G024900/TraesCS6D02G020700/TraesCS6A02G312200/TraesCS6B02G342400/TraesCS2D02G467900/TraesCS2B02G490900/TraesCS6A02G326200/TraesCS3A02G250200/TraesCS2A02G467900/TraesCS6D02G291600/TraesCSU02G029900/TraesCS3B02G417800/TraesCS3D02G250600/TraesCS3D02G378700
BP	GO:0016125	sterol metabolic process	17/7221	37/30729	0.00224725	0.0302387	TraesCS5D02G026000/TraesCS4B02G235500/TraesCS4A02G059900/TraesCS5B02G017900/TraesCS5A02G020900/TraesCS4D02G236900/TraesCS4D02G347100/TraesCS5A02G454500/TraesCS4B02G122800/TraesCS4A02G192500/TraesCS4D02G120900/TraesCS5D02G365100/TraesCS3B02G411500/TraesCS5A02G356300/TraesCS3D02G079800/TraesCS2D02G599600/TraesCS3B02G094700	-/-/-/-/-/-/-/-/-/-/-/-/-/-/-/-/-	17	6	TraesCS4B02G122800/TraesCS4A02G192500/TraesCS4D02G120900/TraesCS3D02G079800/TraesCS2D02G599600/TraesCS3B02G094700	11	TraesCS5D02G026000/TraesCS4B02G235500/TraesCS4A02G059900/TraesCS5B02G017900/TraesCS5A02G020900/TraesCS4D02G236900/TraesCS4D02G347100/TraesCS5A02G454500/TraesCS5D02G365100/TraesCS3B02G411500/TraesCS5A02G356300
BP	GO:0009605	response to external stimulus	141/7221	484/30729	0.00231458	0.0304951	TraesCS2B02G529400/TraesCS2D02G177100/TraesCS1D02G184500/TraesCS3B02G155600/TraesCS7D02G426400/TraesCS3B02G568500/TraesCS5D02G412400/TraesCS2D02G281400/TraesCS2D02G501800/TraesCS4B02G078900/TraesCS7B02G335500/TraesCS2B02G409300/TraesCS2A02G389900/TraesCS4B02G152700/TraesCS3A02G042700/TraesCS1B02G050200/TraesCS3A02G042400/TraesCS2B02G271700/TraesCS2B02G195900/TraesCS2D02G388800/TraesCS5B02G407200/…	-/-/-/-/-/-/-/-/-/-/-/-/-/-/-/-/-/-/-/-/-/-/-/-/-/-/-/-/-/-/-/-/-/-/-/-/-/-/-/-/-/-/-/-/-/-/-/-/-/-/-/-/-/-/-/-/-/-/-/-/-/-/-/-/-/-/-/petC/-/-/-/-/-/-/-/-/PR4B/-/-/-/-/-/-/-/-/-/-/-/-/-/-/-/-/-/-/-/-/-/-/-/-/-/-/-/-/-/-/-/-/-/-/-/-/-/-/-/-/-/-/-/-/-/-/-/-/-/-/-/-/-/-/-/-/-/-/-/-/-/-/-/-	141	52	TraesCS1D02G184500/TraesCS3B02G568500/TraesCS5D02G412400/TraesCS2D02G281400/TraesCS2B02G409300/TraesCS2A02G389900/TraesCS1B02G050200/TraesCS2D02G388800/TraesCS5B02G407200/TraesCS5A02G402300/TraesCS2B02G300000/TraesCS5A02G548800/TraesCS7B02G362700/TraesCS3B02G324500/TraesCS1A02G030100/TraesCS2D02G598500/TraesCS1D02G030600/TraesCS1A02G034300/TraesCS5B02G076100/TraesCS1D02G241800/TraesCS2A02G239200/…	89	TraesCS2B02G529400/TraesCS2D02G177100/TraesCS3B02G155600/TraesCS7D02G426400/TraesCS2D02G501800/TraesCS4B02G078900/TraesCS7B02G335500/TraesCS4B02G152700/TraesCS3A02G042700/TraesCS3A02G042400/TraesCS2B02G271700/TraesCS2B02G195900/TraesCS3A02G229700/TraesCS3A02G407200/TraesCS3B02G040800/TraesCS4A02G236100/TraesCS2A02G501300/TraesCS5D02G413200/TraesCS7A02G435700/TraesCS1D02G233800/TraesCS4D02G096400/…
BP	GO:0032101	regulation of response to external stimulus	25/7221	62/30729	0.00235596	0.0304951	TraesCS2B02G529400/TraesCS7D02G426400/TraesCS2D02G501800/TraesCS7B02G335500/TraesCS3A02G042700/TraesCS3A02G042400/TraesCS3B02G040800/TraesCS2A02G501300/TraesCS7A02G435700/TraesCS1D02G233800/TraesCS4D02G096400/TraesCS3D02G037900/TraesCS6D02G179200/TraesCS1D02G233900/TraesCS2D02G259300/TraesCS1A02G232500/TraesCS7A02G376200/TraesCS7B02G277700/TraesCS7B02G190400/TraesCS6B02G229700/TraesCS1A02G243700/…	-/-/-/-/-/-/-/-/-/-/-/-/-/-/-/-/-/-/-/-/-/-/-/-/-	25	1	TraesCS3A02G037700	24	TraesCS2B02G529400/TraesCS7D02G426400/TraesCS2D02G501800/TraesCS7B02G335500/TraesCS3A02G042700/TraesCS3A02G042400/TraesCS3B02G040800/TraesCS2A02G501300/TraesCS7A02G435700/TraesCS1D02G233800/TraesCS4D02G096400/TraesCS3D02G037900/TraesCS6D02G179200/TraesCS1D02G233900/TraesCS2D02G259300/TraesCS1A02G232500/TraesCS7A02G376200/TraesCS7B02G277700/TraesCS7B02G190400/TraesCS6B02G229700/TraesCS1A02G243700/…
BP	GO:0006449	regulation of translational termination	7/7221	10/30729	0.00238391	0.0304951	TraesCS2A02G182600/TraesCS2B02G209100/TraesCS2D02G190400/TraesCS5D02G116200/TraesCS2B02G279600/TraesCS2D02G261500/TraesCS5A02G104800	-/-/-/-/-/-/-	7	7	TraesCS2A02G182600/TraesCS2B02G209100/TraesCS2D02G190400/TraesCS5D02G116200/TraesCS2B02G279600/TraesCS2D02G261500/TraesCS5A02G104800	0
BP	GO:0006452	translational frameshifting	7/7221	10/30729	0.00238391	0.0304951	TraesCS2A02G182600/TraesCS2B02G209100/TraesCS2D02G190400/TraesCS5D02G116200/TraesCS2B02G279600/TraesCS2D02G261500/TraesCS5A02G104800	-/-/-/-/-/-/-	7	7	TraesCS2A02G182600/TraesCS2B02G209100/TraesCS2D02G190400/TraesCS5D02G116200/TraesCS2B02G279600/TraesCS2D02G261500/TraesCS5A02G104800	0
BP	GO:0043243	positive regulation of protein complex disassembly	7/7221	10/30729	0.00238391	0.0304951	TraesCS2A02G182600/TraesCS2B02G209100/TraesCS2D02G190400/TraesCS5D02G116200/TraesCS2B02G279600/TraesCS2D02G261500/TraesCS5A02G104800	-/-/-/-/-/-/-	7	7	TraesCS2A02G182600/TraesCS2B02G209100/TraesCS2D02G190400/TraesCS5D02G116200/TraesCS2B02G279600/TraesCS2D02G261500/TraesCS5A02G104800	0
BP	GO:0045901	positive regulation of translational elongation	7/7221	10/30729	0.00238391	0.0304951	TraesCS2A02G182600/TraesCS2B02G209100/TraesCS2D02G190400/TraesCS5D02G116200/TraesCS2B02G279600/TraesCS2D02G261500/TraesCS5A02G104800	-/-/-/-/-/-/-	7	7	TraesCS2A02G182600/TraesCS2B02G209100/TraesCS2D02G190400/TraesCS5D02G116200/TraesCS2B02G279600/TraesCS2D02G261500/TraesCS5A02G104800	0
BP	GO:0045905	positive regulation of translational termination	7/7221	10/30729	0.00238391	0.0304951	TraesCS2A02G182600/TraesCS2B02G209100/TraesCS2D02G190400/TraesCS5D02G116200/TraesCS2B02G279600/TraesCS2D02G261500/TraesCS5A02G104800	-/-/-/-/-/-/-	7	7	TraesCS2A02G182600/TraesCS2B02G209100/TraesCS2D02G190400/TraesCS5D02G116200/TraesCS2B02G279600/TraesCS2D02G261500/TraesCS5A02G104800	0
BP	GO:0042430	indole-containing compound metabolic process	32/7221	85/30729	0.00239961	0.0304951	TraesCS5D02G447900/TraesCS5A02G441300/TraesCS3D02G038500/TraesCS4B02G214500/TraesCS5B02G444600/TraesCS4D02G096400/novel.8190/TraesCS7B02G228500/TraesCS3A02G041800/TraesCS5D02G260300/TraesCS5D02G448500/TraesCS5D02G165700/TraesCS5B02G444300/TraesCS1D02G437700/TraesCS7D02G388400/TraesCS1A02G428400/TraesCS7B02G208700/TraesCS3B02G041900/TraesCS5B02G158200/TraesCS6D02G163700/TraesCS7D02G305300/TraesCSU…	-/-/-/-/-/-/-/-/-/-/-/-/-/-/-/-/-/-/-/-/-/-/-/-/-/-/-/-/-/-/-/-	32	14	TraesCS5D02G447900/TraesCS4B02G214500/TraesCS5B02G444600/TraesCS5D02G260300/TraesCS5B02G444300/TraesCS1D02G437700/TraesCS7D02G388400/TraesCS1A02G428400/TraesCS5B02G158200/TraesCS5D02G447800/TraesCS4A02G089800/TraesCS5B02G444500/TraesCS4D02G215100/TraesCS7B02G241200	18	TraesCS5A02G441300/TraesCS3D02G038500/TraesCS4D02G096400/novel.8190/TraesCS7B02G228500/TraesCS3A02G041800/TraesCS5D02G448500/TraesCS5D02G165700/TraesCS7B02G208700/TraesCS3B02G041900/TraesCS6D02G163700/TraesCS7D02G305300/TraesCSU02G029900/TraesCS4D02G198600/TraesCS1B02G312700/TraesCS5D02G448400/TraesCS1A02G302500/TraesCS6A02G174600
BP	GO:0030091	protein repair	9/7221	15/30729	0.00265222	0.0334728	TraesCS7B02G313800/TraesCS7A02G413800/TraesCS7D02G407100/TraesCS5D02G039300/TraesCS2D02G323700/TraesCS2A02G339400/TraesCS1D02G252100/TraesCS1A02G252400/TraesCS7D02G343600	-/-/-/-/-/-/-/-/-	9	0		9	TraesCS7B02G313800/TraesCS7A02G413800/TraesCS7D02G407100/TraesCS5D02G039300/TraesCS2D02G323700/TraesCS2A02G339400/TraesCS1D02G252100/TraesCS1A02G252400/TraesCS7D02G343600
BP	GO:0006568	tryptophan metabolic process	27/7221	69/30729	0.00268994	0.033487	TraesCS5D02G447900/TraesCS5A02G441300/TraesCS3D02G038500/TraesCS4B02G214500/TraesCS5B02G444600/novel.8190/TraesCS3A02G041800/TraesCS5D02G260300/TraesCS5D02G448500/TraesCS5D02G165700/TraesCS5B02G444300/TraesCS1D02G437700/TraesCS7D02G388400/TraesCS1A02G428400/TraesCS7B02G208700/TraesCS3B02G041900/TraesCS5B02G158200/TraesCS6D02G163700/TraesCS7D02G305300/TraesCSU02G029900/TraesCS5D02G447800/TraesCS4A…	-/-/-/-/-/-/-/-/-/-/-/-/-/-/-/-/-/-/-/-/-/-/-/-/-/-/-	27	14	TraesCS5D02G447900/TraesCS4B02G214500/TraesCS5B02G444600/TraesCS5D02G260300/TraesCS5B02G444300/TraesCS1D02G437700/TraesCS7D02G388400/TraesCS1A02G428400/TraesCS5B02G158200/TraesCS5D02G447800/TraesCS4A02G089800/TraesCS5B02G444500/TraesCS4D02G215100/TraesCS7B02G241200	13	TraesCS5A02G441300/TraesCS3D02G038500/novel.8190/TraesCS3A02G041800/TraesCS5D02G448500/TraesCS5D02G165700/TraesCS7B02G208700/TraesCS3B02G041900/TraesCS6D02G163700/TraesCS7D02G305300/TraesCSU02G029900/TraesCS5D02G448400/TraesCS6A02G174600
BP	GO:0006586	indolalkylamine metabolic process	27/7221	69/30729	0.00268994	0.033487	TraesCS5D02G447900/TraesCS5A02G441300/TraesCS3D02G038500/TraesCS4B02G214500/TraesCS5B02G444600/novel.8190/TraesCS3A02G041800/TraesCS5D02G260300/TraesCS5D02G448500/TraesCS5D02G165700/TraesCS5B02G444300/TraesCS1D02G437700/TraesCS7D02G388400/TraesCS1A02G428400/TraesCS7B02G208700/TraesCS3B02G041900/TraesCS5B02G158200/TraesCS6D02G163700/TraesCS7D02G305300/TraesCSU02G029900/TraesCS5D02G447800/TraesCS4A…	-/-/-/-/-/-/-/-/-/-/-/-/-/-/-/-/-/-/-/-/-/-/-/-/-/-/-	27	14	TraesCS5D02G447900/TraesCS4B02G214500/TraesCS5B02G444600/TraesCS5D02G260300/TraesCS5B02G444300/TraesCS1D02G437700/TraesCS7D02G388400/TraesCS1A02G428400/TraesCS5B02G158200/TraesCS5D02G447800/TraesCS4A02G089800/TraesCS5B02G444500/TraesCS4D02G215100/TraesCS7B02G241200	13	TraesCS5A02G441300/TraesCS3D02G038500/novel.8190/TraesCS3A02G041800/TraesCS5D02G448500/TraesCS5D02G165700/TraesCS7B02G208700/TraesCS3B02G041900/TraesCS6D02G163700/TraesCS7D02G305300/TraesCSU02G029900/TraesCS5D02G448400/TraesCS6A02G174600
BP	GO:0046890	regulation of lipid biosynthetic process	13/7221	26/30729	0.00291326	0.0360221	TraesCS6B02G218700/TraesCS3B02G098700/TraesCS6D02G183000/TraesCS3B02G303100/TraesCS6A02G197700/TraesCS3B02G175900/TraesCS4A02G052500/TraesCS2A02G239200/TraesCS2D02G246100/TraesCS4B02G251800/TraesCS4D02G251800/TraesCS3D02G156500/TraesCS5A02G465100	-/-/-/-/-/-/-/-/-/-/-/-/-	13	6	TraesCS6B02G218700/TraesCS6D02G183000/TraesCS3B02G303100/TraesCS6A02G197700/TraesCS2A02G239200/TraesCS2D02G246100	7	TraesCS3B02G098700/TraesCS3B02G175900/TraesCS4A02G052500/TraesCS4B02G251800/TraesCS4D02G251800/TraesCS3D02G156500/TraesCS5A02G465100
BP	GO:0009163	nucleoside biosynthetic process	25/7221	63/30729	0.0030459	0.03716	TraesCS6D02G202500/TraesCS1A02G217200/TraesCS2A02G355400/TraesCS1D02G219000/TraesCS2B02G372900/TraesCS6D02G054300/TraesCS1B02G478800/TraesCS6A02G219500/TraesCS1A02G444300/TraesCS1D02G452300/TraesCS1B02G230300/TraesCS6A02G047100/TraesCS6B02G249000/TraesCS6B02G063300/TraesCS5D02G104600/TraesCS1B02G462000/TraesCS1A02G427100/TraesCS3D02G231000/TraesCS6D02G212000/TraesCS5D02G228900/TraesCS1D02G436900/…	-/-/-/-/-/-/-/-/-/-/-/-/-/-/-/-/-/-/-/-/-/-/-/-/-	25	15	TraesCS1A02G217200/TraesCS1D02G219000/TraesCS6D02G054300/TraesCS1B02G230300/TraesCS6A02G047100/TraesCS6B02G063300/TraesCS5D02G104600/TraesCS1B02G462000/TraesCS1A02G427100/TraesCS3D02G231000/TraesCS6D02G212000/TraesCS1D02G436900/TraesCS4B02G102200/TraesCS6A02G223400/TraesCS3D02G494000	10	TraesCS6D02G202500/TraesCS2A02G355400/TraesCS2B02G372900/TraesCS1B02G478800/TraesCS6A02G219500/TraesCS1A02G444300/TraesCS1D02G452300/TraesCS6B02G249000/TraesCS5D02G228900/TraesCS5A02G089900
BP	GO:0042455	ribonucleoside biosynthetic process	25/7221	63/30729	0.0030459	0.03716	TraesCS6D02G202500/TraesCS1A02G217200/TraesCS2A02G355400/TraesCS1D02G219000/TraesCS2B02G372900/TraesCS6D02G054300/TraesCS1B02G478800/TraesCS6A02G219500/TraesCS1A02G444300/TraesCS1D02G452300/TraesCS1B02G230300/TraesCS6A02G047100/TraesCS6B02G249000/TraesCS6B02G063300/TraesCS5D02G104600/TraesCS1B02G462000/TraesCS1A02G427100/TraesCS3D02G231000/TraesCS6D02G212000/TraesCS5D02G228900/TraesCS1D02G436900/…	-/-/-/-/-/-/-/-/-/-/-/-/-/-/-/-/-/-/-/-/-/-/-/-/-	25	15	TraesCS1A02G217200/TraesCS1D02G219000/TraesCS6D02G054300/TraesCS1B02G230300/TraesCS6A02G047100/TraesCS6B02G063300/TraesCS5D02G104600/TraesCS1B02G462000/TraesCS1A02G427100/TraesCS3D02G231000/TraesCS6D02G212000/TraesCS1D02G436900/TraesCS4B02G102200/TraesCS6A02G223400/TraesCS3D02G494000	10	TraesCS6D02G202500/TraesCS2A02G355400/TraesCS2B02G372900/TraesCS1B02G478800/TraesCS6A02G219500/TraesCS1A02G444300/TraesCS1D02G452300/TraesCS6B02G249000/TraesCS5D02G228900/TraesCS5A02G089900
BP	GO:0042594	response to starvation	28/7221	73/30729	0.00318646	0.0386173	TraesCS2D02G177100/TraesCS1D02G184500/TraesCS2B02G409300/TraesCS2A02G389900/TraesCS2B02G195900/TraesCS2D02G388800/TraesCS7D02G231300/TraesCS1D02G241800/TraesCS7A02G231200/TraesCS2A02G239200/TraesCS1A02G072600/TraesCS2D02G246100/TraesCS7A02G376200/TraesCS1B02G091500/TraesCS7D02G244100/TraesCS3B02G353900/TraesCS7B02G277700/TraesCS7B02G146000/TraesCS1B02G253500/TraesCS1D02G075500/TraesCS3A02G433200/…	-/-/-/-/-/-/-/-/-/-/-/-/-/-/-/-/-/-/-/-/-/-/-/-/-/-/-/-	28	14	TraesCS1D02G184500/TraesCS2B02G409300/TraesCS2A02G389900/TraesCS2D02G388800/TraesCS1D02G241800/TraesCS2A02G239200/TraesCS2D02G246100/TraesCS7D02G244100/TraesCS7B02G146000/TraesCS1B02G253500/TraesCS3A02G433200/TraesCS3B02G469000/TraesCS1B02G337400/TraesCS3B02G238600	14	TraesCS2D02G177100/TraesCS2B02G195900/TraesCS7D02G231300/TraesCS7A02G231200/TraesCS1A02G072600/TraesCS7A02G376200/TraesCS1B02G091500/TraesCS3B02G353900/TraesCS7B02G277700/TraesCS1D02G075500/TraesCS2D02G031800/TraesCS2A02G169600/TraesCS4B02G244400/TraesCS1A02G388400
BP	GO:0019682	glyceraldehyde-3-phosphate metabolic process	24/7221	60/30729	0.00323152	0.0389058	TraesCS1B02G373600/TraesCS3B02G098700/TraesCS6A02G063200/TraesCS2A02G067800/TraesCS6D02G061600/TraesCS2D02G238600/TraesCS2A02G239200/TraesCS2A02G234900/TraesCS2D02G246100/TraesCS6B02G174700/TraesCS6B02G084400/TraesCS4B02G285000/TraesCS4D02G283800/TraesCS3D02G491400/TraesCS3B02G000700/TraesCS5D02G331100/TraesCS2D02G271700/TraesCS4A02G019100/TraesCS4D02G061800/TraesCS6D02G135800/TraesCS5B02G324800/…	-/-/-/-/-/-/-/-/-/-/-/-/-/-/-/-/-/-/-/-/-/-/-/-	24	5	TraesCS2A02G239200/TraesCS2D02G246100/TraesCS3D02G491400/TraesCS4D02G061800/TraesCS4B02G062800	19	TraesCS1B02G373600/TraesCS3B02G098700/TraesCS6A02G063200/TraesCS2A02G067800/TraesCS6D02G061600/TraesCS2D02G238600/TraesCS2A02G234900/TraesCS6B02G174700/TraesCS6B02G084400/TraesCS4B02G285000/TraesCS4D02G283800/TraesCS3B02G000700/TraesCS5D02G331100/TraesCS2D02G271700/TraesCS4A02G019100/TraesCS6D02G135800/TraesCS5B02G324800/TraesCS6A02G211600/TraesCS5A02G324200
BP	GO:0098542	defense response to other organism	83/7221	269/30729	0.00333332	0.0396604	TraesCS2B02G529400/TraesCS7D02G426400/TraesCS3B02G568500/TraesCS2D02G501800/TraesCS7B02G335500/TraesCS3A02G042700/TraesCS1B02G050200/TraesCS3A02G042400/TraesCS3A02G229700/TraesCS3A02G407200/TraesCS3B02G040800/TraesCS5A02G548800/TraesCS2A02G501300/TraesCS5D02G413200/TraesCS7A02G435700/TraesCS1D02G233800/TraesCS3B02G324500/TraesCS4D02G096400/TraesCS3D02G037900/TraesCS6D02G179200/TraesCS1A02G030100/…	-/-/-/-/-/-/-/-/-/-/-/-/-/-/-/-/-/-/-/-/-/-/-/-/-/-/-/-/-/-/-/-/-/-/-/-/-/petC/-/-/-/-/PR4B/-/-/-/-/-/-/-/-/-/-/-/-/-/-/-/-/-/-/-/-/-/-/-/-/-/-/-/-/-/-/-/-/-/-/-/-/-/-/-/-	83	30	TraesCS3B02G568500/TraesCS1B02G050200/TraesCS5A02G548800/TraesCS3B02G324500/TraesCS1A02G030100/TraesCS2D02G598500/TraesCS1D02G030600/TraesCS1A02G034300/TraesCS5B02G076100/TraesCS2B02G605800/TraesCS3B02G297300/TraesCS5B02G415100/TraesCS2A02G440300/TraesCS3D02G524700/TraesCS3B02G584700/TraesCS7A02G373500/TraesCS3A02G433200/TraesCS3B02G178000/TraesCS3D02G415400/TraesCS7B02G253500/TraesCS2A02G581600/…	53	TraesCS2B02G529400/TraesCS7D02G426400/TraesCS2D02G501800/TraesCS7B02G335500/TraesCS3A02G042700/TraesCS3A02G042400/TraesCS3A02G229700/TraesCS3A02G407200/TraesCS3B02G040800/TraesCS2A02G501300/TraesCS5D02G413200/TraesCS7A02G435700/TraesCS1D02G233800/TraesCS4D02G096400/TraesCS3D02G037900/TraesCS6D02G179200/TraesCS1D02G233900/TraesCS3B02G398300/TraesCS4B02G018900/TraesCS3B02G441000/TraesCS5B02G086900/…
BP	GO:0009065	glutamine family amino acid catabolic process	10/7221	18/30729	0.00333754	0.0396604	TraesCS1D02G212400/TraesCS1A02G209100/TraesCS1B02G223300/TraesCS1B02G374500/TraesCS7D02G063900/TraesCS7A02G069300/TraesCS1A02G357900/TraesCS4A02G419400/TraesCS1D02G362700/TraesCS5D02G384500	-/-/-/-/-/-/-/-/-/-	10	4	TraesCS1B02G374500/TraesCS1A02G357900/TraesCS1D02G362700/TraesCS5D02G384500	6	TraesCS1D02G212400/TraesCS1A02G209100/TraesCS1B02G223300/TraesCS7D02G063900/TraesCS7A02G069300/TraesCS4A02G419400
BP	GO:0009735	response to cytokinin	27/7221	70/30729	0.00341252	0.0400314	TraesCS7A02G294200/TraesCS2D02G598500/TraesCS7D02G289900/TraesCS7B02G186500/TraesCS2B02G389500/TraesCS2D02G500600/TraesCS2B02G605800/TraesCS6A02G046900/TraesCS6D02G054100/TraesCS4B02G211400/TraesCS4B02G179400/TraesCS6A02G303800/TraesCS2B02G528300/TraesCS2A02G500400/TraesCS4D02G181000/TraesCS6D02G283300/TraesCS3B02G178000/TraesCS6B02G063000/TraesCS4A02G093100/TraesCS2A02G581600/TraesCS4A02G125000/…	-/-/-/-/-/-/-/-/-/-/-/-/-/-/-/-/-/-/FBP/-/-/-/-/-/-/-/-	27	13	TraesCS2D02G598500/TraesCS2B02G389500/TraesCS2B02G605800/TraesCS4B02G179400/TraesCS4D02G181000/TraesCS3B02G178000/TraesCS2A02G581600/TraesCS4A02G125000/TraesCS5A02G513500/TraesCS3A02G151100/TraesCS2B02G461800/TraesCS3A02G435700/TraesCS4D02G339700	14	TraesCS7A02G294200/TraesCS7D02G289900/TraesCS7B02G186500/TraesCS2D02G500600/TraesCS6A02G046900/TraesCS6D02G054100/TraesCS4B02G211400/TraesCS6A02G303800/TraesCS2B02G528300/TraesCS2A02G500400/TraesCS6D02G283300/TraesCS6B02G063000/TraesCS4A02G093100/TraesCS4D02G212000
BP	GO:0050776	regulation of immune response	27/7221	70/30729	0.00341252	0.0400314	TraesCS2B02G529400/TraesCS7D02G426400/TraesCS2D02G501800/TraesCS7B02G335500/TraesCS3A02G042700/TraesCS3A02G042400/TraesCS3B02G040800/TraesCS2A02G501300/TraesCS7A02G435700/TraesCS1D02G233800/TraesCS3D02G037900/TraesCS1D02G278800/TraesCS1D02G233900/TraesCS5B02G086900/TraesCS2D02G259300/TraesCS1A02G279500/TraesCS1A02G232500/TraesCS1D02G441400/TraesCS3D02G157700/TraesCS2A02G285700/TraesCS3A02G149800/…	-/-/-/-/-/-/-/-/-/-/-/-/-/-/-/-/-/-/-/-/-/-/-/-/-/-/-	27	4	TraesCS1D02G441400/TraesCS3D02G157700/TraesCS3A02G149800/TraesCS3A02G037700	23	TraesCS2B02G529400/TraesCS7D02G426400/TraesCS2D02G501800/TraesCS7B02G335500/TraesCS3A02G042700/TraesCS3A02G042400/TraesCS3B02G040800/TraesCS2A02G501300/TraesCS7A02G435700/TraesCS1D02G233800/TraesCS3D02G037900/TraesCS1D02G278800/TraesCS1D02G233900/TraesCS5B02G086900/TraesCS2D02G259300/TraesCS1A02G279500/TraesCS1A02G232500/TraesCS2A02G285700/TraesCS1A02G243700/TraesCS2B02G340700/TraesCS2B02G302800/…
BP	GO:0042446	hormone biosynthetic process	31/7221	84/30729	0.00395209	0.0460657	TraesCS5B02G561300/TraesCS4D02G258000/TraesCS4B02G258200/TraesCS5B02G561400/TraesCS4A02G318100/TraesCS5D02G568400/TraesCS5B02G348300/TraesCS5D02G413200/TraesCS3B02G439900/TraesCS7B02G319100/TraesCS3B02G303100/TraesCS7A02G418900/TraesCS4D02G096400/TraesCS3D02G401400/TraesCS7B02G228500/TraesCS4A02G413200/TraesCS4A02G317900/TraesCS7D02G026000/TraesCS1A02G156100/TraesCS2D02G226600/TraesCS3D02G251900/…	-/-/-/-/-/-/-/-/-/-/-/-/-/-/-/-/-/-/-/-/-/-/-/-/-/-/-/-/-/-/-	31	9	TraesCS4D02G258000/TraesCS4B02G258200/TraesCS3B02G439900/TraesCS3B02G303100/TraesCS3D02G401400/TraesCS4A02G413200/TraesCS2B02G276300/TraesCS3B02G250700/TraesCS3A02G037700	22	TraesCS5B02G561300/TraesCS5B02G561400/TraesCS4A02G318100/TraesCS5D02G568400/TraesCS5B02G348300/TraesCS5D02G413200/TraesCS7B02G319100/TraesCS7A02G418900/TraesCS4D02G096400/TraesCS7B02G228500/TraesCS4A02G317900/TraesCS7D02G026000/TraesCS1A02G156100/TraesCS2D02G226600/TraesCS3D02G251900/TraesCS3B02G281000/TraesCS3D02G106100/TraesCS1B02G312700/TraesCS5D02G353600/TraesCS3B02G121200/TraesCS3B02G536500/…
BP	GO:0043900	regulation of multi-organism process	24/7221	61/30729	0.00415783	0.0480643	TraesCS2B02G529400/TraesCS7D02G426400/TraesCS2D02G501800/TraesCS7B02G335500/TraesCS3A02G042700/TraesCS3A02G042400/TraesCS3B02G040800/TraesCS2A02G501300/TraesCS7A02G435700/TraesCS1D02G233800/TraesCS4D02G096400/TraesCS3D02G037900/TraesCS6D02G179200/TraesCS1D02G233900/TraesCS2D02G259300/TraesCS1A02G232500/TraesCS2D02G466800/TraesCS7B02G190400/TraesCS6B02G229700/TraesCS1A02G243700/TraesCS2B02G340700/…	-/-/-/-/-/-/-/-/-/-/-/-/-/-/-/-/-/-/-/-/-/-/-/-	24	1	TraesCS3A02G037700	23	TraesCS2B02G529400/TraesCS7D02G426400/TraesCS2D02G501800/TraesCS7B02G335500/TraesCS3A02G042700/TraesCS3A02G042400/TraesCS3B02G040800/TraesCS2A02G501300/TraesCS7A02G435700/TraesCS1D02G233800/TraesCS4D02G096400/TraesCS3D02G037900/TraesCS6D02G179200/TraesCS1D02G233900/TraesCS2D02G259300/TraesCS1A02G232500/TraesCS2D02G466800/TraesCS7B02G190400/TraesCS6B02G229700/TraesCS1A02G243700/TraesCS2B02G340700/…
BP	GO:0010112	regulation of systemic acquired resistance	12/7221	24/30729	0.00420235	0.0480643	TraesCS7D02G426400/TraesCS7B02G335500/TraesCS3A02G042700/TraesCS3A02G042400/TraesCS3B02G040800/TraesCS7A02G435700/TraesCS1D02G233800/TraesCS3D02G037900/TraesCS1D02G233900/TraesCS1A02G232500/TraesCS3A02G037700/TraesCS1A02G232600	-/-/-/-/-/-/-/-/-/-/-/-	12	1	TraesCS3A02G037700	11	TraesCS7D02G426400/TraesCS7B02G335500/TraesCS3A02G042700/TraesCS3A02G042400/TraesCS3B02G040800/TraesCS7A02G435700/TraesCS1D02G233800/TraesCS3D02G037900/TraesCS1D02G233900/TraesCS1A02G232500/TraesCS1A02G232600
BP	GO:0046184	aldehyde biosynthetic process	12/7221	24/30729	0.00420235	0.0480643	TraesCS2A02G268800/TraesCS2B02G287600/TraesCS2D02G267800/TraesCS6A02G084600/TraesCSU02G113600/TraesCS6B02G117600/TraesCS4D02G289800/TraesCS1B02G199700/TraesCS5D02G331100/TraesCS1D02G184400/TraesCS5B02G324800/TraesCS5A02G324200	-/-/-/-/-/-/-/-/-/-/-/-	12	0		12	TraesCS2A02G268800/TraesCS2B02G287600/TraesCS2D02G267800/TraesCS6A02G084600/TraesCSU02G113600/TraesCS6B02G117600/TraesCS4D02G289800/TraesCS1B02G199700/TraesCS5D02G331100/TraesCS1D02G184400/TraesCS5B02G324800/TraesCS5A02G324200
BP	GO:0006596	polyamine biosynthetic process	18/7221	42/30729	0.00430018	0.0482781	TraesCS7B02G232700/TraesCS7D02G328500/TraesCS7A02G350100/TraesCS6D02G202500/TraesCS7D02G266000/TraesCS2D02G352900/TraesCS2A02G355400/TraesCS7D02G265900/TraesCS2B02G372900/TraesCS6A02G219500/TraesCS2B02G347800/TraesCS6B02G249000/TraesCS4A02G398300/TraesCS7D02G063900/TraesCS7A02G069300/TraesCS5D02G228900/TraesCS2A02G334600/TraesCS4A02G419400	-/-/-/-/-/-/-/-/-/-/-/-/-/-/-/-/-/-	18	5	TraesCS7B02G232700/TraesCS7D02G328500/TraesCS7A02G350100/TraesCS7D02G266000/TraesCS7D02G265900	13	TraesCS6D02G202500/TraesCS2D02G352900/TraesCS2A02G355400/TraesCS2B02G372900/TraesCS6A02G219500/TraesCS2B02G347800/TraesCS6B02G249000/TraesCS4A02G398300/TraesCS7D02G063900/TraesCS7A02G069300/TraesCS5D02G228900/TraesCS2A02G334600/TraesCS4A02G419400
BP	GO:0016108	tetraterpenoid metabolic process	18/7221	42/30729	0.00430018	0.0482781	TraesCS5D02G026000/TraesCS5B02G017900/TraesCS5A02G020900/TraesCS6B02G218700/TraesCS1D02G224900/TraesCS6D02G183000/TraesCS6A02G197700/TraesCS2A02G239200/TraesCS2D02G246100/TraesCS2A02G317000/TraesCS2A02G238400/TraesCS2B02G335400/TraesCS4D02G003100/TraesCS6A02G171200/TraesCS1B02G236600/TraesCS2D02G236500/TraesCS1A02G223300/TraesCS1D02G074300	-/-/-/-/-/-/-/-/-/-/-/-/-/-/-/-/-/-	18	5	TraesCS6B02G218700/TraesCS6D02G183000/TraesCS6A02G197700/TraesCS2A02G239200/TraesCS2D02G246100	13	TraesCS5D02G026000/TraesCS5B02G017900/TraesCS5A02G020900/TraesCS1D02G224900/TraesCS2A02G317000/TraesCS2A02G238400/TraesCS2B02G335400/TraesCS4D02G003100/TraesCS6A02G171200/TraesCS1B02G236600/TraesCS2D02G236500/TraesCS1A02G223300/TraesCS1D02G074300
BP	GO:0016116	carotenoid metabolic process	18/7221	42/30729	0.00430018	0.0482781	TraesCS5D02G026000/TraesCS5B02G017900/TraesCS5A02G020900/TraesCS6B02G218700/TraesCS1D02G224900/TraesCS6D02G183000/TraesCS6A02G197700/TraesCS2A02G239200/TraesCS2D02G246100/TraesCS2A02G317000/TraesCS2A02G238400/TraesCS2B02G335400/TraesCS4D02G003100/TraesCS6A02G171200/TraesCS1B02G236600/TraesCS2D02G236500/TraesCS1A02G223300/TraesCS1D02G074300	-/-/-/-/-/-/-/-/-/-/-/-/-/-/-/-/-/-	18	5	TraesCS6B02G218700/TraesCS6D02G183000/TraesCS6A02G197700/TraesCS2A02G239200/TraesCS2D02G246100	13	TraesCS5D02G026000/TraesCS5B02G017900/TraesCS5A02G020900/TraesCS1D02G224900/TraesCS2A02G317000/TraesCS2A02G238400/TraesCS2B02G335400/TraesCS4D02G003100/TraesCS6A02G171200/TraesCS1B02G236600/TraesCS2D02G236500/TraesCS1A02G223300/TraesCS1D02G074300
BP	GO:0019216	regulation of lipid metabolic process	13/7221	27/30729	0.00442139	0.0490842	TraesCS6B02G218700/TraesCS3B02G098700/TraesCS6D02G183000/TraesCS3B02G303100/TraesCS6A02G197700/TraesCS3B02G175900/TraesCS4A02G052500/TraesCS2A02G239200/TraesCS2D02G246100/TraesCS4B02G251800/TraesCS4D02G251800/TraesCS3D02G156500/TraesCS5A02G465100	-/-/-/-/-/-/-/-/-/-/-/-/-	13	6	TraesCS6B02G218700/TraesCS6D02G183000/TraesCS3B02G303100/TraesCS6A02G197700/TraesCS2A02G239200/TraesCS2D02G246100	7	TraesCS3B02G098700/TraesCS3B02G175900/TraesCS4A02G052500/TraesCS4B02G251800/TraesCS4D02G251800/TraesCS3D02G156500/TraesCS5A02G465100
BP	GO:0002831	regulation of response to biotic stimulus	23/7221	58/30729	0.00442563	0.0490842	TraesCS2B02G529400/TraesCS7D02G426400/TraesCS2D02G501800/TraesCS7B02G335500/TraesCS3A02G042700/TraesCS3A02G042400/TraesCS3B02G040800/TraesCS2A02G501300/TraesCS7A02G435700/TraesCS1D02G233800/TraesCS4D02G096400/TraesCS3D02G037900/TraesCS6D02G179200/TraesCS1D02G233900/TraesCS2D02G259300/TraesCS1A02G232500/TraesCS7B02G190400/TraesCS6B02G229700/TraesCS1A02G243700/TraesCS2B02G340700/TraesCS3A02G037700/…	-/-/-/-/-/-/-/-/-/-/-/-/-/-/-/-/-/-/-/-/-/-/-	23	1	TraesCS3A02G037700	22	TraesCS2B02G529400/TraesCS7D02G426400/TraesCS2D02G501800/TraesCS7B02G335500/TraesCS3A02G042700/TraesCS3A02G042400/TraesCS3B02G040800/TraesCS2A02G501300/TraesCS7A02G435700/TraesCS1D02G233800/TraesCS4D02G096400/TraesCS3D02G037900/TraesCS6D02G179200/TraesCS1D02G233900/TraesCS2D02G259300/TraesCS1A02G232500/TraesCS7B02G190400/TraesCS6B02G229700/TraesCS1A02G243700/TraesCS2B02G340700/TraesCS2D02G321400/…
BP	GO:0019252	starch biosynthetic process	14/7221	30/30729	0.00453194	0.0499605	TraesCS2A02G373600/TraesCS3B02G398300/TraesCS3D02G359900/TraesCS2B02G154700/TraesCS5D02G182600/TraesCS3A02G367000/TraesCS5D02G484500/TraesCS5A02G472000/TraesCS2B02G390700/TraesCS7D02G117800/TraesCS1D02G356900/TraesCS2D02G369800/TraesCS4D02G026700/TraesCS1A02G137200	-/-/-/-/-/-/-/-/-/-/-/-/-/-	14	4	TraesCS2A02G373600/TraesCS5D02G182600/TraesCS2B02G390700/TraesCS2D02G369800	10	TraesCS3B02G398300/TraesCS3D02G359900/TraesCS2B02G154700/TraesCS3A02G367000/TraesCS5D02G484500/TraesCS5A02G472000/TraesCS7D02G117800/TraesCS1D02G356900/TraesCS4D02G026700/TraesCS1A02G137200
CC	GO:0034357	photosynthetic membrane	252/5652	496/24065	1.32557e-40	4.1888e-38	TraesCS1D02G375000/TraesCS6B02G122800/TraesCS5B02G322900/TraesCS5D02G329200/TraesCS6A02G093700/TraesCS5A02G322500/TraesCS1A02G403800/TraesCS1D02G202100/TraesCS2A02G204800/TraesCS6D02G088800/TraesCS2A02G342600/TraesCS7B02G103300/TraesCS5B02G462800/TraesCS2B02G340300/TraesCS2D02G320900/TraesCS1D02G428200/TraesCS5B02G127300/TraesCS5A02G454300/TraesCS4D02G061200/TraesCS7A02G276400/TraesCS5A02G454200/…	-/-/-/-/-/-/-/-/-/-/-/-/-/-/-/-/-/-/-/-/-/-/-/-/-/-/-/-/-/-/-/-/-/-/-/-/-/-/-/-/-/-/-/-/-/-/-/-/-/-/-/-/-/-/-/-/-/-/-/-/-/-/-/-/-/-/-/-/-/-/-/-/-/-/-/-/-/-/-/-/-/-/-/-/-/-/-/-/-/-/-/-/-/-/-/-/-/-/-/-/-/-/-/-/-/-/-/-/-/-/-/-/-/-/-/-/-/psbM/-/-/-/-/-/-/-/-/-/-/-/-/-/-/-/-/-/-/-/-/-/-/-/-/-/-/-/-/-/-/-/-/-/-/-/-/petC/-/-/-/-/-/-/-/-/-/-/-/-/-/-/-/-/-/-/-/-/-/-/-/-/-/-/-/-/-/-/-/-/-/-/-/-/-/-/-/-/-/-…	252	24	TraesCS1D02G202100/TraesCS1B02G213300/TraesCS5A02G159400/TraesCS1A02G198400/TraesCS2B02G516000/TraesCS5A02G498700/TraesCS2A02G488400/TraesCS2B02G389500/TraesCS1B02G254000/TraesCS5B02G157200/TraesCS4B02G326700/TraesCS5A02G173800/TraesCS6B02G272800/TraesCS1D02G242500/TraesCS6A02G252700/TraesCS6D02G234200/TraesCS3B02G178000/TraesCS5D02G178300/TraesCS6D02G213400/TraesCS2A02G308600/TraesCS5D02G531600/…	228	TraesCS1D02G375000/TraesCS6B02G122800/TraesCS5B02G322900/TraesCS5D02G329200/TraesCS6A02G093700/TraesCS5A02G322500/TraesCS1A02G403800/TraesCS2A02G204800/TraesCS6D02G088800/TraesCS2A02G342600/TraesCS7B02G103300/TraesCS5B02G462800/TraesCS2B02G340300/TraesCS2D02G320900/TraesCS1D02G428200/TraesCS5B02G127300/TraesCS5A02G454300/TraesCS4D02G061200/TraesCS7A02G276400/TraesCS5A02G454200/TraesCS3A02G375100/…
CC	GO:0042651	thylakoid membrane	204/5652	411/24065	2.90543e-31	3.95833e-29	TraesCS1D02G375000/TraesCS6B02G122800/TraesCS5B02G322900/TraesCS5D02G329200/TraesCS6A02G093700/TraesCS5A02G322500/TraesCS1A02G403800/TraesCS1D02G202100/TraesCS2A02G204800/TraesCS6D02G088800/TraesCS2A02G342600/TraesCS7B02G103300/TraesCS5B02G462800/TraesCS2B02G340300/TraesCS2D02G320900/TraesCS1D02G428200/TraesCS5B02G127300/TraesCS5A02G454300/TraesCS7A02G276400/TraesCS5A02G454200/TraesCS3A02G375100/…	-/-/-/-/-/-/-/-/-/-/-/-/-/-/-/-/-/-/-/-/-/-/-/-/-/-/-/-/-/-/-/-/-/-/-/-/-/-/-/-/-/-/-/-/-/-/-/-/-/-/-/-/-/-/-/-/-/-/-/-/-/-/-/-/-/-/-/-/-/-/-/-/-/-/-/-/-/-/-/-/psbM/-/-/-/-/-/-/-/-/-/-/-/-/-/-/-/-/-/-/-/-/-/-/-/-/-/-/-/-/-/-/-/petC/-/-/-/-/-/-/-/-/-/-/-/-/-/-/-/-/-/-/-/-/-/-/-/-/-/-/-/-/-/-/-/-/-/-/-/-/-/-/-/-/psbI/-/-/-/-/-/-/-/-/-/-/-/-/-/-/-/-/-/-/-/-/-/-/-/-/-/-/-/-/-/-/-/-/-/-/-/-/-/-/-/-/-/…	204	24	TraesCS1D02G202100/TraesCS1B02G213300/TraesCS5A02G159400/TraesCS1A02G198400/TraesCS2B02G516000/TraesCS5A02G498700/TraesCS2A02G488400/TraesCS2B02G389500/TraesCS1B02G254000/TraesCS5B02G157200/TraesCS4B02G326700/TraesCS5A02G173800/TraesCS6B02G272800/TraesCS1D02G242500/TraesCS6A02G252700/TraesCS6D02G234200/TraesCS3B02G178000/TraesCS5D02G178300/TraesCS6D02G213400/TraesCS2A02G308600/TraesCS5D02G531600/…	180	TraesCS1D02G375000/TraesCS6B02G122800/TraesCS5B02G322900/TraesCS5D02G329200/TraesCS6A02G093700/TraesCS5A02G322500/TraesCS1A02G403800/TraesCS2A02G204800/TraesCS6D02G088800/TraesCS2A02G342600/TraesCS7B02G103300/TraesCS5B02G462800/TraesCS2B02G340300/TraesCS2D02G320900/TraesCS1D02G428200/TraesCS5B02G127300/TraesCS5A02G454300/TraesCS7A02G276400/TraesCS5A02G454200/TraesCS3A02G375100/TraesCS4B02G089500/…
CC	GO:0009522	photosystem I	84/5652	111/24065	3.75791e-31	3.95833e-29	TraesCS1D02G375000/TraesCS6B02G122800/TraesCS5B02G322900/TraesCS5D02G329200/TraesCS6A02G093700/TraesCS5A02G322500/TraesCS1A02G403800/TraesCS2A02G204800/TraesCS6D02G088800/TraesCS2A02G342600/TraesCS7B02G103300/TraesCS5B02G462800/TraesCS2B02G340300/TraesCS2D02G320900/TraesCS1D02G428200/TraesCS5A02G454300/TraesCS4D02G061200/TraesCS7A02G276400/TraesCS5A02G454200/TraesCS4B02G089500/TraesCS2D02G253200/…	-/-/-/-/-/-/-/-/-/-/-/-/-/-/-/-/-/-/-/-/-/-/-/-/-/-/-/-/-/-/-/-/-/-/-/-/-/-/-/-/-/-/-/-/-/-/-/-/-/-/-/-/-/-/-/-/-/-/-/-/-/-/-/-/-/-/-/-/-/-/-/-/-/-/-/-/-/-/-/-/-/-/-/-	84	0		84	TraesCS1D02G375000/TraesCS6B02G122800/TraesCS5B02G322900/TraesCS5D02G329200/TraesCS6A02G093700/TraesCS5A02G322500/TraesCS1A02G403800/TraesCS2A02G204800/TraesCS6D02G088800/TraesCS2A02G342600/TraesCS7B02G103300/TraesCS5B02G462800/TraesCS2B02G340300/TraesCS2D02G320900/TraesCS1D02G428200/TraesCS5A02G454300/TraesCS4D02G061200/TraesCS7A02G276400/TraesCS5A02G454200/TraesCS4B02G089500/TraesCS2D02G253200/…
CC	GO:0009534	chloroplast thylakoid	195/5652	388/24065	7.58042e-31	4.79083e-29	TraesCS1D02G375000/TraesCS6B02G122800/TraesCS5B02G322900/TraesCS5D02G329200/TraesCS6A02G093700/TraesCS5A02G322500/TraesCS1A02G403800/TraesCS1D02G202100/TraesCS2A02G204800/TraesCS6D02G088800/TraesCS2A02G342600/TraesCS7B02G103300/TraesCS5B02G462800/TraesCS2B02G340300/TraesCS2D02G320900/TraesCS1D02G428200/TraesCS1D02G437000/TraesCS5B02G127300/TraesCS5A02G454300/TraesCS7A02G276400/TraesCS5A02G454200/…	-/-/-/-/-/-/-/-/-/-/-/-/-/-/-/-/-/-/-/-/-/-/-/-/-/-/-/-/-/-/-/-/-/-/-/-/-/-/-/-/-/-/-/-/-/-/-/-/-/-/-/-/-/-/-/-/-/-/-/-/-/-/-/-/-/-/-/-/-/-/-/-/-/-/-/-/-/-/-/-/-/psbM/-/-/-/-/-/-/-/-/-/-/-/-/-/-/-/-/-/-/-/-/-/-/-/-/-/petC/-/-/-/-/-/-/-/-/-/-/-/-/-/-/-/-/-/-/-/-/-/-/-/-/-/-/-/-/-/-/-/-/-/-/-/-/psbI/-/-/-/-/-/-/-/-/-/-/-/-/-/-/-/-/-/-/-/-/-/-/-/-/-/-/-/-/-/-/-/-/-/-/-/-/-/-/-/-/-/-/-/-/-/-/-/-/-/-	195	32	TraesCS1D02G202100/TraesCS1D02G437000/TraesCS1A02G427200/TraesCS1B02G213300/TraesCS1D02G226100/TraesCS5A02G159400/TraesCS7D02G072100/TraesCS1A02G198400/TraesCS1B02G462200/TraesCS2B02G516000/TraesCS5B02G049800/TraesCS5A02G498700/TraesCS2A02G488400/TraesCS2B02G389500/TraesCS1B02G254000/TraesCS5B02G157200/TraesCS4B02G326700/TraesCS5A02G173800/TraesCS4A02G320200/TraesCS1D02G242500/TraesCS2A02G563100/…	163	TraesCS1D02G375000/TraesCS6B02G122800/TraesCS5B02G322900/TraesCS5D02G329200/TraesCS6A02G093700/TraesCS5A02G322500/TraesCS1A02G403800/TraesCS2A02G204800/TraesCS6D02G088800/TraesCS2A02G342600/TraesCS7B02G103300/TraesCS5B02G462800/TraesCS2B02G340300/TraesCS2D02G320900/TraesCS1D02G428200/TraesCS5B02G127300/TraesCS5A02G454300/TraesCS7A02G276400/TraesCS5A02G454200/TraesCS3A02G375100/TraesCS4B02G089500/…
CC	GO:0031976	plastid thylakoid	195/5652	388/24065	7.58042e-31	4.79083e-29	TraesCS1D02G375000/TraesCS6B02G122800/TraesCS5B02G322900/TraesCS5D02G329200/TraesCS6A02G093700/TraesCS5A02G322500/TraesCS1A02G403800/TraesCS1D02G202100/TraesCS2A02G204800/TraesCS6D02G088800/TraesCS2A02G342600/TraesCS7B02G103300/TraesCS5B02G462800/TraesCS2B02G340300/TraesCS2D02G320900/TraesCS1D02G428200/TraesCS1D02G437000/TraesCS5B02G127300/TraesCS5A02G454300/TraesCS7A02G276400/TraesCS5A02G454200/…	-/-/-/-/-/-/-/-/-/-/-/-/-/-/-/-/-/-/-/-/-/-/-/-/-/-/-/-/-/-/-/-/-/-/-/-/-/-/-/-/-/-/-/-/-/-/-/-/-/-/-/-/-/-/-/-/-/-/-/-/-/-/-/-/-/-/-/-/-/-/-/-/-/-/-/-/-/-/-/-/-/psbM/-/-/-/-/-/-/-/-/-/-/-/-/-/-/-/-/-/-/-/-/-/-/-/-/-/petC/-/-/-/-/-/-/-/-/-/-/-/-/-/-/-/-/-/-/-/-/-/-/-/-/-/-/-/-/-/-/-/-/-/-/-/-/psbI/-/-/-/-/-/-/-/-/-/-/-/-/-/-/-/-/-/-/-/-/-/-/-/-/-/-/-/-/-/-/-/-/-/-/-/-/-/-/-/-/-/-/-/-/-/-/-/-/-/-	195	32	TraesCS1D02G202100/TraesCS1D02G437000/TraesCS1A02G427200/TraesCS1B02G213300/TraesCS1D02G226100/TraesCS5A02G159400/TraesCS7D02G072100/TraesCS1A02G198400/TraesCS1B02G462200/TraesCS2B02G516000/TraesCS5B02G049800/TraesCS5A02G498700/TraesCS2A02G488400/TraesCS2B02G389500/TraesCS1B02G254000/TraesCS5B02G157200/TraesCS4B02G326700/TraesCS5A02G173800/TraesCS4A02G320200/TraesCS1D02G242500/TraesCS2A02G563100/…	163	TraesCS1D02G375000/TraesCS6B02G122800/TraesCS5B02G322900/TraesCS5D02G329200/TraesCS6A02G093700/TraesCS5A02G322500/TraesCS1A02G403800/TraesCS2A02G204800/TraesCS6D02G088800/TraesCS2A02G342600/TraesCS7B02G103300/TraesCS5B02G462800/TraesCS2B02G340300/TraesCS2D02G320900/TraesCS1D02G428200/TraesCS5B02G127300/TraesCS5A02G454300/TraesCS7A02G276400/TraesCS5A02G454200/TraesCS3A02G375100/TraesCS4B02G089500/…
CC	GO:0009570	chloroplast stroma	225/5652	484/24065	4.0963e-29	2.15739e-27	TraesCS6A02G333900/TraesCS2A02G249600/TraesCS1D02G202100/TraesCS6B02G364600/TraesCS2D02G251000/TraesCS6D02G313100/TraesCS2A02G342600/TraesCS5D02G026000/TraesCS2B02G340300/TraesCS7D02G303900/TraesCS2D02G320900/TraesCS2B02G311300/TraesCS2B02G271300/TraesCS3D02G358800/TraesCS5B02G127300/TraesCS4B02G017100/TraesCS3A02G375100/TraesCS5B02G017900/TraesCS1D02G215900/TraesCS1B02G213300/TraesCS5A02G020900/…	-/-/-/-/-/-/-/-/-/-/-/-/-/-/-/-/-/-/-/-/-/-/-/-/-/-/-/-/-/-/-/-/-/-/-/-/-/-/-/-/-/-/-/-/-/-/-/-/-/-/-/-/-/-/-/-/-/-/-/-/-/-/-/-/-/-/-/-/-/-/-/-/-/-/-/-/-/-/-/-/-/-/-/-/-/-/-/-/-/-/-/-/-/-/-/-/-/-/-/-/-/-/-/-/-/-/-/-/-/-/-/-/-/-/-/-/-/-/-/-/-/-/-/-/-/-/-/-/-/-/-/-/-/-/-/-/-/-/-/-/-/-/-/-/-/-/-/FBP/-/-/-/-/-/-/-/-/-/-/-/-/-/-/-/-/-/-/-/-/-/-/-/-/-/-/-/-/-/-/-/-/-/-/-/-/-/-/-/-/-/-/-/-/-/-/-/-/-/-/-…	225	97	TraesCS2A02G249600/TraesCS1D02G202100/TraesCS2D02G251000/TraesCS7D02G303900/TraesCS2B02G271300/TraesCS3D02G358800/TraesCS1B02G213300/TraesCS7A02G280700/TraesCS1B02G270800/TraesCS1A02G215500/TraesCS5B02G372500/TraesCS7D02G086400/TraesCS6D02G068300/TraesCS7D02G072100/TraesCS2A02G520300/TraesCS1B02G229000/TraesCS1A02G198400/TraesCS2B02G516000/TraesCS1D02G260200/TraesCS5D02G339400/TraesCS1A02G030100/…	128	TraesCS6A02G333900/TraesCS6B02G364600/TraesCS6D02G313100/TraesCS2A02G342600/TraesCS5D02G026000/TraesCS2B02G340300/TraesCS2D02G320900/TraesCS2B02G311300/TraesCS5B02G127300/TraesCS4B02G017100/TraesCS3A02G375100/TraesCS5B02G017900/TraesCS1D02G215900/TraesCS5A02G020900/TraesCS2A02G300200/TraesCS3D02G367600/TraesCS2A02G517900/TraesCS3B02G407300/TraesCS7A02G227100/TraesCS2A02G523500/TraesCS2D02G519500/…
CC	GO:0009521	photosystem	140/5652	257/24065	5.40552e-27	2.44021e-25	TraesCS1D02G375000/TraesCS6B02G122800/TraesCS5B02G322900/TraesCS5D02G329200/TraesCS6A02G093700/TraesCS5A02G322500/TraesCS1A02G403800/TraesCS2A02G204800/TraesCS6D02G088800/TraesCS2A02G342600/TraesCS7B02G103300/TraesCS5B02G462800/TraesCS2B02G340300/TraesCS2D02G320900/TraesCS1D02G428200/TraesCS5A02G454300/TraesCS4D02G061200/TraesCS7A02G276400/TraesCS5A02G454200/TraesCS4B02G089500/TraesCS2D02G253200/…	-/-/-/-/-/-/-/-/-/-/-/-/-/-/-/-/-/-/-/-/-/-/-/-/-/-/-/-/-/-/-/-/-/-/-/-/-/-/-/-/-/-/-/-/-/-/-/-/-/-/-/-/-/-/-/-/-/-/-/-/-/-/-/-/-/-/-/-/-/-/-/-/-/-/-/-/-/-/-/-/-/-/-/-/-/-/-/-/psbM/-/-/-/-/-/-/-/-/-/-/-/-/-/-/-/-/-/-/-/-/-/-/-/-/-/-/-/-/-/psbI/-/-/-/-/-/-/-/-/-/-/-/-/-/-/-/-/-/-/-/-/-	140	2	TraesCS6D02G213400/TraesCS7D02G492200	138	TraesCS1D02G375000/TraesCS6B02G122800/TraesCS5B02G322900/TraesCS5D02G329200/TraesCS6A02G093700/TraesCS5A02G322500/TraesCS1A02G403800/TraesCS2A02G204800/TraesCS6D02G088800/TraesCS2A02G342600/TraesCS7B02G103300/TraesCS5B02G462800/TraesCS2B02G340300/TraesCS2D02G320900/TraesCS1D02G428200/TraesCS5A02G454300/TraesCS4D02G061200/TraesCS7A02G276400/TraesCS5A02G454200/TraesCS4B02G089500/TraesCS2D02G253200/…
CC	GO:0009535	chloroplast thylakoid membrane	163/5652	322/24065	1.95079e-26	6.84945e-25	TraesCS1D02G375000/TraesCS6B02G122800/TraesCS5B02G322900/TraesCS5D02G329200/TraesCS6A02G093700/TraesCS5A02G322500/TraesCS1A02G403800/TraesCS1D02G202100/TraesCS2A02G204800/TraesCS6D02G088800/TraesCS2A02G342600/TraesCS7B02G103300/TraesCS5B02G462800/TraesCS2B02G340300/TraesCS2D02G320900/TraesCS1D02G428200/TraesCS5B02G127300/TraesCS5A02G454300/TraesCS7A02G276400/TraesCS5A02G454200/TraesCS3A02G375100/…	-/-/-/-/-/-/-/-/-/-/-/-/-/-/-/-/-/-/-/-/-/-/-/-/-/-/-/-/-/-/-/-/-/-/-/-/-/-/-/-/-/-/-/-/-/-/-/-/-/-/-/-/-/-/-/-/-/-/-/-/-/-/-/-/-/-/-/-/-/-/-/-/psbM/-/-/-/-/-/-/-/-/-/-/-/-/-/-/-/-/-/-/-/-/-/-/-/-/petC/-/-/-/-/-/-/-/-/-/-/-/-/-/-/-/-/-/-/-/-/-/-/-/-/-/psbI/-/-/-/-/-/-/-/-/-/-/-/-/-/-/-/-/-/-/-/-/-/-/-/-/-/-/-/-/-/-/-/-/-/-/-/-/-/-/-	163	19	TraesCS1D02G202100/TraesCS1B02G213300/TraesCS5A02G159400/TraesCS1A02G198400/TraesCS2B02G516000/TraesCS5A02G498700/TraesCS2A02G488400/TraesCS2B02G389500/TraesCS1B02G254000/TraesCS5B02G157200/TraesCS4B02G326700/TraesCS5A02G173800/TraesCS1D02G242500/TraesCS3B02G178000/TraesCS5D02G178300/TraesCS2A02G308600/TraesCS5D02G531600/TraesCS3A02G151100/TraesCS5D02G164500	144	TraesCS1D02G375000/TraesCS6B02G122800/TraesCS5B02G322900/TraesCS5D02G329200/TraesCS6A02G093700/TraesCS5A02G322500/TraesCS1A02G403800/TraesCS2A02G204800/TraesCS6D02G088800/TraesCS2A02G342600/TraesCS7B02G103300/TraesCS5B02G462800/TraesCS2B02G340300/TraesCS2D02G320900/TraesCS1D02G428200/TraesCS5B02G127300/TraesCS5A02G454300/TraesCS7A02G276400/TraesCS5A02G454200/TraesCS3A02G375100/TraesCS4B02G089500/…
CC	GO:0055035	plastid thylakoid membrane	163/5652	322/24065	1.95079e-26	6.84945e-25	TraesCS1D02G375000/TraesCS6B02G122800/TraesCS5B02G322900/TraesCS5D02G329200/TraesCS6A02G093700/TraesCS5A02G322500/TraesCS1A02G403800/TraesCS1D02G202100/TraesCS2A02G204800/TraesCS6D02G088800/TraesCS2A02G342600/TraesCS7B02G103300/TraesCS5B02G462800/TraesCS2B02G340300/TraesCS2D02G320900/TraesCS1D02G428200/TraesCS5B02G127300/TraesCS5A02G454300/TraesCS7A02G276400/TraesCS5A02G454200/TraesCS3A02G375100/…	-/-/-/-/-/-/-/-/-/-/-/-/-/-/-/-/-/-/-/-/-/-/-/-/-/-/-/-/-/-/-/-/-/-/-/-/-/-/-/-/-/-/-/-/-/-/-/-/-/-/-/-/-/-/-/-/-/-/-/-/-/-/-/-/-/-/-/-/-/-/-/-/psbM/-/-/-/-/-/-/-/-/-/-/-/-/-/-/-/-/-/-/-/-/-/-/-/-/petC/-/-/-/-/-/-/-/-/-/-/-/-/-/-/-/-/-/-/-/-/-/-/-/-/-/psbI/-/-/-/-/-/-/-/-/-/-/-/-/-/-/-/-/-/-/-/-/-/-/-/-/-/-/-/-/-/-/-/-/-/-/-/-/-/-/-	163	19	TraesCS1D02G202100/TraesCS1B02G213300/TraesCS5A02G159400/TraesCS1A02G198400/TraesCS2B02G516000/TraesCS5A02G498700/TraesCS2A02G488400/TraesCS2B02G389500/TraesCS1B02G254000/TraesCS5B02G157200/TraesCS4B02G326700/TraesCS5A02G173800/TraesCS1D02G242500/TraesCS3B02G178000/TraesCS5D02G178300/TraesCS2A02G308600/TraesCS5D02G531600/TraesCS3A02G151100/TraesCS5D02G164500	144	TraesCS1D02G375000/TraesCS6B02G122800/TraesCS5B02G322900/TraesCS5D02G329200/TraesCS6A02G093700/TraesCS5A02G322500/TraesCS1A02G403800/TraesCS2A02G204800/TraesCS6D02G088800/TraesCS2A02G342600/TraesCS7B02G103300/TraesCS5B02G462800/TraesCS2B02G340300/TraesCS2D02G320900/TraesCS1D02G428200/TraesCS5B02G127300/TraesCS5A02G454300/TraesCS7A02G276400/TraesCS5A02G454200/TraesCS3A02G375100/TraesCS4B02G089500/…
CC	GO:0009526	plastid envelope	164/5652	350/24065	5.27017e-22	1.66537e-20	TraesCS1D02G202100/TraesCS3A02G281800/TraesCS2A02G342600/TraesCS2B02G340300/TraesCS7D02G303900/TraesCS2D02G320900/TraesCS1B02G213300/TraesCS3D02G281800/TraesCS1A02G242600/TraesCS6B02G218700/TraesCS3A02G417100/TraesCS2A02G517900/TraesCS3B02G315500/TraesCS1B02G254100/TraesCS7A02G227100/TraesCS2B02G145800/TraesCS2D02G519500/TraesCS7D02G373100/TraesCS3A02G407200/TraesCS5A02G495100/TraesCS2D02G349600/…	-/-/-/-/-/-/-/-/-/-/-/-/-/-/-/-/-/-/-/-/-/-/-/-/-/-/-/-/-/-/-/-/-/-/-/-/-/-/-/-/-/-/-/-/-/-/-/-/-/-/-/-/-/-/-/-/-/-/-/-/-/-/-/-/-/-/-/-/-/-/-/-/-/-/-/-/petC/-/-/-/-/-/-/-/-/-/-/-/-/-/-/-/-/-/-/-/-/-/-/-/-/-/-/-/-/-/-/-/-/-/FBP/-/-/-/-/-/-/-/-/-/-/-/-/-/-/-/-/-/-/-/-/-/-/-/-/-/-/-/-/-/-/-/-/-/-/-/-/-/-/-/-/-/-/-/-/-/-/-/-/-/-/-/-/-	164	61	TraesCS1D02G202100/TraesCS7D02G303900/TraesCS1B02G213300/TraesCS6B02G218700/TraesCS5A02G159400/TraesCS6D02G183000/TraesCS7D02G072100/TraesCS6D02G166400/TraesCS1A02G198400/TraesCS5B02G049800/TraesCS3B02G047300/TraesCS7B02G207300/TraesCS6B02G206800/TraesCS5A02G498700/TraesCSU02G009200/TraesCS2B02G389500/TraesCS4B02G154900/TraesCS6A02G197700/TraesCS1B02G254000/TraesCS7D02G401500/TraesCS5B02G157200/T…	103	TraesCS3A02G281800/TraesCS2A02G342600/TraesCS2B02G340300/TraesCS2D02G320900/TraesCS3D02G281800/TraesCS1A02G242600/TraesCS3A02G417100/TraesCS2A02G517900/TraesCS3B02G315500/TraesCS1B02G254100/TraesCS7A02G227100/TraesCS2B02G145800/TraesCS2D02G519500/TraesCS7D02G373100/TraesCS3A02G407200/TraesCS5A02G495100/TraesCS2D02G349600/TraesCS2A02G123900/TraesCS5D02G413200/TraesCS1D02G224900/TraesCS4D02G319400/…
CC	GO:0009941	chloroplast envelope	160/5652	342/24065	2.04926e-21	5.88696e-20	TraesCS1D02G202100/TraesCS3A02G281800/TraesCS2A02G342600/TraesCS2B02G340300/TraesCS7D02G303900/TraesCS2D02G320900/TraesCS1B02G213300/TraesCS3D02G281800/TraesCS1A02G242600/TraesCS6B02G218700/TraesCS3A02G417100/TraesCS2A02G517900/TraesCS3B02G315500/TraesCS1B02G254100/TraesCS7A02G227100/TraesCS2B02G145800/TraesCS2D02G519500/TraesCS7D02G373100/TraesCS3A02G407200/TraesCS5A02G495100/TraesCS2D02G349600/…	-/-/-/-/-/-/-/-/-/-/-/-/-/-/-/-/-/-/-/-/-/-/-/-/-/-/-/-/-/-/-/-/-/-/-/-/-/-/-/-/-/-/-/-/-/-/-/-/-/-/-/-/-/-/-/-/-/-/-/-/-/-/-/-/-/-/-/-/-/-/-/-/-/-/-/-/petC/-/-/-/-/-/-/-/-/-/-/-/-/-/-/-/-/-/-/-/-/-/-/-/-/-/-/-/-/-/-/-/-/-/-/-/-/-/-/-/-/-/-/-/-/-/-/-/-/-/-/-/-/-/-/-/-/-/-/-/-/-/-/-/-/-/-/-/-/-/-/-/-/-/-/-/-/-/-/-/-/-/-/-	160	61	TraesCS1D02G202100/TraesCS7D02G303900/TraesCS1B02G213300/TraesCS6B02G218700/TraesCS5A02G159400/TraesCS6D02G183000/TraesCS7D02G072100/TraesCS6D02G166400/TraesCS1A02G198400/TraesCS5B02G049800/TraesCS3B02G047300/TraesCS7B02G207300/TraesCS6B02G206800/TraesCS5A02G498700/TraesCSU02G009200/TraesCS2B02G389500/TraesCS4B02G154900/TraesCS6A02G197700/TraesCS1B02G254000/TraesCS7D02G401500/TraesCS5B02G157200/T…	99	TraesCS3A02G281800/TraesCS2A02G342600/TraesCS2B02G340300/TraesCS2D02G320900/TraesCS3D02G281800/TraesCS1A02G242600/TraesCS3A02G417100/TraesCS2A02G517900/TraesCS3B02G315500/TraesCS1B02G254100/TraesCS7A02G227100/TraesCS2B02G145800/TraesCS2D02G519500/TraesCS7D02G373100/TraesCS3A02G407200/TraesCS5A02G495100/TraesCS2D02G349600/TraesCS2A02G123900/TraesCS5D02G413200/TraesCS1D02G224900/TraesCS4D02G319400/…
CC	GO:0009523	photosystem II	106/5652	194/24065	6.49961e-21	1.71157e-19	TraesCS1D02G375000/TraesCS6B02G122800/TraesCS5B02G322900/TraesCS5D02G329200/TraesCS6A02G093700/TraesCS5A02G322500/TraesCS1A02G403800/TraesCS2A02G204800/TraesCS6D02G088800/TraesCS2A02G342600/TraesCS7B02G103300/TraesCS5B02G462800/TraesCS2B02G340300/TraesCS2D02G320900/TraesCS1D02G428200/TraesCS5A02G454300/TraesCS7A02G276400/TraesCS5A02G454200/TraesCS4B02G089500/TraesCS4A02G226900/TraesCS7D02G227300/…	-/-/-/-/-/-/-/-/-/-/-/-/-/-/-/-/-/-/-/-/-/-/-/-/-/-/-/-/-/-/-/-/-/-/-/-/-/-/-/-/-/-/-/-/-/-/-/-/-/-/-/-/-/-/-/-/-/-/-/-/-/psbM/-/-/-/-/-/-/-/-/-/-/-/-/-/-/-/-/-/-/-/-/-/-/-/psbI/-/-/-/-/-/-/-/-/-/-/-/-/-/-/-/-/-/-/-/-	106	2	TraesCS6D02G213400/TraesCS7D02G492200	104	TraesCS1D02G375000/TraesCS6B02G122800/TraesCS5B02G322900/TraesCS5D02G329200/TraesCS6A02G093700/TraesCS5A02G322500/TraesCS1A02G403800/TraesCS2A02G204800/TraesCS6D02G088800/TraesCS2A02G342600/TraesCS7B02G103300/TraesCS5B02G462800/TraesCS2B02G340300/TraesCS2D02G320900/TraesCS1D02G428200/TraesCS5A02G454300/TraesCS7A02G276400/TraesCS5A02G454200/TraesCS4B02G089500/TraesCS4A02G226900/TraesCS7D02G227300/…
CC	GO:0044391	ribosomal subunit	94/5652	168/24065	1.1698e-19	2.84352e-18	TraesCS3D02G365600/TraesCS4D02G298000/TraesCS5D02G121600/TraesCS2D02G263000/TraesCS2D02G430500/TraesCS5B02G112200/TraesCS2A02G260700/TraesCS5A02G032000/TraesCS5B02G167100/TraesCS4B02G299100/TraesCS4D02G151500/TraesCS4A02G065400/TraesCS5D02G174700/TraesCS2B02G109000/TraesCS4B02G260600/TraesCS7A02G266000/TraesCS7B02G176600/TraesCS3A02G085600/TraesCS4A02G044700/TraesCS5A02G170300/TraesCS4A02G006000/…	-/-/-/-/-/-/-/-/-/-/-/-/-/-/-/-/-/-/-/-/-/-/-/-/-/-/-/-/-/-/-/-/-/-/-/-/-/-/-/-/-/-/-/-/-/-/-/-/-/-/-/-/-/-/-/-/-/-/-/-/-/-/-/-/-/-/-/-/-/-/-/-/-/-/-/-/-/-/-/-/-/-/-/-/-/-/rpl32/-/-/-/-/-/-/-	94	90	TraesCS3D02G365600/TraesCS4D02G298000/TraesCS5D02G121600/TraesCS2D02G263000/TraesCS2D02G430500/TraesCS5B02G112200/TraesCS2A02G260700/TraesCS5A02G032000/TraesCS5B02G167100/TraesCS4B02G299100/TraesCS4D02G151500/TraesCS4A02G065400/TraesCS5D02G174700/TraesCS2B02G109000/TraesCS4B02G260600/TraesCS7A02G266000/TraesCS7B02G176600/TraesCS3A02G085600/TraesCS4A02G044700/TraesCS5A02G170300/TraesCS4A02G006000/…	4	TraesCSU02G246100/TraesCS5B02G247200/TraesCS3B02G188600/TraesCSU02G238400
CC	GO:0022626	cytosolic ribosome	36/5652	55/24065	4.322e-11	9.75537e-10	TraesCS4D02G298000/TraesCS2D02G430500/TraesCS4B02G299100/TraesCS5B02G152500/TraesCS2B02G109000/TraesCS4B02G260600/TraesCS7A02G266000/TraesCS4A02G044700/TraesCSU02G009200/TraesCS5A02G452400/TraesCS2B02G126500/TraesCS2D02G500600/TraesCS6B02G425000/TraesCS2A02G168300/TraesCS2D02G175700/TraesCS6A02G386000/TraesCS4D02G260400/TraesCS3D02G191800/TraesCS5D02G158600/TraesCS2D02G109000/TraesCS2A02G170800/T…	-/-/-/-/-/-/-/-/-/-/-/-/-/-/-/-/-/-/-/-/-/-/-/-/-/-/-/-/-/-/-/-/-/-/-/-	36	33	TraesCS4D02G298000/TraesCS2D02G430500/TraesCS4B02G299100/TraesCS5B02G152500/TraesCS2B02G109000/TraesCS4B02G260600/TraesCS7A02G266000/TraesCS4A02G044700/TraesCSU02G009200/TraesCS5A02G452400/TraesCS2B02G126500/TraesCS6B02G425000/TraesCS2A02G168300/TraesCS2D02G175700/TraesCS6A02G386000/TraesCS4D02G260400/TraesCS3D02G191800/TraesCS5D02G158600/TraesCS2D02G109000/TraesCS2A02G170800/TraesCS7B02G166400/T…	3	TraesCS2D02G500600/TraesCS2B02G528300/TraesCS2A02G500400
CC	GO:0015935	small ribosomal subunit	41/5652	68/24065	9.13125e-11	1.92365e-09	TraesCS4D02G298000/TraesCS5D02G121600/TraesCS5B02G112200/TraesCS5A02G032000/TraesCS4B02G299100/TraesCS4D02G151500/TraesCS4B02G260600/TraesCS3A02G085600/TraesCS4A02G044700/TraesCS4A02G006000/TraesCS5A02G104000/TraesCS3D02G347100/TraesCS2A02G168300/TraesCS2D02G175700/TraesCS4D02G260400/TraesCS3B02G100800/TraesCS3A02G353000/TraesCS3A02G366100/TraesCS2A02G245900/TraesCS4A02G417400/TraesCS5A02G458900/…	-/-/-/-/-/-/-/-/-/-/-/-/-/-/-/-/-/-/-/-/-/-/-/-/-/-/-/-/-/-/-/-/-/-/-/-/-/-/-/-/-	41	40	TraesCS4D02G298000/TraesCS5D02G121600/TraesCS5B02G112200/TraesCS5A02G032000/TraesCS4B02G299100/TraesCS4D02G151500/TraesCS4B02G260600/TraesCS3A02G085600/TraesCS4A02G044700/TraesCS4A02G006000/TraesCS5A02G104000/TraesCS3D02G347100/TraesCS2A02G168300/TraesCS2D02G175700/TraesCS4D02G260400/TraesCS3B02G100800/TraesCS3A02G353000/TraesCS3A02G366100/TraesCS2A02G245900/TraesCS4A02G417400/TraesCS5A02G458900/…	1	TraesCSU02G238400
CC	GO:0015934	large ribosomal subunit	53/5652	100/24065	1.60289e-10	3.16571e-09	TraesCS3D02G365600/TraesCS2D02G263000/TraesCS2D02G430500/TraesCS2A02G260700/TraesCS5B02G167100/TraesCS4A02G065400/TraesCS5D02G174700/TraesCS2B02G109000/TraesCS7A02G266000/TraesCS7B02G176600/TraesCS5A02G170300/TraesCS3A02G372600/TraesCS5A02G452400/TraesCS7A02G278700/TraesCS2B02G126500/TraesCS6B02G425000/TraesCS6A02G386000/TraesCS1B02G254000/TraesCSU02G246100/TraesCS3D02G191800/TraesCS1A02G025100/T…	-/-/-/-/-/-/-/-/-/-/-/-/-/-/-/-/-/-/-/-/-/-/-/-/-/-/-/-/-/-/-/-/-/-/-/-/-/-/-/-/-/-/-/-/-/-/-/-/-/rpl32/-/-/-	53	50	TraesCS3D02G365600/TraesCS2D02G263000/TraesCS2D02G430500/TraesCS2A02G260700/TraesCS5B02G167100/TraesCS4A02G065400/TraesCS5D02G174700/TraesCS2B02G109000/TraesCS7A02G266000/TraesCS7B02G176600/TraesCS5A02G170300/TraesCS3A02G372600/TraesCS5A02G452400/TraesCS7A02G278700/TraesCS2B02G126500/TraesCS6B02G425000/TraesCS6A02G386000/TraesCS1B02G254000/TraesCS3D02G191800/TraesCS1A02G025100/TraesCS3B02G158400/…	3	TraesCSU02G246100/TraesCS5B02G247200/TraesCS3B02G188600
CC	GO:0009538	photosystem I reaction center	15/5652	15/24065	3.59803e-10	6.6881e-09	TraesCS1A02G392000/TraesCS5A02G482800/TraesCS5D02G496400/TraesCS5D02G468400/TraesCS5B02G466700/TraesCS5A02G457500/TraesCS5B02G417400/TraesCS5B02G496000/TraesCS5A02G414400/TraesCS1B02G420100/TraesCS5D02G422800/TraesCS3B02G061700/TraesCS1D02G400100/TraesCS3A02G052700/TraesCS3D02G051800	-/-/-/-/-/-/-/-/-/-/-/-/-/-/-	15	0		15	TraesCS1A02G392000/TraesCS5A02G482800/TraesCS5D02G496400/TraesCS5D02G468400/TraesCS5B02G466700/TraesCS5A02G457500/TraesCS5B02G417400/TraesCS5B02G496000/TraesCS5A02G414400/TraesCS1B02G420100/TraesCS5D02G422800/TraesCS3B02G061700/TraesCS1D02G400100/TraesCS3A02G052700/TraesCS3D02G051800
CC	GO:0009295	nucleoid	28/5652	41/24065	1.45951e-09	2.56226e-08	TraesCS1D02G437000/TraesCS3D02G358800/TraesCS1A02G427200/TraesCS3D02G087600/TraesCS5A02G486300/TraesCS5B02G500100/TraesCS4A02G352300/TraesCS7D02G086400/TraesCS1B02G462200/TraesCS3A02G087500/TraesCS2D02G014800/TraesCS4D02G073500/TraesCS2B02G004000/TraesCS6A02G319100/TraesCS3B02G289600/TraesCS3B02G102900/TraesCS5D02G500300/TraesCS3A02G256400/TraesCS5A02G487100/TraesCS5B02G069000/TraesCS3A02G365700/…	-/-/-/-/-/-/-/-/-/-/-/-/-/-/-/-/-/-/-/-/-/-/-/-/-/-/-/-	28	24	TraesCS1D02G437000/TraesCS3D02G358800/TraesCS1A02G427200/TraesCS3D02G087600/TraesCS5A02G486300/TraesCS5B02G500100/TraesCS7D02G086400/TraesCS1B02G462200/TraesCS3A02G087500/TraesCS2D02G014800/TraesCS4D02G073500/TraesCS2B02G004000/TraesCS6A02G319100/TraesCS3B02G102900/TraesCS5D02G500300/TraesCS5A02G487100/TraesCS5B02G069000/TraesCS3A02G365700/TraesCS5B02G500900/TraesCS1A02G208400/TraesCS6D02G298300/…	4	TraesCS4A02G352300/TraesCS3B02G289600/TraesCS3A02G256400/TraesCS5D02G518800
CC	GO:0010287	plastoglobule	29/5652	46/24065	1.21734e-08	2.02463e-07	TraesCS2A02G342600/TraesCS5D02G026000/TraesCS2B02G340300/TraesCS2D02G320900/TraesCS5B02G017900/TraesCS5A02G020900/TraesCS7A02G227100/TraesCS2A02G523500/TraesCS5D02G413200/TraesCS1D02G224900/TraesCS7D02G072100/TraesCS2D02G525600/TraesCS6D02G243900/TraesCS2B02G306800/TraesCS1D02G177800/TraesCS6A02G303800/TraesCS6B02G298300/TraesCS6D02G283300/TraesCS7A02G338800/TraesCS1B02G236600/TraesCS1D02G197400/…	-/-/-/-/-/-/-/-/-/-/-/-/-/-/-/-/-/-/-/-/-/-/-/-/-/-/-/-/-	29	4	TraesCS7D02G072100/TraesCS3D02G026400/TraesCS6A02G271600/TraesCS3A02G129300	25	TraesCS2A02G342600/TraesCS5D02G026000/TraesCS2B02G340300/TraesCS2D02G320900/TraesCS5B02G017900/TraesCS5A02G020900/TraesCS7A02G227100/TraesCS2A02G523500/TraesCS5D02G413200/TraesCS1D02G224900/TraesCS2D02G525600/TraesCS6D02G243900/TraesCS2B02G306800/TraesCS1D02G177800/TraesCS6A02G303800/TraesCS6B02G298300/TraesCS6D02G283300/TraesCS7A02G338800/TraesCS1B02G236600/TraesCS1D02G197400/TraesCS7B02G250100/…
CC	GO:0042646	plastid nucleoid	23/5652	36/24065	2.80578e-07	4.43313e-06	TraesCS1D02G437000/TraesCS3D02G358800/TraesCS1A02G427200/TraesCS3D02G087600/TraesCS5A02G486300/TraesCS5B02G500100/TraesCS4A02G352300/TraesCS7D02G086400/TraesCS1B02G462200/TraesCS3A02G087500/TraesCS2D02G014800/TraesCS2B02G004000/TraesCS3B02G289600/TraesCS3B02G102900/TraesCS5D02G500300/TraesCS3A02G256400/TraesCS5A02G487100/TraesCS5B02G069000/TraesCS3A02G365700/TraesCS5B02G500900/TraesCS5D02G501300/…	-/-/-/-/-/-/-/-/-/-/-/-/-/-/-/-/-/-/-/-/-/-/-	23	19	TraesCS1D02G437000/TraesCS3D02G358800/TraesCS1A02G427200/TraesCS3D02G087600/TraesCS5A02G486300/TraesCS5B02G500100/TraesCS7D02G086400/TraesCS1B02G462200/TraesCS3A02G087500/TraesCS2D02G014800/TraesCS2B02G004000/TraesCS3B02G102900/TraesCS5D02G500300/TraesCS5A02G487100/TraesCS5B02G069000/TraesCS3A02G365700/TraesCS5B02G500900/TraesCS5D02G501300/TraesCS3B02G397500	4	TraesCS4A02G352300/TraesCS3B02G289600/TraesCS3A02G256400/TraesCS5D02G518800
CC	GO:0022625	cytosolic large ribosomal subunit	17/5652	24/24065	1.1938e-06	1.79639e-05	TraesCS2D02G430500/TraesCS2B02G109000/TraesCS7A02G266000/TraesCS5A02G452400/TraesCS2B02G126500/TraesCS6B02G425000/TraesCS6A02G386000/TraesCS3D02G191800/TraesCS2D02G109000/TraesCS2A02G170800/TraesCS7B02G166400/TraesCS2B02G197200/TraesCS2D02G178300/TraesCS2A02G108900/TraesCS5B02G461300/TraesCS2A02G094200/TraesCS2D02G092800	-/-/-/-/-/-/-/-/-/-/-/-/-/-/-/-/-	17	17	TraesCS2D02G430500/TraesCS2B02G109000/TraesCS7A02G266000/TraesCS5A02G452400/TraesCS2B02G126500/TraesCS6B02G425000/TraesCS6A02G386000/TraesCS3D02G191800/TraesCS2D02G109000/TraesCS2A02G170800/TraesCS7B02G166400/TraesCS2B02G197200/TraesCS2D02G178300/TraesCS2A02G108900/TraesCS5B02G461300/TraesCS2A02G094200/TraesCS2D02G092800	0
CC	GO:0048046	apoplast	91/5652	252/24065	3.97574e-06	5.7106e-05	TraesCS6A02G333900/TraesCS6B02G364600/TraesCS6D02G313100/TraesCS6B02G293500/TraesCS7B02G084000/TraesCS7D02G419900/TraesCS4B02G017100/TraesCS5D02G179200/TraesCS7D02G419100/TraesCS4A02G172600/TraesCS3B02G397200/TraesCS5B02G182500/TraesCS7A02G363000/TraesCS5A02G495100/TraesCS3B02G095400/TraesCS4D02G319400/TraesCS5A02G184500/TraesCS6A02G266100/TraesCS7A02G427600/TraesCS1A02G030100/TraesCS4B02G323000/…	-/-/-/-/-/-/-/-/-/-/-/-/-/-/-/-/-/-/-/-/-/-/-/-/-/-/-/-/-/-/-/-/-/-/-/-/-/-/-/-/-/-/-/-/-/-/-/-/-/-/-/-/-/-/-/-/-/-/-/-/FBP/-/-/-/-/-/-/-/-/-/-/-/-/-/-/-/-/-/-/-/-/-/-/-/-/-/-/-/-/-/-	91	22	TraesCS1A02G030100/TraesCS2D02G598500/TraesCS2B02G625000/TraesCS1D02G030600/TraesCSU02G009200/TraesCS2B02G605800/TraesCSU02G200800/TraesCS2D02G188800/TraesCS2A02G180200/TraesCS4A02G190700/TraesCS3B02G178000/TraesCS4D02G031800/TraesCS2A02G581600/TraesCS7D02G053800/TraesCS2B02G282000/TraesCS4D02G208900/TraesCS7D02G529500/TraesCS1B02G037100/TraesCS3A02G151100/TraesCS4A02G431400/TraesCS7B02G327400/Tr…	69	TraesCS6A02G333900/TraesCS6B02G364600/TraesCS6D02G313100/TraesCS6B02G293500/TraesCS7B02G084000/TraesCS7D02G419900/TraesCS4B02G017100/TraesCS5D02G179200/TraesCS7D02G419100/TraesCS4A02G172600/TraesCS3B02G397200/TraesCS5B02G182500/TraesCS7A02G363000/TraesCS5A02G495100/TraesCS3B02G095400/TraesCS4D02G319400/TraesCS5A02G184500/TraesCS6A02G266100/TraesCS7A02G427600/TraesCS4B02G323000/TraesCS5D02G189500/…
CC	GO:0010319	stromule	15/5652	22/24065	1.08759e-05	0.000149425	TraesCS7D02G373100/TraesCS5A02G495100/TraesCS4D02G319400/TraesCS7A02G294200/TraesCS4B02G323000/TraesCS7D02G289900/TraesCS7B02G186500/TraesCS4B02G211400/TraesCS6A02G303800/TraesCS7D02G299500/TraesCS4B02G285000/TraesCS6D02G283300/TraesCS4A02G093100/TraesCS4A02G019100/TraesCS4D02G212000	-/-/-/-/-/-/-/-/-/-/-/-/FBP/-/-	15	0		15	TraesCS7D02G373100/TraesCS5A02G495100/TraesCS4D02G319400/TraesCS7A02G294200/TraesCS4B02G323000/TraesCS7D02G289900/TraesCS7B02G186500/TraesCS4B02G211400/TraesCS6A02G303800/TraesCS7D02G299500/TraesCS4B02G285000/TraesCS6D02G283300/TraesCS4A02G093100/TraesCS4A02G019100/TraesCS4D02G212000
CC	GO:0044445	cytosolic part	40/5652	92/24065	1.79516e-05	0.000236363	TraesCS4D02G298000/TraesCS2D02G430500/TraesCS4B02G299100/TraesCS5B02G152500/TraesCS2B02G109000/TraesCS4B02G260600/TraesCS7A02G266000/TraesCS4A02G044700/TraesCSU02G009200/TraesCS5A02G452400/TraesCS2B02G126500/TraesCS2D02G500600/TraesCS6B02G425000/TraesCS2A02G168300/TraesCS2D02G175700/TraesCS6A02G386000/TraesCS4D02G260400/TraesCS3D02G191800/TraesCS5D02G158600/TraesCS2D02G109000/TraesCS2A02G170800/T…	-/-/-/-/-/-/-/-/-/-/-/-/-/-/-/-/-/-/-/-/-/-/-/-/-/-/-/-/-/-/-/-/-/-/-/-/-/-/-/-	40	36	TraesCS4D02G298000/TraesCS2D02G430500/TraesCS4B02G299100/TraesCS5B02G152500/TraesCS2B02G109000/TraesCS4B02G260600/TraesCS7A02G266000/TraesCS4A02G044700/TraesCSU02G009200/TraesCS5A02G452400/TraesCS2B02G126500/TraesCS6B02G425000/TraesCS2A02G168300/TraesCS2D02G175700/TraesCS6A02G386000/TraesCS4D02G260400/TraesCS3D02G191800/TraesCS5D02G158600/TraesCS2D02G109000/TraesCS2A02G170800/TraesCS7B02G166400/T…	4	TraesCS2D02G500600/TraesCS2B02G528300/TraesCS2A02G500400/TraesCS5D02G202900
CC	GO:0000229	cytoplasmic chromosome	11/5652	14/24065	2.0998e-05	0.000255207	TraesCS1D02G437000/TraesCS1A02G427200/TraesCS5A02G486300/TraesCS5B02G500100/TraesCS1B02G462200/TraesCS3B02G289600/TraesCS5D02G500300/TraesCS3A02G256400/TraesCS5A02G487100/TraesCS5B02G500900/TraesCS5D02G501300	-/-/-/-/-/-/-/-/-/-/-	11	9	TraesCS1D02G437000/TraesCS1A02G427200/TraesCS5A02G486300/TraesCS5B02G500100/TraesCS1B02G462200/TraesCS5D02G500300/TraesCS5A02G487100/TraesCS5B02G500900/TraesCS5D02G501300	2	TraesCS3B02G289600/TraesCS3A02G256400
CC	GO:0009508	plastid chromosome	11/5652	14/24065	2.0998e-05	0.000255207	TraesCS1D02G437000/TraesCS1A02G427200/TraesCS5A02G486300/TraesCS5B02G500100/TraesCS1B02G462200/TraesCS3B02G289600/TraesCS5D02G500300/TraesCS3A02G256400/TraesCS5A02G487100/TraesCS5B02G500900/TraesCS5D02G501300	-/-/-/-/-/-/-/-/-/-/-	11	9	TraesCS1D02G437000/TraesCS1A02G427200/TraesCS5A02G486300/TraesCS5B02G500100/TraesCS1B02G462200/TraesCS5D02G500300/TraesCS5A02G487100/TraesCS5B02G500900/TraesCS5D02G501300	2	TraesCS3B02G289600/TraesCS3A02G256400
CC	GO:0009654	photosystem II oxygen evolving complex	34/5652	77/24065	5.07011e-05	0.000593391	TraesCS3D02G354300/TraesCS3B02G392800/TraesCS3A02G360500/TraesCS2A02G215000/TraesCS2D02G220800/TraesCS2B02G240000/TraesCS4A02G310600/TraesCS4A02G355600/TraesCS5D02G516700/TraesCS3B02G493700/TraesCS4B02G003600/TraesCS4D02G003600/TraesCS6D02G187800/TraesCS6B02G227900/TraesCS3B02G362600/TraesCS7B02G142700/TraesCS7D02G247600/TraesCS3D02G326100/TraesCS4D02G045400/TraesCS7A02G248600/TraesCS2D02G255100/…	-/-/-/-/-/-/-/-/-/-/-/-/-/-/-/-/-/-/-/-/-/-/-/-/-/-/-/-/-/-/-/-/-/-	34	2	TraesCS6D02G213400/TraesCS7D02G492200	32	TraesCS3D02G354300/TraesCS3B02G392800/TraesCS3A02G360500/TraesCS2A02G215000/TraesCS2D02G220800/TraesCS2B02G240000/TraesCS4A02G310600/TraesCS4A02G355600/TraesCS5D02G516700/TraesCS3B02G493700/TraesCS4B02G003600/TraesCS4D02G003600/TraesCS6D02G187800/TraesCS6B02G227900/TraesCS3B02G362600/TraesCS7B02G142700/TraesCS7D02G247600/TraesCS3D02G326100/TraesCS4D02G045400/TraesCS7A02G248600/TraesCS2D02G255100/…
CC	GO:0010598	NAD(P)H dehydrogenase complex (plastoquinone)	10/5652	13/24065	7.0832e-05	0.000799389	TraesCS4D02G273000/TraesCS4B02G274300/TraesCS4A02G031700/TraesCS4B02G107300/TraesCS7A02G108600/TraesCS6D02G287300/TraesCS7D02G103500/TraesCS6A02G308100/TraesCS6B02G336800/TraesCS7B02G006600	-/-/-/-/-/-/-/-/-/-	10	0		10	TraesCS4D02G273000/TraesCS4B02G274300/TraesCS4A02G031700/TraesCS4B02G107300/TraesCS7A02G108600/TraesCS6D02G287300/TraesCS7D02G103500/TraesCS6A02G308100/TraesCS6B02G336800/TraesCS7B02G006600
CC	GO:0009706	chloroplast inner membrane	14/5652	23/24065	0.000137725	0.00150072	TraesCS1A02G242600/TraesCS1B02G254100/TraesCS2B02G145800/TraesCS2A02G123900/TraesCS3B02G137900/TraesCS3A02G506200/TraesCS3A02G344000/TraesCS1B02G211100/TraesCS2D02G126700/TraesCS3B02G574300/TraesCS4D02G003100/TraesCS2A02G308600/TraesCS3D02G194300/TraesCS3D02G514100	-/-/-/-/-/-/-/-/-/-/-/-/-/-	14	1	TraesCS2A02G308600	13	TraesCS1A02G242600/TraesCS1B02G254100/TraesCS2B02G145800/TraesCS2A02G123900/TraesCS3B02G137900/TraesCS3A02G506200/TraesCS3A02G344000/TraesCS1B02G211100/TraesCS2D02G126700/TraesCS3B02G574300/TraesCS4D02G003100/TraesCS3D02G194300/TraesCS3D02G514100
CC	GO:0030137	COPI-coated vesicle	21/5652	43/24065	0.000250266	0.0025511	TraesCS3B02G221400/TraesCS3D02G195600/TraesCS5D02G173000/TraesCS4A02G268100/TraesCS3A02G193200/TraesCS4B02G373400/TraesCS5A02G168700/TraesCS4D02G363900/TraesCS1A02G158700/TraesCS5B02G165500/TraesCS1B02G174700/TraesCS4D02G045800/TraesCS1D02G285100/TraesCS1A02G246900/TraesCS5A02G540800/TraesCS7D02G083900/TraesCS7A02G088600/TraesCS6B02G206500/novel.738/TraesCS4B02G046300/TraesCS1B02G295500	-/-/-/-/-/-/-/-/-/-/-/-/-/-/-/-/-/-/-/-/-	21	21	TraesCS3B02G221400/TraesCS3D02G195600/TraesCS5D02G173000/TraesCS4A02G268100/TraesCS3A02G193200/TraesCS4B02G373400/TraesCS5A02G168700/TraesCS4D02G363900/TraesCS1A02G158700/TraesCS5B02G165500/TraesCS1B02G174700/TraesCS4D02G045800/TraesCS1D02G285100/TraesCS1A02G246900/TraesCS5A02G540800/TraesCS7D02G083900/TraesCS7A02G088600/TraesCS6B02G206500/novel.738/TraesCS4B02G046300/TraesCS1B02G295500	0
CC	GO:0030663	COPI-coated vesicle membrane	21/5652	43/24065	0.000250266	0.0025511	TraesCS3B02G221400/TraesCS3D02G195600/TraesCS5D02G173000/TraesCS4A02G268100/TraesCS3A02G193200/TraesCS4B02G373400/TraesCS5A02G168700/TraesCS4D02G363900/TraesCS1A02G158700/TraesCS5B02G165500/TraesCS1B02G174700/TraesCS4D02G045800/TraesCS1D02G285100/TraesCS1A02G246900/TraesCS5A02G540800/TraesCS7D02G083900/TraesCS7A02G088600/TraesCS6B02G206500/novel.738/TraesCS4B02G046300/TraesCS1B02G295500	-/-/-/-/-/-/-/-/-/-/-/-/-/-/-/-/-/-/-/-/-	21	21	TraesCS3B02G221400/TraesCS3D02G195600/TraesCS5D02G173000/TraesCS4A02G268100/TraesCS3A02G193200/TraesCS4B02G373400/TraesCS5A02G168700/TraesCS4D02G363900/TraesCS1A02G158700/TraesCS5B02G165500/TraesCS1B02G174700/TraesCS4D02G045800/TraesCS1D02G285100/TraesCS1A02G246900/TraesCS5A02G540800/TraesCS7D02G083900/TraesCS7A02G088600/TraesCS6B02G206500/novel.738/TraesCS4B02G046300/TraesCS1B02G295500	0
CC	GO:0022627	cytosolic small ribosomal subunit	8/5652	10/24065	0.00026021	0.00256958	TraesCS4D02G298000/TraesCS4B02G299100/TraesCS4B02G260600/TraesCS4A02G044700/TraesCS2A02G168300/TraesCS2D02G175700/TraesCS4D02G260400/TraesCS2B02G194400	-/-/-/-/-/-/-/-	8	8	TraesCS4D02G298000/TraesCS4B02G299100/TraesCS4B02G260600/TraesCS4A02G044700/TraesCS2A02G168300/TraesCS2D02G175700/TraesCS4D02G260400/TraesCS2B02G194400	0
CC	GO:0044459	plasma membrane part	41/5652	106/24065	0.000331234	0.00310181	TraesCS3A02G245500/TraesCS2B02G145800/TraesCS3D02G246000/TraesCS2A02G123900/TraesCS5A02G162100/TraesCS4A02G083100/TraesCS4D02G286500/TraesCS3B02G327500/TraesCS4D02G221500/TraesCS4D02G130900/TraesCS3A02G156800/TraesCS4B02G136100/TraesCS3B02G137900/TraesCS5B02G159600/TraesCS4B02G351900/TraesCS6D02G282400/TraesCS4A02G182300/TraesCS3A02G292700/TraesCS3B02G183300/TraesCS6A02G154400/TraesCS5D02G158800/…	-/-/-/-/-/-/-/-/-/-/-/-/-/-/-/-/-/-/-/-/-/-/-/-/-/-/-/-/-/-/-/-/-/-/-/-/-/-/-/-/-	41	19	TraesCS3B02G327500/TraesCS4D02G130900/TraesCS4B02G136100/TraesCS4B02G351900/TraesCS4A02G182300/TraesCS3A02G292700/TraesCS6A02G154400/TraesCS5D02G158800/TraesCS4B02G249300/TraesCS3D02G292500/TraesCS5A02G520600/TraesCS7B02G480300/TraesCS4D02G346600/TraesCS6D02G144200/TraesCS2A02G357400/TraesCSU02G101000/TraesCS5B02G152300/TraesCS4A02G055300/TraesCS3D02G201500	22	TraesCS3A02G245500/TraesCS2B02G145800/TraesCS3D02G246000/TraesCS2A02G123900/TraesCS5A02G162100/TraesCS4A02G083100/TraesCS4D02G286500/TraesCS4D02G221500/TraesCS3A02G156800/TraesCS3B02G137900/TraesCS5B02G159600/TraesCS6D02G282400/TraesCS3B02G183300/TraesCS4B02G221100/TraesCS2D02G126700/TraesCS4B02G287800/TraesCS4A02G016400/TraesCS6A02G302800/TraesCS3D02G164500/TraesCS3B02G274100/TraesCS3A02G197600/…
CC	GO:0031977	thylakoid lumen	19/5652	38/24065	0.000333739	0.00310181	TraesCS3D02G241700/TraesCS3B02G269700/TraesCS3A02G241500/TraesCS2A02G053200/TraesCS5A02G356700/TraesCS5B02G391300/TraesCS5D02G039300/TraesCS5A02G386400/TraesCS3D02G332100/TraesCS3B02G362600/TraesCS3D02G326100/TraesCS2D02G323700/TraesCS2B02G086900/TraesCS3B02G178000/TraesCS6A02G050000/TraesCS7D02G283600/TraesCS3A02G338600/TraesCS2A02G339400/TraesCS3A02G151100	-/-/-/-/-/-/-/-/-/-/-/-/-/-/-/-/-/-/-	19	5	TraesCS3D02G332100/TraesCS2B02G086900/TraesCS3B02G178000/TraesCS3A02G338600/TraesCS3A02G151100	14	TraesCS3D02G241700/TraesCS3B02G269700/TraesCS3A02G241500/TraesCS2A02G053200/TraesCS5A02G356700/TraesCS5B02G391300/TraesCS5D02G039300/TraesCS5A02G386400/TraesCS3B02G362600/TraesCS3D02G326100/TraesCS2D02G323700/TraesCS6A02G050000/TraesCS7D02G283600/TraesCS2A02G339400
CC	GO:0031226	intrinsic component of plasma membrane	21/5652	44/24065	0.000373468	0.00337188	TraesCS2B02G145800/TraesCS2A02G123900/TraesCS5A02G162100/TraesCS4A02G083100/TraesCS4D02G286500/TraesCS4D02G221500/TraesCS3A02G156800/TraesCS3B02G137900/TraesCS5B02G159600/TraesCS6D02G282400/TraesCS3B02G183300/TraesCS4B02G249300/TraesCS4B02G221100/TraesCS2D02G126700/TraesCS4B02G287800/TraesCS4A02G016400/TraesCS6A02G302800/TraesCS2A02G357400/TraesCS3D02G164500/TraesCS4A02G055300/TraesCS5B02G000100	-/-/-/-/-/-/-/-/-/-/-/-/-/-/-/-/-/-/-/-/-	21	3	TraesCS4B02G249300/TraesCS2A02G357400/TraesCS4A02G055300	18	TraesCS2B02G145800/TraesCS2A02G123900/TraesCS5A02G162100/TraesCS4A02G083100/TraesCS4D02G286500/TraesCS4D02G221500/TraesCS3A02G156800/TraesCS3B02G137900/TraesCS5B02G159600/TraesCS6D02G282400/TraesCS3B02G183300/TraesCS4B02G221100/TraesCS2D02G126700/TraesCS4B02G287800/TraesCS4A02G016400/TraesCS6A02G302800/TraesCS3D02G164500/TraesCS5B02G000100
CC	GO:0009528	plastid inner membrane	14/5652	25/24065	0.000461858	0.00405409	TraesCS1A02G242600/TraesCS1B02G254100/TraesCS2B02G145800/TraesCS2A02G123900/TraesCS3B02G137900/TraesCS3A02G506200/TraesCS3A02G344000/TraesCS1B02G211100/TraesCS2D02G126700/TraesCS3B02G574300/TraesCS4D02G003100/TraesCS2A02G308600/TraesCS3D02G194300/TraesCS3D02G514100	-/-/-/-/-/-/-/-/-/-/-/-/-/-	14	1	TraesCS2A02G308600	13	TraesCS1A02G242600/TraesCS1B02G254100/TraesCS2B02G145800/TraesCS2A02G123900/TraesCS3B02G137900/TraesCS3A02G506200/TraesCS3A02G344000/TraesCS1B02G211100/TraesCS2D02G126700/TraesCS3B02G574300/TraesCS4D02G003100/TraesCS3D02G194300/TraesCS3D02G514100
CC	GO:0030126	COPI vesicle coat	18/5652	37/24065	0.00072567	0.00619762	TraesCS3B02G221400/TraesCS3D02G195600/TraesCS5D02G173000/TraesCS4A02G268100/TraesCS3A02G193200/TraesCS4B02G373400/TraesCS5A02G168700/TraesCS4D02G363900/TraesCS1A02G158700/TraesCS5B02G165500/TraesCS1B02G174700/TraesCS4D02G045800/TraesCS1D02G285100/TraesCS1A02G246900/TraesCS5A02G540800/novel.738/TraesCS4B02G046300/TraesCS1B02G295500	-/-/-/-/-/-/-/-/-/-/-/-/-/-/-/-/-/-	18	18	TraesCS3B02G221400/TraesCS3D02G195600/TraesCS5D02G173000/TraesCS4A02G268100/TraesCS3A02G193200/TraesCS4B02G373400/TraesCS5A02G168700/TraesCS4D02G363900/TraesCS1A02G158700/TraesCS5B02G165500/TraesCS1B02G174700/TraesCS4D02G045800/TraesCS1D02G285100/TraesCS1A02G246900/TraesCS5A02G540800/novel.738/TraesCS4B02G046300/TraesCS1B02G295500	0
CC	GO:0000427	plastid-encoded plastid RNA polymerase complex	8/5652	11/24065	0.000756456	0.00629053	TraesCS1D02G437000/TraesCS1A02G427200/TraesCS1B02G462200/TraesCS2D02G014800/TraesCS2B02G004000/TraesCS3D02G253900/TraesCS3B02G284900/TraesCS3A02G253000	-/-/-/-/-/-/-/-	8	8	TraesCS1D02G437000/TraesCS1A02G427200/TraesCS1B02G462200/TraesCS2D02G014800/TraesCS2B02G004000/TraesCS3D02G253900/TraesCS3B02G284900/TraesCS3A02G253000	0
CC	GO:0017119	Golgi transport complex	10/5652	17/24065	0.00186718	0.0151289	TraesCS3A02G319900/TraesCS4D02G248500/TraesCS4B02G238800/TraesCS4A02G062100/TraesCS5D02G107800/TraesCS5A02G095100/TraesCS3B02G346400/TraesCS1B02G250300/TraesCS7D02G458300/TraesCS5B02G101300	-/-/-/-/-/-/-/-/-/-	10	10	TraesCS3A02G319900/TraesCS4D02G248500/TraesCS4B02G238800/TraesCS4A02G062100/TraesCS5D02G107800/TraesCS5A02G095100/TraesCS3B02G346400/TraesCS1B02G250300/TraesCS7D02G458300/TraesCS5B02G101300	0
CC	GO:0031969	chloroplast membrane	24/5652	60/24065	0.00319977	0.0252782	TraesCS1A02G242600/TraesCS6B02G218700/TraesCS1B02G254100/TraesCS2B02G145800/TraesCS2A02G123900/TraesCS6D02G183000/TraesCS6D02G166400/TraesCS6B02G206800/TraesCS6A02G197700/TraesCS3B02G137900/TraesCS3A02G506200/TraesCS3A02G344000/TraesCS5A02G236300/TraesCS6A02G178000/TraesCS1B02G211100/TraesCS2D02G126700/TraesCS3B02G574300/TraesCS4D02G003100/TraesCS2A02G308600/TraesCS1A02G243700/TraesCS4B02G228900/…	-/-/-/-/-/-/-/-/-/-/-/-/-/-/-/-/-/-/-/-/-/-/-/-	24	9	TraesCS6B02G218700/TraesCS6D02G183000/TraesCS6D02G166400/TraesCS6B02G206800/TraesCS6A02G197700/TraesCS6A02G178000/TraesCS2A02G308600/TraesCS4B02G228900/TraesCS4D02G230000	15	TraesCS1A02G242600/TraesCS1B02G254100/TraesCS2B02G145800/TraesCS2A02G123900/TraesCS3B02G137900/TraesCS3A02G506200/TraesCS3A02G344000/TraesCS5A02G236300/TraesCS1B02G211100/TraesCS2D02G126700/TraesCS3B02G574300/TraesCS4D02G003100/TraesCS1A02G243700/TraesCS3D02G194300/TraesCS3D02G514100
CC	GO:0000813	ESCRT I complex	7/5652	11/24065	0.00520707	0.039177	TraesCS4D02G301200/TraesCS2B02G223000/TraesCS3A02G317000/TraesCS7A02G120000/TraesCS3D02G314200/TraesCS2A02G184400/TraesCS3B02G349400	-/-/-/-/-/-/-	7	0		7	TraesCS4D02G301200/TraesCS2B02G223000/TraesCS3A02G317000/TraesCS7A02G120000/TraesCS3D02G314200/TraesCS2A02G184400/TraesCS3B02G349400
CC	GO:0046658	anchored component of plasma membrane	7/5652	11/24065	0.00520707	0.039177	TraesCS5A02G162100/TraesCS3A02G156800/TraesCS5B02G159600/TraesCS6D02G282400/TraesCS3B02G183300/TraesCS6A02G302800/TraesCS3D02G164500	-/-/-/-/-/-/-	7	0		7	TraesCS5A02G162100/TraesCS3A02G156800/TraesCS5B02G159600/TraesCS6D02G282400/TraesCS3B02G183300/TraesCS6A02G302800/TraesCS3D02G164500
CC	GO:0042170	plastid membrane	24/5652	63/24065	0.00661977	0.0486476	TraesCS1A02G242600/TraesCS6B02G218700/TraesCS1B02G254100/TraesCS2B02G145800/TraesCS2A02G123900/TraesCS6D02G183000/TraesCS6D02G166400/TraesCS6B02G206800/TraesCS6A02G197700/TraesCS3B02G137900/TraesCS3A02G506200/TraesCS3A02G344000/TraesCS5A02G236300/TraesCS6A02G178000/TraesCS1B02G211100/TraesCS2D02G126700/TraesCS3B02G574300/TraesCS4D02G003100/TraesCS2A02G308600/TraesCS1A02G243700/TraesCS4B02G228900/…	-/-/-/-/-/-/-/-/-/-/-/-/-/-/-/-/-/-/-/-/-/-/-/-	24	9	TraesCS6B02G218700/TraesCS6D02G183000/TraesCS6D02G166400/TraesCS6B02G206800/TraesCS6A02G197700/TraesCS6A02G178000/TraesCS2A02G308600/TraesCS4B02G228900/TraesCS4D02G230000	15	TraesCS1A02G242600/TraesCS1B02G254100/TraesCS2B02G145800/TraesCS2A02G123900/TraesCS3B02G137900/TraesCS3A02G506200/TraesCS3A02G344000/TraesCS5A02G236300/TraesCS1B02G211100/TraesCS2D02G126700/TraesCS3B02G574300/TraesCS4D02G003100/TraesCS1A02G243700/TraesCS3D02G194300/TraesCS3D02G514100
MF	GO:0016168	chlorophyll binding	59/9635	76/44966	2.05173e-25	1.51212e-22	TraesCS1D02G375000/TraesCS6B02G122800/TraesCS5B02G322900/TraesCS5D02G329200/TraesCS6A02G093700/TraesCS5A02G322500/TraesCS1A02G403800/TraesCS2A02G204800/TraesCS6D02G088800/TraesCS2A02G342600/TraesCS7B02G103300/TraesCS5B02G462800/TraesCS2B02G340300/TraesCS2D02G320900/TraesCS1D02G428200/TraesCS5A02G454300/TraesCS7A02G276400/TraesCS5A02G454200/TraesCS4B02G089500/novel.10812/TraesCS4A02G226900/TraesCS…	-/-/-/-/-/-/-/-/-/-/-/-/-/-/-/-/-/-/-/-/-/-/-/-/-/-/-/-/-/-/-/-/-/-/-/-/-/-/-/-/-/-/-/-/-/-/-/-/-/-/-/-/-/-/-/-/-/-/-	59	0		59	TraesCS1D02G375000/TraesCS6B02G122800/TraesCS5B02G322900/TraesCS5D02G329200/TraesCS6A02G093700/TraesCS5A02G322500/TraesCS1A02G403800/TraesCS2A02G204800/TraesCS6D02G088800/TraesCS2A02G342600/TraesCS7B02G103300/TraesCS5B02G462800/TraesCS2B02G340300/TraesCS2D02G320900/TraesCS1D02G428200/TraesCS5A02G454300/TraesCS7A02G276400/TraesCS5A02G454200/TraesCS4B02G089500/novel.10812/TraesCS4A02G226900/TraesCS…
MF	GO:0016830	carbon-carbon lyase activity	101/9635	235/44966	9.19515e-14	3.38841e-11	TraesCS4B02G140200/TraesCS7D02G333900/TraesCS7D02G377400/TraesCS2B02G079500/TraesCS2A02G067100/TraesCS7B02G283000/TraesCS7A02G381100/TraesCS2A02G067000/TraesCS2A02G067300/TraesCS2B02G079400/TraesCS2A02G067200/TraesCS2D02G065400/TraesCS2D02G065600/TraesCS5A02G108000/TraesCS7B02G237900/TraesCS6D02G202500/TraesCS7A02G345400/TraesCS5A02G165400/TraesCS5B02G162800/TraesCS5B02G162600/TraesCS2B02G079300/…	-/-/-/-/-/-/-/-/-/-/-/-/-/-/-/-/-/-/-/-/-/-/-/-/-/-/-/-/-/-/-/-/-/-/-/-/-/-/-/-/-/-/-/-/-/-/-/-/-/-/-/-/-/-/-/-/-/-/-/-/-/-/-/-/-/-/-/-/-/-/-/-/-/-/-/-/-/-/-/-/-/-/-/-/-/-/-/-/-/-/-/-/-/-/-/-/-/-/-/-/-	101	25	TraesCS4B02G140200/TraesCS4D02G220500/TraesCS4B02G231400/TraesCS4B02G214500/TraesCS1D02G045200/TraesCS4A02G083900/TraesCS7D02G163900/TraesCS7B02G174600/TraesCS5B02G179800/TraesCS3B02G254400/TraesCS5D02G186200/TraesCS4B02G219800/TraesCS5A02G181800/TraesCS6D02G112400/TraesCS4A02G136400/TraesCS3D02G026400/TraesCS6A02G122300/TraesCS4A02G089800/TraesCS4B02G220200/TraesCS6B02G150600/TraesCS4D02G170800/…	76	TraesCS7D02G333900/TraesCS7D02G377400/TraesCS2B02G079500/TraesCS2A02G067100/TraesCS7B02G283000/TraesCS7A02G381100/TraesCS2A02G067000/TraesCS2A02G067300/TraesCS2B02G079400/TraesCS2A02G067200/TraesCS2D02G065400/TraesCS2D02G065600/TraesCS5A02G108000/TraesCS7B02G237900/TraesCS6D02G202500/TraesCS7A02G345400/TraesCS5A02G165400/TraesCS5B02G162800/TraesCS5B02G162600/TraesCS2B02G079300/TraesCS5D02G169600/…
MF	GO:0016984	ribulose-bisphosphate carboxylase activity	24/9635	28/44966	7.01037e-13	1.72221e-10	TraesCS2B02G079500/TraesCS2A02G067100/TraesCS2A02G067000/TraesCS2A02G067300/TraesCS2B02G079400/TraesCS2A02G067200/TraesCS2D02G065400/TraesCS2D02G065600/TraesCS5A02G165400/TraesCS5B02G162800/TraesCS5B02G162600/TraesCS2B02G079300/TraesCS5D02G169600/TraesCS5D02G169900/TraesCS5A02G165700/TraesCS2D02G065300/TraesCS2B02G078900/TraesCS2D02G065200/TraesCS2B02G079100/TraesCS2D02G065100/TraesCS2A02G066700/…	-/-/-/-/-/-/-/-/-/-/-/-/-/-/-/-/-/-/-/-/-/-/-/-	24	0		24	TraesCS2B02G079500/TraesCS2A02G067100/TraesCS2A02G067000/TraesCS2A02G067300/TraesCS2B02G079400/TraesCS2A02G067200/TraesCS2D02G065400/TraesCS2D02G065600/TraesCS5A02G165400/TraesCS5B02G162800/TraesCS5B02G162600/TraesCS2B02G079300/TraesCS5D02G169600/TraesCS5D02G169900/TraesCS5A02G165700/TraesCS2D02G065300/TraesCS2B02G078900/TraesCS2D02G065200/TraesCS2B02G079100/TraesCS2D02G065100/TraesCS2A02G066700/…
MF	GO:0003746	translation elongation factor activity	38/9635	65/44966	9.61966e-11	1.77242e-08	TraesCS2B02G147700/TraesCS7D02G360200/TraesCS7A02G362900/TraesCS5A02G415400/TraesCS5D02G423400/TraesCS2A02G125200/TraesCS2A02G169800/TraesCS5B02G418200/TraesCS2D02G128300/TraesCS2D02G177300/TraesCS5A02G415600/TraesCS2B02G196100/TraesCS4A02G107700/TraesCS4B02G196800/TraesCS5B02G418100/TraesCS5D02G423300/TraesCS2A02G182600/TraesCS4A02G107600/TraesCS2B02G209100/TraesCS4D02G197100/TraesCS2D02G080800/…	-/-/-/-/TEF1/-/-/TEF1/-/-/-/-/-/-/TEF1/TEF1/-/-/-/TEF1/-/-/TEF1/-/-/-/-/-/-/-/-/TEF1/-/-/-/-/-/-	38	38	TraesCS2B02G147700/TraesCS7D02G360200/TraesCS7A02G362900/TraesCS5A02G415400/TraesCS5D02G423400/TraesCS2A02G125200/TraesCS2A02G169800/TraesCS5B02G418200/TraesCS2D02G128300/TraesCS2D02G177300/TraesCS5A02G415600/TraesCS2B02G196100/TraesCS4A02G107700/TraesCS4B02G196800/TraesCS5B02G418100/TraesCS5D02G423300/TraesCS2A02G182600/TraesCS4A02G107600/TraesCS2B02G209100/TraesCS4D02G197100/TraesCS2D02G080800/…	0
MF	GO:0016831	carboxy-lyase activity	72/9635	169/44966	4.86234e-10	7.16708e-08	TraesCS4B02G140200/TraesCS7D02G333900/TraesCS2B02G079500/TraesCS2A02G067100/TraesCS2A02G067000/TraesCS2A02G067300/TraesCS2B02G079400/TraesCS2A02G067200/TraesCS2D02G065400/TraesCS2D02G065600/TraesCS7B02G237900/TraesCS6D02G202500/TraesCS7A02G345400/TraesCS5A02G165400/TraesCS5B02G162800/TraesCS5B02G162600/TraesCS2B02G079300/TraesCS5D02G169600/TraesCS2D02G352900/TraesCS5D02G169900/TraesCS5A02G165700/…	-/-/-/-/-/-/-/-/-/-/-/-/-/-/-/-/-/-/-/-/-/-/-/-/-/-/-/-/-/-/-/-/-/-/-/-/-/-/-/-/-/-/-/-/-/-/-/-/-/-/-/-/-/-/-/-/-/-/-/-/-/-/-/-/-/-/-/-/-/-/-/-	72	16	TraesCS4B02G140200/TraesCS4D02G220500/TraesCS4B02G231400/TraesCS4A02G083900/TraesCS7D02G163900/TraesCS5B02G179800/TraesCS3B02G254400/TraesCS5D02G186200/TraesCS5A02G181800/TraesCS6D02G112400/TraesCS4A02G136400/TraesCS6A02G122300/TraesCS4B02G220200/TraesCS6B02G150600/TraesCS4D02G170800/TraesCS3D02G494000	56	TraesCS7D02G333900/TraesCS2B02G079500/TraesCS2A02G067100/TraesCS2A02G067000/TraesCS2A02G067300/TraesCS2B02G079400/TraesCS2A02G067200/TraesCS2D02G065400/TraesCS2D02G065600/TraesCS7B02G237900/TraesCS6D02G202500/TraesCS7A02G345400/TraesCS5A02G165400/TraesCS5B02G162800/TraesCS5B02G162600/TraesCS2B02G079300/TraesCS5D02G169600/TraesCS2D02G352900/TraesCS5D02G169900/TraesCS5A02G165700/TraesCS2A02G355400/…
MF	GO:0015267	channel activity	112/9635	313/44966	3.67634e-09	3.87067e-07	TraesCS2D02G404800/TraesCS2A02G379800/TraesCS3B02G608500/TraesCS3A02G535300/TraesCS2A02G407700/TraesCS7D02G192200/TraesCS6A02G405600/TraesCS2B02G396800/TraesCS2D02G376000/TraesCS7B02G096000/TraesCS1D02G322000/TraesCS2B02G425600/TraesCS7D02G539500/TraesCS3A02G340300/TraesCS1A02G441400/TraesCS7A02G191200/TraesCS4D02G308800/TraesCS5A02G218000/TraesCS5B02G332500/TraesCS6D02G212900/TraesCS2B02G396700/…	-/-/-/-/-/-/-/-/-/-/-/-/-/-/-/-/-/-/-/-/-/-/-/-/-/-/-/-/-/-/-/-/-/-/-/-/-/-/-/-/-/-/-/-/-/-/-/-/-/-/-/-/-/-/-/-/-/-/-/-/-/-/-/-/-/-/-/-/-/-/-/-/-/-/-/-/-/-/-/-/-/-/-/-/-/-/-/-/-/-/-/-/-/-/-/-/-/-/-/-/-/-/-/-/-/-/-/-/-/-/-/-	112	16	TraesCS1A02G441400/TraesCS3B02G254700/TraesCS6D02G227500/TraesCS3B02G303100/TraesCS2D02G308100/TraesCS3A02G268700/TraesCS3D02G228400/TraesCS3A02G225100/TraesCS6A02G245100/TraesCS4B02G349500/TraesCS2A02G309900/TraesCS2B02G326900/TraesCS1D02G126500/TraesCS1B02G202700/TraesCS1A02G441800/TraesCS2B02G329800	96	TraesCS2D02G404800/TraesCS2A02G379800/TraesCS3B02G608500/TraesCS3A02G535300/TraesCS2A02G407700/TraesCS7D02G192200/TraesCS6A02G405600/TraesCS2B02G396800/TraesCS2D02G376000/TraesCS7B02G096000/TraesCS1D02G322000/TraesCS2B02G425600/TraesCS7D02G539500/TraesCS3A02G340300/TraesCS7A02G191200/TraesCS4D02G308800/TraesCS5A02G218000/TraesCS5B02G332500/TraesCS6D02G212900/TraesCS2B02G396700/TraesCS6B02G450000/…
MF	GO:0022803	passive transmembrane transporter activity	112/9635	313/44966	3.67634e-09	3.87067e-07	TraesCS2D02G404800/TraesCS2A02G379800/TraesCS3B02G608500/TraesCS3A02G535300/TraesCS2A02G407700/TraesCS7D02G192200/TraesCS6A02G405600/TraesCS2B02G396800/TraesCS2D02G376000/TraesCS7B02G096000/TraesCS1D02G322000/TraesCS2B02G425600/TraesCS7D02G539500/TraesCS3A02G340300/TraesCS1A02G441400/TraesCS7A02G191200/TraesCS4D02G308800/TraesCS5A02G218000/TraesCS5B02G332500/TraesCS6D02G212900/TraesCS2B02G396700/…	-/-/-/-/-/-/-/-/-/-/-/-/-/-/-/-/-/-/-/-/-/-/-/-/-/-/-/-/-/-/-/-/-/-/-/-/-/-/-/-/-/-/-/-/-/-/-/-/-/-/-/-/-/-/-/-/-/-/-/-/-/-/-/-/-/-/-/-/-/-/-/-/-/-/-/-/-/-/-/-/-/-/-/-/-/-/-/-/-/-/-/-/-/-/-/-/-/-/-/-/-/-/-/-/-/-/-/-/-/-/-/-	112	16	TraesCS1A02G441400/TraesCS3B02G254700/TraesCS6D02G227500/TraesCS3B02G303100/TraesCS2D02G308100/TraesCS3A02G268700/TraesCS3D02G228400/TraesCS3A02G225100/TraesCS6A02G245100/TraesCS4B02G349500/TraesCS2A02G309900/TraesCS2B02G326900/TraesCS1D02G126500/TraesCS1B02G202700/TraesCS1A02G441800/TraesCS2B02G329800	96	TraesCS2D02G404800/TraesCS2A02G379800/TraesCS3B02G608500/TraesCS3A02G535300/TraesCS2A02G407700/TraesCS7D02G192200/TraesCS6A02G405600/TraesCS2B02G396800/TraesCS2D02G376000/TraesCS7B02G096000/TraesCS1D02G322000/TraesCS2B02G425600/TraesCS7D02G539500/TraesCS3A02G340300/TraesCS7A02G191200/TraesCS4D02G308800/TraesCS5A02G218000/TraesCS5B02G332500/TraesCS6D02G212900/TraesCS2B02G396700/TraesCS6B02G450000/…
MF	GO:0019843	rRNA binding	44/9635	99/44966	2.52125e-07	2.3227e-05	TraesCS5D02G121600/TraesCS1B02G120600/TraesCS5B02G112200/TraesCS4B02G138200/TraesCS1A02G092900/novel.8685/TraesCS5D02G099800/TraesCS1D02G101600/TraesCS2D02G293900/TraesCS5A02G104000/TraesCS6B02G425000/TraesCS5A02G086300/TraesCS6A02G386000/TraesCS5A02G279700/TraesCS4A02G472200/TraesCS4B02G080000/TraesCS4D02G078900/TraesCS3A02G007300/TraesCS3B02G171600/TraesCS3B02G006500/TraesCS5B02G374800/TraesCS3…	-/-/-/-/-/-/-/-/-/-/-/-/-/-/-/-/-/-/-/-/-/-/-/-/-/-/-/-/-/-/-/-/-/-/-/-/-/-/-/-/-/-/-/-	44	41	TraesCS5D02G121600/TraesCS1B02G120600/TraesCS5B02G112200/TraesCS4B02G138200/TraesCS1A02G092900/novel.8685/TraesCS5D02G099800/TraesCS1D02G101600/TraesCS2D02G293900/TraesCS5A02G104000/TraesCS6B02G425000/TraesCS5A02G086300/TraesCS6A02G386000/TraesCS5A02G279700/TraesCS4A02G472200/TraesCS4B02G080000/TraesCS4D02G078900/TraesCS3A02G007300/TraesCS3B02G171600/TraesCS3B02G006500/TraesCS5B02G374800/TraesCS3…	3	TraesCS5A02G413100/TraesCS1D02G435200/TraesCSU02G238400
MF	GO:0019904	protein domain specific binding	22/9635	36/44966	2.92341e-07	2.39395e-05	TraesCS2A02G342600/TraesCS2B02G340300/TraesCS2D02G320900/TraesCS7D02G292400/TraesCS7B02G183800/TraesCS7A02G227100/TraesCS3A02G055600/TraesCS7D02G373100/TraesCS7A02G295500/TraesCS3D02G055500/TraesCS5A02G498700/TraesCS3B02G068000/TraesCS2B02G389500/TraesCS4B02G326700/TraesCS6A02G130900/TraesCS6B02G159200/TraesCS4D02G155900/TraesCS4B02G159900/TraesCS6D02G120800/TraesCS4A02G151000/TraesCS4B02G148900/…	-/-/-/-/-/-/-/-/-/-/-/-/-/-/-/-/-/-/-/-/-/-	22	4	TraesCS5A02G498700/TraesCS2B02G389500/TraesCS4B02G326700/TraesCS4B02G148900	18	TraesCS2A02G342600/TraesCS2B02G340300/TraesCS2D02G320900/TraesCS7D02G292400/TraesCS7B02G183800/TraesCS7A02G227100/TraesCS3A02G055600/TraesCS7D02G373100/TraesCS7A02G295500/TraesCS3D02G055500/TraesCS3B02G068000/TraesCS6A02G130900/TraesCS6B02G159200/TraesCS4D02G155900/TraesCS4B02G159900/TraesCS6D02G120800/TraesCS4A02G151000/TraesCS4D02G046400
MF	GO:0004427	inorganic diphosphatase activity	19/9635	30/44966	8.67653e-07	6.3946e-05	TraesCS3D02G540100/TraesCS6D02G252400/TraesCS3D02G539900/TraesCS6B02G299800/TraesCS6A02G272300/TraesCS1B02G283300/TraesCS2D02G587100/TraesCS3B02G611800/TraesCS1A02G273500/TraesCS7D02G507600/TraesCS7A02G517700/TraesCS3A02G534500/TraesCS7B02G433800/TraesCS3B02G077900/TraesCS2A02G576400/TraesCS1D02G273500/TraesCS1B02G049200/TraesCS6A02G329500/TraesCS3B02G611600	-/-/-/-/-/-/-/-/-/-/-/-/-/-/-/-/-/-/-	19	6	TraesCS2D02G587100/TraesCS7D02G507600/TraesCS7A02G517700/TraesCS7B02G433800/TraesCS3B02G077900/TraesCS2A02G576400	13	TraesCS3D02G540100/TraesCS6D02G252400/TraesCS3D02G539900/TraesCS6B02G299800/TraesCS6A02G272300/TraesCS1B02G283300/TraesCS3B02G611800/TraesCS1A02G273500/TraesCS3A02G534500/TraesCS1D02G273500/TraesCS1B02G049200/TraesCS6A02G329500/TraesCS3B02G611600
MF	GO:0035251	UDP-glucosyltransferase activity	67/9635	186/44966	3.48045e-06	0.000211499	TraesCS3A02G245500/TraesCS4B02G091100/TraesCS3B02G034600/TraesCS1A02G339300/TraesCS4A02G225100/TraesCS4D02G088200/TraesCS2A02G373600/TraesCS4A02G456300/TraesCS7A02G033100/TraesCS3D02G246000/TraesCS7D02G294300/TraesCS2B02G491700/TraesCS7A02G298600/TraesCS1B02G351600/TraesCS3D02G087500/TraesCS3B02G324500/TraesCS3B02G327500/TraesCS1D02G341100/TraesCS7B02G188400/TraesCS7D02G029700/TraesCS2D02G403600/…	-/-/-/-/-/-/-/-/-/-/-/-/-/-/-/-/-/-/-/-/-/-/-/-/-/-/-/-/-/-/-/-/-/-/-/-/-/-/-/-/-/-/-/-/-/-/-/-/-/-/-/-/-/-/-/-/-/-/-/-/-/-/-/-/-/-/-	67	28	TraesCS2A02G373600/TraesCS2B02G491700/TraesCS3B02G324500/TraesCS3B02G327500/TraesCS4B02G351900/TraesCS3A02G292700/TraesCS6A02G154400/TraesCS2A02G468800/TraesCS3D02G292500/TraesCS5A02G520600/TraesCS7B02G480300/TraesCS4D02G346600/TraesCS4B02G167500/TraesCS4A02G446700/TraesCS6D02G144200/TraesCS2D02G468900/TraesCS2D02G175600/TraesCS2B02G390700/TraesCS2A02G210000/TraesCS4D02G169800/TraesCS2B02G236500/…	39	TraesCS3A02G245500/TraesCS4B02G091100/TraesCS3B02G034600/TraesCS1A02G339300/TraesCS4A02G225100/TraesCS4D02G088200/TraesCS4A02G456300/TraesCS7A02G033100/TraesCS3D02G246000/TraesCS7D02G294300/TraesCS7A02G298600/TraesCS1B02G351600/TraesCS3D02G087500/TraesCS1D02G341100/TraesCS7B02G188400/TraesCS7D02G029700/TraesCS2D02G403600/TraesCS2B02G318100/TraesCS2A02G302300/TraesCS5B02G252100/TraesCS5D02G517200/…
MF	GO:0004834	tryptophan synthase activity	17/9635	27/44966	3.727e-06	0.000211499	TraesCS5D02G447900/TraesCS5A02G441300/TraesCS3D02G038500/TraesCS5B02G444600/novel.8190/TraesCS3A02G041800/TraesCS5D02G448500/TraesCS5B02G444300/TraesCS1D02G437700/TraesCS7D02G388400/TraesCS1A02G428400/TraesCS7B02G208700/TraesCS3B02G041900/TraesCS7D02G305300/TraesCS5D02G447800/TraesCS5D02G448400/TraesCS5B02G444500	-/-/-/-/-/-/-/-/-/-/-/-/-/-/-/-/-	17	8	TraesCS5D02G447900/TraesCS5B02G444600/TraesCS5B02G444300/TraesCS1D02G437700/TraesCS7D02G388400/TraesCS1A02G428400/TraesCS5D02G447800/TraesCS5B02G444500	9	TraesCS5A02G441300/TraesCS3D02G038500/novel.8190/TraesCS3A02G041800/TraesCS5D02G448500/TraesCS7B02G208700/TraesCS3B02G041900/TraesCS7D02G305300/TraesCS5D02G448400
MF	GO:0016903	oxidoreductase activity, acting on the aldehyde or oxo group of donors	60/9635	162/44966	3.99344e-06	0.000211499	TraesCS3B02G395900/TraesCS6B02G284600/TraesCS5D02G372300/TraesCS3D02G357200/TraesCS3A02G363700/TraesCS1B02G290600/TraesCS2A02G336000/TraesCS2D02G322900/TraesCS2D02G326900/TraesCS7D02G199900/TraesCS7B02G213300/TraesCS1A02G173100/TraesCS5A02G495100/TraesCS1B02G374500/TraesCS4D02G319400/TraesCS1B02G075200/TraesCS5D02G218400/TraesCS2A02G344600/TraesCS2B02G012500/TraesCS4B02G323000/TraesCS1A02G281400/…	-/-/-/-/-/-/-/-/-/-/-/-/-/-/-/-/-/-/-/-/-/-/-/-/-/-/-/-/-/-/-/-/-/-/-/-/-/-/-/-/-/-/-/-/-/-/-/-/-/-/-/-/-/-/-/-/-/-/-/-	60	33	TraesCS3B02G395900/TraesCS3D02G357200/TraesCS3A02G363700/TraesCS1B02G290600/TraesCS2A02G336000/TraesCS2D02G326900/TraesCS7D02G199900/TraesCS7B02G213300/TraesCS1B02G374500/TraesCS5D02G218400/TraesCS2B02G012500/TraesCS1A02G281400/TraesCS5B02G121400/TraesCS7D02G354000/TraesCS6D02G222000/TraesCS4B02G080800/TraesCS1D02G280700/TraesCS7B02G116800/TraesCS5B02G210100/TraesCS7B02G130600/TraesCS2D02G386700/…	27	TraesCS6B02G284600/TraesCS5D02G372300/TraesCS2D02G322900/TraesCS1A02G173100/TraesCS5A02G495100/TraesCS4D02G319400/TraesCS1B02G075200/TraesCS2A02G344600/TraesCS4B02G323000/TraesCS2B02G342200/TraesCS4B02G010100/TraesCS1D02G165600/TraesCS6D02G291100/TraesCS2B02G094300/TraesCS3A02G417200/TraesCS4B02G010000/TraesCS4D02G356300/TraesCS1D02G058300/TraesCS2A02G190700/TraesCS6A02G311800/TraesCS1A02G057200/…
MF	GO:0046527	glucosyltransferase activity	91/9635	274/44966	4.01762e-06	0.000211499	TraesCS6B02G293500/TraesCS3A02G245500/TraesCS4B02G091100/TraesCS3B02G034600/TraesCS1A02G339300/TraesCS7D02G419900/TraesCS4A02G225100/TraesCS4D02G088200/TraesCS2A02G373600/TraesCS7D02G419100/TraesCS4A02G456300/TraesCS7A02G033100/TraesCS4A02G172600/TraesCS3D02G246000/TraesCS7D02G294300/TraesCS7A02G363000/TraesCS2B02G491700/TraesCS7A02G298600/TraesCS1B02G351600/TraesCS3D02G087500/TraesCS3B02G324500/…	-/-/-/-/-/-/-/-/-/-/-/-/-/-/-/-/-/-/-/-/-/-/-/-/-/-/-/-/-/-/-/-/-/-/-/-/-/-/-/-/-/-/-/-/-/-/-/-/-/-/-/-/-/-/-/-/-/-/-/-/-/-/-/-/-/-/-/-/-/-/-/-/-/-/-/-/-/-/-/-/-/-/-/-/-/-/-/-/-/-/-	91	29	TraesCS2A02G373600/TraesCS2B02G491700/TraesCS3B02G324500/TraesCS3B02G327500/TraesCS4B02G351900/TraesCS3A02G292700/TraesCS6A02G154400/TraesCS2A02G468800/TraesCS3D02G292500/TraesCS5A02G520600/TraesCS7B02G480300/TraesCS4D02G346600/TraesCS4B02G167500/TraesCS4A02G446700/TraesCS6D02G144200/TraesCS2D02G468900/TraesCS2D02G175600/TraesCS2B02G390700/TraesCS2A02G210000/TraesCS4D02G169800/TraesCS2B02G236500/…	62	TraesCS6B02G293500/TraesCS3A02G245500/TraesCS4B02G091100/TraesCS3B02G034600/TraesCS1A02G339300/TraesCS7D02G419900/TraesCS4A02G225100/TraesCS4D02G088200/TraesCS7D02G419100/TraesCS4A02G456300/TraesCS7A02G033100/TraesCS4A02G172600/TraesCS3D02G246000/TraesCS7D02G294300/TraesCS7A02G363000/TraesCS7A02G298600/TraesCS1B02G351600/TraesCS3D02G087500/TraesCS6A02G266100/TraesCS7A02G427600/TraesCS1D02G341100/…
MF	GO:0008509	anion transmembrane transporter activity	67/9635	188/44966	5.28635e-06	0.000259736	TraesCS4A02G029100/TraesCS1A02G441400/TraesCS3B02G254700/TraesCS7D02G420900/TraesCS2B02G145800/TraesCS1D02G053800/TraesCS5B02G457100/TraesCS4D02G275300/TraesCS4B02G259600/TraesCS2A02G123900/TraesCS4A02G083100/TraesCS3D02G254500/TraesCS3A02G130300/TraesCS6D02G166400/TraesCS2D02G308100/TraesCS7A02G428500/TraesCS3B02G285500/TraesCS3D02G228400/TraesCS4D02G221500/TraesCS2A02G398000/TraesCS3A02G225100/…	-/-/-/-/-/-/-/-/-/-/-/-/-/-/-/-/-/-/-/-/-/-/-/-/-/-/-/-/-/-/-/-/-/-/-/-/-/-/-/-/-/-/-/-/-/-/-/-/-/-/-/-/-/-/-/-/-/-/-/-/-/-/-/-/-/-/-	67	25	TraesCS1A02G441400/TraesCS3B02G254700/TraesCS1D02G053800/TraesCS6D02G166400/TraesCS2D02G308100/TraesCS3D02G228400/TraesCS3A02G225100/TraesCS6B02G206800/TraesCS3D02G157800/TraesCS5D02G097600/TraesCS5B02G175700/TraesCS6A02G178000/TraesCS2A02G309900/TraesCS2B02G326900/TraesCS3B02G425000/TraesCS4B02G249300/TraesCS1D02G126500/TraesCS4A02G195600/TraesCS1A02G182400/TraesCS1A02G441800/TraesCS2A02G496200/…	42	TraesCS4A02G029100/TraesCS7D02G420900/TraesCS2B02G145800/TraesCS5B02G457100/TraesCS4D02G275300/TraesCS4B02G259600/TraesCS2A02G123900/TraesCS4A02G083100/TraesCS3D02G254500/TraesCS3A02G130300/TraesCS7A02G428500/TraesCS3B02G285500/TraesCS4D02G221500/TraesCS2A02G398000/TraesCS5D02G196100/TraesCS3D02G127300/TraesCS2B02G416100/TraesCS5B02G163700/TraesCS7B02G328700/TraesCS2D02G395700/TraesCS3A02G253600/…
MF	GO:0016620	oxidoreductase activity, acting on the aldehyde or oxo group of donors, NAD or NADP as acceptor	50/9635	131/44966	9.38952e-06	0.000432505	TraesCS3B02G395900/TraesCS6B02G284600/TraesCS5D02G372300/TraesCS3D02G357200/TraesCS3A02G363700/TraesCS1B02G290600/TraesCS2A02G336000/TraesCS2D02G322900/TraesCS2D02G326900/TraesCS7B02G213300/TraesCS1A02G173100/TraesCS5A02G495100/TraesCS1B02G374500/TraesCS4D02G319400/TraesCS1B02G075200/TraesCS5D02G218400/TraesCS2A02G344600/TraesCS4B02G323000/TraesCS1A02G281400/TraesCS2B02G342200/TraesCS4B02G010100/…	-/-/-/-/-/-/-/-/-/-/-/-/-/-/-/-/-/-/-/-/-/-/-/-/-/-/-/-/-/-/-/-/-/-/-/-/-/-/-/-/-/-/-/-/-/-/-/-/-/-	50	28	TraesCS3B02G395900/TraesCS3D02G357200/TraesCS3A02G363700/TraesCS1B02G290600/TraesCS2A02G336000/TraesCS2D02G326900/TraesCS7B02G213300/TraesCS1B02G374500/TraesCS5D02G218400/TraesCS1A02G281400/TraesCS7D02G354000/TraesCS6D02G222000/TraesCS4B02G080800/TraesCS1D02G280700/TraesCS7B02G116800/TraesCS5B02G210100/TraesCS7B02G130600/TraesCS2D02G386700/TraesCS1A02G310600/TraesCS7D02G232300/TraesCS5B02G223700/…	22	TraesCS6B02G284600/TraesCS5D02G372300/TraesCS2D02G322900/TraesCS1A02G173100/TraesCS5A02G495100/TraesCS4D02G319400/TraesCS1B02G075200/TraesCS2A02G344600/TraesCS4B02G323000/TraesCS2B02G342200/TraesCS4B02G010100/TraesCS1D02G165600/TraesCS3A02G417200/TraesCS4B02G010000/TraesCS4D02G356300/TraesCS1D02G058300/TraesCS2A02G190700/TraesCS1A02G057200/TraesCS7B02G380500/TraesCS5A02G363200/TraesCS6B02G284900/…
MF	GO:0016860	intramolecular oxidoreductase activity	35/9635	84/44966	2.29698e-05	0.000967179	TraesCS6A02G063200/TraesCS6D02G061600/TraesCS2D02G238600/TraesCS4A02G250800/TraesCS3A02G073300/TraesCS2A02G234900/TraesCS4B02G101800/TraesCS4B02G064100/TraesCS2D02G220000/TraesCS1A02G040600/TraesCS1D02G041200/TraesCS1B02G269500/TraesCS4D02G098400/TraesCS3B02G087400/TraesCS4A02G214200/TraesCS6B02G084400/TraesCS4D02G063000/TraesCS2B02G137300/TraesCS3D02G073000/TraesCS2A02G214200/TraesCS2A02G480300/…	-/-/-/-/-/-/-/-/-/-/-/-/-/-/-/-/-/-/-/-/-/-/-/-/-/-/-/-/-/-/-/-/-/-/-	35	13	TraesCS4B02G101800/TraesCS2D02G220000/TraesCS1B02G269500/TraesCS4D02G098400/TraesCS4A02G214200/TraesCS2B02G137300/TraesCS2A02G214200/TraesCS3D02G079800/TraesCS2B02G239200/TraesCS3B02G094700/TraesCS6B02G005500/TraesCS3B02G532200/TraesCS7B02G241200	22	TraesCS6A02G063200/TraesCS6D02G061600/TraesCS2D02G238600/TraesCS4A02G250800/TraesCS3A02G073300/TraesCS2A02G234900/TraesCS4B02G064100/TraesCS1A02G040600/TraesCS1D02G041200/TraesCS3B02G087400/TraesCS6B02G084400/TraesCS4D02G063000/TraesCS3D02G073000/TraesCS2A02G480300/TraesCS4A02G163500/TraesCS3D02G036100/TraesCS5D02G331100/TraesCS2D02G271700/TraesCS1B02G053600/TraesCS5B02G324800/TraesCS5A02G324200/…
MF	GO:0008194	UDP-glycosyltransferase activity	120/9635	397/44966	2.36217e-05	0.000967179	TraesCS3A02G245500/TraesCS4B02G091100/TraesCS3B02G034600/TraesCS1A02G339300/TraesCS4A02G225100/TraesCS3D02G140900/TraesCS4D02G088200/TraesCS2A02G373600/TraesCS5D02G264700/TraesCS4A02G456300/TraesCS5A02G256400/TraesCS7A02G033100/TraesCS4B02G197000/TraesCS3D02G246000/TraesCS7D02G294300/TraesCS2A02G430900/TraesCS5B02G255700/TraesCS2B02G491700/TraesCS7A02G298600/TraesCS3B02G318100/TraesCS1B02G351600/…	-/-/-/-/-/-/-/-/-/-/-/-/-/-/-/-/-/-/-/-/-/-/-/-/-/-/-/-/-/-/-/-/-/-/-/-/-/-/-/-/-/-/-/-/-/-/-/-/-/-/-/-/-/-/-/-/-/-/-/-/-/-/-/-/-/-/-/-/-/-/-/-/-/-/-/-/-/-/-/-/-/-/-/-/-/-/-/-/-/-/-/-/-/-/-/-/-/-/-/-/-/-/-/-/-/-/-/-/-/-/-/-/-/-/-/-/-/-/-/-	120	40	TraesCS2A02G373600/TraesCS2B02G491700/TraesCS3B02G324500/TraesCS3B02G327500/TraesCS2B02G109700/TraesCS2B02G109800/TraesCS4B02G351900/novel.10202/TraesCS4A02G147600/TraesCS3A02G292700/TraesCS4D02G158500/TraesCS6A02G154400/TraesCS2A02G468800/TraesCS3A02G291500/TraesCS4B02G160500/TraesCS3D02G292500/TraesCS2D02G093100/TraesCS5A02G520600/TraesCS7B02G480300/TraesCS4D02G346600/TraesCS4B02G167500/TraesCS…	80	TraesCS3A02G245500/TraesCS4B02G091100/TraesCS3B02G034600/TraesCS1A02G339300/TraesCS4A02G225100/TraesCS3D02G140900/TraesCS4D02G088200/TraesCS5D02G264700/TraesCS4A02G456300/TraesCS5A02G256400/TraesCS7A02G033100/TraesCS4B02G197000/TraesCS3D02G246000/TraesCS7D02G294300/TraesCS2A02G430900/TraesCS5B02G255700/TraesCS7A02G298600/TraesCS3B02G318100/TraesCS1B02G351600/TraesCS3D02G087500/TraesCS6A02G154200/…
MF	GO:0005244	voltage-gated ion channel activity	39/9635	99/44966	3.76881e-05	0.0013888	TraesCS1A02G441400/TraesCS3B02G254700/TraesCS5B02G457100/TraesCS4B02G259600/TraesCS6B02G190900/TraesCS3B02G303100/TraesCS3D02G254500/TraesCS2D02G308100/TraesCS3B02G285500/TraesCS3D02G228400/TraesCS6D02G152200/TraesCS2A02G398000/TraesCS3A02G225100/TraesCS5D02G196100/TraesCS6A02G160500/TraesCS2B02G416100/TraesCS2D02G395700/TraesCS4B02G014500/TraesCS7A02G200100/TraesCS5D02G401200/TraesCS3A02G253600/…	-/-/-/-/-/-/-/-/-/-/-/-/-/-/-/-/-/-/-/-/-/-/-/-/-/-/-/-/-/-/-/-/-/-/-/-/-/-/-	39	11	TraesCS1A02G441400/TraesCS3B02G254700/TraesCS3B02G303100/TraesCS2D02G308100/TraesCS3D02G228400/TraesCS3A02G225100/TraesCS2A02G309900/TraesCS2B02G326900/TraesCS1D02G126500/TraesCS1A02G441800/TraesCS2B02G329800	28	TraesCS5B02G457100/TraesCS4B02G259600/TraesCS6B02G190900/TraesCS3D02G254500/TraesCS3B02G285500/TraesCS6D02G152200/TraesCS2A02G398000/TraesCS5D02G196100/TraesCS6A02G160500/TraesCS2B02G416100/TraesCS2D02G395700/TraesCS4B02G014500/TraesCS7A02G200100/TraesCS5D02G401200/TraesCS3A02G253600/TraesCS4D02G258900/TraesCS3B02G167100/TraesCS4B02G336100/TraesCS1A02G267900/TraesCS1D02G267800/TraesCS2D02G520900/…
MF	GO:0022832	voltage-gated channel activity	39/9635	99/44966	3.76881e-05	0.0013888	TraesCS1A02G441400/TraesCS3B02G254700/TraesCS5B02G457100/TraesCS4B02G259600/TraesCS6B02G190900/TraesCS3B02G303100/TraesCS3D02G254500/TraesCS2D02G308100/TraesCS3B02G285500/TraesCS3D02G228400/TraesCS6D02G152200/TraesCS2A02G398000/TraesCS3A02G225100/TraesCS5D02G196100/TraesCS6A02G160500/TraesCS2B02G416100/TraesCS2D02G395700/TraesCS4B02G014500/TraesCS7A02G200100/TraesCS5D02G401200/TraesCS3A02G253600/…	-/-/-/-/-/-/-/-/-/-/-/-/-/-/-/-/-/-/-/-/-/-/-/-/-/-/-/-/-/-/-/-/-/-/-/-/-/-/-	39	11	TraesCS1A02G441400/TraesCS3B02G254700/TraesCS3B02G303100/TraesCS2D02G308100/TraesCS3D02G228400/TraesCS3A02G225100/TraesCS2A02G309900/TraesCS2B02G326900/TraesCS1D02G126500/TraesCS1A02G441800/TraesCS2B02G329800	28	TraesCS5B02G457100/TraesCS4B02G259600/TraesCS6B02G190900/TraesCS3D02G254500/TraesCS3B02G285500/TraesCS6D02G152200/TraesCS2A02G398000/TraesCS5D02G196100/TraesCS6A02G160500/TraesCS2B02G416100/TraesCS2D02G395700/TraesCS4B02G014500/TraesCS7A02G200100/TraesCS5D02G401200/TraesCS3A02G253600/TraesCS4D02G258900/TraesCS3B02G167100/TraesCS4B02G336100/TraesCS1A02G267900/TraesCS1D02G267800/TraesCS2D02G520900/…
MF	GO:0016836	hydro-lyase activity	63/9635	184/44966	4.07248e-05	0.00142925	TraesCS2B02G311300/TraesCS3A02G230000/TraesCS5D02G447900/TraesCS7D02G443400/TraesCS3B02G259300/TraesCS2D02G292600/TraesCS7B02G354800/TraesCS3D02G223300/TraesCS7A02G078000/TraesCS5A02G441300/TraesCS7A02G280700/TraesCS3A02G241300/TraesCS5D02G413200/TraesCS3D02G038500/TraesCS5B02G372500/TraesCS5B02G444600/novel.8190/TraesCS2B02G308400/TraesCS2A02G294800/TraesCS5A02G545700/TraesCS5D02G379700/TraesCSU…	-/-/-/-/-/-/-/-/-/-/-/-/-/-/-/-/-/-/-/-/-/-/-/-/-/-/-/-/-/-/-/-/-/-/-/-/-/-/-/-/-/-/-/-/-/-/-/-/-/-/-/-/-/-/-/-/-/-/-/-/-/-/-	63	31	TraesCS5D02G447900/TraesCS7A02G078000/TraesCS7A02G280700/TraesCS3A02G241300/TraesCS5B02G372500/TraesCS5B02G444600/TraesCS2B02G308400/TraesCS5D02G379700/TraesCS7D02G279300/TraesCS2A02G383100/TraesCS4B02G197700/TraesCS5B02G444300/TraesCS1D02G437700/TraesCS3D02G241500/TraesCS4A02G376500/TraesCS7B02G180500/TraesCS7D02G388400/TraesCS1A02G428400/novel.13801/TraesCS4D02G198200/TraesCS2D02G289900/TraesCS…	32	TraesCS2B02G311300/TraesCS3A02G230000/TraesCS7D02G443400/TraesCS3B02G259300/TraesCS2D02G292600/TraesCS7B02G354800/TraesCS3D02G223300/TraesCS5A02G441300/TraesCS5D02G413200/TraesCS3D02G038500/novel.8190/TraesCS2A02G294800/TraesCS5A02G545700/TraesCSU02G129700/novel.7099/TraesCS4A02G099200/TraesCS3A02G041800/TraesCS5D02G448500/TraesCS4B02G379500/TraesCS4D02G198400/TraesCS7B02G208700/TraesCS4D02G20600…
MF	GO:0022838	substrate-specific channel activity	73/9635	223/44966	5.77075e-05	0.0019332	TraesCS3B02G608500/TraesCS3A02G535300/TraesCS1D02G322000/TraesCS3A02G340300/TraesCS1A02G441400/TraesCS5A02G218000/TraesCS3B02G254700/TraesCS5B02G217200/TraesCS5B02G457100/TraesCS1B02G334100/TraesCS4B02G259600/TraesCS5D02G404600/TraesCS6B02G190900/TraesCS5B02G400100/TraesCS3B02G303100/TraesCS3D02G254500/TraesCS1A02G321700/TraesCS2D02G308100/TraesCS3A02G268700/TraesCS3B02G285500/TraesCS3D02G228400/…	-/-/-/-/-/-/-/-/-/-/-/-/-/-/-/-/-/-/-/-/-/-/-/-/-/-/-/-/-/-/-/-/-/-/-/-/-/-/-/-/-/-/-/-/-/-/-/-/-/-/-/-/-/-/-/-/-/-/-/-/-/-/-/-/-/-/-/-/-/-/-/-/-	73	12	TraesCS1A02G441400/TraesCS3B02G254700/TraesCS3B02G303100/TraesCS2D02G308100/TraesCS3A02G268700/TraesCS3D02G228400/TraesCS3A02G225100/TraesCS2A02G309900/TraesCS2B02G326900/TraesCS1D02G126500/TraesCS1A02G441800/TraesCS2B02G329800	61	TraesCS3B02G608500/TraesCS3A02G535300/TraesCS1D02G322000/TraesCS3A02G340300/TraesCS5A02G218000/TraesCS5B02G217200/TraesCS5B02G457100/TraesCS1B02G334100/TraesCS4B02G259600/TraesCS5D02G404600/TraesCS6B02G190900/TraesCS5B02G400100/TraesCS3D02G254500/TraesCS1A02G321700/TraesCS3B02G285500/TraesCS6D02G152200/TraesCS2A02G398000/TraesCS5D02G196100/TraesCS5A02G395300/TraesCS6A02G160500/TraesCS2B02G416100/…
MF	GO:0004664	prephenate dehydratase activity	13/9635	21/44966	6.95775e-05	0.00222951	TraesCS5B02G372500/TraesCS2B02G308400/TraesCS5D02G379700/novel.7099/TraesCS4B02G197700/TraesCS4D02G198400/TraesCS5A02G370200/TraesCS4A02G106500/TraesCS4D02G198200/TraesCS2D02G289900/TraesCS2D02G290000/TraesCS4A02G106600/TraesCS2B02G308500	-/-/-/-/-/-/-/-/-/-/-/-/-	13	9	TraesCS5B02G372500/TraesCS2B02G308400/TraesCS5D02G379700/TraesCS4B02G197700/TraesCS4D02G198200/TraesCS2D02G289900/TraesCS2D02G290000/TraesCS4A02G106600/TraesCS2B02G308500	4	novel.7099/TraesCS4D02G198400/TraesCS5A02G370200/TraesCS4A02G106500
MF	GO:0004702	signal transducer, downstream of receptor, with serine/threonine kinase activity	21/9635	44/44966	9.5972e-05	0.00272044	TraesCS3D02G242200/TraesCS1B02G452200/TraesCS1A02G421000/TraesCS7B02G309900/TraesCS1D02G428900/TraesCS3A02G242100/TraesCS1B02G431400/TraesCS1B02G192600/TraesCS1D02G410100/TraesCS7A02G410700/TraesCS7B02G322900/TraesCS7A02G422500/TraesCS3B02G270200/TraesCS1A02G184500/TraesCS7D02G403700/TraesCS7A02G335300/TraesCS1A02G415300/TraesCS4D02G198600/TraesCS7D02G414700/TraesCS6A02G118100/TraesCS3B02G256700	-/-/-/-/-/-/-/-/-/-/-/-/-/-/-/-/-/-/-/-/-	21	1	TraesCS3B02G256700	20	TraesCS3D02G242200/TraesCS1B02G452200/TraesCS1A02G421000/TraesCS7B02G309900/TraesCS1D02G428900/TraesCS3A02G242100/TraesCS1B02G431400/TraesCS1B02G192600/TraesCS1D02G410100/TraesCS7A02G410700/TraesCS7B02G322900/TraesCS7A02G422500/TraesCS3B02G270200/TraesCS1A02G184500/TraesCS7D02G403700/TraesCS7A02G335300/TraesCS1A02G415300/TraesCS4D02G198600/TraesCS7D02G414700/TraesCS6A02G118100
MF	GO:0004707	MAP kinase activity	21/9635	44/44966	9.5972e-05	0.00272044	TraesCS3D02G242200/TraesCS1B02G452200/TraesCS1A02G421000/TraesCS7B02G309900/TraesCS1D02G428900/TraesCS3A02G242100/TraesCS1B02G431400/TraesCS1B02G192600/TraesCS1D02G410100/TraesCS7A02G410700/TraesCS7B02G322900/TraesCS7A02G422500/TraesCS3B02G270200/TraesCS1A02G184500/TraesCS7D02G403700/TraesCS7A02G335300/TraesCS1A02G415300/TraesCS4D02G198600/TraesCS7D02G414700/TraesCS6A02G118100/TraesCS3B02G256700	-/-/-/-/-/-/-/-/-/-/-/-/-/-/-/-/-/-/-/-/-	21	1	TraesCS3B02G256700	20	TraesCS3D02G242200/TraesCS1B02G452200/TraesCS1A02G421000/TraesCS7B02G309900/TraesCS1D02G428900/TraesCS3A02G242100/TraesCS1B02G431400/TraesCS1B02G192600/TraesCS1D02G410100/TraesCS7A02G410700/TraesCS7B02G322900/TraesCS7A02G422500/TraesCS3B02G270200/TraesCS1A02G184500/TraesCS7D02G403700/TraesCS7A02G335300/TraesCS1A02G415300/TraesCS4D02G198600/TraesCS7D02G414700/TraesCS6A02G118100
MF	GO:0005057	signal transducer activity, downstream of receptor	21/9635	44/44966	9.5972e-05	0.00272044	TraesCS3D02G242200/TraesCS1B02G452200/TraesCS1A02G421000/TraesCS7B02G309900/TraesCS1D02G428900/TraesCS3A02G242100/TraesCS1B02G431400/TraesCS1B02G192600/TraesCS1D02G410100/TraesCS7A02G410700/TraesCS7B02G322900/TraesCS7A02G422500/TraesCS3B02G270200/TraesCS1A02G184500/TraesCS7D02G403700/TraesCS7A02G335300/TraesCS1A02G415300/TraesCS4D02G198600/TraesCS7D02G414700/TraesCS6A02G118100/TraesCS3B02G256700	-/-/-/-/-/-/-/-/-/-/-/-/-/-/-/-/-/-/-/-/-	21	1	TraesCS3B02G256700	20	TraesCS3D02G242200/TraesCS1B02G452200/TraesCS1A02G421000/TraesCS7B02G309900/TraesCS1D02G428900/TraesCS3A02G242100/TraesCS1B02G431400/TraesCS1B02G192600/TraesCS1D02G410100/TraesCS7A02G410700/TraesCS7B02G322900/TraesCS7A02G422500/TraesCS3B02G270200/TraesCS1A02G184500/TraesCS7D02G403700/TraesCS7A02G335300/TraesCS1A02G415300/TraesCS4D02G198600/TraesCS7D02G414700/TraesCS6A02G118100
MF	GO:0004611	phosphoenolpyruvate carboxykinase activity	12/9635	19/44966	0.000101335	0.00276606	TraesCS7D02G333900/TraesCS7B02G237900/TraesCS7A02G345400/TraesCS3D02G150500/TraesCS3A02G134200/TraesCS4D02G220500/TraesCS3B02G168000/TraesCS4A02G083900/TraesCS5B02G179800/TraesCS5D02G186200/TraesCS5A02G181800/TraesCS4B02G220200	-/-/-/-/-/-/-/-/-/-/-/-	12	6	TraesCS4D02G220500/TraesCS4A02G083900/TraesCS5B02G179800/TraesCS5D02G186200/TraesCS5A02G181800/TraesCS4B02G220200	6	TraesCS7D02G333900/TraesCS7B02G237900/TraesCS7A02G345400/TraesCS3D02G150500/TraesCS3A02G134200/TraesCS3B02G168000
MF	GO:0080048	GDP-D-glucose phosphorylase activity	9/9635	12/44966	0.000110079	0.00289744	TraesCS4A02G201200/TraesCS5A02G046100/TraesCS5D02G122900/TraesCS4D02G102200/TraesCS5B02G050200/TraesCS5B02G111700/TraesCS5A02G107800/TraesCS4B02G105300/TraesCS5D02G056000	-/-/-/-/-/-/-/-/-	9	0		9	TraesCS4A02G201200/TraesCS5A02G046100/TraesCS5D02G122900/TraesCS4D02G102200/TraesCS5B02G050200/TraesCS5B02G111700/TraesCS5A02G107800/TraesCS4B02G105300/TraesCS5D02G056000
MF	GO:0050308	sugar-phosphatase activity	13/9635	22/44966	0.000136649	0.00339945	TraesCS3A02G377600/TraesCS3D02G370700/TraesCS3B02G410400/TraesCS5A02G002700/TraesCS4B02G211400/TraesCS1D02G274200/TraesCS5B02G002900/TraesCS4A02G093100/TraesCS5D02G002500/TraesCS4D02G212000/TraesCS1A02G088600/TraesCS1B02G283600/TraesCS1D02G274000	-/-/-/-/-/-/-/FBP/-/-/-/-/-	13	4	TraesCS1D02G274200/TraesCS1A02G088600/TraesCS1B02G283600/TraesCS1D02G274000	9	TraesCS3A02G377600/TraesCS3D02G370700/TraesCS3B02G410400/TraesCS5A02G002700/TraesCS4B02G211400/TraesCS5B02G002900/TraesCS4A02G093100/TraesCS5D02G002500/TraesCS4D02G212000
MF	GO:0005216	ion channel activity	71/9635	221/44966	0.000138376	0.00339945	TraesCS1D02G322000/TraesCS3A02G340300/TraesCS1A02G441400/TraesCS5A02G218000/TraesCS3B02G254700/TraesCS5B02G217200/TraesCS5B02G457100/TraesCS1B02G334100/TraesCS4B02G259600/TraesCS5D02G404600/TraesCS6B02G190900/TraesCS5B02G400100/TraesCS3B02G303100/TraesCS3D02G254500/TraesCS1A02G321700/TraesCS2D02G308100/TraesCS3A02G268700/TraesCS3B02G285500/TraesCS3D02G228400/TraesCS6D02G152200/TraesCS2A02G398000/…	-/-/-/-/-/-/-/-/-/-/-/-/-/-/-/-/-/-/-/-/-/-/-/-/-/-/-/-/-/-/-/-/-/-/-/-/-/-/-/-/-/-/-/-/-/-/-/-/-/-/-/-/-/-/-/-/-/-/-/-/-/-/-/-/-/-/-/-/-/-/-	71	12	TraesCS1A02G441400/TraesCS3B02G254700/TraesCS3B02G303100/TraesCS2D02G308100/TraesCS3A02G268700/TraesCS3D02G228400/TraesCS3A02G225100/TraesCS2A02G309900/TraesCS2B02G326900/TraesCS1D02G126500/TraesCS1A02G441800/TraesCS2B02G329800	59	TraesCS1D02G322000/TraesCS3A02G340300/TraesCS5A02G218000/TraesCS5B02G217200/TraesCS5B02G457100/TraesCS1B02G334100/TraesCS4B02G259600/TraesCS5D02G404600/TraesCS6B02G190900/TraesCS5B02G400100/TraesCS3D02G254500/TraesCS1A02G321700/TraesCS3B02G285500/TraesCS6D02G152200/TraesCS2A02G398000/TraesCS5D02G196100/TraesCS5A02G395300/TraesCS6A02G160500/TraesCS2B02G416100/TraesCS2D02G395700/TraesCS5D02G226100/…
MF	GO:0016645	oxidoreductase activity, acting on the CH-NH group of donors	26/9635	61/44966	0.000159532	0.00379275	TraesCS1D02G212400/TraesCS1A02G209100/TraesCS2B02G579000/TraesCS1B02G176000/TraesCS1B02G223300/TraesCS3B02G344600/TraesCS3D02G475800/TraesCS3B02G525300/TraesCS1A02G159600/TraesCS1B02G374500/TraesCS3A02G321100/TraesCS3A02G481000/novel.8423/TraesCS3A02G250700/TraesCS5A02G468400/TraesCS5B02G481000/TraesCS3B02G538100/TraesCS1D02G157000/TraesCS7A02G536900/TraesCS1A02G357900/TraesCS3D02G310200/TraesCS2…	-/-/-/-/-/-/-/-/-/-/-/-/-/-/-/-/-/-/-/-/-/-/-/-/-/-	26	12	TraesCS1B02G374500/novel.8423/TraesCS3A02G250700/TraesCS5A02G468400/TraesCS5B02G481000/TraesCS3B02G538100/TraesCS7A02G536900/TraesCS1A02G357900/TraesCSU02G106300/TraesCS1D02G362700/TraesCS3D02G483400/TraesCS5A02G184400	14	TraesCS1D02G212400/TraesCS1A02G209100/TraesCS2B02G579000/TraesCS1B02G176000/TraesCS1B02G223300/TraesCS3B02G344600/TraesCS3D02G475800/TraesCS3B02G525300/TraesCS1A02G159600/TraesCS3A02G321100/TraesCS3A02G481000/TraesCS1D02G157000/TraesCS3D02G310200/TraesCS2D02G549300
MF	GO:0016765	transferase activity, transferring alkyl or aryl (other than methyl) groups	56/9635	168/44966	0.000233607	0.00538026	TraesCS1D02G428800/TraesCS1B02G452100/TraesCS1A02G420900/TraesCS5D02G026000/TraesCS7A02G350100/TraesCS5B02G017900/TraesCS5A02G424100/TraesCS5A02G020900/TraesCS1D02G081200/TraesCS6B02G171600/TraesCS5A02G300400/TraesCS3D02G258500/TraesCS1D02G226100/TraesCS6D02G132500/TraesCS6A02G143300/TraesCS5B02G300800/TraesCS5A02G454500/TraesCS3A02G370100/TraesCS1D02G367600/TraesCS3D02G445400/TraesCS7D02G450700/…	-/-/-/-/-/-/-/-/-/-/-/-/-/-/-/-/-/-/-/-/-/-/-/-/-/-/-/-/-/-/-/-/-/-/-/-/-/-/-/-/-/-/-/-/-/-/-/-/-/-/-/-/-/-/-/-	56	27	TraesCS7A02G350100/TraesCS6B02G171600/TraesCS3D02G258500/TraesCS1D02G226100/TraesCS6D02G132500/TraesCS6A02G143300/TraesCS3D02G445400/TraesCS7D02G450700/TraesCS3B02G152200/TraesCS6B02G125500/TraesCS6B02G217200/TraesCS6A02G248000/TraesCS3D02G332100/TraesCS3D02G198600/TraesCS7B02G363600/TraesCS5A02G022200/TraesCS4B02G183900/TraesCS4A02G401700/TraesCS3B02G228500/TraesCS2B02G276300/TraesCS3A02G338600/…	29	TraesCS1D02G428800/TraesCS1B02G452100/TraesCS1A02G420900/TraesCS5D02G026000/TraesCS5B02G017900/TraesCS5A02G424100/TraesCS5A02G020900/TraesCS1D02G081200/TraesCS5A02G300400/TraesCS5B02G300800/TraesCS5A02G454500/TraesCS3A02G370100/TraesCS1D02G367600/TraesCS3B02G068500/TraesCS3D02G363000/TraesCS3B02G286300/TraesCS1D02G191100/TraesCS1B02G379800/TraesCS3D02G255200/TraesCS1A02G362700/TraesCS4A02G398300/…
MF	GO:0008964	phosphoenolpyruvate carboxylase activity	9/9635	13/44966	0.000289328	0.00609241	TraesCS7D02G333900/TraesCS7B02G237900/TraesCS7A02G345400/TraesCS3D02G150500/TraesCS3A02G134200/TraesCS3B02G168000/TraesCS5B02G179800/TraesCS5D02G186200/TraesCS5A02G181800	-/-/-/-/-/-/-/-/-	9	3	TraesCS5B02G179800/TraesCS5D02G186200/TraesCS5A02G181800	6	TraesCS7D02G333900/TraesCS7B02G237900/TraesCS7A02G345400/TraesCS3D02G150500/TraesCS3A02G134200/TraesCS3B02G168000
MF	GO:0016661	oxidoreductase activity, acting on other nitrogenous compounds as donors	9/9635	13/44966	0.000289328	0.00609241	TraesCS6A02G333900/TraesCS6A02G017500/TraesCS6B02G024900/TraesCS6D02G020700/TraesCS6A02G326200/TraesCS4A02G227300/TraesCS4D02G086900/TraesCS4B02G089000/TraesCS3B02G408900	-/-/-/-/-/-/-/-/-	9	0		9	TraesCS6A02G333900/TraesCS6A02G017500/TraesCS6B02G024900/TraesCS6D02G020700/TraesCS6A02G326200/TraesCS4A02G227300/TraesCS4D02G086900/TraesCS4B02G089000/TraesCS3B02G408900
MF	GO:0047769	arogenate dehydratase activity	9/9635	13/44966	0.000289328	0.00609241	TraesCS5B02G372500/TraesCS2B02G308400/TraesCS4B02G197700/TraesCS4D02G198400/TraesCS5A02G370200/TraesCS4A02G106500/TraesCS2D02G289900/TraesCS2D02G290000/TraesCS2B02G308500	-/-/-/-/-/-/-/-/-	9	6	TraesCS5B02G372500/TraesCS2B02G308400/TraesCS4B02G197700/TraesCS2D02G289900/TraesCS2D02G290000/TraesCS2B02G308500	3	TraesCS4D02G198400/TraesCS5A02G370200/TraesCS4A02G106500
MF	GO:0004564	beta-fructofuranosidase activity	15/9635	29/44966	0.000315862	0.0063588	TraesCS6B02G031700/TraesCS6D02G026400/TraesCS7D02G010000/TraesCS7D02G008700/TraesCS4A02G486000/TraesCS7A02G010200/TraesCS4A02G484800/TraesCS7A02G009100/TraesCS7A02G009200/TraesCS6B02G031600/TraesCS2D02G293200/TraesCS6D02G183900/TraesCS2B02G309800/TraesCS6A02G060700/TraesCS2D02G382600	-/-/-/-/-/-/-/-/-/-/-/-/-/1-FEHw1/-	15	2	TraesCS6D02G183900/TraesCS6A02G060700	13	TraesCS6B02G031700/TraesCS6D02G026400/TraesCS7D02G010000/TraesCS7D02G008700/TraesCS4A02G486000/TraesCS7A02G010200/TraesCS4A02G484800/TraesCS7A02G009100/TraesCS7A02G009200/TraesCS6B02G031600/TraesCS2D02G293200/TraesCS2B02G309800/TraesCS2D02G382600
MF	GO:0016861	intramolecular oxidoreductase activity, interconverting aldoses and ketoses	20/9635	44/44966	0.000319234	0.0063588	TraesCS6A02G063200/TraesCS6D02G061600/TraesCS2D02G238600/TraesCS3A02G073300/TraesCS2A02G234900/TraesCS1A02G040600/TraesCS1D02G041200/TraesCS3B02G087400/TraesCS6B02G084400/TraesCS2B02G137300/TraesCS3D02G073000/TraesCS4A02G163500/TraesCS3D02G036100/TraesCS5D02G331100/TraesCS2D02G271700/TraesCS1B02G053600/TraesCS5B02G324800/TraesCS5A02G324200/TraesCS4A02G204000/TraesCS7B02G241200	-/-/-/-/-/-/-/-/-/-/-/-/-/-/-/-/-/-/-/-	20	2	TraesCS2B02G137300/TraesCS7B02G241200	18	TraesCS6A02G063200/TraesCS6D02G061600/TraesCS2D02G238600/TraesCS3A02G073300/TraesCS2A02G234900/TraesCS1A02G040600/TraesCS1D02G041200/TraesCS3B02G087400/TraesCS6B02G084400/TraesCS3D02G073000/TraesCS4A02G163500/TraesCS3D02G036100/TraesCS5D02G331100/TraesCS2D02G271700/TraesCS1B02G053600/TraesCS5B02G324800/TraesCS5A02G324200/TraesCS4A02G204000
MF	GO:0008514	organic anion transmembrane transporter activity	22/9635	51/44966	0.000406771	0.00788922	TraesCS2B02G145800/TraesCS1D02G053800/TraesCS2A02G123900/TraesCS4A02G083100/TraesCS3A02G130300/TraesCS6D02G166400/TraesCS4D02G221500/TraesCS6B02G206800/TraesCS3D02G157800/TraesCS3A02G048500/TraesCS5B02G175700/TraesCS6A02G178000/TraesCS1B02G211100/TraesCS4B02G249300/TraesCS3B02G149400/TraesCS4B02G221100/TraesCS2D02G126700/TraesCS4D02G003100/TraesCS4A02G195600/TraesCS4A02G055300/TraesCS1D02G364800/…	-/-/-/-/-/-/-/-/-/-/-/-/-/-/-/-/-/-/-/-/-/-	22	10	TraesCS1D02G053800/TraesCS6D02G166400/TraesCS6B02G206800/TraesCS3D02G157800/TraesCS5B02G175700/TraesCS6A02G178000/TraesCS4B02G249300/TraesCS4A02G195600/TraesCS4A02G055300/TraesCS1D02G364800	12	TraesCS2B02G145800/TraesCS2A02G123900/TraesCS4A02G083100/TraesCS3A02G130300/TraesCS4D02G221500/TraesCS3A02G048500/TraesCS1B02G211100/TraesCS3B02G149400/TraesCS4B02G221100/TraesCS2D02G126700/TraesCS4D02G003100/TraesCS4B02G244400
MF	GO:0016835	carbon-oxygen lyase activity	89/9635	301/44966	0.000543855	0.0102775	TraesCS7D02G540300/TraesCS2A02G425600/TraesCS2B02G445900/TraesCS6B02G091400/TraesCS6D02G065100/TraesCS2B02G311300/novel.10441/TraesCS3A02G230000/TraesCS5D02G447900/TraesCS7D02G443400/TraesCS3B02G259300/TraesCS2D02G292600/TraesCS7B02G354800/TraesCS2D02G423500/TraesCS6B02G092000/TraesCS3D02G223300/TraesCS7A02G078000/TraesCS2D02G139100/TraesCS5A02G441300/TraesCS7A02G280700/TraesCS3A02G241300/TraesCS…	-/-/-/-/-/-/-/-/-/-/-/-/-/-/-/-/-/-/-/-/-/-/-/-/-/-/-/-/-/-/-/-/-/-/-/-/-/-/-/-/-/-/-/-/-/-/-/-/-/-/-/-/-/-/-/-/-/-/-/-/-/-/-/-/-/-/-/-/-/-/-/-/-/-/-/-/-/-/-/-/-/-/-/-/-/-/-/-/-	89	34	TraesCS5D02G447900/TraesCS7A02G078000/TraesCS7A02G280700/TraesCS3A02G241300/TraesCS6A02G184500/TraesCS5B02G372500/TraesCS6D02G170500/TraesCS5B02G444600/TraesCS2B02G308400/TraesCS5D02G379700/TraesCS7D02G279300/TraesCS2A02G383100/TraesCS4B02G197700/TraesCS5B02G444300/TraesCS1D02G437700/TraesCS3D02G241500/TraesCS4A02G376500/TraesCS7B02G180500/TraesCS7D02G388400/TraesCS1A02G428400/novel.13801/TraesCS…	55	TraesCS7D02G540300/TraesCS2A02G425600/TraesCS2B02G445900/TraesCS6B02G091400/TraesCS6D02G065100/TraesCS2B02G311300/novel.10441/TraesCS3A02G230000/TraesCS7D02G443400/TraesCS3B02G259300/TraesCS2D02G292600/TraesCS7B02G354800/TraesCS2D02G423500/TraesCS6B02G092000/TraesCS3D02G223300/TraesCS2D02G139100/TraesCS5A02G441300/TraesCS5D02G413200/TraesCS3D02G038500/TraesCS2D02G018000/novel.8190/TraesCS2A02G294…
MF	GO:0042132	fructose 1,6-bisphosphate 1-phosphatase activity	9/9635	14/44966	0.000655577	0.012079	TraesCS3A02G377600/TraesCS3D02G370700/TraesCS3B02G410400/TraesCS4B02G211400/TraesCS1D02G274200/TraesCS4A02G093100/TraesCS4D02G212000/TraesCS1B02G283600/TraesCS1D02G274000	-/-/-/-/-/FBP/-/-/-	9	3	TraesCS1D02G274200/TraesCS1B02G283600/TraesCS1D02G274000	6	TraesCS3A02G377600/TraesCS3D02G370700/TraesCS3B02G410400/TraesCS4B02G211400/TraesCS4A02G093100/TraesCS4D02G212000
MF	GO:0019202	amino acid kinase activity	12/9635	22/44966	0.000678269	0.0121923	TraesCS3B02G395900/TraesCS3D02G357200/TraesCS3A02G363700/TraesCS1B02G290600/TraesCS1A02G281400/TraesCS3B02G475900/TraesCS3A02G442100/TraesCS1D02G280700/TraesCS5B02G174600/TraesCS3D02G434800/TraesCS5A02G177400/TraesCS4A02G337800	-/-/-/-/-/-/-/-/-/-/-/-	12	12	TraesCS3B02G395900/TraesCS3D02G357200/TraesCS3A02G363700/TraesCS1B02G290600/TraesCS1A02G281400/TraesCS3B02G475900/TraesCS3A02G442100/TraesCS1D02G280700/TraesCS5B02G174600/TraesCS3D02G434800/TraesCS5A02G177400/TraesCS4A02G337800	0
MF	GO:0016671	oxidoreductase activity, acting on a sulfur group of donors, disulfide as acceptor	16/9635	34/44966	0.000781235	0.0132109	TraesCS5A02G110300/TraesCS2A02G225200/TraesCS5D02G118500/TraesCS4A02G250800/TraesCS4B02G064100/TraesCS5B02G111800/TraesCS2B02G154700/TraesCS4D02G063000/TraesCS2D02G231100/novel.11449/TraesCS2B02G275100/TraesCS2A02G555300/TraesCS2B02G588600/TraesCS1D02G252100/TraesCS1A02G252400/TraesCS7D02G343600	-/-/-/-/-/-/-/-/-/-/-/-/-/-/-/-	16	0		16	TraesCS5A02G110300/TraesCS2A02G225200/TraesCS5D02G118500/TraesCS4A02G250800/TraesCS4B02G064100/TraesCS5B02G111800/TraesCS2B02G154700/TraesCS4D02G063000/TraesCS2D02G231100/novel.11449/TraesCS2B02G275100/TraesCS2A02G555300/TraesCS2B02G588600/TraesCS1D02G252100/TraesCS1A02G252400/TraesCS7D02G343600
MF	GO:0005342	organic acid transmembrane transporter activity	15/9635	31/44966	0.000788711	0.0132109	TraesCS2B02G145800/TraesCS2A02G123900/TraesCS4A02G083100/TraesCS3A02G130300/TraesCS4D02G221500/TraesCS3D02G157800/TraesCS5B02G175700/TraesCS1B02G211100/TraesCS4B02G249300/TraesCS3B02G149400/TraesCS4B02G221100/TraesCS2D02G126700/TraesCS4D02G003100/TraesCS4A02G055300/TraesCS4B02G244400	-/-/-/-/-/-/-/-/-/-/-/-/-/-/-	15	4	TraesCS3D02G157800/TraesCS5B02G175700/TraesCS4B02G249300/TraesCS4A02G055300	11	TraesCS2B02G145800/TraesCS2A02G123900/TraesCS4A02G083100/TraesCS3A02G130300/TraesCS4D02G221500/TraesCS1B02G211100/TraesCS3B02G149400/TraesCS4B02G221100/TraesCS2D02G126700/TraesCS4D02G003100/TraesCS4B02G244400
MF	GO:0046943	carboxylic acid transmembrane transporter activity	15/9635	31/44966	0.000788711	0.0132109	TraesCS2B02G145800/TraesCS2A02G123900/TraesCS4A02G083100/TraesCS3A02G130300/TraesCS4D02G221500/TraesCS3D02G157800/TraesCS5B02G175700/TraesCS1B02G211100/TraesCS4B02G249300/TraesCS3B02G149400/TraesCS4B02G221100/TraesCS2D02G126700/TraesCS4D02G003100/TraesCS4A02G055300/TraesCS4B02G244400	-/-/-/-/-/-/-/-/-/-/-/-/-/-/-	15	4	TraesCS3D02G157800/TraesCS5B02G175700/TraesCS4B02G249300/TraesCS4A02G055300	11	TraesCS2B02G145800/TraesCS2A02G123900/TraesCS4A02G083100/TraesCS3A02G130300/TraesCS4D02G221500/TraesCS1B02G211100/TraesCS3B02G149400/TraesCS4B02G221100/TraesCS2D02G126700/TraesCS4D02G003100/TraesCS4B02G244400
MF	GO:0051536	iron-sulfur cluster binding	83/9635	281/44966	0.000844009	0.0135225	TraesCS6A02G333900/TraesCS6B02G364600/TraesCS6D02G313100/TraesCS5A02G428200/TraesCS5D02G436200/TraesCS7D02G322100/TraesCS7B02G226200/TraesCS7B02G226100/TraesCS7A02G325500/TraesCS7D02G322000/TraesCS7A02G325400/novel.9817/TraesCS5D02G123200/TraesCS3A02G380100/TraesCS5A02G110900/TraesCS3D02G373300/TraesCS3D02G535600/TraesCS4A02G290400/TraesCS4B02G023800/TraesCS2B02G311100/TraesCS5A02G111500/TraesCS2…	-/-/-/-/-/-/-/PETF/-/-/PETF/-/-/-/-/-/-/-/-/-/-/-/-/-/-/petC/-/-/-/-/-/-/-/-/-/-/-/-/-/-/-/-/-/-/-/-/-/-/-/-/-/-/-/-/-/-/-/-/-/-/-/-/-/-/-/-/-/-/-/-/-/-/-/-/-/-/-/-/-/-/-/-/-	83	25	TraesCS3A02G380100/TraesCS3D02G373300/TraesCS3D02G535600/TraesCS2D02G248700/TraesCS2B02G270600/TraesCS2D02G303700/TraesCS2A02G305200/TraesCS1D02G414700/TraesCS4D02G181300/TraesCS1A02G278000/TraesCS2A02G246300/TraesCS3B02G412600/TraesCS4B02G179700/TraesCS4A02G124700/TraesCS7B02G164700/TraesCS3A02G530100/TraesCS6A02G215500/TraesCS1D02G269400/TraesCS2B02G322000/TraesCS6B02G243300/TraesCS7A02G267300/…	58	TraesCS6A02G333900/TraesCS6B02G364600/TraesCS6D02G313100/TraesCS5A02G428200/TraesCS5D02G436200/TraesCS7D02G322100/TraesCS7B02G226200/TraesCS7B02G226100/TraesCS7A02G325500/TraesCS7D02G322000/TraesCS7A02G325400/novel.9817/TraesCS5D02G123200/TraesCS5A02G110900/TraesCS4A02G290400/TraesCS4B02G023800/TraesCS2B02G311100/TraesCS5A02G111500/TraesCS5D02G435800/TraesCS3A02G506200/TraesCS2D02G214700/TraesCS2…
MF	GO:0051540	metal cluster binding	83/9635	281/44966	0.000844009	0.0135225	TraesCS6A02G333900/TraesCS6B02G364600/TraesCS6D02G313100/TraesCS5A02G428200/TraesCS5D02G436200/TraesCS7D02G322100/TraesCS7B02G226200/TraesCS7B02G226100/TraesCS7A02G325500/TraesCS7D02G322000/TraesCS7A02G325400/novel.9817/TraesCS5D02G123200/TraesCS3A02G380100/TraesCS5A02G110900/TraesCS3D02G373300/TraesCS3D02G535600/TraesCS4A02G290400/TraesCS4B02G023800/TraesCS2B02G311100/TraesCS5A02G111500/TraesCS2…	-/-/-/-/-/-/-/PETF/-/-/PETF/-/-/-/-/-/-/-/-/-/-/-/-/-/-/petC/-/-/-/-/-/-/-/-/-/-/-/-/-/-/-/-/-/-/-/-/-/-/-/-/-/-/-/-/-/-/-/-/-/-/-/-/-/-/-/-/-/-/-/-/-/-/-/-/-/-/-/-/-/-/-/-/-	83	25	TraesCS3A02G380100/TraesCS3D02G373300/TraesCS3D02G535600/TraesCS2D02G248700/TraesCS2B02G270600/TraesCS2D02G303700/TraesCS2A02G305200/TraesCS1D02G414700/TraesCS4D02G181300/TraesCS1A02G278000/TraesCS2A02G246300/TraesCS3B02G412600/TraesCS4B02G179700/TraesCS4A02G124700/TraesCS7B02G164700/TraesCS3A02G530100/TraesCS6A02G215500/TraesCS1D02G269400/TraesCS2B02G322000/TraesCS6B02G243300/TraesCS7A02G267300/…	58	TraesCS6A02G333900/TraesCS6B02G364600/TraesCS6D02G313100/TraesCS5A02G428200/TraesCS5D02G436200/TraesCS7D02G322100/TraesCS7B02G226200/TraesCS7B02G226100/TraesCS7A02G325500/TraesCS7D02G322000/TraesCS7A02G325400/novel.9817/TraesCS5D02G123200/TraesCS5A02G110900/TraesCS4A02G290400/TraesCS4B02G023800/TraesCS2B02G311100/TraesCS5A02G111500/TraesCS5D02G435800/TraesCS3A02G506200/TraesCS2D02G214700/TraesCS2…
MF	GO:0016638	oxidoreductase activity, acting on the CH-NH2 group of donors	19/9635	44/44966	0.000975034	0.0152894	TraesCS2B02G409300/TraesCS2A02G389900/TraesCS6A02G099200/TraesCS6B02G356200/TraesCS2D02G388800/TraesCS2D02G075000/TraesCS2B02G152900/TraesCS6D02G083200/TraesCS3A02G250200/TraesCS2D02G132900/TraesCS6B02G127300/TraesCS4B02G360700/TraesCS2B02G091300/TraesCS2A02G076300/TraesCS3A02G266300/TraesCS3D02G250600/TraesCS4B02G282700/TraesCS5B02G437100/TraesCS6D02G215500	-/-/-/-/-/-/-/-/-/-/-/-/-/-/-/-/-/-/-	19	9	TraesCS2B02G409300/TraesCS2A02G389900/TraesCS6B02G356200/TraesCS2D02G388800/TraesCS2D02G075000/TraesCS4B02G360700/TraesCS2B02G091300/TraesCS2A02G076300/TraesCS4B02G282700	10	TraesCS6A02G099200/TraesCS2B02G152900/TraesCS6D02G083200/TraesCS3A02G250200/TraesCS2D02G132900/TraesCS6B02G127300/TraesCS3A02G266300/TraesCS3D02G250600/TraesCS5B02G437100/TraesCS6D02G215500
MF	GO:0004575	sucrose alpha-glucosidase activity	13/9635	26/44966	0.0011954	0.0179798	TraesCS6B02G031700/TraesCS6D02G026400/TraesCS7D02G010000/TraesCS7D02G008700/TraesCS4A02G486000/TraesCS7A02G010200/TraesCS4A02G484800/TraesCS7A02G009100/TraesCS7A02G009200/TraesCS6B02G031600/TraesCS6D02G183900/TraesCS2B02G309800/TraesCS2D02G382600	-/-/-/-/-/-/-/-/-/-/-/-/-	13	1	TraesCS6D02G183900	12	TraesCS6B02G031700/TraesCS6D02G026400/TraesCS7D02G010000/TraesCS7D02G008700/TraesCS4A02G486000/TraesCS7A02G010200/TraesCS4A02G484800/TraesCS7A02G009100/TraesCS7A02G009200/TraesCS6B02G031600/TraesCS2B02G309800/TraesCS2D02G382600
MF	GO:0090599	alpha-glucosidase activity	13/9635	26/44966	0.0011954	0.0179798	TraesCS6B02G031700/TraesCS6D02G026400/TraesCS7D02G010000/TraesCS7D02G008700/TraesCS4A02G486000/TraesCS7A02G010200/TraesCS4A02G484800/TraesCS7A02G009100/TraesCS7A02G009200/TraesCS6B02G031600/TraesCS6D02G183900/TraesCS2B02G309800/TraesCS2D02G382600	-/-/-/-/-/-/-/-/-/-/-/-/-	13	1	TraesCS6D02G183900	12	TraesCS6B02G031700/TraesCS6D02G026400/TraesCS7D02G010000/TraesCS7D02G008700/TraesCS4A02G486000/TraesCS7A02G010200/TraesCS4A02G484800/TraesCS7A02G009100/TraesCS7A02G009200/TraesCS6B02G031600/TraesCS2B02G309800/TraesCS2D02G382600
MF	GO:0015103	inorganic anion transmembrane transporter activity	45/9635	137/44966	0.00127283	0.0186932	TraesCS4A02G029100/TraesCS1A02G441400/TraesCS3B02G254700/TraesCS7D02G420900/TraesCS5B02G457100/TraesCS4D02G275300/TraesCS4B02G259600/TraesCS3D02G254500/TraesCS2D02G308100/TraesCS7A02G428500/TraesCS3B02G285500/TraesCS3D02G228400/TraesCS2A02G398000/TraesCS3A02G225100/TraesCS5D02G196100/TraesCS3D02G127300/TraesCS2B02G416100/TraesCS5B02G163700/TraesCS7B02G328700/TraesCS2D02G395700/TraesCS5D02G097600/…	-/-/-/-/-/-/-/-/-/-/-/-/-/-/-/-/-/-/-/-/-/-/-/-/-/-/-/-/-/-/-/-/-/-/-/-/-/-/-/-/-/-/-/-/-	45	15	TraesCS1A02G441400/TraesCS3B02G254700/TraesCS2D02G308100/TraesCS3D02G228400/TraesCS3A02G225100/TraesCS5D02G097600/TraesCS2A02G309900/TraesCS2B02G326900/TraesCS3B02G425000/TraesCS1D02G126500/TraesCS1A02G182400/TraesCS1A02G441800/TraesCS2A02G496200/TraesCS3B02G323500/TraesCS7B02G174200	30	TraesCS4A02G029100/TraesCS7D02G420900/TraesCS5B02G457100/TraesCS4D02G275300/TraesCS4B02G259600/TraesCS3D02G254500/TraesCS7A02G428500/TraesCS3B02G285500/TraesCS2A02G398000/TraesCS5D02G196100/TraesCS3D02G127300/TraesCS2B02G416100/TraesCS5B02G163700/TraesCS7B02G328700/TraesCS2D02G395700/TraesCS3A02G253600/TraesCS4D02G258900/TraesCS4B02G336100/TraesCS5A02G193700/TraesCS5D02G170900/TraesCS6D02G286400/…
MF	GO:0005253	anion channel activity	25/9635	65/44966	0.00131893	0.0186932	TraesCS1A02G441400/TraesCS3B02G254700/TraesCS5B02G457100/TraesCS4B02G259600/TraesCS3D02G254500/TraesCS2D02G308100/TraesCS3B02G285500/TraesCS3D02G228400/TraesCS2A02G398000/TraesCS3A02G225100/TraesCS5D02G196100/TraesCS2B02G416100/TraesCS2D02G395700/TraesCS3A02G253600/TraesCS4D02G258900/TraesCS4B02G336100/TraesCS2A02G309900/TraesCS2B02G326900/TraesCS5A02G193700/TraesCS1D02G126500/TraesCS4A02G046000/…	-/-/-/-/-/-/-/-/-/-/-/-/-/-/-/-/-/-/-/-/-/-/-/-/-	25	9	TraesCS1A02G441400/TraesCS3B02G254700/TraesCS2D02G308100/TraesCS3D02G228400/TraesCS3A02G225100/TraesCS2A02G309900/TraesCS2B02G326900/TraesCS1D02G126500/TraesCS1A02G441800	16	TraesCS5B02G457100/TraesCS4B02G259600/TraesCS3D02G254500/TraesCS3B02G285500/TraesCS2A02G398000/TraesCS5D02G196100/TraesCS2B02G416100/TraesCS2D02G395700/TraesCS3A02G253600/TraesCS4D02G258900/TraesCS4B02G336100/TraesCS5A02G193700/TraesCS4A02G046000/TraesCS1D02G449900/TraesCS2D02G519000/TraesCS5B02G189000
MF	GO:0008308	voltage-gated anion channel activity	25/9635	65/44966	0.00131893	0.0186932	TraesCS1A02G441400/TraesCS3B02G254700/TraesCS5B02G457100/TraesCS4B02G259600/TraesCS3D02G254500/TraesCS2D02G308100/TraesCS3B02G285500/TraesCS3D02G228400/TraesCS2A02G398000/TraesCS3A02G225100/TraesCS5D02G196100/TraesCS2B02G416100/TraesCS2D02G395700/TraesCS3A02G253600/TraesCS4D02G258900/TraesCS4B02G336100/TraesCS2A02G309900/TraesCS2B02G326900/TraesCS5A02G193700/TraesCS1D02G126500/TraesCS4A02G046000/…	-/-/-/-/-/-/-/-/-/-/-/-/-/-/-/-/-/-/-/-/-/-/-/-/-	25	9	TraesCS1A02G441400/TraesCS3B02G254700/TraesCS2D02G308100/TraesCS3D02G228400/TraesCS3A02G225100/TraesCS2A02G309900/TraesCS2B02G326900/TraesCS1D02G126500/TraesCS1A02G441800	16	TraesCS5B02G457100/TraesCS4B02G259600/TraesCS3D02G254500/TraesCS3B02G285500/TraesCS2A02G398000/TraesCS5D02G196100/TraesCS2B02G416100/TraesCS2D02G395700/TraesCS3A02G253600/TraesCS4D02G258900/TraesCS4B02G336100/TraesCS5A02G193700/TraesCS4A02G046000/TraesCS1D02G449900/TraesCS2D02G519000/TraesCS5B02G189000
MF	GO:0004645	phosphorylase activity	11/9635	21/44966	0.00176252	0.024509	TraesCS4A02G201200/TraesCS5A02G046100/TraesCS5D02G122900/TraesCS4D02G102200/TraesCS5B02G050200/TraesCS5B02G111700/TraesCS5A02G107800/TraesCS3A02G366400/TraesCS4B02G105300/TraesCS5D02G056000/TraesCS3B02G398000	-/-/-/-/-/-/-/-/-/-/-	11	0		11	TraesCS4A02G201200/TraesCS5A02G046100/TraesCS5D02G122900/TraesCS4D02G102200/TraesCS5B02G050200/TraesCS5B02G111700/TraesCS5A02G107800/TraesCS3A02G366400/TraesCS4B02G105300/TraesCS5D02G056000/TraesCS3B02G398000
MF	GO:0051213	dioxygenase activity	36/9635	106/44966	0.00194038	0.0264827	TraesCS2B02G333600/TraesCS6D02G010100/TraesCS2A02G315100/TraesCS2D02G313400/TraesCS3B02G439900/TraesCS7A02G246200/TraesCS3D02G401400/TraesCS1A02G212900/TraesCS1D02G215800/TraesCS1B02G472200/TraesCS3D02G124500/TraesCS5B02G023000/TraesCS3B02G272000/TraesCS4B02G037900/TraesCS2A02G525500/TraesCS1A02G375800/TraesCS6D02G130800/TraesCS7D02G244800/TraesCS4D02G035100/TraesCS3B02G328700/TraesCS6A02G141500/…	-/-/-/-/-/-/-/-/-/-/GA3ox2-2/-/-/-/-/-/-/-/-/-/-/-/Lpx-B3/-/-/-/-/-/-/-/-/-/-/-/-/-	36	18	TraesCS6D02G010100/TraesCS3B02G439900/TraesCS3D02G401400/TraesCS5B02G023000/TraesCS3B02G272000/TraesCS4B02G037900/TraesCS2A02G525500/TraesCS6D02G130800/TraesCS4D02G035100/TraesCS6A02G141500/TraesCS2B02G555400/TraesCS4B02G037800/TraesCS2B02G570400/TraesCS6D02G154600/TraesCS6A02G271600/TraesCS5A02G007900/TraesCS5D02G013400/TraesCS6B02G169700	18	TraesCS2B02G333600/TraesCS2A02G315100/TraesCS2D02G313400/TraesCS7A02G246200/TraesCS1A02G212900/TraesCS1D02G215800/TraesCS1B02G472200/TraesCS3D02G124500/TraesCS1A02G375800/TraesCS7D02G244800/TraesCS3B02G328700/TraesCS3B02G141800/TraesCS5D02G186900/TraesCS4D02G294100/TraesCS1B02G226400/TraesCS3A02G122600/TraesCS5B02G002600/novel.1561
MF	GO:0051287	NAD binding	59/9635	194/44966	0.00210578	0.0282175	TraesCS2D02G322900/TraesCS2A02G489600/TraesCS2B02G517500/TraesCS7B02G213300/TraesCS5A02G495100/TraesCS2D02G489900/TraesCS4D02G319400/TraesCS7D02G483800/TraesCS2A02G344600/TraesCS3D02G225500/TraesCS3A02G108900/TraesCS4B02G323000/TraesCS2B02G342200/TraesCS1B02G190400/TraesCS3B02G256800/TraesCS4B02G080800/TraesCS1D02G410200/novel.3225/TraesCS3D02G285700/TraesCS2A02G034800/TraesCS3B02G128000/TraesCS2…	-/-/-/-/-/-/-/-/-/-/-/-/-/-/-/-/-/-/-/-/-/-/-/-/-/-/-/-/-/-/-/-/-/-/-/-/-/-/-/-/-/-/-/-/-/-/-/-/-/-/-/-/-/-/-/-/-/-/-	59	27	TraesCS2A02G489600/TraesCS2B02G517500/TraesCS7B02G213300/TraesCS2D02G489900/TraesCS4B02G080800/novel.3225/TraesCS3D02G285700/TraesCS2A02G034800/TraesCS7B02G130600/TraesCS4B02G050400/TraesCS2D02G290100/TraesCS7D02G232300/TraesCS2A02G035500/novel.7448/TraesCS2D02G589000/TraesCS1A02G400600/TraesCS2D02G030900/TraesCS2A02G028600/TraesCS2A02G508900/TraesCS3A02G146800/TraesCS1A02G185300/TraesCS7A02G4629…	32	TraesCS2D02G322900/TraesCS5A02G495100/TraesCS4D02G319400/TraesCS7D02G483800/TraesCS2A02G344600/TraesCS3D02G225500/TraesCS3A02G108900/TraesCS4B02G323000/TraesCS2B02G342200/TraesCS1B02G190400/TraesCS3B02G256800/TraesCS1D02G410200/TraesCS3B02G128000/TraesCS2B02G256800/TraesCS3D02G110700/TraesCS7A02G496500/TraesCS1A02G312400/TraesCS1B02G431500/TraesCS1D02G164800/TraesCS1A02G174000/TraesCS5B02G399800/…
MF	GO:0022839	ion gated channel activity	53/9635	171/44966	0.00219205	0.0288489	TraesCS1A02G441400/TraesCS5A02G218000/TraesCS3B02G254700/TraesCS5B02G217200/TraesCS5B02G457100/TraesCS4B02G259600/TraesCS6B02G190900/TraesCS3B02G303100/TraesCS3D02G254500/TraesCS2D02G308100/TraesCS3B02G285500/TraesCS3D02G228400/TraesCS6D02G152200/TraesCS2A02G398000/TraesCS3A02G225100/TraesCS5D02G196100/TraesCS6A02G160500/TraesCS2B02G416100/TraesCS2D02G395700/TraesCS5D02G226100/TraesCS4B02G014500/…	-/-/-/-/-/-/-/-/-/-/-/-/-/-/-/-/-/-/-/-/-/-/-/-/-/-/-/-/-/-/-/-/-/-/-/-/-/-/-/-/-/-/-/-/-/-/-/-/-/-/-/-/-	53	11	TraesCS1A02G441400/TraesCS3B02G254700/TraesCS3B02G303100/TraesCS2D02G308100/TraesCS3D02G228400/TraesCS3A02G225100/TraesCS2A02G309900/TraesCS2B02G326900/TraesCS1D02G126500/TraesCS1A02G441800/TraesCS2B02G329800	42	TraesCS5A02G218000/TraesCS5B02G217200/TraesCS5B02G457100/TraesCS4B02G259600/TraesCS6B02G190900/TraesCS3D02G254500/TraesCS3B02G285500/TraesCS6D02G152200/TraesCS2A02G398000/TraesCS5D02G196100/TraesCS6A02G160500/TraesCS2B02G416100/TraesCS2D02G395700/TraesCS5D02G226100/TraesCS4B02G014500/TraesCS7A02G200100/TraesCS5D02G226400/TraesCS5D02G401200/TraesCS7A02G154100/TraesCS3A02G253600/TraesCS2A02G257200/…
MF	GO:0015171	amino acid transmembrane transporter activity	9/9635	16/44966	0.00245809	0.0317826	TraesCS2B02G145800/TraesCS2A02G123900/TraesCS4A02G083100/TraesCS4D02G221500/TraesCS3D02G157800/TraesCS4B02G249300/TraesCS4B02G221100/TraesCS2D02G126700/TraesCS4A02G055300	-/-/-/-/-/-/-/-/-	9	3	TraesCS3D02G157800/TraesCS4B02G249300/TraesCS4A02G055300	6	TraesCS2B02G145800/TraesCS2A02G123900/TraesCS4A02G083100/TraesCS4D02G221500/TraesCS4B02G221100/TraesCS2D02G126700
MF	GO:0071949	FAD binding	53/9635	172/44966	0.00251797	0.0319956	TraesCS5A02G428200/TraesCS5D02G436200/TraesCS1B02G176000/TraesCS7A02G232400/TraesCS3B02G344600/TraesCS3D02G475800/TraesCS5B02G386000/TraesCS7B02G300200/TraesCS3B02G525300/TraesCS1D02G257300/TraesCS1A02G159600/TraesCS7D02G550700/TraesCS1B02G268400/TraesCS3A02G321100/TraesCS3A02G481000/TraesCS7B02G484200/TraesCS2D02G248700/TraesCS6A02G082500/TraesCS7A02G559400/TraesCS2B02G270600/TraesCS2D02G314900/…	-/-/-/-/-/-/-/-/-/-/-/-/-/-/-/-/-/-/-/-/-/-/-/-/-/-/-/-/-/-/-/-/-/-/-/-/-/-/-/-/-/-/-/-/-/-/-/-/-/-/-/-/-	53	21	TraesCS1D02G257300/TraesCS7D02G550700/TraesCS1B02G268400/TraesCS7B02G484200/TraesCS2D02G248700/TraesCS6A02G082500/TraesCS7A02G559400/TraesCS2B02G270600/TraesCS1D02G001600/TraesCS1A02G258000/TraesCS4B02G270800/TraesCS1A02G424100/TraesCS2A02G246300/TraesCS4A02G494700/TraesCS7D02G369200/TraesCS7A02G536900/TraesCSU02G106300/TraesCS7D02G004400/TraesCS7D02G369100/TraesCS2B02G480200/TraesCS5B02G429900	32	TraesCS5A02G428200/TraesCS5D02G436200/TraesCS1B02G176000/TraesCS7A02G232400/TraesCS3B02G344600/TraesCS3D02G475800/TraesCS5B02G386000/TraesCS7B02G300200/TraesCS3B02G525300/TraesCS1A02G159600/TraesCS3A02G321100/TraesCS3A02G481000/TraesCS2D02G314900/TraesCS5B02G519300/TraesCS7D02G267200/TraesCS5D02G435800/TraesCS4A02G213300/TraesCS7A02G126600/TraesCS2A02G317000/TraesCS2B02G335400/TraesCS4B02G102500/…
MF	GO:0019205	nucleobase-containing compound kinase activity	29/9635	82/44966	0.00258974	0.0323498	TraesCS1A02G217200/TraesCS1D02G219000/TraesCS1B02G478800/TraesCS1A02G444300/TraesCS7D02G312500/TraesCS2A02G147200/TraesCS1D02G452300/TraesCS7A02G315500/TraesCS1B02G230300/TraesCS6B02G113200/TraesCS1B02G396300/TraesCS2B02G172700/TraesCS5D02G104600/TraesCS5D02G118800/TraesCS6D02G077500/TraesCS3D02G522000/TraesCS1D02G383300/TraesCS5B02G111400/TraesCS6D02G212000/TraesCS2A02G036500/TraesCS3A02G513500/…	-/-/-/-/-/-/-/-/-/-/-/-/-/-/-/-/-/-/-/-/-/-/-/-/-/-/-/-/-	29	16	TraesCS1A02G217200/TraesCS1D02G219000/TraesCS2A02G147200/TraesCS1B02G230300/TraesCS1B02G396300/TraesCS2B02G172700/TraesCS5D02G104600/TraesCS5D02G118800/TraesCS3D02G522000/TraesCS1D02G383300/TraesCS5B02G111400/TraesCS6D02G212000/TraesCS3A02G513500/TraesCS7A02G382500/TraesCS4B02G102200/TraesCS6A02G223400	13	TraesCS1B02G478800/TraesCS1A02G444300/TraesCS7D02G312500/TraesCS1D02G452300/TraesCS7A02G315500/TraesCS6B02G113200/TraesCS6D02G077500/TraesCS2A02G036500/TraesCS2A02G161300/TraesCS2A02G548300/TraesCS2B02G187300/TraesCS6A02G083900/TraesCS5D02G112800
MF	GO:0016744	transferase activity, transferring aldehyde or ketonic groups	14/9635	31/44966	0.0026742	0.0328481	TraesCS1A02G255800/TraesCS1B02G266500/TraesCS1D02G255100/TraesCS6B02G317400/TraesCS7A02G071100/TraesCS4D02G083900/TraesCS7D02G066500/TraesCS6A02G218300/TraesCSU02G063400/TraesCS6D02G268700/TraesCS2D02G073900/TraesCS4B02G085900/TraesCS6A02G288000/TraesCS1D02G392500	-/-/-/-/-/-/-/-/-/-/-/-/-/-	14	2	TraesCS6A02G218300/TraesCS2D02G073900	12	TraesCS1A02G255800/TraesCS1B02G266500/TraesCS1D02G255100/TraesCS6B02G317400/TraesCS7A02G071100/TraesCS4D02G083900/TraesCS7D02G066500/TraesCSU02G063400/TraesCS6D02G268700/TraesCS4B02G085900/TraesCS6A02G288000/TraesCS1D02G392500
MF	GO:0019139	cytokinin dehydrogenase activity	11/9635	22/44966	0.00284678	0.0343947	TraesCS1B02G176000/TraesCS3B02G344600/TraesCS3D02G475800/TraesCS3B02G525300/TraesCS1A02G159600/TraesCS3A02G321100/TraesCS3A02G481000/TraesCS1D02G157000/TraesCS7A02G536900/TraesCS3D02G310200/TraesCSU02G106300	-/-/-/-/-/-/-/-/-/-/-	11	2	TraesCS7A02G536900/TraesCSU02G106300	9	TraesCS1B02G176000/TraesCS3B02G344600/TraesCS3D02G475800/TraesCS3B02G525300/TraesCS1A02G159600/TraesCS3A02G321100/TraesCS3A02G481000/TraesCS1D02G157000/TraesCS3D02G310200
MF	GO:0004818	glutamate-tRNA ligase activity	7/9635	11/44966	0.00299454	0.0355964	TraesCS6D02G068300/TraesCS3A02G186200/TraesCS1A02G343800/TraesCS6A02G070500/TraesCS1A02G369400/TraesCS3D02G190200/TraesCS6B02G094500	-/-/-/-/-/-/-	7	7	TraesCS6D02G068300/TraesCS3A02G186200/TraesCS1A02G343800/TraesCS6A02G070500/TraesCS1A02G369400/TraesCS3D02G190200/TraesCS6B02G094500	0
MF	GO:0022836	gated channel activity	53/9635	174/44966	0.00329792	0.0385804	TraesCS1A02G441400/TraesCS5A02G218000/TraesCS3B02G254700/TraesCS5B02G217200/TraesCS5B02G457100/TraesCS4B02G259600/TraesCS6B02G190900/TraesCS3B02G303100/TraesCS3D02G254500/TraesCS2D02G308100/TraesCS3B02G285500/TraesCS3D02G228400/TraesCS6D02G152200/TraesCS2A02G398000/TraesCS3A02G225100/TraesCS5D02G196100/TraesCS6A02G160500/TraesCS2B02G416100/TraesCS2D02G395700/TraesCS5D02G226100/TraesCS4B02G014500/…	-/-/-/-/-/-/-/-/-/-/-/-/-/-/-/-/-/-/-/-/-/-/-/-/-/-/-/-/-/-/-/-/-/-/-/-/-/-/-/-/-/-/-/-/-/-/-/-/-/-/-/-/-	53	11	TraesCS1A02G441400/TraesCS3B02G254700/TraesCS3B02G303100/TraesCS2D02G308100/TraesCS3D02G228400/TraesCS3A02G225100/TraesCS2A02G309900/TraesCS2B02G326900/TraesCS1D02G126500/TraesCS1A02G441800/TraesCS2B02G329800	42	TraesCS5A02G218000/TraesCS5B02G217200/TraesCS5B02G457100/TraesCS4B02G259600/TraesCS6B02G190900/TraesCS3D02G254500/TraesCS3B02G285500/TraesCS6D02G152200/TraesCS2A02G398000/TraesCS5D02G196100/TraesCS6A02G160500/TraesCS2B02G416100/TraesCS2D02G395700/TraesCS5D02G226100/TraesCS4B02G014500/TraesCS7A02G200100/TraesCS5D02G226400/TraesCS5D02G401200/TraesCS7A02G154100/TraesCS3A02G253600/TraesCS2A02G257200/…
MF	GO:0004820	glycine-tRNA ligase activity	8/9635	14/44966	0.00379144	0.0436608	TraesCS2A02G288100/TraesCS2B02G304900/TraesCS7B02G162300/TraesCS7A02G264300/TraesCS7D02G265200/TraesCS2D02G286400/TraesCS4A02G494400/TraesCS7D02G004500	-/-/-/-/-/-/-/-	8	5	TraesCS7B02G162300/TraesCS7A02G264300/TraesCS7D02G265200/TraesCS4A02G494400/TraesCS7D02G004500	3	TraesCS2A02G288100/TraesCS2B02G304900/TraesCS2D02G286400
MF	GO:0005249	voltage-gated potassium channel activity	13/9635	29/44966	0.00407614	0.0462171	TraesCS6B02G190900/TraesCS6D02G152200/TraesCS6A02G160500/TraesCS4B02G014500/TraesCS7A02G200100/TraesCS5D02G401200/TraesCS3B02G167100/TraesCS1A02G267900/TraesCS1D02G267800/TraesCS2D02G520900/TraesCS2A02G519600/TraesCS3A02G132400/TraesCS2B02G329800	-/-/-/-/-/-/-/-/-/-/-/-/-	13	1	TraesCS2B02G329800	12	TraesCS6B02G190900/TraesCS6D02G152200/TraesCS6A02G160500/TraesCS4B02G014500/TraesCS7A02G200100/TraesCS5D02G401200/TraesCS3B02G167100/TraesCS1A02G267900/TraesCS1D02G267800/TraesCS2D02G520900/TraesCS2A02G519600/TraesCS3A02G132400
MF	GO:0008097	5S rRNA binding	9/9635	17/44966	0.00423557	0.0472972	TraesCS2D02G293900/TraesCS4B02G080000/TraesCS4D02G078900/TraesCS5B02G374800/TraesCS2B02G312400/TraesCS5A02G372700/TraesCS5A02G413100/TraesCS2A02G296000/TraesCS4A02G235000	-/-/-/-/-/-/-/-/-	9	8	TraesCS2D02G293900/TraesCS4B02G080000/TraesCS4D02G078900/TraesCS5B02G374800/TraesCS2B02G312400/TraesCS5A02G372700/TraesCS2A02G296000/TraesCS4A02G235000	1	TraesCS5A02G413100
MF	GO:0004470	malic enzyme activity	10/9635	20/44966	0.00441459	0.0478464	TraesCS3A02G108900/TraesCS1B02G190400/TraesCS3D02G285700/TraesCS3B02G128000/TraesCS2B02G256800/TraesCS3D02G110700/TraesCS1D02G164800/TraesCS1A02G174000/TraesCS1D02G123400/TraesCS2D02G234500	-/-/-/-/-/-/-/-/-/-	10	1	TraesCS3D02G285700	9	TraesCS3A02G108900/TraesCS1B02G190400/TraesCS3B02G128000/TraesCS2B02G256800/TraesCS3D02G110700/TraesCS1D02G164800/TraesCS1A02G174000/TraesCS1D02G123400/TraesCS2D02G234500
MF	GO:0004471	malate dehydrogenase (decarboxylating) (NAD+) activity	10/9635	20/44966	0.00441459	0.0478464	TraesCS3A02G108900/TraesCS1B02G190400/TraesCS3D02G285700/TraesCS3B02G128000/TraesCS2B02G256800/TraesCS3D02G110700/TraesCS1D02G164800/TraesCS1A02G174000/TraesCS1D02G123400/TraesCS2D02G234500	-/-/-/-/-/-/-/-/-/-	10	1	TraesCS3D02G285700	9	TraesCS3A02G108900/TraesCS1B02G190400/TraesCS3B02G128000/TraesCS2B02G256800/TraesCS3D02G110700/TraesCS1D02G164800/TraesCS1A02G174000/TraesCS1D02G123400/TraesCS2D02G234500
