# Supplementary material for: Comparative transcriptomic and metabolic profiling provides insight into the mechanism by which the autophagy inhibitor 3-MA enhances salt stress sensitivity in wheat seedlings
Source: BMC Plant Biol. 2021 Dec 6;21:577. doi: 10.1186/s12870-021-03351-5 (PMC8647401; doi:10.1186/s12870-021-03351-5)
Supplement: Supplementary file 6 — Additional file 6: Table S3. The KEGG pathway significant enrichment in roots of wheat seedlings under NaCl stress. [file 12870_2021_3351_MOESM6_ESM.xlsx]

## Sheet: Table S4-TGvsCG_KEGGenrich
Table S3 The KEGG pathway significant enrichment in roots of wheat seedlings under NaCl stress
KEGGID	Description	GeneRatio	BgRatio	pvalue	padj	geneID	geneName	keggID	Count	Up	Up_Gene_id	Down	Down_Gene_id
osa00196	Photosynthesis - antenna proteins - Oryza sativa japonica (Japanese rice) (RefSeq)	53/5280	74/15761	2.15e-11	2.57e-09	TraesCS5A02G322500/TraesCS1D02G428200/TraesCS5B02G353200/TraesCS5A02G350600/TraesCS7D02G276300/TraesCS5D02G357600/TraesCS5D02G329200/TraesCS2A02G187200/TraesCS2A02G204800/TraesCS2D02G200700/TraesCS1B02G432700/TraesCS1D02G411300/TraesCS4A02G226900/TraesCS6B02G191500/TraesCS5B02G322900/TraesCS7A02G227100/TraesCS4B02G089500/TraesCS6D02G152700/TraesCS1A02G403300/TraesCS7D02G227300/TraesCS5A02G454300/…	-/-/-/-/-/-/-/-/-/-/-/-/-/-/-/-/-/-/-/-/-/-/-/-/-/-/-/-/-/-/-/-/-/-/-/-/-/-/-/-/-/-/-/-/-/-/-/-/-/-/-/-/-	osa:4333359/osa:4343604/osa:4324599/osa:4324599/osa:4324705/osa:4324599/osa:4333359/osa:4343709/osa:4343604/osa:4343709/osa:4324599/osa:4346803/osa:4350176/osa:4328623/osa:4333359/osa:4340892/osa:4350176/osa:4328623/osa:4324599/osa:4340892/osa:4324599/osa:4324599/osa:4324599/osa:4324599/osa:4350176/osa:4328623/osa:4340892/osa:4346649/osa:4346649/osa:4324599/osa:4343709/osa:4345663/osa:4343583/osa…	53	0		53	TraesCS5A02G322500/TraesCS1D02G428200/TraesCS5B02G353200/TraesCS5A02G350600/TraesCS7D02G276300/TraesCS5D02G357600/TraesCS5D02G329200/TraesCS2A02G187200/TraesCS2A02G204800/TraesCS2D02G200700/TraesCS1B02G432700/TraesCS1D02G411300/TraesCS4A02G226900/TraesCS6B02G191500/TraesCS5B02G322900/TraesCS7A02G227100/TraesCS4B02G089500/TraesCS6D02G152700/TraesCS1A02G403300/TraesCS7D02G227300/TraesCS5A02G454300/…
osa00400	Phenylalanine, tyrosine and tryptophan biosynthesis - Oryza sativa japonica (Japanese rice) (RefSeq)	82/5280	142/15761	2.38e-09	1.43e-07	TraesCS7A02G392800/TraesCS7D02G388400/TraesCS7D02G066600/TraesCS7B02G294800/TraesCS5D02G379700/TraesCS1A02G070500/TraesCS5B02G372500/TraesCS1B02G463100/TraesCS1D02G437700/TraesCS7D02G402300/TraesCS2D02G080100/TraesCSU02G063500/TraesCS1D02G188500/TraesCS1B02G195800/TraesCS4B02G220800/TraesCS1A02G188000/TraesCS5B02G166300/TraesCS5D02G336400/TraesCS7A02G071200/TraesCS5A02G169500/TraesCS5D02G173900/T…	-/-/-/-/-/-/-/-/-/-/-/-/-/-/-/-/-/-/-/-/-/-/-/-/-/-/-/-/-/-/-/-/-/-/-/-/-/-/-/-/-/-/-/-/-/-/-/-/-/-/-/-/-/-/-/-/-/-/-/-/-/-/-/-/-/-/-/-/-/-/-/-/-/-/-/-/-/-/-/-/-/-	osa:4344612/osa:4344612/osa:4340026/osa:4344612/osa:4335756/osa:4350712/osa:4335756/osa:4342571/osa:4342571/osa:4342026/osa:4344396/osa:4340026/osa:4349157/osa:4349157/osa:4332286/osa:4349157/osa:4346529/osa:4347717/osa:4340026/osa:4346529/osa:4346529/osa:4329098/osa:4347717/osa:4340547/osa:4324941/osa:4324941/osa:4336076/osa:4329101/osa:4324941/osa:4342571/osa:4331468/osa:4346529/osa:4344396/osa…	82	63	TraesCS7A02G392800/TraesCS7D02G388400/TraesCS7D02G066600/TraesCS7B02G294800/TraesCS5D02G379700/TraesCS1A02G070500/TraesCS5B02G372500/TraesCS1B02G463100/TraesCS1D02G437700/TraesCS7D02G402300/TraesCS2D02G080100/TraesCSU02G063500/TraesCS1D02G188500/TraesCS1B02G195800/TraesCS4B02G220800/TraesCS1A02G188000/TraesCS5B02G166300/TraesCS5D02G336400/TraesCS7A02G071200/TraesCS5A02G169500/TraesCS5D02G173900/T…	19	TraesCS6D02G319300/TraesCS7A02G184600/TraesCS1D02G289800/TraesCS1B02G300600/TraesCS7B02G089400/TraesCS3A02G305400/TraesCS1A02G291200/TraesCS1B02G089000/TraesCS2D02G289900/TraesCS3B02G331100/TraesCS2A02G291900/TraesCS7A02G334900/TraesCS7D02G186100/TraesCS6B02G369300/TraesCS7B02G246200/TraesCS6A02G338600/TraesCS5B02G502700/TraesCS6B02G194400/TraesCS6A02G147400
osa00710	Carbon fixation in photosynthetic organisms - Oryza sativa japonica (Japanese rice) (RefSeq)	109/5280	207/15761	8.95e-09	3.58e-07	TraesCS5A02G165700/TraesCS4D02G107400/TraesCS4A02G206400/TraesCS5D02G169600/TraesCS5A02G495100/TraesCS5A02G181800/TraesCS6D02G148700/TraesCS3B02G392000/TraesCS5B02G162800/TraesCS5D02G169900/TraesCS3A02G359400/TraesCS5B02G162600/TraesCS3D02G359900/TraesCS5A02G165400/TraesCS4B02G109900/TraesCS6B02G084400/TraesCS2A02G344600/TraesCS7A02G473900/TraesCS1B02G141700/TraesCS3B02G398300/TraesCS6B02G294700/…	-/-/-/-/-/-/-/-/-/-/-/-/-/-/-/-/-/-/-/-/-/-/-/-/-/-/-/-/-/-/-/-/-/-/-/-/-/-/-/-/-/-/-/-/-/-/-/-/-/-/-/-/-/-/-/-/-/-/-/-/-/-/-/-/-/-/-/-/-/-/-/-/-/-/-/-/-/-/-/-/-/-/-/-/-/-/-/-/-/-/-/-/-/-/-/-/-/-/-/-/-/-/-/-/FBP/-/-/-/-	osa:4352016/osa:4349897/osa:4349897/osa:4352016/osa:4331495/osa:4345387/osa:4341792/osa:4327400/osa:4352016/osa:4352016/osa:4327400/osa:4352016/osa:4335227/osa:4352016/osa:4349897/osa:4342543/osa:4336044/osa:4341792/osa:4338007/osa:4335227/osa:4330413/osa:4331495/osa:4331495/osa:4325211/osa:4330413/osa:4326074/osa:4335227/osa:4341792/osa:4326074/osa:4335330/osa:4327423/osa:4336216/osa:4325211/osa…	109	32	TraesCS6B02G084400/TraesCS7A02G473900/TraesCS3D02G026400/TraesCS3A02G020300/TraesCS2D02G073900/TraesCS1A02G348500/TraesCS1B02G363100/TraesCSU02G063400/TraesCS1A02G253400/TraesCS3B02G320200/TraesCS4A02G083900/TraesCS6D02G061600/TraesCS6A02G063200/TraesCS7D02G066500/TraesCS3D02G285700/TraesCS1B02G283600/TraesCS7D02G460800/TraesCS7B02G289400/TraesCS6D02G183200/TraesCS4D02G283800/TraesCS4B02G220200/T…	77	TraesCS5A02G165700/TraesCS4D02G107400/TraesCS4A02G206400/TraesCS5D02G169600/TraesCS5A02G495100/TraesCS5A02G181800/TraesCS6D02G148700/TraesCS3B02G392000/TraesCS5B02G162800/TraesCS5D02G169900/TraesCS3A02G359400/TraesCS5B02G162600/TraesCS3D02G359900/TraesCS5A02G165400/TraesCS4B02G109900/TraesCS2A02G344600/TraesCS1B02G141700/TraesCS3B02G398300/TraesCS6B02G294700/TraesCS4D02G319400/TraesCS4B02G323000/…
osa00480	Glutathione metabolism - Oryza sativa japonica (Japanese rice) (RefSeq)	189/5280	412/15761	8.84e-08	2.18e-06	TraesCS1B02G097400/TraesCS3A02G452900/TraesCS6A02G139100/TraesCS4D02G200700/TraesCS7A02G350100/TraesCS3D02G445400/TraesCS6B02G167600/TraesCS5B02G020700/TraesCS6A02G139000/TraesCS1B02G194300/TraesCS1B02G194600/TraesCS5B02G435000/TraesCS3D02G133200/TraesCS2B02G087400/TraesCS6B02G278100/TraesCS4A02G104300/TraesCS5B02G142500/TraesCS1D02G189600/TraesCS3B02G490600/TraesCS4A02G106300/TraesCS7D02G328500/…	-/-/-/-/-/-/-/-/-/-/-/-/-/-/-/-/-/-/-/-/-/-/-/-/-/-/-/-/-/-/-/-/-/-/-/-/-/-/-/-/-/-/-/-/-/-/-/-/-/-/-/-/-/-/-/-/-/-/-/-/-/-/-/-/-/-/-/-/-/-/-/-/-/-/-/-/-/-/-/-/-/-/-/-/-/-/-/-/-/-/-/-/-/-/-/-/-/-/-/-/-/-/-/-/-/-/-/-/-/-/-/-/-/-/-/-/-/-/-/-/-/-/-/-/-/-/-/-/-/-/-/-/-/-/-/-/-/-/-/-/-/-/-/-/-/-/-/-/-/-/-/-/-/-/-/-/-/-/-/-/-/-/-/-/-/-/-/-/-/-/-/-/-/-/-/-/-/-/-/-/-/-/-/-/-/-/-/-/-	osa:4325710/osa:4326828/osa:4349200/osa:4332456/osa:4341195/osa:4326828/osa:4349196/osa:4325704/osa:4349196/osa:4349196/osa:4349188/osa:4325715/osa:4325707/osa:4335202/osa:4330235/osa:4332456/osa:4347319/osa:4349167/osa:4326828/osa:4332474/osa:4341195/osa:4349196/osa:4349196/osa:4349200/osa:4349203/osa:4330235/osa:4333870/osa:4349203/osa:4325710/osa:4349200/osa:4334347/osa:4349202/osa:4326887/osa…	189	111	TraesCS3A02G452900/TraesCS7A02G350100/TraesCS3D02G445400/TraesCS5B02G020700/TraesCS5B02G435000/TraesCS3D02G133200/TraesCS5B02G142500/TraesCS3B02G490600/TraesCS4A02G106300/TraesCS7D02G328500/TraesCS7A02G129500/TraesCS4A02G269700/TraesCS3D02G299700/TraesCS3B02G540200/TraesCS3A02G452800/TraesCS1A02G017300/TraesCS1A02G013900/TraesCS4B02G197900/TraesCS4A02G349700/TraesCS4A02G455900/TraesCS1D02G190000/…	78	TraesCS1B02G097400/TraesCS6A02G139100/TraesCS4D02G200700/TraesCS6B02G167600/TraesCS6A02G139000/TraesCS1B02G194300/TraesCS1B02G194600/TraesCS2B02G087400/TraesCS6B02G278100/TraesCS4A02G104300/TraesCS1D02G189600/TraesCS6B02G167400/TraesCS6D02G127800/TraesCS3B02G471500/TraesCS6A02G246400/TraesCS3D02G429700/TraesCS1A02G078800/TraesCS6D02G127700/TraesCS5D02G432700/TraesCS3A02G437400/TraesCS6D02G228800/…
osa00270	Cysteine and methionine metabolism - Oryza sativa japonica (Japanese rice) (RefSeq)	156/5280	329/15761	9.07e-08	2.18e-06	TraesCS7A02G350100/TraesCS2B02G091400/TraesCS2A02G396400/TraesCS6A02G248000/TraesCS5B02G022800/TraesCS4A02G256500/TraesCS6B02G276800/TraesCS4D02G095500/TraesCS4B02G242700/TraesCS2A02G508900/TraesCS7D02G328500/TraesCS5A02G024900/TraesCSU02G067700/TraesCS4A02G042700/TraesCS1A02G070500/TraesCS2D02G394200/TraesCS2B02G414800/TraesCS4A02G065100/TraesCS4D02G263500/TraesCS5A02G300400/TraesCS2A02G493600/T…	-/-/-/-/-/-/-/-/-/-/-/-/-/-/-/-/-/-/-/-/-/-/-/-/-/-/-/-/-/-/-/-/-/-/-/-/-/-/-/-/-/-/-/-/-/-/-/-/-/-/-/-/-/-/-/-/-/-/-/-/-/-/-/-/-/-/-/-/-/-/-/-/-/-/-/-/-/-/-/-/-/-/-/-/-/-/-/-/-/-/-/-/-/-/-/-/-/-/-/-/-/-/-/-/-/-/-/-/-/-/-/-/-/-/-/-/-/-/-/-/-/-/-/-/-/-/-/-/-/-/-/-/-/-/-/-/-/-/-/-/-/-/-/-/-/-/-/-/-/-/-/-/-/-/-/-	osa:4341195/osa:4328012/osa:4336750/osa:4337733/osa:4352833/osa:4333976/osa:4337733/osa:4349970/osa:4332095/osa:4337230/osa:4341195/osa:4352833/osa:4349970/osa:4331941/osa:4350712/osa:4336750/osa:4336750/osa:4332095/osa:4331941/osa:4335048/osa:4350455/osa:4337733/osa:4332095/osa:4352833/osa:4337230/osa:4352833/osa:4328012/osa:4337733/osa:4337733/osa:4350455/osa:4352833/osa:4328012/osa:4350455/osa…	156	94	TraesCS7A02G350100/TraesCS2B02G091400/TraesCS6A02G248000/TraesCS5B02G022800/TraesCS6B02G276800/TraesCS4B02G242700/TraesCS2A02G508900/TraesCS7D02G328500/TraesCS5A02G024900/TraesCS1A02G070500/TraesCS4A02G065100/TraesCS5A02G300400/TraesCS2A02G493600/TraesCS6A02G247900/TraesCS4D02G242100/TraesCS5D02G031300/TraesCS3A02G146800/TraesCS4B02G014700/TraesCS2D02G075200/TraesCS6B02G276700/TraesCS6D02G230000/…	62	TraesCS2A02G396400/TraesCS4A02G256500/TraesCS4D02G095500/TraesCSU02G067700/TraesCS4A02G042700/TraesCS2D02G394200/TraesCS2B02G414800/TraesCS4D02G263500/TraesCS5A02G398300/TraesCS1B02G117500/TraesCS6D02G319300/TraesCS4B02G058200/TraesCS1D02G289800/TraesCS1D02G098100/TraesCS1B02G300600/TraesCS7B02G444900/TraesCS4B02G263300/TraesCS1A02G089600/TraesCS5D02G407800/TraesCS6B02G249000/TraesCS4D02G058200/T…
osa04016	MAPK signaling pathway - plant - Oryza sativa japonica (Japanese rice) (RefSeq)	212/5280	486/15761	1.54e-06	3.08e-05	TraesCS6D02G048300/TraesCS1D02G249600/TraesCS3D02G260300/TraesCS7D02G161200/TraesCS5D02G447000/TraesCSU02G233000/TraesCS5B02G181500/TraesCS6B02G056800/TraesCS5A02G183300/TraesCS3D02G530800/TraesCS7B02G105300/TraesCS5B02G442800/TraesCS7B02G105100/TraesCS3B02G255400/TraesCS7D02G201300/TraesCS7D02G201400/TraesCS5A02G439900/TraesCS1A02G250000/TraesCS2A02G396400/TraesCS5A02G499900/TraesCS3A02G260200/T…	-/-/-/-/-/-/-/-/-/-/-/-/-/-/-/-/-/-/-/-/-/-/-/-/-/-/-/-/-/-/-/-/-/-/-/-/-/-/-/-/-/-/-/-/-/-/-/-/-/-/-/-/-/-/-/-/-/-/-/-/-/-/-/-/-/-/-/-/-/-/-/-/-/-/-/-/-/-/-/-/-/-/-/-/-/-/-/-/-/-/-/-/-/-/-/-/-/-/-/-/-/-/-/-/-/-/-/-/-/-/-/-/-/-/-/-/-/-/-/-/-/-/-/-/-/-/-/-/-/-/-/-/-/-/-/-/-/-/-/-/-/-/-/-/-/-/-/-/-/-/-/-/-/-/-/-/-/-/-/-/-/-/-/-/-/-/-/-/-/-/-/-/-/-/-/-/-/-/-/-/-/-/-/-/-/-/-/-/-/-/-/-/-/-/-/-/-/-/-/-…	osa:4328073/osa:4338718/osa:4342114/osa:4325424/osa:4342317/osa:4342317/osa:4325424/osa:4328073/osa:4325424/osa:4342317/osa:4348237/osa:4342317/osa:4348237/osa:4326683/osa:4348237/osa:4348237/osa:4342317/osa:4338718/osa:4336750/osa:4326027/osa:4342114/osa:4342017/osa:4342017/osa:4342017/osa:4349267/osa:4348237/osa:4328647/osa:4336750/osa:4336750/osa:4326027/osa:4349267/osa:4333435/osa:4343944/osa…	212	93	TraesCS6D02G048300/TraesCS1D02G249600/TraesCS3D02G260300/TraesCS7D02G161200/TraesCS5D02G447000/TraesCSU02G233000/TraesCS5B02G181500/TraesCS6B02G056800/TraesCS5A02G183300/TraesCS3D02G530800/TraesCS7B02G105300/TraesCS5B02G442800/TraesCS7B02G105100/TraesCS7D02G201300/TraesCS7D02G201400/TraesCS5A02G439900/TraesCS1A02G250000/TraesCS3A02G260200/TraesCS1A02G203700/TraesCS7B02G105200/TraesCS1D02G207100/T…	119	TraesCS3B02G255400/TraesCS2A02G396400/TraesCS5A02G499900/TraesCS7D02G403700/TraesCS7A02G410700/TraesCS7B02G309900/TraesCS7A02G377500/TraesCS2D02G394200/TraesCS2B02G414800/TraesCS5A02G301700/TraesCS4B02G079300/TraesCS2B02G189600/TraesCS3D02G227400/TraesCS5D02G306400/TraesCS2D02G170700/TraesCS4B02G327800/TraesCS7D02G373800/TraesCS5B02G265400/TraesCS7B02G104900/TraesCS2B02G411500/TraesCS5B02G299000/…
osa00945	Stilbenoid, diarylheptanoid and gingerol biosynthesis - Oryza sativa japonica (Japanese rice) (RefSeq)	26/5280	37/15761	5.24e-06	8.99e-05	TraesCS2B02G182500/TraesCS2A02G354500/TraesCS2D02G354300/TraesCS7B02G299500/TraesCS2D02G162800/TraesCS3B02G375100/TraesCS6B02G327900/TraesCS3D02G336900/TraesCS3D02G136900/TraesCS2B02G374600/TraesCS3B02G154000/TraesCS7B02G027200/TraesCS6A02G298400/TraesCS3D02G325300/TraesCS6D02G203000/TraesCS3A02G136100/TraesCS7A02G398900/TraesCS3A02G342900/TraesCS4B02G365100/TraesCS7A02G127600/TraesCS3B02G361900/…	-/-/-/-/-/-/-/-/-/-/-/-/-/-/-/-/-/-/-/-/-/-/-/-/-/-	osa:4329329/osa:4336306/osa:4336306/osa:4329329/osa:4329329/osa:4338409/osa:4342896/osa:4338409/osa:4338409/osa:4336306/osa:4338409/osa:4340240/osa:4342896/osa:4339188/osa:4329959/osa:4338409/osa:4329329/osa:4338409/osa:4338409/osa:4340240/osa:4339188/osa:4329329/osa:4329959/osa:4329959/osa:4339188/osa:4339188	26	23	TraesCS2B02G182500/TraesCS2A02G354500/TraesCS2D02G354300/TraesCS7B02G299500/TraesCS2D02G162800/TraesCS3B02G375100/TraesCS6B02G327900/TraesCS3D02G336900/TraesCS3D02G136900/TraesCS2B02G374600/TraesCS3B02G154000/TraesCS7B02G027200/TraesCS6A02G298400/TraesCS3D02G325300/TraesCS3A02G136100/TraesCS7A02G398900/TraesCS3A02G342900/TraesCS4B02G365100/TraesCS7A02G127600/TraesCS3B02G361900/TraesCS7D02G393100/…	3	TraesCS6D02G203000/TraesCS6A02G232200/TraesCS6B02G249400
osa00591	Linoleic acid metabolism - Oryza sativa japonica (Japanese rice) (RefSeq)	33/5280	53/15761	1.67e-05	0.000250253	TraesCS7D02G244800/TraesCS5A02G378800/TraesCS7B02G145200/TraesCS2B02G333600/TraesCS7A02G246200/TraesCS2D02G313400/TraesCS2A02G525500/TraesCS4B02G037700/TraesCS4A02G009400/TraesCS4B02G043300/TraesCS4D02G040800/TraesCS1D02G215800/novel.7341/TraesCS6A02G181200/TraesCS3D02G298200/TraesCS2A02G315100/TraesCS5A02G465200/TraesCS1B02G226400/TraesCS5B02G477000/TraesCS5B02G382400/TraesCS5A02G110500/TraesCS3…	-/-/-/-/-/-/-/-/-/-/-/-/-/-/-/-/-/-/-/-/-/-/-/-/-/-/-/-/-/-/-/-/-	osa:4345994/osa:4334049/osa:4345994/osa:4331824/osa:4345994/osa:4331824/osa:4333818/osa:4333821/osa:4331824/osa:4333862/osa:4333862/osa:4338358/osa:4333823/osa:4333823/osa:4327023/osa:4331824/osa:4334536/osa:4338358/osa:4334536/osa:4334049/osa:4333823/osa:4327023/osa:4333821/osa:4338358/osa:4333823/osa:4331824/osa:4333862/osa:4334049/osa:4333823/osa:4334049/osa:4333821/osa:4327023/osa:4334536	33	13	TraesCS7D02G244800/TraesCS7B02G145200/TraesCS7A02G246200/TraesCS2A02G525500/TraesCS4A02G009400/novel.7341/TraesCS6A02G181200/TraesCS3D02G298200/TraesCS5A02G110500/TraesCS3A02G303600/TraesCS4D02G035100/TraesCS4D02G294100/TraesCS3B02G332700	20	TraesCS5A02G378800/TraesCS2B02G333600/TraesCS2D02G313400/TraesCS4B02G037700/TraesCS4B02G043300/TraesCS4D02G040800/TraesCS1D02G215800/TraesCS2A02G315100/TraesCS5A02G465200/TraesCS1B02G226400/TraesCS5B02G477000/TraesCS5B02G382400/TraesCS4D02G035200/TraesCS1A02G212900/TraesCS4A02G270800/TraesCS5A02G378900/TraesCS3B02G605700/TraesCS5B02G382600/TraesCS2B02G555400/TraesCS5D02G477800
osa00051	Fructose and mannose metabolism - Oryza sativa japonica (Japanese rice) (RefSeq)	87/5280	188/15761	0.000173721	0.00217337	TraesCS4D02G107400/TraesCS4A02G206400/TraesCS3A02G274200/TraesCS7B02G167500/TraesCS3B02G392000/TraesCS3D02G273400/TraesCS3A02G359400/TraesCS4B02G109900/TraesCS4A02G094000/TraesCS4D02G150300/TraesCS1A02G122800/TraesCS4B02G210300/TraesCS3A02G073300/TraesCS3D02G026400/TraesCS3D02G278000/TraesCS7A02G078000/TraesCS3B02G307900/TraesCS3A02G020300/TraesCS3B02G087400/TraesCS3B02G422900/TraesCS3A02G400000/…	-/-/-/-/-/-/-/-/-/-/-/-/-/-/-/-/-/-/-/-/-/-/-/-/-/-/-/-/-/-/-/-/-/-/-/-/-/-/-/-/-/-/-/-/-/-/-/-/-/-/-/-/-/-/-/-/-/-/-/-/-/-/-/-/-/-/-/-/-/-/-/-/-/-/-/-/-/-/FBP/-/-/-/-/-/-/-/-	osa:4349897/osa:4349897/osa:4326178/osa:4346217/osa:4327400/osa:4326178/osa:4327400/osa:4349897/osa:4332373/osa:4325991/osa:4338010/osa:4332373/osa:4325211/osa:4326074/osa:4339369/osa:4340050/osa:4326178/osa:4326074/osa:4325211/osa:4325027/osa:4324962/osa:4324962/osa:4336113/osa:4340050/osa:4332373/osa:4334653/osa:4349897/osa:4325211/osa:4324962/osa:4340050/osa:4325027/osa:4339369/osa:4349897/osa…	87	29	TraesCS3A02G274200/TraesCS3D02G273400/TraesCS3D02G026400/TraesCS7A02G078000/TraesCS3B02G307900/TraesCS3A02G020300/TraesCS2B02G350500/TraesCS7D02G073400/TraesCS4A02G368600/TraesCS5A02G286200/TraesCS4A02G376500/TraesCS7D02G315500/TraesCS1B02G283600/TraesCS2A02G331700/TraesCS5D02G293800/TraesCS3B02G395400/TraesCS3B02G269200/TraesCS1A02G273900/TraesCS7B02G366200/TraesCS4B02G239500/TraesCS1D02G274000/…	58	TraesCS4D02G107400/TraesCS4A02G206400/TraesCS7B02G167500/TraesCS3B02G392000/TraesCS3A02G359400/TraesCS4B02G109900/TraesCS4A02G094000/TraesCS4D02G150300/TraesCS1A02G122800/TraesCS4B02G210300/TraesCS3A02G073300/TraesCS3D02G278000/TraesCS3B02G087400/TraesCS3B02G422900/TraesCS3A02G400000/TraesCS3B02G433000/TraesCS4D02G211100/TraesCS5B02G115300/TraesCS3D02G073000/TraesCS3B02G423200/TraesCS3B02G311900/…
osa00904	Diterpenoid biosynthesis - Oryza sativa japonica (Japanese rice) (RefSeq)	55/5280	109/15761	0.000181115	0.00217337	TraesCS2B02G445600/TraesCSU02G008800/TraesCSU02G009100/TraesCS2B02G445200/TraesCS2A02G027700/TraesCS2D02G029700/TraesCS2D02G029600/TraesCS2B02G445500/TraesCS2A02G027800/TraesCS2D02G030000/TraesCSU02G008900/TraesCSU02G008700/TraesCS2B02G445300/TraesCS2B02G445100/TraesCS2D02G029900/TraesCS2A02G027400/TraesCS2B02G445400/TraesCS2D02G030100/TraesCS2A02G027600/TraesCS2D02G029500/TraesCS1B02G347600/Trae…	-/-/-/-/-/-/-/-/-/-/-/-/-/-/-/-/-/-/-/-/-/-/-/-/-/-/-/-/-/-/-/-/-/-/-/-/-/-/-/-/-/-/-/-/-/-/-/-/-/-/-/-/-/-/-	osa:4335096/osa:4335096/osa:4335096/osa:4336960/osa:4335096/osa:4335096/osa:4335090/osa:4335090/osa:4335090/osa:4335096/osa:4335096/osa:4335094/osa:4341347/osa:4336960/osa:4335096/osa:4335096/osa:4341347/osa:4335094/osa:4335094/osa:4335096/osa:4325145/osa:4335090/osa:4335096/osa:4325145/osa:4335094/osa:4325145/osa:4336960/osa:4335090/osa:4335094/osa:4325145/osa:4335094/osa:4325145/osa:4336959/osa…	55	34	TraesCS2B02G445600/TraesCSU02G008800/TraesCSU02G009100/TraesCS2B02G445200/TraesCS2A02G027700/TraesCS2D02G029700/TraesCS2D02G029600/TraesCS2B02G445500/TraesCS2A02G027800/TraesCS2D02G030000/TraesCSU02G008900/TraesCSU02G008700/TraesCS2B02G445300/TraesCS2B02G445100/TraesCS2D02G029900/TraesCS2A02G027400/TraesCS2B02G445400/TraesCS2D02G030100/TraesCS2A02G027600/TraesCS2D02G029500/TraesCS2A02G027200/Trae…	21	TraesCS1B02G347600/TraesCS3D02G293800/TraesCS1A02G334400/TraesCS6B02G034000/TraesCS2D02G030200/TraesCS3B02G328700/TraesCS2A02G028100/TraesCS1D02G336900/TraesCS2A02G425500/TraesCS2A02G379000/TraesCS3D02G149600/TraesCS6D02G213100/TraesCS6A02G221900/TraesCS1B02G145600/TraesCS4D02G276700/TraesCS6B02G259200/TraesCS3B02G141800/TraesCS1D02G127000/TraesCS2D02G427200/TraesCS2A02G425200/TraesCS2B02G570800
osa00010	Glycolysis / Gluconeogenesis - Oryza sativa japonica (Japanese rice) (RefSeq)	164/5280	391/15761	0.000256957	0.00257916	TraesCS4D02G103100/TraesCS4D02G107400/TraesCS4A02G206400/TraesCS2B02G091400/TraesCS1D02G376300/TraesCS4A02G202200/TraesCS2B02G189700/TraesCS4B02G305600/TraesCS6D02G148700/TraesCS4D02G103300/TraesCS3B02G392000/TraesCS4A02G373800/TraesCS2D02G075200/TraesCS3A02G359400/TraesCS1D02G052200/TraesCS6B02G116700/TraesCS6A02G234500/TraesCS4B02G109900/TraesCS7A02G473900/TraesCS6D02G217000/TraesCS2B02G341200/…	-/-/-/-/-/-/-/-/-/-/-/-/-/-/-/-/-/-/-/-/-/-/-/-/-/-/-/-/-/-/-/-/-/-/-/-/-/-/-/-/-/-/-/-/-/-/-/-/-/-/-/-/-/-/-/-/-/-/-/-/-/-/-/-/-/-/-/-/-/-/-/-/-/-/-/-/-/-/-/-/-/-/-/-/-/-/-/-/-/-/-/-/-/-/-/-/-/-/-/-/-/-/-/-/-/-/-/-/-/-/-/-/-/-/-/-/-/-/-/-/-/-/-/-/-/-/-/-/-/-/-/-/-/-/-/-/-/-/-/-/-/-/-/-/-/-/-/-/-/-/-/-/-/-/FBP/-/-/-/-/-/-/-/-/-	osa:4350054/osa:4349897/osa:4349897/osa:4328012/osa:4350054/osa:4350054/osa:4343942/osa:4331893/osa:4341792/osa:4350054/osa:4327400/osa:4340042/osa:4328012/osa:4327400/osa:4348152/osa:4328012/osa:4330090/osa:4349897/osa:4341792/osa:4330090/osa:4336037/osa:4338010/osa:4332519/osa:4350054/osa:4325211/osa:4348152/osa:4330747/osa:4340640/osa:4326074/osa:4339369/osa:4350054/osa:4341792/osa:4331893/osa…	164	47	TraesCS2B02G091400/TraesCS4B02G305600/TraesCS2D02G075200/TraesCS6B02G116700/TraesCS6A02G234500/TraesCS7A02G473900/TraesCS6D02G217000/TraesCS2B02G341200/TraesCS7D02G199900/TraesCS3D02G026400/TraesCS4D02G303800/TraesCS3A02G020300/TraesCS4A02G406200/TraesCS2A02G076600/TraesCS2B02G350500/TraesCS7A02G238900/TraesCS6B02G263200/TraesCS4A02G083900/TraesCS5B02G195500/TraesCS5D02G202900/TraesCS7B02G116800/…	117	TraesCS4D02G103100/TraesCS4D02G107400/TraesCS4A02G206400/TraesCS1D02G376300/TraesCS4A02G202200/TraesCS2B02G189700/TraesCS6D02G148700/TraesCS4D02G103300/TraesCS3B02G392000/TraesCS4A02G373800/TraesCS3A02G359400/TraesCS1D02G052200/TraesCS4B02G109900/TraesCS1A02G122800/TraesCS4B02G193200/TraesCS4A02G202300/TraesCS3A02G073300/TraesCS1B02G066400/TraesCS7B02G086800/TraesCS3D02G278000/TraesCS5D02G196300/…
osa00360	Phenylalanine metabolism - Oryza sativa japonica (Japanese rice) (RefSeq)	74/5280	157/15761	0.000257916	0.00257916	TraesCS2D02G075000/TraesCS1A02G070500/TraesCS2B02G035200/TraesCS2D02G518300/TraesCS2B02G091300/TraesCS1D02G103500/TraesCS6D02G319300/TraesCS1B02G048300/TraesCS1B02G122800/TraesCS1D02G270500/TraesCS1A02G094900/TraesCS1D02G039400/TraesCS1B02G280600/TraesCS7D02G383500/TraesCS1D02G289800/TraesCS1A02G270300/TraesCS1B02G300600/TraesCS2B02G398200/TraesCS1D02G052500/TraesCS2D02G218700/TraesCS2D02G026300/…	-/-/-/-/-/-/-/-/-/-/-/-/-/-/-/-/-/-/-/-/-/-/-/-/-/-/-/-/-/-/-/-/-/-/-/-/-/-/-/-/-/-/-/-/-/-/-/-/-/-/-/-/-/-/-/-/-/-/-/-/-/-/-/-/-/-/-/-/-/-/-/-/-/-	osa:4335335/osa:4350712/osa:4335106/osa:4344636/osa:4335335/osa:4336415/osa:4329098/osa:4336415/osa:4336415/osa:4324941/osa:4336415/osa:4336415/osa:4324941/osa:4344636/osa:4329101/osa:4324941/osa:4329101/osa:4336415/osa:4344636/osa:4336415/osa:4335106/osa:4336415/osa:4336415/osa:4336415/osa:4336415/osa:4325621/osa:4328425/osa:4336415/osa:4336415/osa:4336153/osa:4336415/osa:4336415/osa:4336415/osa…	74	29	TraesCS2D02G075000/TraesCS1A02G070500/TraesCS2B02G035200/TraesCS2D02G518300/TraesCS2B02G091300/TraesCS1D02G270500/TraesCS1B02G280600/TraesCS7D02G383500/TraesCS1A02G270300/TraesCS1D02G052500/TraesCS2D02G026300/TraesCS2A02G381000/TraesCS6B02G169700/TraesCS2B02G545300/TraesCS7A02G059500/TraesCS1A02G050200/TraesCS2A02G064000/TraesCS6A02G223000/TraesCS3D02G364700/TraesCS6D02G155500/TraesCS6A02G222700/…	45	TraesCS1D02G103500/TraesCS6D02G319300/TraesCS1B02G048300/TraesCS1B02G122800/TraesCS1A02G094900/TraesCS1D02G039400/TraesCS1D02G289800/TraesCS1B02G300600/TraesCS2B02G398200/TraesCS2D02G218700/TraesCS5B02G468300/TraesCS2B02G398000/TraesCS2D02G204700/TraesCS3A02G305400/TraesCS1B02G048200/TraesCS2A02G196700/TraesCS2D02G335300/TraesCS1D02G039500/TraesCS2D02G204400/TraesCS2B02G398400/TraesCS1A02G291200/…
osa00592	alpha-Linolenic acid metabolism - Oryza sativa japonica (Japanese rice) (RefSeq)	71/5280	150/15761	0.000291139	0.00268744	TraesCS7D02G244800/TraesCS4D02G103100/TraesCS1D02G376300/TraesCS4A02G202200/TraesCS7B02G145200/TraesCS2B02G333600/TraesCS7A02G246200/TraesCS4D02G103300/TraesCS7A02G174700/TraesCS2D02G313400/TraesCS1A02G015800/TraesCS7B02G079500/TraesCS7D02G175900/TraesCS5B02G408000/TraesCS4A02G009400/TraesCS5D02G413200/TraesCS4A02G202300/TraesCS6B02G213300/TraesCS7B02G079400/TraesCS5D02G196300/TraesCS5A02G403200/…	-/-/-/-/-/-/-/-/-/-/-/-/-/-/-/-/-/-/-/-/-/-/-/-/-/-/-/-/-/-/-/-/-/-/-/-/-/-/-/-/-/-/-/-/-/-/-/-/-/-/-/-/-/-/-/-/-/-/-/-/-/-/-/-/-/-/-/-/-/-/-	osa:4345994/osa:4350054/osa:4350054/osa:4350054/osa:4345994/osa:4331824/osa:4345994/osa:4350054/osa:4340490/osa:4331824/osa:4340486/osa:4340490/osa:4340490/osa:4334233/osa:4331824/osa:4334233/osa:4350054/osa:4328743/osa:4340490/osa:4350054/osa:4334233/osa:4352160/osa:4333862/osa:4350054/osa:4350054/osa:4340490/osa:4340490/osa:4340490/osa:4333862/osa:4340490/osa:4350053/osa:4328743/osa:4338358/osa…	71	26	TraesCS7D02G244800/TraesCS7B02G145200/TraesCS7A02G246200/TraesCS1A02G015800/TraesCS4A02G009400/TraesCS3B02G549200/TraesCS1D02G219500/TraesCS4B02G356100/TraesCS3B02G549000/TraesCS3D02G298200/TraesCS2B02G328100/TraesCS1A02G217700/TraesCS2B02G328200/TraesCS7D02G405500/TraesCS2A02G311200/TraesCS1B02G231000/TraesCS6D02G302300/TraesCS3A02G303600/TraesCS2D02G309400/TraesCS6A02G334800/TraesCS4D02G349500/…	45	TraesCS4D02G103100/TraesCS1D02G376300/TraesCS4A02G202200/TraesCS2B02G333600/TraesCS4D02G103300/TraesCS7A02G174700/TraesCS2D02G313400/TraesCS7B02G079500/TraesCS7D02G175900/TraesCS5B02G408000/TraesCS5D02G413200/TraesCS4A02G202300/TraesCS6B02G213300/TraesCS7B02G079400/TraesCS5D02G196300/TraesCS5A02G403200/TraesCS4B02G043300/TraesCS4B02G106400/TraesCS1A02G370100/TraesCS7D02G176000/TraesCS4D02G040800/…
osa00905	Brassinosteroid biosynthesis - Oryza sativa japonica (Japanese rice) (RefSeq)	30/5280	53/15761	0.000452335	0.00387716	TraesCS2A02G013000/TraesCS2A02G013200/TraesCS2B02G004500/TraesCS7B02G254100/TraesCS7A02G373100/TraesCS2A02G013500/TraesCS6A02G177300/TraesCS2D02G142600/TraesCS7D02G350000/TraesCS2B02G592400/TraesCS6D02G166900/TraesCS5D02G217400/TraesCS4A02G078000/TraesCS2D02G014700/TraesCS5B02G209100/TraesCS6B02G207300/TraesCS5B02G209200/TraesCS5A02G214800/TraesCS2B02G163900/TraesCS3A02G103800/TraesCS5A02G214600/…	-/-/-/-/-/-/-/-/-/-/-/-/-/-/-/-/-/-/-/-/-/-/-/-/-/-/-/-/-/-	osa:4333399/osa:4333399/osa:4333399/osa:4341450/osa:4341450/osa:4333399/osa:9268939/osa:4344107/osa:4341450/osa:4347176/osa:9268939/osa:4347176/osa:4332134/osa:4333399/osa:4347176/osa:9268939/osa:4347176/osa:4347176/osa:4344107/osa:4327329/osa:4347176/osa:4333399/osa:4333399/osa:4347176/osa:4347176/osa:4347176/osa:4347176/osa:4347176/osa:4344107/osa:4332134	30	9	TraesCS2A02G013000/TraesCS2A02G013200/TraesCS2B02G004500/TraesCS2A02G013500/TraesCS2D02G014700/TraesCS3A02G103800/TraesCS2D02G014400/TraesCS2D02G014200/TraesCS2A02G428200	21	TraesCS7B02G254100/TraesCS7A02G373100/TraesCS6A02G177300/TraesCS2D02G142600/TraesCS7D02G350000/TraesCS2B02G592400/TraesCS6D02G166900/TraesCS5D02G217400/TraesCS4A02G078000/TraesCS5B02G209100/TraesCS6B02G207300/TraesCS5B02G209200/TraesCS5A02G214800/TraesCS2B02G163900/TraesCS5A02G214600/TraesCS5A02G207700/TraesCS2B02G448700/TraesCS5D02G217200/TraesCS2A02G591400/TraesCS2A02G139900/TraesCS4D02G235200
osa00030	Pentose phosphate pathway - Oryza sativa japonica (Japanese rice) (RefSeq)	71/5280	154/15761	0.000745242	0.00566368	TraesCS4D02G107400/TraesCS4A02G206400/TraesCS4A02G455900/TraesCS4B02G109900/TraesCS6B02G084400/TraesCS1B02G373600/TraesCS2B02G362700/TraesCS3D02G026400/TraesCS7D02G297600/TraesCS3D02G278000/TraesCS3A02G020300/TraesCS2D02G073900/TraesCS3B02G422900/TraesCS2D02G197300/TraesCS2B02G350500/TraesCSU02G063400/TraesCS2D02G182700/TraesCS5B02G115300/TraesCS6D02G061600/TraesCS6A02G063200/TraesCS2A02G175400/T…	-/-/-/-/-/-/-/-/-/-/-/-/-/-/-/-/-/-/-/-/-/-/-/-/-/-/-/-/-/-/-/-/-/-/-/-/-/-/-/-/-/-/-/-/-/-/-/-/-/-/-/-/-/-/-/-/-/-/-/-/-/-/-/-/-/-/FBP/-/-/-/-	osa:4349897/osa:4349897/osa:4339892/osa:4349897/osa:4342543/osa:4350528/osa:4336209/osa:4326074/osa:4344683/osa:4339369/osa:4326074/osa:4335330/osa:4325027/osa:4345685/osa:4336113/osa:4340025/osa:4333117/osa:4349897/osa:4342543/osa:4342543/osa:4333117/osa:4340025/osa:4339892/osa:4325027/osa:4339369/osa:4349897/osa:4325071/osa:4347311/osa:4339369/osa:4336113/osa:4345338/osa:4340643/osa:4339369/osa…	71	31	TraesCS4A02G455900/TraesCS6B02G084400/TraesCS2B02G362700/TraesCS3D02G026400/TraesCS3A02G020300/TraesCS2D02G073900/TraesCS2B02G350500/TraesCSU02G063400/TraesCS2D02G182700/TraesCS6D02G061600/TraesCS6A02G063200/TraesCS2A02G175400/TraesCS7D02G066500/TraesCS7A02G092300/TraesCS1B02G283600/TraesCS2A02G331700/TraesCS4D02G180300/TraesCS4D02G283800/TraesCS2A02G320400/TraesCS3D02G491400/TraesCS1A02G273900/T…	40	TraesCS4D02G107400/TraesCS4A02G206400/TraesCS4B02G109900/TraesCS1B02G373600/TraesCS7D02G297600/TraesCS3D02G278000/TraesCS3B02G422900/TraesCS2D02G197300/TraesCS5B02G115300/TraesCS3B02G423200/TraesCS3B02G311900/TraesCS5A02G108000/TraesCS5D02G253700/TraesCS3A02G277700/TraesCS5A02G072700/TraesCS7D02G200800/TraesCS1D02G346200/TraesCS5D02G122700/TraesCS1A02G344000/TraesCS7B02G202400/TraesCS5A02G247200/…
osa00520	Amino sugar and nucleotide sugar metabolism - Oryza sativa japonica (Japanese rice) (RefSeq)	163/5280	396/15761	0.000755158	0.00566368	TraesCS1D02G249600/TraesCS3D02G260300/TraesCSU02G026500/TraesCS1B02G065000/TraesCS1A02G250000/TraesCS6A02G077000/TraesCS3A02G260200/TraesCS1A02G203700/TraesCS2A02G040700/TraesCS1B02G064600/TraesCS2A02G350800/TraesCS2A02G058100/TraesCS2B02G369000/TraesCS1D02G207100/TraesCS6A02G071400/TraesCS5D02G288700/TraesCS1B02G368300/TraesCS4D02G206000/TraesCS4B02G205100/TraesCS3D02G260500/TraesCS1B02G260700/T…	-/-/-/-/-/-/-/-/-/-/-/-/-/-/-/-/-/-/-/-/-/-/-/-/-/-/-/-/-/-/-/-/-/-/-/-/-/-/-/-/-/-/-/-/-/-/-/-/-/-/-/-/-/-/-/-/-/-/-/-/-/-/-/-/-/-/-/-/-/-/-/-/-/-/-/-/-/-/-/-/-/-/-/-/-/-/-/-/-/-/-/-/-/-/-/-/-/-/-/-/-/-/-/-/-/-/-/-/-/-/-/-/-/-/-/-/-/-/-/-/-/-/-/-/-/-/-/-/-/-/-/-/-/-/-/-/-/-/-/-/-/-/-/-/-/-/-/-/-/-/-/-/-/-/-/-/-/-/-/-/-/-/-	osa:4338718/osa:4342114/osa:4340994/osa:4351194/osa:4338718/osa:4340994/osa:4342114/osa:4349267/osa:4351194/osa:4351194/osa:4336265/osa:4351194/osa:4336265/osa:4349267/osa:4350084/osa:4346094/osa:4351194/osa:4332425/osa:4332425/osa:4342114/osa:4338718/osa:4342114/osa:4327480/osa:4351194/osa:4332424/osa:4351194/osa:4336977/osa:4336265/osa:4338718/osa:4336265/osa:4332373/osa:4325991/osa:4327480/osa…	163	96	TraesCS1D02G249600/TraesCS3D02G260300/TraesCSU02G026500/TraesCS1B02G065000/TraesCS1A02G250000/TraesCS6A02G077000/TraesCS3A02G260200/TraesCS1A02G203700/TraesCS2A02G040700/TraesCS1B02G064600/TraesCS2A02G350800/TraesCS2A02G058100/TraesCS2B02G369000/TraesCS1D02G207100/TraesCS5D02G288700/TraesCS1B02G368300/TraesCS3D02G260500/TraesCS1B02G260700/TraesCS3B02G293200/TraesCS3B02G370400/TraesCS2D02G057000/T…	67	TraesCS6A02G071400/TraesCS4D02G206000/TraesCS4B02G205100/TraesCS2B02G442900/TraesCS4A02G094000/TraesCS4D02G150300/TraesCS4A02G099200/TraesCS1A02G122800/TraesCS4B02G210300/TraesCS5B02G315700/TraesCS2B02G451100/TraesCS3A02G400000/TraesCS4D02G142100/TraesCS3B02G433000/TraesCS4D02G211100/TraesCS4D02G179500/TraesCS2A02G430500/TraesCS5D02G188200/TraesCS1A02G045400/TraesCS5A02G302400/TraesCS1D02G207000/…
osa00195	Photosynthesis - Oryza sativa japonica (Japanese rice) (RefSeq)	71/5280	155/15761	0.000929868	0.00656377	TraesCS3A02G381000/TraesCS3B02G061700/TraesCS3D02G374200/TraesCS2A02G252600/TraesCS3B02G413700/TraesCS3A02G052700/TraesCS7D02G000300/TraesCS1D02G400100/TraesCS1A02G392000/TraesCS2B02G272300/TraesCS2D02G253200/TraesCS6A02G358100/TraesCS7A02G325400/TraesCS5B02G256400/TraesCS7D02G311300/TraesCS2A02G207900/TraesCS6B02G390600/TraesCS2A02G114400/TraesCS5D02G496400/TraesCS6D02G012200/TraesCS3D02G051800/…	-/-/-/-/-/-/-/-/-/-/-/-/PETF/-/-/-/-/-/-/-/-/-/-/-/-/-/-/petC/-/-/-/-/-/-/-/-/-/-/-/-/-/-/-/-/-/-/-/-/-/-/-/-/-/-/-/-/-/-/-/-/-/-/-/-/-/-/PETF/-/-/-/-	osa:4324933/osa:4352085/osa:4324933/osa:4342404/osa:4324933/osa:4352085/osa:4339833/osa:4339593/osa:4339593/osa:4342404/osa:4342404/osa:4344899/osa:4344439/osa:4347395/osa:4344539/osa:4343570/osa:4344899/osa:4351694/osa:4343070/osa:4339874/osa:4352085/osa:4342395/osa:4339874/osa:4343070/osa:4324479/osa:4339593/osa:4339833/osa:4343570/osa:4344899/osa:4351694/osa:4344539/osa:4339874/osa:4326537/osa…	71	1	TraesCS4D02G031100	70	TraesCS3A02G381000/TraesCS3B02G061700/TraesCS3D02G374200/TraesCS2A02G252600/TraesCS3B02G413700/TraesCS3A02G052700/TraesCS7D02G000300/TraesCS1D02G400100/TraesCS1A02G392000/TraesCS2B02G272300/TraesCS2D02G253200/TraesCS6A02G358100/TraesCS7A02G325400/TraesCS5B02G256400/TraesCS7D02G311300/TraesCS2A02G207900/TraesCS6B02G390600/TraesCS2A02G114400/TraesCS5D02G496400/TraesCS6D02G012200/TraesCS3D02G051800/…
osa00260	Glycine, serine and threonine metabolism - Oryza sativa japonica (Japanese rice) (RefSeq)	87/5280	198/15761	0.00134258	0.00895051	TraesCS7A02G392800/TraesCS2D02G075000/TraesCS7D02G388400/TraesCS2A02G493700/TraesCS7B02G294800/TraesCS2A02G508900/TraesCS7B02G148000/TraesCS2D02G493600/TraesCS1B02G463100/TraesCS1D02G437700/TraesCS2B02G521700/TraesCS5B02G275600/TraesCS3A02G146800/TraesCS2B02G091300/TraesCS6A02G312200/TraesCS5A02G398300/TraesCS7B02G086800/TraesCS1D02G222600/TraesCS5D02G283600/TraesCS5B02G275700/TraesCS1A02G428400/…	-/-/-/-/-/-/-/-/-/-/-/-/-/-/-/-/-/-/-/-/-/-/-/-/-/-/-/-/-/-/-/-/-/-/-/-/-/-/-/-/-/-/-/-/-/-/-/-/-/-/-/-/-/-/-/-/-/-/-/-/-/-/-/-/-/-/-/-/-/-/-/-/-/-/-/-/-/-/-/-/-/-/-/-/-/-/-	osa:4344612/osa:4335335/osa:4344612/osa:4352058/osa:4344612/osa:4337230/osa:4345962/osa:4352058/osa:4342571/osa:4342571/osa:4352058/osa:4352447/osa:4337230/osa:4335335/osa:4349114/osa:4334188/osa:4330747/osa:4341713/osa:4352447/osa:4352447/osa:4342571/osa:4330747/osa:4350964/osa:4334048/osa:4334916/osa:4349114/osa:4327981/osa:4344612/osa:4334188/osa:4330747/osa:4334916/osa:4339095/osa:4332728/osa…	87	53	TraesCS7A02G392800/TraesCS2D02G075000/TraesCS7D02G388400/TraesCS2A02G493700/TraesCS7B02G294800/TraesCS2A02G508900/TraesCS2D02G493600/TraesCS1B02G463100/TraesCS1D02G437700/TraesCS2B02G521700/TraesCS3A02G146800/TraesCS2B02G091300/TraesCS1D02G222600/TraesCS5B02G275700/TraesCS1A02G428400/TraesCS7B02G073600/TraesCS4D02G068100/TraesCS2B02G047900/TraesCS7D02G305300/TraesCS2A02G028600/TraesCS1A02G299100/…	34	TraesCS7B02G148000/TraesCS5B02G275600/TraesCS6A02G312200/TraesCS5A02G398300/TraesCS7B02G086800/TraesCS5D02G283600/TraesCS6D02G281900/TraesCS6D02G291600/TraesCS6B02G004400/TraesCS5D02G407800/TraesCS6B02G331600/TraesCS4B02G172700/TraesCS2D02G335300/TraesCS6D02G001700/TraesCS2B02G354400/TraesCS4A02G020900/TraesCS4A02G015900/TraesCS4B02G354200/TraesCS2A02G261600/TraesCS4D02G174700/TraesCS6B02G342400/…
osa00941	Flavonoid biosynthesis - Oryza sativa japonica (Japanese rice) (RefSeq)	59/5280	130/15761	0.00310914	0.0196367	TraesCS2B02G182500/TraesCS2A02G354500/TraesCS5D02G489000/TraesCS2D02G354300/TraesCS7B02G299500/TraesCS2D02G162800/TraesCS1A02G442300/TraesCS3B02G375100/TraesCS3D02G336900/TraesCS3D02G136900/TraesCS2B02G374600/TraesCS3B02G154000/TraesCS7B02G027200/TraesCS5D02G488700/TraesCS3D02G325300/TraesCS6D02G203000/TraesCS2D02G043500/TraesCS2D02G500300/TraesCS3A02G136100/TraesCS7D02G036900/TraesCS6A02G331400/…	-/-/-/-/-/-/-/-/-/-/-/-/-/-/-/-/-/-/-/-/-/-/-/-/-/-/-/-/-/-/-/-/-/-/-/-/-/-/-/-/-/-/-/-/-/-/-/-/-/-/-/-/-/-/-/-/-/-/-	osa:4329329/osa:4336306/osa:4334588/osa:4336306/osa:4329329/osa:4329329/osa:4348304/osa:4338409/osa:4338409/osa:4338409/osa:4336306/osa:4338409/osa:4340240/osa:4350636/osa:4339188/osa:4329959/osa:4334886/osa:4337100/osa:4338409/osa:4348304/osa:4330843/osa:4348304/osa:4329329/osa:4338409/osa:4348304/osa:4338409/osa:4348304/osa:4340240/osa:4348304/osa:4349607/osa:4337100/osa:4348304/osa:4339188/osa…	59	46	TraesCS2B02G182500/TraesCS2A02G354500/TraesCS5D02G489000/TraesCS2D02G354300/TraesCS7B02G299500/TraesCS2D02G162800/TraesCS1A02G442300/TraesCS3B02G375100/TraesCS3D02G336900/TraesCS3D02G136900/TraesCS2B02G374600/TraesCS3B02G154000/TraesCS7B02G027200/TraesCS5D02G488700/TraesCS3D02G325300/TraesCS2D02G043500/TraesCS2D02G500300/TraesCS3A02G136100/TraesCS7D02G036900/TraesCS6A02G331400/TraesCS6A02G005400/…	13	TraesCS6D02G203000/TraesCS2B02G531600/TraesCS2D02G504100/TraesCS2A02G579300/TraesCS2A02G579400/TraesCS6A02G232200/TraesCS2A02G579200/TraesCS6B02G249400/TraesCS5A02G475600/TraesCS3A02G226600/TraesCS2A02G482300/TraesCS5A02G518800/TraesCS2A02G579600
osa00910	Nitrogen metabolism - Oryza sativa japonica (Japanese rice) (RefSeq)	61/5280	138/15761	0.00553566	0.033214	TraesCS7B02G455700/TraesCS7D02G523800/TraesCS7A02G537500/TraesCS7D02G523900/TraesCS6D02G037900/TraesCS4A02G388700/TraesCS6D02G038100/TraesCS7D02G085200/TraesCS2A02G500400/TraesCS6B02G044400/TraesCS7A02G537600/TraesCS7D02G085000/TraesCS7B02G455800/TraesCS6A02G032900/TraesCS7A02G089500/TraesCS3D02G266400/TraesCS4A02G266900/TraesCS6B02G046500/TraesCS6A02G326200/TraesCS3D02G300700/TraesCS2B02G528300/…	-/-/-/-/-/-/-/-/-/-/-/-/-/-/-/-/-/-/-/-/-/-/-/-/-/-/-/-/-/-/-/-/-/-/-/-/-/-/-/-/-/-/-/-/-/-/-/-/-/-/-/-/-/-/-/-/-/-/-/-/-	osa:4345604/osa:4345604/osa:4345604/osa:4345604/osa:4328052/osa:4345604/osa:4328052/osa:4345604/osa:4337272/osa:4328052/osa:4345604/osa:4345604/osa:4345604/osa:4328052/osa:4345604/osa:4324398/osa:4333896/osa:4328052/osa:4330867/osa:4326894/osa:4337272/osa:4330076/osa:4328052/osa:4328052/osa:4328052/osa:4337272/osa:4345795/osa:4324398/osa:4345604/osa:4326894/osa:4330649/osa:4326583/osa:4334405/osa…	61	42	TraesCS7B02G455700/TraesCS7D02G523800/TraesCS7A02G537500/TraesCS7D02G523900/TraesCS6D02G037900/TraesCS4A02G388700/TraesCS6D02G038100/TraesCS7D02G085200/TraesCS7A02G537600/TraesCS7D02G085000/TraesCS7B02G455800/TraesCS6A02G032900/TraesCS7A02G089500/TraesCS4A02G266900/TraesCS6B02G046500/TraesCS6A02G326200/TraesCS6A02G232400/TraesCS6B02G044200/TraesCS6D02G037200/TraesCS6D02G037800/TraesCS7A02G078500/…	19	TraesCS2A02G500400/TraesCS6B02G044400/TraesCS3D02G266400/TraesCS3D02G300700/TraesCS2B02G528300/TraesCS2D02G500600/TraesCS3A02G266300/TraesCS4A02G388900/TraesCS3B02G335400/TraesCS4B02G297300/TraesCS2D02G132900/TraesCS7B02G406000/TraesCS6B02G024900/TraesCS6D02G035900/TraesCS4D02G240700/TraesCS7D02G420900/TraesCS4A02G063800/TraesCS3B02G299800/TraesCS6D02G020700
osa00630	Glyoxylate and dicarboxylate metabolism - Oryza sativa japonica (Japanese rice) (RefSeq)	89/5280	218/15761	0.0135932	0.0776756	TraesCS6D02G048300/TraesCS6B02G056800/TraesCS5A02G165700/TraesCS5D02G169600/TraesCS2A02G493700/TraesCS7B02G148000/TraesCS2D02G493600/TraesCS2B02G521700/TraesCS5B02G426500/TraesCS5B02G162800/TraesCS5D02G169900/TraesCS5D02G432900/TraesCS6B02G302400/TraesCS6A02G041700/TraesCS5B02G162600/TraesCS3A02G184000/TraesCS5A02G165400/TraesCS3B02G213900/TraesCS6A02G312200/TraesCS5A02G424400/TraesCS4B02G325800/…	-/-/-/-/-/-/-/-/-/-/-/-/-/-/-/-/-/-/-/-/-/-/-/-/-/-/-/-/-/-/-/-/-/-/-/-/-/-/-/-/-/-/-/-/-/-/-/-/-/-/-/-/-/-/-/-/-/-/-/-/-/-/-/-/-/-/-/-/-/-/-/-/-/-/-/-/-/-/-/-/-/-/-/-/-/-/-/-/-	osa:4328073/osa:4328073/osa:4352016/osa:4352016/osa:4352058/osa:4345962/osa:4352058/osa:4352058/osa:4334349/osa:4352016/osa:4352016/osa:4334349/osa:4341070/osa:4328073/osa:4352016/osa:4331547/osa:4352016/osa:4331547/osa:4349114/osa:4334349/osa:4331509/osa:4331547/osa:4327423/osa:4337272/osa:4334048/osa:4334916/osa:4342420/osa:4341070/osa:4349114/osa:4327981/osa:4327423/osa:4351966/osa:4342420/osa…	89	36	TraesCS6D02G048300/TraesCS6B02G056800/TraesCS2A02G493700/TraesCS2D02G493600/TraesCS2B02G521700/TraesCS6A02G041700/TraesCS1A02G348500/TraesCS4D02G068100/TraesCS2B02G047900/TraesCS1B02G363100/TraesCS2A02G028600/TraesCS5A02G496700/TraesCS4A02G266900/TraesCS7B02G130600/TraesCS7B02G289400/TraesCS2A02G034800/TraesCS6A02G298100/TraesCS6A02G390600/TraesCS2B02G307300/TraesCS4D02G186700/TraesCS7D02G383100/…	53	TraesCS5A02G165700/TraesCS5D02G169600/TraesCS7B02G148000/TraesCS5B02G426500/TraesCS5B02G162800/TraesCS5D02G169900/TraesCS5D02G432900/TraesCS6B02G302400/TraesCS5B02G162600/TraesCS3A02G184000/TraesCS5A02G165400/TraesCS3B02G213900/TraesCS6A02G312200/TraesCS5A02G424400/TraesCS4B02G325800/TraesCS3D02G188200/TraesCS2A02G500400/TraesCS2D02G251800/TraesCS6D02G255200/TraesCS6D02G291600/TraesCS6B02G004400/…
osa00350	Tyrosine metabolism - Oryza sativa japonica (Japanese rice) (RefSeq)	64/5280	153/15761	0.0187278	0.102152	TraesCS4D02G103100/TraesCS2D02G075000/TraesCS1D02G376300/TraesCS4A02G202200/TraesCS2B02G189700/TraesCS4B02G305600/TraesCS1A02G070500/TraesCS4D02G103300/TraesCS2D02G518300/TraesCS2B02G091300/TraesCS1D02G052200/TraesCS6A02G234500/TraesCS6D02G217000/TraesCS6D02G319300/TraesCS4A02G202300/TraesCS1B02G066400/TraesCS1D02G270500/TraesCS1B02G280600/TraesCS7D02G383500/TraesCS1D02G289800/TraesCS1A02G270300/…	-/-/-/-/-/-/-/-/-/-/-/-/-/-/-/-/-/-/-/-/-/-/-/-/-/-/-/-/-/-/-/-/-/-/-/-/-/-/-/-/-/-/-/-/-/-/-/-/-/-/-/-/-/-/-/-/-/-/-/-/Ppo-A2/-/-/-	osa:4350054/osa:4335335/osa:4350054/osa:4350054/osa:4343942/osa:4331893/osa:4350712/osa:4350054/osa:4344636/osa:4335335/osa:4348152/osa:4330090/osa:4330090/osa:4329098/osa:4350054/osa:4348152/osa:4324941/osa:4324941/osa:4344636/osa:4329101/osa:4324941/osa:4350054/osa:4331893/osa:4329101/osa:4350054/osa:4344636/osa:4350054/osa:4331894/osa:4343942/osa:4350053/osa:4351775/osa:4325621/osa:4328425/osa…	64	29	TraesCS2D02G075000/TraesCS4B02G305600/TraesCS1A02G070500/TraesCS2D02G518300/TraesCS2B02G091300/TraesCS6A02G234500/TraesCS6D02G217000/TraesCS1D02G270500/TraesCS1B02G280600/TraesCS7D02G383500/TraesCS1A02G270300/TraesCS4D02G303800/TraesCS1D02G052500/TraesCS4A02G406200/TraesCS6B02G169700/TraesCS6B02G263200/TraesCS2B02G545300/TraesCS7A02G059500/TraesCS1A02G050200/TraesCS5A02G302900/TraesCS4B02G305700/…	35	TraesCS4D02G103100/TraesCS1D02G376300/TraesCS4A02G202200/TraesCS2B02G189700/TraesCS4D02G103300/TraesCS1D02G052200/TraesCS6D02G319300/TraesCS4A02G202300/TraesCS1B02G066400/TraesCS1D02G289800/TraesCS5D02G196300/TraesCS1B02G300600/TraesCS4B02G106400/TraesCS1A02G370100/TraesCS2B02G189800/TraesCS4D02G103000/TraesCS7D02G456000/TraesCS3A02G305400/TraesCS2D02G335300/TraesCS1A02G291200/TraesCS2B02G354400/…
osa00100	Steroid biosynthesis - Oryza sativa japonica (Japanese rice) (RefSeq)	51/5280	119/15761	0.020443	0.106659	TraesCS5A02G004700/TraesCSU02G114500/TraesCS4B02G235500/TraesCS4A02G059900/TraesCS5D02G012300/TraesCS5D02G011900/TraesCS5A02G004900/TraesCSU02G114400/TraesCS4D02G236900/TraesCS3B02G167400/TraesCS3A02G132000/TraesCS5D02G011800/TraesCS5A02G004500/TraesCS4A02G218400/TraesCS5D02G012000/TraesCS5D02G012100/TraesCS4B02G097200/TraesCS5B02G004500/TraesCS4D02G093600/TraesCS5D02G465000/TraesCS5D02G012200/Tr…	-/-/-/-/-/-/-/-/-/-/-/-/-/-/-/-/-/-/-/-/-/-/-/-/-/-/-/-/-/-/-/-/-/-/-/-/-/-/-/-/-/-/-/-/-/-/-/-/-/-/-	osa:4338803/osa:4328054/osa:4332153/osa:4332153/osa:4338803/osa:4333071/osa:4328256/osa:4325563/osa:4332153/osa:4325562/osa:4325562/osa:4328256/osa:4338803/osa:4331338/osa:4338803/osa:4338803/osa:4331338/osa:4338803/osa:4331338/osa:4334492/osa:4338803/osa:4334492/osa:4326449/osa:4338803/osa:4331540/osa:4333071/osa:4326449/osa:4338803/osa:4327023/osa:4329318/osa:4349278/osa:4334536/osa:4338803/osa…	51	26	TraesCS5A02G004700/TraesCS5D02G012300/TraesCS5D02G011900/TraesCS5A02G004900/TraesCS5D02G011800/TraesCS5A02G004500/TraesCS4A02G218400/TraesCS5D02G012000/TraesCS5D02G012100/TraesCS4B02G097200/TraesCS4D02G093600/TraesCS5D02G012200/TraesCS5A02G004600/TraesCS4B02G332600/TraesCS5A02G004800/TraesCS5D02G006200/TraesCS3D02G298200/TraesCS3D02G484700/TraesCS1D02G007100/TraesCSU02G129400/TraesCS4B02G139900/T…	25	TraesCSU02G114500/TraesCS4B02G235500/TraesCS4A02G059900/TraesCSU02G114400/TraesCS4D02G236900/TraesCS3B02G167400/TraesCS3A02G132000/TraesCS5B02G004500/TraesCS5D02G465000/TraesCS5A02G454500/TraesCS5D02G005800/TraesCS5B02G029700/TraesCS5A02G465200/TraesCS4B02G398800/TraesCS1D02G423500/TraesCS3D02G148300/TraesCS4B02G360100/TraesCS5B02G477000/TraesCS4D02G336800/TraesCS4B02G360300/TraesCS5D02G501500/Tr…
osa00590	Arachidonic acid metabolism - Oryza sativa japonica (Japanese rice) (RefSeq)	15/5280	28/15761	0.0224904	0.112452	TraesCS6B02G278100/TraesCS6A02G246400/TraesCS6D02G228800/TraesCS2B02G429100/TraesCS4B02G043300/TraesCS4D02G040800/TraesCS3D02G298200/TraesCS5A02G465200/TraesCS2D02G407700/TraesCS5B02G477000/TraesCS3A02G303600/TraesCS4A02G270800/TraesCS2A02G065000/TraesCS3B02G332700/TraesCS5D02G477800	-/-/-/-/-/-/-/-/-/-/-/-/-/-/-	osa:4330235/osa:4330235/osa:4330235/osa:4336627/osa:4333862/osa:4333862/osa:4327023/osa:4334536/osa:4336627/osa:4334536/osa:4327023/osa:4333862/osa:4335293/osa:4327023/osa:4334536	15	3	TraesCS3D02G298200/TraesCS3A02G303600/TraesCS3B02G332700	12	TraesCS6B02G278100/TraesCS6A02G246400/TraesCS6D02G228800/TraesCS2B02G429100/TraesCS4B02G043300/TraesCS4D02G040800/TraesCS5A02G465200/TraesCS2D02G407700/TraesCS5B02G477000/TraesCS4A02G270800/TraesCS2A02G065000/TraesCS5D02G477800
osa00562	Inositol phosphate metabolism - Oryza sativa japonica (Japanese rice) (RefSeq)	73/5280	181/15761	0.031399	0.150715	TraesCS2A02G559200/TraesCS3B02G392000/TraesCS5A02G489800/TraesCS4A02G006200/TraesCS3B02G553200/TraesCS4D02G013500/TraesCS3A02G359400/TraesCS4A02G274200/TraesCS3A02G073300/TraesCS4D02G036500/TraesCS7A02G357800/TraesCS5D02G160300/TraesCS7B02G269900/TraesCS2D02G132600/TraesCS3B02G087400/TraesCS7D02G364900/TraesCS5D02G065700/TraesCS5A02G002500/TraesCS5D02G211500/TraesCS2A02G477900/TraesCS4B02G059200/…	-/-/-/-/-/-/-/-/-/-/-/-/-/-/-/-/-/-/-/-/-/-/-/-/-/-/-/-/-/-/-/-/-/-/-/-/-/-/-/-/-/-/-/-/-/-/-/-/-/-/-/-/-/-/-/-/-/-/-/-/-/-/-/-/-/-/-/-/-/-/-/-/-	osa:4344440/osa:4327400/osa:4334641/osa:4331839/osa:4325407/osa:4334815/osa:4327400/osa:4333833/osa:4325211/osa:4333833/osa:4341305/osa:4332497/osa:4341305/osa:4344166/osa:4325211/osa:4341305/osa:4337982/osa:4333853/osa:4345628/osa:4342610/osa:4344166/osa:4325211/osa:4331839/osa:4331917/osa:4344391/osa:4349492/osa:4344166/osa:4342610/osa:4340387/osa:4337982/osa:4345628/osa:4337286/osa:4345628/osa…	73	15	TraesCS5A02G489800/TraesCS3B02G553200/TraesCS5A02G002500/TraesCS4B02G059200/TraesCS7A02G158400/TraesCS1B02G344900/TraesCS4A02G246500/TraesCS7A02G427500/TraesCS5D02G504100/TraesCS1D02G198000/TraesCS4A02G369500/TraesCS4A02G163700/TraesCS4B02G383800/TraesCS5A02G305400/TraesCS4A02G257700	58	TraesCS2A02G559200/TraesCS3B02G392000/TraesCS4A02G006200/TraesCS4D02G013500/TraesCS3A02G359400/TraesCS4A02G274200/TraesCS3A02G073300/TraesCS4D02G036500/TraesCS7A02G357800/TraesCS5D02G160300/TraesCS7B02G269900/TraesCS2D02G132600/TraesCS3B02G087400/TraesCS7D02G364900/TraesCS5D02G065700/TraesCS5D02G211500/TraesCS2A02G477900/TraesCS3D02G073000/TraesCS4D02G297800/TraesCS4A02G038500/TraesCS2A02G084000/…
osa00250	Alanine, aspartate and glutamate metabolism - Oryza sativa japonica (Japanese rice) (RefSeq)	64/5280	157/15761	0.033327	0.153817	TraesCS7B02G148000/TraesCS2B02G538800/TraesCS2B02G538600/TraesCS5A02G153900/TraesCS2A02G500400/TraesCS2A02G510800/TraesCS2A02G421400/TraesCS1B02G102700/TraesCS3D02G266400/TraesCS3A02G305400/TraesCS1A02G299100/TraesCS1D02G086700/TraesCS7B02G253600/TraesCS4A02G266900/TraesCS4B02G167100/TraesCS4B02G231400/TraesCS4D02G052500/TraesCS5B02G066600/TraesCS2B02G528300/TraesCS3D02G523200/TraesCS1A02G246600/…	-/-/-/-/-/-/-/-/-/-/-/-/-/-/-/-/-/-/-/-/-/-/-/-/-/-/-/-/-/-/-/-/-/-/-/-/-/-/-/-/-/-/-/-/-/-/-/-/-/-/-/-/-/-/-/-/-/-/-/-/-/-/-/-	osa:4345962/osa:4333381/osa:4333381/osa:4340706/osa:4337272/osa:4333381/osa:4336983/osa:4348524/osa:4324398/osa:4325621/osa:4339095/osa:4348524/osa:4328053/osa:4333896/osa:4332775/osa:4332184/osa:4333932/osa:4348525/osa:4337272/osa:4345787/osa:4351847/osa:4332596/osa:4325621/osa:4337272/osa:4338879/osa:4324398/osa:4351847/osa:4333381/osa:4330649/osa:4348525/osa:4331779/osa:4333381/osa:4334405/osa…	64	37	TraesCS2B02G538800/TraesCS2B02G538600/TraesCS2A02G510800/TraesCS2A02G421400/TraesCS1A02G299100/TraesCS7B02G253600/TraesCS4A02G266900/TraesCS4B02G167100/TraesCS3D02G523200/TraesCS1A02G246600/TraesCS4B02G185000/TraesCS1B02G279800/TraesCS1B02G257300/TraesCS2A02G510700/TraesCS6A02G298100/TraesCS3D02G067500/TraesCS5A02G434100/TraesCS1D02G269400/TraesCS2A02G510400/TraesCS1D02G292100/TraesCS1A02G269300/…	27	TraesCS7B02G148000/TraesCS5A02G153900/TraesCS2A02G500400/TraesCS1B02G102700/TraesCS3D02G266400/TraesCS3A02G305400/TraesCS1D02G086700/TraesCS4B02G231400/TraesCS4D02G052500/TraesCS5B02G066600/TraesCS2B02G528300/TraesCS3B02G331100/TraesCS2D02G500600/TraesCS3A02G266300/TraesCS5A02G059300/TraesCS4A02G015900/TraesCS2A02G261600/TraesCS4B02G130800/TraesCS4D02G232700/TraesCS1A02G085600/TraesCS2B02G193600/…
osa00999	Biosynthesis of secondary metabolites - unclassified - Oryza sativa japonica (Japanese rice) (RefSeq)	19/5280	39/15761	0.0348856	0.155047	TraesCS2B02G182500/TraesCS7B02G299500/TraesCS2D02G162800/TraesCS3B02G375100/TraesCS3D02G336900/TraesCS3D02G136900/TraesCS3B02G154000/TraesCS7B02G027200/TraesCS3A02G136100/TraesCS7A02G398900/TraesCS7D02G483400/TraesCS3A02G342900/TraesCS4B02G365100/TraesCS7A02G127600/TraesCS2D02G150400/TraesCS7D02G393100/TraesCS7B02G401000/TraesCS6A02G151700/TraesCS6D02G141700	-/-/-/-/-/-/-/-/-/-/-/-/-/-/-/-/-/-/-	osa:4329329/osa:4329329/osa:4329329/osa:4338409/osa:4338409/osa:4338409/osa:4338409/osa:4340240/osa:4338409/osa:4329329/osa:4341718/osa:4338409/osa:4338409/osa:4340240/osa:4345717/osa:4329329/osa:4328485/osa:4328485/osa:4328485	19	19	TraesCS2B02G182500/TraesCS7B02G299500/TraesCS2D02G162800/TraesCS3B02G375100/TraesCS3D02G336900/TraesCS3D02G136900/TraesCS3B02G154000/TraesCS7B02G027200/TraesCS3A02G136100/TraesCS7A02G398900/TraesCS7D02G483400/TraesCS3A02G342900/TraesCS4B02G365100/TraesCS7A02G127600/TraesCS2D02G150400/TraesCS7D02G393100/TraesCS7B02G401000/TraesCS6A02G151700/TraesCS6D02G141700	0
osa00561	Glycerolipid metabolism - Oryza sativa japonica (Japanese rice) (RefSeq)	85/5280	217/15761	0.0449049	0.188196	TraesCS2D02G534600/TraesCS3B02G351100/TraesCS3D02G315700/TraesCS3A02G315800/TraesCS2A02G532800/TraesCS3D02G155000/TraesCS4D02G051900/TraesCS6D02G330800/TraesCS3B02G173200/TraesCS7A02G358900/TraesCS2B02G314000/TraesCS5D02G512000/TraesCS2A02G515700/TraesCS4B02G051600/TraesCS6A02G368700/TraesCS6B02G381300/TraesCS5B02G170600/TraesCS7A02G330800/TraesCS7D02G363600/TraesCS1D02G286300/TraesCS4B02G214000/…	-/-/-/-/-/-/-/-/-/-/-/-/-/-/-/-/-/-/-/-/-/-/-/-/-/-/-/-/-/-/-/-/-/-/-/-/-/-/-/-/-/-/-/-/-/-/-/-/-/-/-/-/-/-/-/-/-/-/-/-/-/-/-/-/-/-/-/-/-/-/-/-/-/-/-/-/-/-/-/-/-/-/-/-/-	osa:4337126/osa:4327055/osa:4327055/osa:4327055/osa:4337126/osa:4326728/osa:4333927/osa:4330961/osa:4326728/osa:4338045/osa:4329584/osa:4326982/osa:4337206/osa:4333927/osa:4345212/osa:4330961/osa:4348988/osa:4345367/osa:4338045/osa:4339026/osa:4332345/osa:4330511/osa:4332345/osa:4348988/osa:4345367/osa:4346680/osa:4327023/osa:4340725/osa:4329584/osa:4328061/osa:4337126/osa:4334536/osa:4325452/osa…	85	29	TraesCS3D02G155000/TraesCS4D02G051900/TraesCS3B02G173200/TraesCS5D02G512000/TraesCS2A02G515700/TraesCS4B02G051600/TraesCS7A02G330800/TraesCS1D02G161900/TraesCS3D02G298200/TraesCS7B02G116800/TraesCS6B02G051800/TraesCS4A02G263200/TraesCS3A02G339700/TraesCS7D02G211900/TraesCS1D02G128500/TraesCS3A02G146100/TraesCS7A02G210100/TraesCS2B02G287500/TraesCS1B02G181800/TraesCS3A02G303600/TraesCS1B02G182000/…	56	TraesCS2D02G534600/TraesCS3B02G351100/TraesCS3D02G315700/TraesCS3A02G315800/TraesCS2A02G532800/TraesCS6D02G330800/TraesCS7A02G358900/TraesCS2B02G314000/TraesCS6A02G368700/TraesCS6B02G381300/TraesCS5B02G170600/TraesCS7D02G363600/TraesCS1D02G286300/TraesCS4B02G214000/TraesCS6A02G278400/TraesCS4A02G090600/TraesCS1A02G373000/TraesCS7D02G066700/TraesCS2A02G297800/TraesCS2B02G562300/TraesCS5A02G465200/…
osa00960	Tropane, piperidine and pyridine alkaloid biosynthesis - Oryza sativa japonica (Japanese rice) (RefSeq)	36/5280	84/15761	0.0458823	0.188196	TraesCS2B02G525400/TraesCS2A02G497100/TraesCS2D02G075000/TraesCS2D02G497300/TraesCS1A02G070500/TraesCS1B02G410300/TraesCS4D02G210700/TraesCS5B02G028300/TraesCS2B02G091300/TraesCS6D02G319300/TraesCS1D02G270500/TraesCS1B02G280600/TraesCS1D02G289800/TraesCS1A02G270300/TraesCS1B02G300600/TraesCS3A02G305400/TraesCS1D02G391900/TraesCS2D02G335300/TraesCS1A02G291200/TraesCS2B02G354400/TraesCS4A02G094500/…	-/-/-/-/-/-/-/-/-/-/-/-/-/-/-/-/-/-/-/-/-/-/-/-/-/-/-/-/-/-/-/-/-/-/-/-	osa:4350428/osa:4351040/osa:4335335/osa:4351040/osa:4350712/osa:4351037/osa:4332377/osa:4351037/osa:4335335/osa:4329098/osa:4324941/osa:4324941/osa:4329101/osa:4324941/osa:4329101/osa:4325621/osa:4351040/osa:4336153/osa:4329101/osa:4336153/osa:4332377/osa:4350712/osa:4340945/osa:4325621/osa:4329101/osa:4340970/osa:4329098/osa:4351037/osa:4340970/osa:4350712/osa:4324941/osa:4329098/osa:4351037/osa…	36	20	TraesCS2B02G525400/TraesCS2A02G497100/TraesCS2D02G075000/TraesCS2D02G497300/TraesCS1A02G070500/TraesCS1B02G410300/TraesCS4D02G210700/TraesCS2B02G091300/TraesCS1D02G270500/TraesCS1B02G280600/TraesCS1A02G270300/TraesCS1D02G391900/TraesCS4A02G094500/TraesCS6D02G155500/TraesCS1A02G383700/TraesCS1D02G073000/TraesCS3A02G122400/TraesCS3A02G401900/TraesCS4A02G328000/TraesCS4A02G179900	16	TraesCS5B02G028300/TraesCS6D02G319300/TraesCS1D02G289800/TraesCS1B02G300600/TraesCS3A02G305400/TraesCS2D02G335300/TraesCS1A02G291200/TraesCS2B02G354400/TraesCS1B02G089000/TraesCS4A02G020900/TraesCS3B02G331100/TraesCS7A02G334900/TraesCS6B02G369300/TraesCS7B02G246200/TraesCS6A02G338600/TraesCS6B02G194400
osa00280	Valine, leucine and isoleucine degradation - Oryza sativa japonica (Japanese rice) (RefSeq)	52/5280	127/15761	0.0470491	0.188196	TraesCS3B02G325800/TraesCS3A02G185500/TraesCS6D02G224900/TraesCS4A02G401400/TraesCS7A02G102600/TraesCS3D02G189400/TraesCS3A02G291100/TraesCS5D02G154300/TraesCS7B02G363700/TraesCS7D02G096600/TraesCS2D02G073400/TraesCS5D02G065100/TraesCS4B02G235400/TraesCS7A02G462900/TraesCS2A02G477900/TraesCS1A02G299100/TraesCS3B02G215100/TraesCS3A02G276300/TraesCS4B02G167100/TraesCS1B02G085100/TraesCS5A02G137700/…	-/-/-/-/-/-/-/-/-/-/-/-/-/-/-/-/-/-/-/-/-/-/-/-/-/-/-/-/-/-/-/-/-/-/-/-/-/-/-/-/-/-/-/-/-/-/-/-/-/-/-/-	osa:4324637/osa:4326266/osa:4330184/osa:4345605/osa:4345605/osa:4326266/osa:4324637/osa:4351434/osa:9268115/osa:4345605/osa:4327289/osa:4352741/osa:4332151/osa:9268115/osa:4342610/osa:4339095/osa:4326266/osa:4326545/osa:4332775/osa:4337676/osa:4351434/osa:4340725/osa:4342610/osa:4324637/osa:4342610/osa:4331322/osa:4331779/osa:4340725/osa:4349966/osa:4326545/osa:4330184/osa:4352741/osa:4340725/osa…	52	17	TraesCS3B02G325800/TraesCS3A02G291100/TraesCS4B02G235400/TraesCS1A02G299100/TraesCS3A02G276300/TraesCS4B02G167100/TraesCS7B02G116800/TraesCS3D02G290900/TraesCS7D02G211900/TraesCS3B02G310300/TraesCS7A02G210100/TraesCS1D02G292100/TraesCS2B02G426100/TraesCS5B02G121400/TraesCS6B02G284600/TraesCS3D02G276400/TraesCS3B02G331900	35	TraesCS3A02G185500/TraesCS6D02G224900/TraesCS4A02G401400/TraesCS7A02G102600/TraesCS3D02G189400/TraesCS5D02G154300/TraesCS7B02G363700/TraesCS7D02G096600/TraesCS2D02G073400/TraesCS5D02G065100/TraesCS7A02G462900/TraesCS2A02G477900/TraesCS3B02G215100/TraesCS1B02G085100/TraesCS5A02G137700/TraesCS2D02G477100/TraesCS2B02G501200/TraesCS4D02G356200/TraesCS4A02G015900/TraesCS4A02G219900/TraesCS6B02G281600/…
osa00950	Isoquinoline alkaloid biosynthesis - Oryza sativa japonica (Japanese rice) (RefSeq)	35/5280	82/15761	0.0514423	0.199132	TraesCS2D02G075000/TraesCS1A02G070500/TraesCS2D02G518300/TraesCS2B02G091300/TraesCS6D02G319300/TraesCS1D02G270500/TraesCS1B02G280600/TraesCS7D02G383500/TraesCS1D02G289800/TraesCS1A02G270300/TraesCS1B02G300600/TraesCS1D02G052500/TraesCS3A02G305400/TraesCS2D02G335300/TraesCS1A02G291200/TraesCS2B02G545300/TraesCS2B02G354400/TraesCS1B02G089000/TraesCS4A02G020900/TraesCS7A02G059500/TraesCS1A02G050200/…	-/-/-/-/-/-/-/-/-/-/-/-/-/-/-/-/-/-/-/-/-/-/-/-/-/-/-/-/-/-/-/-/Ppo-A2/-/-	osa:4335335/osa:4350712/osa:4344636/osa:4335335/osa:4329098/osa:4324941/osa:4324941/osa:4344636/osa:4329101/osa:4324941/osa:4329101/osa:4344636/osa:4325621/osa:4336153/osa:4329101/osa:4344636/osa:4336153/osa:4350712/osa:4340945/osa:4344636/osa:4344636/osa:4325621/osa:4344636/osa:4329101/osa:4340970/osa:4329098/osa:4340970/osa:4344636/osa:4350712/osa:4324941/osa:4329098/osa:4344636/osa:4337055/osa…	35	19	TraesCS2D02G075000/TraesCS1A02G070500/TraesCS2D02G518300/TraesCS2B02G091300/TraesCS1D02G270500/TraesCS1B02G280600/TraesCS7D02G383500/TraesCS1A02G270300/TraesCS1D02G052500/TraesCS2B02G545300/TraesCS7A02G059500/TraesCS1A02G050200/TraesCS6D02G155500/TraesCS2A02G516500/TraesCS1D02G073000/TraesCS3A02G122400/TraesCS2B02G545200/TraesCS2A02G468500/TraesCS4A02G431600	16	TraesCS6D02G319300/TraesCS1D02G289800/TraesCS1B02G300600/TraesCS3A02G305400/TraesCS2D02G335300/TraesCS1A02G291200/TraesCS2B02G354400/TraesCS1B02G089000/TraesCS4A02G020900/TraesCS3B02G331100/TraesCS7D02G538800/TraesCS7A02G334900/TraesCS6B02G369300/TraesCS7B02G246200/TraesCS6A02G338600/TraesCS6B02G194400
osa00053	Ascorbate and aldarate metabolism - Oryza sativa japonica (Japanese rice) (RefSeq)	67/5280	169/15761	0.0540138	0.202552	TraesCS6D02G328200/TraesCS2B02G087400/TraesCS7A02G317500/TraesCS4A02G106300/TraesCS6A02G071400/TraesCS4B02G197900/TraesCS4D02G198500/TraesCS4B02G359700/TraesCS5A02G097600/TraesCS5B02G329600/TraesCS1A02G045700/TraesCS1D02G001600/TraesCS7A02G357800/TraesCS7D02G299500/TraesCS7B02G269900/TraesCS7B02G218900/TraesCS1B02G059100/TraesCS2A02G437700/TraesCS6A02G082500/TraesCS7D02G364900/TraesCS6B02G109800/…	-/-/-/-/-/-/-/-/-/-/-/-/-/-/-/-/-/-/-/-/-/-/-/-/-/-/-/-/-/-/-/-/-/-/-/-/-/-/-/-/-/-/-/-/-/-/-/-/-/-/-/-/-/-/-/-/-/-/-/-/-/-/-/-/-/-/-	osa:4344509/osa:4335202/osa:4344509/osa:4332474/osa:4350084/osa:4332474/osa:4332474/osa:4344509/osa:4344509/osa:4344509/osa:4337622/osa:4344509/osa:4341305/osa:4344670/osa:4341305/osa:4344509/osa:4337622/osa:4336886/osa:4333257/osa:4341305/osa:4333257/osa:4333257/osa:4344509/osa:4346299/osa:4329643/osa:4335202/osa:4329643/osa:4327936/osa:4329643/osa:4340725/osa:4344509/osa:4335202/osa:4350816/osa…	67	29	TraesCS6D02G328200/TraesCS7A02G317500/TraesCS4A02G106300/TraesCS4B02G197900/TraesCS4D02G198500/TraesCS5A02G097600/TraesCS5B02G329600/TraesCS1D02G001600/TraesCS7B02G218900/TraesCS6A02G082500/TraesCS6B02G109800/TraesCS6D02G075800/TraesCS7B02G116800/TraesCSU02G034500/TraesCS5D02G109900/TraesCS7D02G211900/TraesCS5B02G103100/TraesCS7A02G210100/TraesCS4A02G199200/TraesCS4B02G010500/TraesCS3A02G176700/T…	38	TraesCS2B02G087400/TraesCS6A02G071400/TraesCS4B02G359700/TraesCS1A02G045700/TraesCS7A02G357800/TraesCS7D02G299500/TraesCS7B02G269900/TraesCS1B02G059100/TraesCS2A02G437700/TraesCS7D02G364900/TraesCS7D02G232500/TraesCS7A02G277600/TraesCS6B02G462300/TraesCS2D02G070500/TraesCS6D02G397200/TraesCS6D02G137300/TraesCS6A02G412900/TraesCSU02G236900/TraesCS2A02G071700/TraesCS5A02G302400/TraesCS7D02G412100/T…
osa00564	Glycerophospholipid metabolism - Oryza sativa japonica (Japanese rice) (RefSeq)	124/5280	329/15761	0.0594008	0.216003	TraesCS1B02G404000/TraesCS1A02G381500/TraesCS2D02G534600/TraesCS1D02G375700/TraesCS3B02G351100/TraesCS3D02G315700/TraesCS1B02G388700/TraesCS3A02G287500/TraesCS3A02G315800/TraesCS2A02G532800/TraesCS3B02G360600/TraesCS3D02G155000/TraesCS5A02G489800/TraesCS1D02G389300/TraesCS3B02G553200/TraesCS4D02G013500/TraesCS1B02G211200/TraesCSU02G145400/TraesCS1D02G114600/TraesCS3D02G287000/TraesCS1D02G200100/T…	-/-/-/-/-/-/-/-/-/-/-/-/-/-/-/-/-/-/-/-/-/-/-/-/-/-/-/-/-/-/-/-/-/-/-/-/-/-/-/-/-/-/-/-/-/-/-/-/-/-/-/-/-/-/-/-/-/-/-/-/-/-/-/-/-/-/-/-/-/-/-/-/-/-/-/-/-/-/-/-/-/-/-/-/-/-/-/-/-/-/-/-/-/-/-/-/-/-/-/-/-/-/-/-/-/-/-/-/-/-/-/-/-/-/-/-/-/-/-/-/-/-/-/-	osa:4339554/osa:4339554/osa:4337126/osa:4339516/osa:4327055/osa:4327055/osa:4339516/osa:4324704/osa:4327055/osa:4337126/osa:4327964/osa:4326728/osa:4334641/osa:4339554/osa:4325407/osa:4334815/osa:4349510/osa:4341469/osa:4333407/osa:4324704/osa:4349510/osa:4335688/osa:4330961/osa:4327964/osa:4326728/osa:9268113/osa:4335688/osa:4341469/osa:4342043/osa:4326982/osa:4339516/osa:4333862/osa:4330961/osa…	124	36	TraesCS1D02G375700/TraesCS1B02G388700/TraesCS3D02G155000/TraesCS5A02G489800/TraesCS3B02G553200/TraesCSU02G145400/TraesCS1D02G114600/TraesCS3B02G173200/TraesCS1B02G373100/TraesCS4B02G377600/TraesCS5D02G512000/TraesCS1A02G369600/TraesCS7A02G330800/TraesCS1B02G133300/TraesCS7D02G372800/TraesCS7B02G277900/TraesCS3D02G298200/TraesCS6B02G051800/TraesCS7A02G545000/TraesCS4D02G200300/TraesCS3A02G339700/T…	88	TraesCS1B02G404000/TraesCS1A02G381500/TraesCS2D02G534600/TraesCS3B02G351100/TraesCS3D02G315700/TraesCS3A02G287500/TraesCS3A02G315800/TraesCS2A02G532800/TraesCS3B02G360600/TraesCS1D02G389300/TraesCS4D02G013500/TraesCS1B02G211200/TraesCS3D02G287000/TraesCS1D02G200100/TraesCS2B02G303200/TraesCS6D02G330800/TraesCS3A02G330600/TraesCS3B02G370300/TraesCS7A02G406100/TraesCS4B02G043300/TraesCS6B02G381300/…
osa00220	Arginine biosynthesis - Oryza sativa japonica (Japanese rice) (RefSeq)	39/5280	94/15761	0.0639043	0.225545	TraesCS2D02G412000/TraesCS2A02G500400/TraesCS1B02G102700/TraesCS3A02G305400/TraesCS7B02G136600/TraesCS1D02G086700/TraesCS4A02G266900/TraesCS5B02G066600/TraesCS2B02G528300/TraesCS1A02G246600/TraesCS4B02G185000/TraesCS3B02G331100/TraesCS4B02G080800/TraesCS2D02G500600/TraesCS1B02G257300/TraesCS6D02G232400/TraesCS4D02G204800/TraesCS6A02G298100/TraesCS5A02G059300/TraesCS5A02G434100/TraesCS2A02G261600/…	-/-/-/-/-/-/-/-/-/-/-/-/-/-/-/-/-/-/-/-/-/-/-/-/-/-/-/-/-/-/-/-/-/-/-/-/-/-/-	osa:4336590/osa:4337272/osa:4348524/osa:4325621/osa:4333177/osa:4348524/osa:4333896/osa:4348525/osa:4337272/osa:4351847/osa:4332596/osa:4325621/osa:4333458/osa:4337272/osa:4351847/osa:4336590/osa:4332434/osa:4330649/osa:4348525/osa:4334405/osa:4342210/osa:4333177/osa:4336590/osa:4333458/osa:4348524/osa:4340457/osa:4334912/osa:4333458/osa:4348524/osa:4336590/osa:4336590/osa:4332596/osa:4332434/osa…	39	18	TraesCS2D02G412000/TraesCS4A02G266900/TraesCS1A02G246600/TraesCS4B02G185000/TraesCS4B02G080800/TraesCS1B02G257300/TraesCS4D02G204800/TraesCS6A02G298100/TraesCS5A02G434100/TraesCS4A02G234400/TraesCS7B02G143300/TraesCS4D02G079600/TraesCS2A02G414700/TraesCS2B02G433900/TraesCS4D02G186300/TraesCS4B02G204000/TraesCS1D02G245900/TraesCS6D02G252300	21	TraesCS2A02G500400/TraesCS1B02G102700/TraesCS3A02G305400/TraesCS7B02G136600/TraesCS1D02G086700/TraesCS5B02G066600/TraesCS2B02G528300/TraesCS3B02G331100/TraesCS2D02G500600/TraesCS6D02G232400/TraesCS5A02G059300/TraesCS2A02G261600/TraesCS7A02G241100/TraesCS6B02G274800/TraesCS1A02G085600/TraesCS2D02G034900/TraesCS2B02G193600/TraesCS7D02G240100/TraesCS4D02G240700/TraesCS2D02G196900/TraesCS4A02G063800
osa00730	Thiamine metabolism - Oryza sativa japonica (Japanese rice) (RefSeq)	26/5280	60/15761	0.0713986	0.244795	TraesCS1A02G384300/TraesCS2D02G575800/TraesCS1D02G392500/TraesCS1B02G411100/TraesCS1D02G233400/TraesCS7B02G278200/TraesCS2B02G626400/TraesCS2A02G565400/TraesCS7D02G373100/TraesCS1A02G232000/TraesCS1D02G255100/TraesCS1B02G245400/TraesCS1B02G266500/TraesCS7A02G376800/TraesCS3D02G441900/TraesCS1A02G255800/TraesCS3A02G449200/TraesCS5D02G118800/TraesCS5A02G121000/TraesCS6D02G136300/TraesCS4B02G023800/…	-/-/-/-/-/-/-/-/-/-/-/-/-/-/-/-/-/-/-/-/-/-/-/-/-/-	osa:4342614/osa:4342614/osa:4342614/osa:4342614/osa:4338566/osa:4343443/osa:4342614/osa:4342614/osa:4343443/osa:4338566/osa:4338768/osa:4338566/osa:4338768/osa:4343443/osa:4326818/osa:4338768/osa:4326818/osa:4351850/osa:4351850/osa:4351707/osa:4333719/osa:4345177/osa:4344470/osa:4332604/osa:4351850/osa:4346775	26	15	TraesCS1A02G384300/TraesCS2D02G575800/TraesCS1D02G392500/TraesCS1B02G411100/TraesCS7B02G278200/TraesCS2B02G626400/TraesCS2A02G565400/TraesCS7D02G373100/TraesCS7A02G376800/TraesCS5D02G118800/TraesCS5A02G121000/TraesCS4B02G023800/TraesCS7B02G223000/TraesCS4A02G120700/TraesCS5B02G111400	11	TraesCS1D02G233400/TraesCS1A02G232000/TraesCS1D02G255100/TraesCS1B02G245400/TraesCS1B02G266500/TraesCS3D02G441900/TraesCS1A02G255800/TraesCS3A02G449200/TraesCS6D02G136300/TraesCS6B02G113200/TraesCS5B02G184100
osa00130	Ubiquinone and other terpenoid-quinone biosynthesis - Oryza sativa japonica (Japanese rice) (RefSeq)	63/5280	161/15761	0.0765105	0.255035	TraesCS2B02G182500/TraesCS2B02G284300/TraesCS2D02G264400/TraesCS1A02G070500/TraesCS7B02G299500/TraesCS2D02G162800/TraesCS3B02G375100/TraesCS3D02G336900/TraesCS3D02G136900/TraesCS3B02G154000/TraesCS6D02G319300/TraesCS1D02G289800/TraesCS1B02G300600/TraesCS7A02G172700/TraesCS2D02G264500/TraesCS3A02G136100/TraesCS3A02G073000/TraesCS3A02G323800/TraesCS7A02G398900/TraesCS7D02G483400/TraesCS6B02G297000/…	-/-/-/-/-/-/-/-/-/-/-/-/-/-/-/-/-/-/-/-/-/-/-/-/-/-/-/-/-/-/-/-/-/-/-/-/-/-/-/-/-/-/-/-/-/-/-/-/-/-/-/-/-/-/-/-/-/-/-/-/-/-/-	osa:4329329/osa:4339236/osa:4339236/osa:4350712/osa:4329329/osa:4329329/osa:4338409/osa:4338409/osa:4338409/osa:4338409/osa:4329098/osa:4329101/osa:4329101/osa:4340478/osa:4339236/osa:4338409/osa:4333780/osa:4327039/osa:4329329/osa:4341718/osa:4330437/osa:9268489/osa:4338409/osa:4328425/osa:4339236/osa:4338409/osa:4329101/osa:4340478/osa:4339236/osa:4350712/osa:4327039/osa:4339236/osa:4339236/osa…	63	44	TraesCS2B02G182500/TraesCS2B02G284300/TraesCS2D02G264400/TraesCS1A02G070500/TraesCS7B02G299500/TraesCS2D02G162800/TraesCS3B02G375100/TraesCS3D02G336900/TraesCS3D02G136900/TraesCS3B02G154000/TraesCS7A02G172700/TraesCS2D02G264500/TraesCS3A02G136100/TraesCS3A02G073000/TraesCS3A02G323800/TraesCS7A02G398900/TraesCS7D02G483400/TraesCS6B02G297000/TraesCS3A02G342900/TraesCS6B02G169700/TraesCS7A02G425200/…	19	TraesCS6D02G319300/TraesCS1D02G289800/TraesCS1B02G300600/TraesCS5B02G189100/TraesCS1A02G291200/TraesCS1B02G089000/TraesCS7A02G334900/TraesCS5D02G196200/TraesCS6B02G369300/TraesCS5B02G035200/TraesCS4D02G304000/TraesCS6A02G269700/TraesCS5D02G043300/TraesCS7B02G246200/TraesCS1D02G224900/TraesCS6A02G338600/TraesCS6B02G247300/TraesCS6B02G194400/TraesCS7A02G108800
osa00640	Propanoate metabolism - Oryza sativa japonica (Japanese rice) (RefSeq)	37/5280	91/15761	0.0914948	0.285355	TraesCS2B02G091400/TraesCS3B02G325800/TraesCS2D02G075200/TraesCS6B02G116700/TraesCS3A02G291100/TraesCS7B02G363700/TraesCS2D02G073400/TraesCS2A02G076600/TraesCS7A02G462900/TraesCS2A02G477900/TraesCS2D02G477100/TraesCS7D02G410800/TraesCS2A02G069400/TraesCS5B02G201000/TraesCS2D02G068100/TraesCS3D02G290900/TraesCS2B02G501200/TraesCS2B02G082500/TraesCS6A02G390600/TraesCS6D02G078300/TraesCS2B02G307300/…	-/-/-/-/-/-/-/-/-/-/-/-/-/-/-/-/-/-/-/-/-/-/-/-/-/-/-/-/-/-/-/-/-/-/-/-/-	osa:4328012/osa:4324637/osa:4328012/osa:4328012/osa:4324637/osa:9268115/osa:4327289/osa:4328012/osa:9268115/osa:4342610/osa:4342610/osa:4339856/osa:4348450/osa:4346967/osa:4348450/osa:4324637/osa:4342610/osa:4348450/osa:4329518/osa:4328012/osa:4329518/osa:4340986/osa:4348450/osa:4346967/osa:4329518/osa:4346520/osa:4346520/osa:4339856/osa:4330016/osa:4351684/osa:4346967/osa:4329518/osa:9268115/osa…	37	17	TraesCS2B02G091400/TraesCS3B02G325800/TraesCS2D02G075200/TraesCS6B02G116700/TraesCS3A02G291100/TraesCS2A02G076600/TraesCS5B02G201000/TraesCS3D02G290900/TraesCS6A02G390600/TraesCS6D02G078300/TraesCS2B02G307300/TraesCS5A02G202500/TraesCS2A02G290900/TraesCS7B02G317900/TraesCS5B02G121400/TraesCS5D02G208800/TraesCS2D02G288800	20	TraesCS7B02G363700/TraesCS2D02G073400/TraesCS7A02G462900/TraesCS2A02G477900/TraesCS2D02G477100/TraesCS7D02G410800/TraesCS2A02G069400/TraesCS2D02G068100/TraesCS2B02G501200/TraesCS2B02G082500/TraesCS7A02G141800/TraesCS3B02G532000/TraesCS5A02G169400/TraesCS2B02G049200/TraesCS6D02G209200/TraesCS7D02G450800/TraesCS1D02G109600/TraesCS7D02G346400/TraesCS1A02G105600/TraesCS7B02G044200
osa00920	Sulfur metabolism - Oryza sativa japonica (Japanese rice) (RefSeq)	41/5280	102/15761	0.092649	0.285355	TraesCS2A02G225200/TraesCS4A02G042700/TraesCS4D02G263500/TraesCS2D02G231100/TraesCS5A02G300400/TraesCS2D02G031800/TraesCS2B02G275100/TraesCS3D02G417500/TraesCS3D02G244100/TraesCS2B02G402900/TraesCS2D02G382500/TraesCS2A02G032500/TraesCS2B02G046500/TraesCS4B02G263300/TraesCS4A02G159700/TraesCS4D02G159500/TraesCS3A02G247300/TraesCS5A02G382900/TraesCS7D02G096800/TraesCS5B02G018700/TraesCS3D02G068600/…	-/-/-/-/-/-/-/-/-/-/-/-/-/-/-/-/-/-/-/-/-/-/-/-/-/-/-/-/-/-/-/-/-/-/-/-/-/-/-/-/-	osa:4343348/osa:4331941/osa:4331941/osa:4343348/osa:4335048/osa:4334073/osa:4343348/osa:4324333/osa:4326319/osa:4336514/osa:4336514/osa:4334073/osa:4334073/osa:4331941/osa:4332956/osa:4332956/osa:4326319/osa:4334073/osa:4340142/osa:4352839/osa:4343681/osa:4340142/osa:4335048/osa:4352839/osa:4336514/osa:4348560/osa:4326319/osa:4328418/osa:4343681/osa:4331528/osa:4332956/osa:4341321/osa:4352839/osa…	41	21	TraesCS2A02G225200/TraesCS2D02G231100/TraesCS5A02G300400/TraesCS2D02G031800/TraesCS2B02G275100/TraesCS3D02G417500/TraesCS2A02G032500/TraesCS2B02G046500/TraesCS4A02G159700/TraesCS4D02G159500/TraesCS5A02G382900/TraesCS5B02G300800/TraesCS5A02G022200/TraesCS2A02G058800/TraesCS6B02G168600/TraesCS5A02G501800/TraesCS4B02G157700/TraesCS6A02G187300/TraesCS7A02G359800/TraesCS2B02G070600/TraesCS5B02G387300	20	TraesCS4A02G042700/TraesCS4D02G263500/TraesCS3D02G244100/TraesCS2B02G402900/TraesCS2D02G382500/TraesCS4B02G263300/TraesCS3A02G247300/TraesCS7D02G096800/TraesCS5B02G018700/TraesCS3D02G068600/TraesCS7D02G096700/TraesCS2A02G386000/TraesCS3B02G272000/TraesCS4B02G259500/TraesCS5D02G027600/TraesCS4A02G401700/TraesCS5A02G052200/TraesCS4A02G401600/TraesCS7B02G157800/TraesCS4D02G259000
osa00603	Glycosphingolipid biosynthesis - globo and isoglobo series - Oryza sativa japonica (Japanese rice) (RefSeq)	14/5280	30/15761	0.0928521	0.285355	TraesCS5B02G170600/TraesCS1D02G161900/TraesCS1A02G045400/TraesCS5A02G173200/TraesCS1D02G046100/TraesCS1B02G270100/TraesCS1B02G181800/TraesCS1A02G259800/TraesCS5D02G177700/TraesCS1B02G182000/TraesCS2B02G221500/TraesCS3D02G396400/TraesCS1A02G164800/TraesCS3B02G434500	-/-/-/-/-/-/-/-/-/-/-/-/-/-	osa:4348988/osa:4348988/osa:4337620/osa:4348988/osa:4337620/osa:4338802/osa:4348988/osa:4338802/osa:4348988/osa:4348988/osa:4343697/osa:4324914/osa:4348988/osa:4324914	14	4	TraesCS1D02G161900/TraesCS1B02G181800/TraesCS1B02G182000/TraesCS1A02G164800	10	TraesCS5B02G170600/TraesCS1A02G045400/TraesCS5A02G173200/TraesCS1D02G046100/TraesCS1B02G270100/TraesCS1A02G259800/TraesCS5D02G177700/TraesCS2B02G221500/TraesCS3D02G396400/TraesCS3B02G434500
osa02010	ABC transporters - Oryza sativa japonica (Japanese rice) (RefSeq)	31/5280	75/15761	0.0951185	0.285355	TraesCS2D02G010400/TraesCS2B02G012100/TraesCS2A02G009600/TraesCS3D02G258200/TraesCS3B02G319100/TraesCS3D02G285100/TraesCS2B02G012200/TraesCS3A02G285200/TraesCS3A02G258300/TraesCS7B02G181700/TraesCS3B02G291100/TraesCS3A02G258400/TraesCS7D02G284100/TraesCS1A02G368500/TraesCS3B02G401600/TraesCS1A02G081300/TraesCS1D02G082900/TraesCS2A02G009700/TraesCS7A02G284900/TraesCS2A02G344300/TraesCS4D02G203900/…	-/-/-/-/-/-/-/-/-/-/-/-/-/-/-/-/-/-/-/-/-/-/-/-/-/-/-/-/-/-/-	osa:9268765/osa:4326410/osa:9268765/osa:9268765/osa:4324720/osa:4324720/osa:9268765/osa:4324720/osa:4326410/osa:4346344/osa:4326410/osa:4326410/osa:4346344/osa:9268765/osa:9268765/osa:9268765/osa:9268765/osa:9268765/osa:4346344/osa:4336042/osa:4332438/osa:9268765/osa:9268765/osa:4336042/osa:4332438/osa:4332438/osa:4336042/osa:4336042/osa:4325290/osa:4336042/osa:9268765	31	17	TraesCS3B02G319100/TraesCS3D02G285100/TraesCS3A02G285200/TraesCS7B02G181700/TraesCS3B02G291100/TraesCS3A02G258400/TraesCS7D02G284100/TraesCS1A02G368500/TraesCS3B02G401600/TraesCS1A02G081300/TraesCS1D02G082900/TraesCS7A02G284900/TraesCS2A02G344300/TraesCS3A02G258000/TraesCS1B02G099000/TraesCS6A02G117500/TraesCS2B02G341800	14	TraesCS2D02G010400/TraesCS2B02G012100/TraesCS2A02G009600/TraesCS3D02G258200/TraesCS2B02G012200/TraesCS3A02G258300/TraesCS2A02G009700/TraesCS4D02G203900/TraesCS4D02G296900/TraesCS4B02G203000/TraesCS4A02G101600/TraesCS7B02G203400/TraesCS4B02G298100/TraesCS3B02G290300
osa00944	Flavone and flavonol biosynthesis - Oryza sativa japonica (Japanese rice) (RefSeq)	20/5280	46/15761	0.101881	0.298187	TraesCS3D02G126500/TraesCS2B02G395000/TraesCS1A02G442300/TraesCS7D02G036900/TraesCS3D02G126300/TraesCS6A02G005400/TraesCS3D02G126400/TraesCS3B02G144400/TraesCS7A02G041200/TraesCS3B02G144800/TraesCS6D02G008100/TraesCS2B02G531600/TraesCS2D02G504100/TraesCS6B02G011000/TraesCS3D02G126200/TraesCS7B02G310900/TraesCS3B02G143000/TraesCS3B02G143300/TraesCS5A02G518800/TraesCS3A02G124800	-/-/-/-/-/-/-/-/-/-/-/-/-/-/-/-/-/-/-/-	osa:4326220/osa:4336438/osa:4348304/osa:4348304/osa:4326220/osa:4348304/osa:4326220/osa:4326220/osa:4348304/osa:4326220/osa:4348304/osa:4348304/osa:4348304/osa:4348304/osa:4326220/osa:4348299/osa:4326220/osa:4326220/osa:4348304/osa:4326220	20	7	TraesCS1A02G442300/TraesCS7D02G036900/TraesCS6A02G005400/TraesCS7A02G041200/TraesCS6D02G008100/TraesCS6B02G011000/TraesCS7B02G310900	13	TraesCS3D02G126500/TraesCS2B02G395000/TraesCS3D02G126300/TraesCS3D02G126400/TraesCS3B02G144400/TraesCS3B02G144800/TraesCS2B02G531600/TraesCS2D02G504100/TraesCS3D02G126200/TraesCS3B02G143000/TraesCS3B02G143300/TraesCS5A02G518800/TraesCS3A02G124800
osa00430	Taurine and hypotaurine metabolism - Oryza sativa japonica (Japanese rice) (RefSeq)	18/5280	41/15761	0.107567	0.303081	TraesCS4B02G231400/TraesCS4D02G052500/TraesCS2B02G570400/TraesCS5D02G031600/TraesCS2A02G540000/TraesCS3D02G523200/TraesCS3A02G076500/TraesCS2B02G340500/TraesCS5B02G180000/TraesCS5B02G023000/TraesCS5A02G182000/TraesCS3A02G076700/TraesCS4D02G232700/TraesCS5A02G025200/TraesCS5B02G023100/TraesCS5D02G031700/TraesCS4A02G262600/TraesCS5D02G186400	-/-/-/-/-/-/-/-/-/-/-/-/-/-/-/-/-/-	osa:4332184/osa:4333932/osa:4344600/osa:4352829/osa:4344600/osa:4345787/osa:4324526/osa:4324526/osa:4335026/osa:4352829/osa:4335026/osa:4324526/osa:4332184/osa:4352829/osa:4352829/osa:4352829/osa:4333932/osa:4335026	18	8	TraesCS5D02G031600/TraesCS3D02G523200/TraesCS3A02G076500/TraesCS5B02G180000/TraesCS5B02G023000/TraesCS5A02G182000/TraesCS5A02G025200/TraesCS5D02G186400	10	TraesCS4B02G231400/TraesCS4D02G052500/TraesCS2B02G570400/TraesCS2A02G540000/TraesCS2B02G340500/TraesCS3A02G076700/TraesCS4D02G232700/TraesCS5B02G023100/TraesCS5D02G031700/TraesCS4A02G262600
osa00620	Pyruvate metabolism - Oryza sativa japonica (Japanese rice) (RefSeq)	92/5280	246/15761	0.108604	0.303081	TraesCS2B02G091400/TraesCS6D02G197700/TraesCS5A02G181800/TraesCS2D02G075200/TraesCS6B02G116700/TraesCS1B02G141700/TraesCS7D02G199900/TraesCS2A02G548000/TraesCS7A02G446200/TraesCS1A02G348500/TraesCS1D02G123400/TraesCS1B02G363100/TraesCS5B02G179800/TraesCS3B02G218500/TraesCS7D02G435800/TraesCS2A02G076600/TraesCS7A02G238900/TraesCS1A02G253400/TraesCS1B02G190400/TraesCS2B02G578800/TraesCS1B02G264900/…	-/-/-/-/-/-/-/-/-/-/-/-/-/-/-/-/-/-/-/-/-/-/-/-/-/-/-/-/-/-/-/-/-/-/-/-/-/-/-/-/-/-/-/-/-/-/-/-/-/-/-/-/-/-/-/-/-/-/-/-/-/-/-/-/-/-/-/-/-/-/-/-/-/-/-/-/-/-/-/-/-/-/-/-/-/-/-/-/-/-/-/-	osa:4328012/osa:4344858/osa:4345387/osa:4328012/osa:4328012/osa:4338007/osa:4340640/osa:4337361/osa:4350819/osa:4327423/osa:4338007/osa:4327423/osa:4345387/osa:4324263/osa:4350819/osa:4328012/osa:4340640/osa:4338750/osa:4349051/osa:4337361/osa:4338750/osa:4324717/osa:4345387/osa:4349051/osa:4332293/osa:4328859/osa:4338007/osa:4324263/osa:4347581/osa:4344858/osa:4324717/osa:4340725/osa:4344858/osa…	92	32	TraesCS2B02G091400/TraesCS2D02G075200/TraesCS6B02G116700/TraesCS7D02G199900/TraesCS1A02G348500/TraesCS1B02G363100/TraesCS7D02G435800/TraesCS2A02G076600/TraesCS7A02G238900/TraesCS1A02G253400/TraesCS3B02G320200/TraesCS4A02G083900/TraesCS3D02G285700/TraesCS7B02G116800/TraesCS7B02G289400/TraesCS6D02G183200/TraesCS4B02G220200/TraesCS7D02G211900/TraesCS6A02G390600/TraesCS6D02G078300/TraesCS5B02G464100/…	60	TraesCS6D02G197700/TraesCS5A02G181800/TraesCS1B02G141700/TraesCS2A02G548000/TraesCS7A02G446200/TraesCS1D02G123400/TraesCS5B02G179800/TraesCS3B02G218500/TraesCS1B02G190400/TraesCS2B02G578800/TraesCS1B02G264900/TraesCS5D02G186200/TraesCS1A02G174000/TraesCS7A02G345400/TraesCS1A02G122500/TraesCS3D02G192800/TraesCS5D02G309600/TraesCS7A02G369700/TraesCS7D02G353600/TraesCS2D02G549100/TraesCS1D02G164800/…
osa00604	Glycosphingolipid biosynthesis - ganglio series - Oryza sativa japonica (Japanese rice) (RefSeq)	8/5280	16/15761	0.129476	0.353116	TraesCS1A02G045400/TraesCS1D02G363700/TraesCS1D02G046100/TraesCS1B02G270100/TraesCS1A02G259800/TraesCS2B02G221500/TraesCS3D02G396400/TraesCS3B02G434500	-/-/-/-/-/-/-/-	osa:4337620/osa:4339457/osa:4337620/osa:4338802/osa:4338802/osa:4343697/osa:4324914/osa:4324914	8	0		8	TraesCS1A02G045400/TraesCS1D02G363700/TraesCS1D02G046100/TraesCS1B02G270100/TraesCS1A02G259800/TraesCS2B02G221500/TraesCS3D02G396400/TraesCS3B02G434500
osa00531	Glycosaminoglycan degradation - Oryza sativa japonica (Japanese rice) (RefSeq)	16/5280	37/15761	0.139955	0.373213	TraesCS3B02G485600/TraesCS2B02G537300/TraesCS2A02G508800/TraesCS1A02G045400/TraesCS1D02G363700/TraesCS1D02G046100/TraesCS1B02G270100/TraesCS3A02G448900/TraesCS3D02G441600/TraesCS1A02G259800/TraesCS1D02G106300/TraesCS2B02G221500/TraesCS5A02G400400/TraesCS3D02G396400/TraesCS3B02G434500/TraesCS6B02G402600	-/-/-/-/-/-/-/-/-/-/-/-/-/-/-/-	osa:4326815/osa:9270735/osa:9270735/osa:4337620/osa:4339457/osa:4337620/osa:4338802/osa:4326815/osa:4326815/osa:4338802/osa:4337855/osa:4343697/osa:9270735/osa:4324914/osa:4324914/osa:4331042	16	0		16	TraesCS3B02G485600/TraesCS2B02G537300/TraesCS2A02G508800/TraesCS1A02G045400/TraesCS1D02G363700/TraesCS1D02G046100/TraesCS1B02G270100/TraesCS3A02G448900/TraesCS3D02G441600/TraesCS1A02G259800/TraesCS1D02G106300/TraesCS2B02G221500/TraesCS5A02G400400/TraesCS3D02G396400/TraesCS3B02G434500/TraesCS6B02G402600
osa00500	Starch and sucrose metabolism - Oryza sativa japonica (Japanese rice) (RefSeq)	174/5280	489/15761	0.172831	0.450863	TraesCS6A02G248400/TraesCS1A02G210400/TraesCS1B02G107600/TraesCS1A02G088600/TraesCS3B02G323900/TraesCS1B02G224300/TraesCS6D02G230500/TraesCS5B02G193100/TraesCS1D02G090000/TraesCS3A02G289300/TraesCS5D02G200800/TraesCS2D02G168300/TraesCS1D02G213700/TraesCS3D02G289100/TraesCS2B02G112200/TraesCS6B02G276300/TraesCS3A02G398000/TraesCS2D02G095600/TraesCS2D02G037400/TraesCS7D02G552800/TraesCS4D02G239700/…	-/-/-/-/-/-/-/-/-/-/-/-/-/-/-/-/-/-/-/-/-/-/-/-/-/-/-/-/-/-/-/-/-/-/-/-/-/-/-/-/-/-/-/-/-/-/-/-/-/-/-/-/-/-/-/-/-/-/-/-/-/-/-/-/-/-/-/-/-/-/-/-/-/-/-/-/-/-/-/-/-/-/-/-/-/-/-/-/-/-/-/-/-/-/-/-/-/-/-/-/-/-/-/-/-/-/-/-/-/-/-/-/-/-/-/-/-/-/-/-/-/-/-/-/-/-/-/-/-/-/-/-/-/-/-/-/-/-/-/-/-/-/-/-/-/-/-/-/-/-/-/-/-/-/-/-/-/-/-/-/-/-/-/-/-/-/-/-/-/-/-/-/-/-	osa:4330221/osa:4349333/osa:4328274/osa:4328274/osa:4324621/osa:4349333/osa:4330221/osa:4346885/osa:4328274/osa:4324621/osa:4346885/osa:4343959/osa:4349333/osa:4324621/osa:4326948/osa:4330221/osa:4332041/osa:4326948/osa:4336388/osa:4335447/osa:4332112/osa:4332041/osa:4346527/osa:4339327/osa:4343959/osa:4339327/osa:4346527/osa:4346981/osa:4338010/osa:4340386/osa:4346885/osa:4345706/osa:4332041/osa…	174	77	TraesCS1B02G107600/TraesCS1A02G088600/TraesCS1D02G090000/TraesCS2D02G168300/TraesCS3A02G398000/TraesCS2D02G037400/TraesCS4D02G239700/TraesCS3B02G430000/TraesCS2B02G187000/TraesCS6B02G384500/TraesCS3D02G391900/TraesCS3A02G144600/TraesCS1B02G351600/TraesCS4D02G248000/TraesCS1A02G339300/TraesCS2A02G489000/TraesCS1D02G232700/TraesCS3D02G027800/TraesCS4B02G066700/TraesCS4A02G248200/TraesCS1D02G341100/…	97	TraesCS6A02G248400/TraesCS1A02G210400/TraesCS3B02G323900/TraesCS1B02G224300/TraesCS6D02G230500/TraesCS5B02G193100/TraesCS3A02G289300/TraesCS5D02G200800/TraesCS1D02G213700/TraesCS3D02G289100/TraesCS2B02G112200/TraesCS6B02G276300/TraesCS2D02G095600/TraesCS7D02G552800/TraesCS2A02G488900/TraesCS1A02G338200/TraesCS1D02G340400/TraesCS2D02G489200/TraesCS5A02G203500/TraesCS1A02G122800/TraesCS7D02G159800/…
osa00998	Biosynthesis of secondary metabolites - other antibiotics - Oryza sativa japonica (Japanese rice) (RefSeq)	6/5280	12/15761	0.181001	0.462131	TraesCS2D02G085800/TraesCS2D02G085500/TraesCS7B02G118400/TraesCS2B02G102900/TraesCS2D02G085700/TraesCS2A02G088300	-/-/-/-/-/-	osa:4351932/osa:4351932/osa:4351932/osa:4351932/osa:4351925/osa:4351932	6	5	TraesCS2D02G085800/TraesCS2D02G085500/TraesCS2B02G102900/TraesCS2D02G085700/TraesCS2A02G088300	1	TraesCS7B02G118400
osa04145	Phagosome - Oryza sativa japonica (Japanese rice) (RefSeq)	91/5280	251/15761	0.193124	0.481402	TraesCS1D02G309200/TraesCS2A02G559200/TraesCS1A02G309700/TraesCS3B02G179400/TraesCS1B02G320800/TraesCS3A02G152300/TraesCS1D02G362800/TraesCS6B02G178700/TraesCS1A02G337800/TraesCS5D02G065700/TraesCS5D02G211500/TraesCS1D02G339700/TraesCS2D02G546500/TraesCS3A02G250500/TraesCS5B02G013400/TraesCS6B02G338000/TraesCS3D02G208200/TraesCS6D02G288300/TraesCS1A02G333600/TraesCS5D02G193300/novel.10631/TraesCS…	TUBB5/-/TUBB5/-/TUBB5/-/-/-/-/-/-/-/-/-/-/-/-/-/-/-/-/-/-/-/-/-/-/-/-/-/-/-/-/-/-/-/-/-/TUBB3/-/-/-/-/-/-/-/-/-/-/-/-/-/-/-/-/-/-/-/-/-/-/-/-/-/-/-/-/-/-/-/-/-/-/-/-/-/-/-/-/-/-/-/-/-/-/-/-/-/-/-/-	osa:4326917/osa:4344440/osa:4326917/osa:4327180/osa:4326917/osa:4327180/osa:4339450/osa:4328492/osa:4339322/osa:4337982/osa:4345628/osa:4339322/osa:4342826/osa:4327833/osa:4327929/osa:4330693/osa:4327929/osa:4330693/osa:4339304/osa:4346811/osa:4335732/osa:4337982/osa:4327929/osa:4345628/osa:4335732/osa:4345628/osa:4339304/osa:4339322/osa:4344440/osa:4345725/osa:4330693/osa:9271333/osa:4327929/osa…	91	46	TraesCS1D02G309200/TraesCS1A02G309700/TraesCS1B02G320800/TraesCS6B02G178700/TraesCS2D02G546500/TraesCS5B02G013400/TraesCS6B02G338000/TraesCS3D02G208200/TraesCS6D02G288300/TraesCS1A02G333600/TraesCS5D02G193300/novel.10631/TraesCS3B02G234900/TraesCS6B02G129800/TraesCS1B02G347000/TraesCS6A02G309000/TraesCS5A02G155200/TraesCS3A02G207800/TraesCS6D02G140600/TraesCS5B02G186100/TraesCS7B02G096200/TraesCS…	45	TraesCS2A02G559200/TraesCS3B02G179400/TraesCS3A02G152300/TraesCS1D02G362800/TraesCS1A02G337800/TraesCS5D02G065700/TraesCS5D02G211500/TraesCS1D02G339700/TraesCS3A02G250500/TraesCS5A02G054400/TraesCS5B02G203700/TraesCS7D02G208200/TraesCS1B02G350200/TraesCS2D02G571300/TraesCS7A02G294300/TraesCS4D02G015400/TraesCS4A02G296600/TraesCS5B02G062000/TraesCS3D02G160100/novel.8251/TraesCS4B02G017100/TraesCS3…
osa00900	Terpenoid backbone biosynthesis - Oryza sativa japonica (Japanese rice) (RefSeq)	56/5280	151/15761	0.196573	0.481402	TraesCS1A02G384300/TraesCS2D02G575800/TraesCS1D02G392500/TraesCS1B02G411100/TraesCS6A02G258500/TraesCS3A02G001700/TraesCS3B02G361100/TraesCS2B02G219400/TraesCS3A02G231000/TraesCS2B02G626400/TraesCS2A02G187900/TraesCS2A02G565400/TraesCS5A02G269300/TraesCS4D02G263100/TraesCS6D02G239700/TraesCS7D02G247800/TraesCS3A02G254300/TraesCS4D02G061800/TraesCS3D02G324400/TraesCS2D02G199700/TraesCS5B02G269600/…	-/-/-/-/-/-/-/-/-/-/-/-/-/-/-/-/-/-/-/-/-/-/-/-/-/-/-/-/-/-/-/-/-/-/-/-/-/-/-/-/-/-/-/-/-/-/-/-/-/-/-/-/-/-/-/-	osa:4342614/osa:4342614/osa:4342614/osa:4342614/osa:4330320/osa:4326153/osa:4327968/osa:4343721/osa:4339700/osa:4342614/osa:4343721/osa:4342614/osa:4347443/osa:4331944/osa:4330320/osa:4347443/osa:4324245/osa:4334003/osa:4327968/osa:4343721/osa:4347443/osa:4338768/osa:4330711/osa:4329911/osa:4347443/osa:4338768/osa:4331944/osa:4328025/osa:4330711/osa:4329911/osa:4327968/osa:4339700/osa:4338768/osa…	56	32	TraesCS1A02G384300/TraesCS2D02G575800/TraesCS1D02G392500/TraesCS1B02G411100/TraesCS6A02G258500/TraesCS3A02G001700/TraesCS3B02G361100/TraesCS2B02G219400/TraesCS2B02G626400/TraesCS2A02G187900/TraesCS2A02G565400/TraesCS4D02G263100/TraesCS6D02G239700/TraesCS4D02G061800/TraesCS3D02G324400/TraesCS2D02G199700/TraesCS6B02G245100/TraesCS4B02G263000/TraesCS3B02G585400/TraesCS6A02G215500/TraesCS3A02G331000/…	24	TraesCS3A02G231000/TraesCS5A02G269300/TraesCS7D02G247800/TraesCS3A02G254300/TraesCS5B02G269600/TraesCS1D02G255100/TraesCS6A02G307700/TraesCS5D02G277500/TraesCS1B02G266500/TraesCS6D02G286900/TraesCS3D02G222200/TraesCS1A02G255800/TraesCS3B02G260300/TraesCS7B02G142500/TraesCS5A02G442800/TraesCS6B02G336300/TraesCS7B02G030000/TraesCS2A02G214200/TraesCS5A02G169400/TraesCS2B02G049200/TraesCS5B02G447300/…
osa00511	Other glycan degradation - Oryza sativa japonica (Japanese rice) (RefSeq)	25/5280	64/15761	0.207043	0.496902	TraesCS7D02G316700/TraesCS3B02G357000/TraesCS1D02G149100/TraesCS4A02G051000/TraesCS1B02G169600/TraesCS2D02G404300/TraesCS5A02G309000/TraesCS1A02G045400/TraesCS1A02G087500/TraesCS1D02G363700/TraesCS4D02G253400/TraesCS1D02G046100/TraesCS1B02G106400/TraesCS1B02G270100/TraesCS7A02G391400/TraesCS3B02G549300/TraesCS1A02G152200/TraesCS1A02G259800/TraesCS2B02G221500/TraesCS5B02G496400/TraesCS7B02G221400/…	-/-/-/-/-/-/-/-/-/-/-/-/-/-/-/-/-/-/-/-/-/-/-/-/-	osa:4344485/osa:4344485/osa:4348876/osa:9269624/osa:4348876/osa:4347611/osa:4347611/osa:4337620/osa:4348080/osa:4339457/osa:9269624/osa:4337620/osa:4348080/osa:4338802/osa:9269624/osa:4325748/osa:4348876/osa:4338802/osa:4343697/osa:4350617/osa:4344485/osa:4324914/osa:4347611/osa:4324914/osa:9269624	25	5	TraesCS7D02G316700/TraesCS3B02G357000/TraesCS1A02G087500/TraesCS1B02G106400/TraesCS7B02G221400	20	TraesCS1D02G149100/TraesCS4A02G051000/TraesCS1B02G169600/TraesCS2D02G404300/TraesCS5A02G309000/TraesCS1A02G045400/TraesCS1D02G363700/TraesCS4D02G253400/TraesCS1D02G046100/TraesCS1B02G270100/TraesCS7A02G391400/TraesCS3B02G549300/TraesCS1A02G152200/TraesCS1A02G259800/TraesCS2B02G221500/TraesCS5B02G496400/TraesCS3D02G396400/TraesCS2B02G425000/TraesCS3B02G434500/TraesCS4B02G253300
osa00906	Carotenoid biosynthesis - Oryza sativa japonica (Japanese rice) (RefSeq)	27/5280	70/15761	0.217896	0.508703	TraesCS6A02G271300/TraesCS6D02G243800/TraesCS1A02G071700/TraesCS6B02G298500/TraesCS5A02G494200/TraesCS4B02G318000/TraesCS2A02G396200/TraesCS5B02G358800/TraesCS2B02G297800/TraesCS4D02G299000/TraesCS4D02G314400/TraesCS6D02G251700/TraesCS6D02G382800/TraesCS4A02G004900/TraesCS2D02G279300/TraesCS1D02G074300/TraesCS2A02G280500/TraesCS3A02G208800/TraesCS5D02G042000/TraesCS5A02G374000/TraesCS2B02G414500/…	-/-/-/-/-/-/-/-/-/-/-/-/-/-/-/-/-/-/-/-/-/-/-/-/-/-/-	osa:4347261/osa:4347261/osa:4350758/osa:4347261/osa:4331460/osa:4331460/osa:4336753/osa:4347813/osa:4335625/osa:4331854/osa:4331460/osa:4330451/osa:4331152/osa:4331854/osa:4335625/osa:4350758/osa:4335625/osa:4324196/osa:4352042/osa:4333566/osa:4336753/osa:4352846/osa:4326177/osa:4352846/osa:4336753/osa:4342137/osa:4347261	27	4	TraesCS5B02G358800/TraesCS5D02G042000/TraesCS3B02G308000/TraesCS7D02G553300	23	TraesCS6A02G271300/TraesCS6D02G243800/TraesCS1A02G071700/TraesCS6B02G298500/TraesCS5A02G494200/TraesCS4B02G318000/TraesCS2A02G396200/TraesCS2B02G297800/TraesCS4D02G299000/TraesCS4D02G314400/TraesCS6D02G251700/TraesCS6D02G382800/TraesCS4A02G004900/TraesCS2D02G279300/TraesCS1D02G074300/TraesCS2A02G280500/TraesCS3A02G208800/TraesCS5A02G374000/TraesCS2B02G414500/TraesCS5B02G017900/TraesCS5D02G026000/…
osa00040	Pentose and glucuronate interconversions - Oryza sativa japonica (Japanese rice) (RefSeq)	45/5280	121/15761	0.220438	0.508703	TraesCS2D02G099900/TraesCS7B02G167500/TraesCS6A02G071400/TraesCS2D02G090400/TraesCS1D02G264000/TraesCS1A02G263900/TraesCS5B02G468700/TraesCS5D02G470100/TraesCS5B02G469000/TraesCS2A02G016500/TraesCS2B02G117500/TraesCS4B02G086500/TraesCS4A02G229600/TraesCS3A02G226400/TraesCS1B02G243000/TraesCS3B02G258100/TraesCS3A02G325500/TraesCS2D02G117900/TraesCS2D02G356100/TraesCS7D02G269800/TraesCS2D02G018000/…	-/-/-/-/-/-/-/-/-/-/-/-/-/-/-/-/-/-/-/-/-/-/-/-/-/-/-/-/-/-/-/-/-/-/-/-/-/-/-/-/-/-/-/-/-	osa:4326549/osa:4346217/osa:4350084/osa:4326549/osa:4327282/osa:4327282/osa:4334514/osa:4334514/osa:4334514/osa:4335013/osa:4326549/osa:4350206/osa:4350206/osa:4326603/osa:4327282/osa:4326603/osa:4325861/osa:4344231/osa:4344059/osa:4346217/osa:4335013/osa:4341967/osa:4326549/osa:4341967/osa:4344231/osa:4331761/osa:4352146/osa:4352146/osa:4352146/osa:4339356/osa:4344268/osa:4334514/osa:4352146/osa…	45	14	TraesCS1D02G264000/TraesCS1A02G263900/TraesCS3A02G226400/TraesCS1B02G243000/TraesCS3A02G325500/TraesCS2D02G356100/TraesCS4D02G283800/TraesCS4A02G199200/TraesCS4B02G285000/TraesCS3D02G318800/TraesCS1D02G142400/TraesCS2A02G173200/TraesCS6B02G211900/TraesCS4D02G050600	31	TraesCS2D02G099900/TraesCS7B02G167500/TraesCS6A02G071400/TraesCS2D02G090400/TraesCS5B02G468700/TraesCS5D02G470100/TraesCS5B02G469000/TraesCS2A02G016500/TraesCS2B02G117500/TraesCS4B02G086500/TraesCS4A02G229600/TraesCS3B02G258100/TraesCS2D02G117900/TraesCS7D02G269800/TraesCS2D02G018000/TraesCS7D02G412100/TraesCS2A02G100400/TraesCS7A02G419300/TraesCS2B02G137300/TraesCS5B02G399800/TraesCS5D02G404300/…
osa00072	Synthesis and degradation of ketone bodies - Oryza sativa japonica (Japanese rice) (RefSeq)	9/5280	21/15761	0.244964	0.554635	TraesCS3A02G185500/TraesCS3D02G189400/TraesCS5D02G154300/TraesCS3B02G215100/TraesCS5A02G137700/TraesCS5B02G136400/TraesCS5A02G169400/TraesCS2B02G049200/TraesCS7A02G269100	-/-/-/-/-/-/-/-/-	osa:4326266/osa:4326266/osa:4351434/osa:4326266/osa:4351434/osa:4351434/osa:4346520/osa:4346520/osa:4346215	9	0		9	TraesCS3A02G185500/TraesCS3D02G189400/TraesCS5D02G154300/TraesCS3B02G215100/TraesCS5A02G137700/TraesCS5B02G136400/TraesCS5A02G169400/TraesCS2B02G049200/TraesCS7A02G269100
osa00909	Sesquiterpenoid and triterpenoid biosynthesis - Oryza sativa japonica (Japanese rice) (RefSeq)	7/5280	16/15761	0.267272	0.570014	TraesCS4B02G235500/TraesCS4A02G059900/TraesCS4D02G236900/TraesCS4A02G496400/TraesCS5D02G465000/TraesCS5A02G454500/TraesCS5B02G464600	-/-/-/-/-/-/-	osa:4332153/osa:4332153/osa:4332153/osa:4350288/osa:4334492/osa:4334492/osa:4334492	7	0		7	TraesCS4B02G235500/TraesCS4A02G059900/TraesCS4D02G236900/TraesCS4A02G496400/TraesCS5D02G465000/TraesCS5A02G454500/TraesCS5B02G464600
osa00510	N-Glycan biosynthesis - Oryza sativa japonica (Japanese rice) (RefSeq)	48/5280	132/15761	0.269801	0.570014	TraesCS6B02G238000/TraesCS3A02G417000/TraesCS6D02G192500/TraesCS3D02G412500/TraesCS6A02G209000/TraesCS4B02G322500/TraesCS2B02G355800/TraesCS7D02G199200/TraesCS2B02G587900/TraesCS5B02G296400/TraesCS4D02G244900/TraesCS2A02G326200/TraesCS5A02G071200/TraesCS5D02G056900/TraesCS6A02G116000/TraesCS2D02G558800/TraesCS4D02G196500/TraesCS4B02G244500/TraesCS2A02G403000/TraesCS2B02G410300/TraesCS7B02G315600/…	-/-/-/-/-/-/-/-/-/-/-/-/-/-/-/-/-/-/-/-/-/-/-/-/-/-/-/-/-/-/-/-/-/-/-/-/-/-/-/-/-/-/-/-/-/-/-/-	osa:4329853/osa:4324876/osa:4329853/osa:4324876/osa:4329853/osa:4338348/osa:4336162/osa:4340636/osa:4337389/osa:9272161/osa:4332068/osa:4336162/osa:4352649/osa:4352772/osa:4328285/osa:4337389/osa:4332492/osa:4332068/osa:4332492/osa:4336560/osa:4342702/osa:4338348/osa:4335701/osa:9266078/osa:4339345/osa:4335701/osa:4332492/osa:4335701/osa:9266078/osa:4330363/osa:4334626/osa:4342702/osa:4339345/osa…	48	36	TraesCS3A02G417000/TraesCS3D02G412500/TraesCS4B02G322500/TraesCS7D02G199200/TraesCS2B02G587900/TraesCS5B02G296400/TraesCS4D02G244900/TraesCS5A02G071200/TraesCS5D02G056900/TraesCS2D02G558800/TraesCS4B02G244500/TraesCS2B02G410300/TraesCS7B02G315600/TraesCS4D02G318900/TraesCS4A02G456100/TraesCS3B02G105200/TraesCS1A02G340400/TraesCS7D02G029800/TraesCS7A02G033300/TraesCS3A02G089700/TraesCS6B02G289600/…	12	TraesCS6B02G238000/TraesCS6D02G192500/TraesCS6A02G209000/TraesCS2B02G355800/TraesCS2A02G326200/TraesCS6A02G116000/TraesCS4D02G196500/TraesCS2A02G403000/TraesCS4B02G196200/TraesCS6D02G104800/TraesCS6B02G103200/TraesCS6A02G077400
osa00565	Ether lipid metabolism - Oryza sativa japonica (Japanese rice) (RefSeq)	33/5280	89/15761	0.270239	0.570014	TraesCS5A02G489800/TraesCS3B02G553200/TraesCS4D02G013500/TraesCSU02G145400/TraesCS4B02G377600/TraesCS7A02G406100/TraesCS4B02G043300/TraesCS4D02G040800/TraesCS3D02G130900/TraesCS7D02G372800/TraesCS1D02G379900/TraesCS7B02G277900/TraesCS3D02G298200/TraesCS5A02G465200/TraesCS7A02G545000/TraesCS3D02G083000/TraesCS5B02G477000/TraesCS3A02G130000/TraesCS3A02G303600/TraesCS3A02G083200/TraesCS5B02G525600/T…	-/-/-/-/-/-/-/-/-/-/-/-/-/-/-/-/-/-/-/-/-/-/-/-/-/-/-/-/-/-/-/-/-	osa:4334641/osa:4325407/osa:4334815/osa:4341469/osa:4341469/osa:4342043/osa:4333862/osa:4333862/osa:4327647/osa:4341469/osa:4327647/osa:4341469/osa:4327023/osa:4334536/osa:4341469/osa:4326465/osa:4334536/osa:4327647/osa:4327023/osa:4326465/osa:4342872/osa:4334641/osa:4334641/osa:4333862/osa:4327647/osa:4341469/osa:4338527/osa:4347745/osa:4326465/osa:4327023/osa:4328107/osa:4334536/osa:9272440	33	14	TraesCS5A02G489800/TraesCS3B02G553200/TraesCSU02G145400/TraesCS4B02G377600/TraesCS7D02G372800/TraesCS7B02G277900/TraesCS3D02G298200/TraesCS7A02G545000/TraesCS3A02G303600/TraesCS5B02G525600/TraesCS5D02G504100/TraesCS4A02G369500/TraesCS3B02G332700/TraesCS7B02G070100	19	TraesCS4D02G013500/TraesCS7A02G406100/TraesCS4B02G043300/TraesCS4D02G040800/TraesCS3D02G130900/TraesCS1D02G379900/TraesCS5A02G465200/TraesCS3D02G083000/TraesCS5B02G477000/TraesCS3A02G130000/TraesCS3A02G083200/TraesCS4A02G270800/TraesCS1B02G393300/TraesCS7D02G531200/TraesCS1D02G228600/TraesCS5D02G341800/TraesCS3B02G098100/TraesCS5D02G477800/TraesCS1D02G230100
osa00460	Cyanoamino acid metabolism - Oryza sativa japonica (Japanese rice) (RefSeq)	76/5280	213/15761	0.270757	0.570014	TraesCS7A02G086000/TraesCS7D02G080400/TraesCS2A02G493700/TraesCS2D02G493600/TraesCS2B02G521700/TraesCS2B02G112200/TraesCS4A02G445600/TraesCS3A02G398000/TraesCS5A02G300400/TraesCS2D02G095600/TraesCS2D02G037400/TraesCS4A02G384700/TraesCS2B02G538800/TraesCS3B02G430000/TraesCS2B02G538600/TraesCS7A02G042600/TraesCS3D02G391900/TraesCS3B02G369200/TraesCS4D02G248000/TraesCS2B02G600200/TraesCS4D02G068100/…	-/-/-/-/-/-/-/-/-/-/-/-/-/-/-/-/-/-/-/-/-/-/-/-/-/-/-/-/-/-/-/-/-/-/-/-/-/-/-/-/-/-/-/-/-/-/-/-/-/-/-/-/-/-/-/-/-/-/-/-/-/-/-/-/-/-/-/-/-/-/-/-/-/-/-/-	osa:4334792/osa:4334792/osa:4352058/osa:4352058/osa:4352058/osa:4326948/osa:4334792/osa:4332041/osa:4335048/osa:4326948/osa:4336388/osa:4334792/osa:4333381/osa:4332041/osa:4333381/osa:4334792/osa:4332041/osa:4326948/osa:4332041/osa:4336146/osa:4334048/osa:4333381/osa:4338560/osa:4334792/osa:4336388/osa:4347545/osa:4334114/osa:4336388/osa:4334116/osa:4336388/osa:4334792/osa:4328197/osa:4326894/osa…	76	56	TraesCS7A02G086000/TraesCS7D02G080400/TraesCS2A02G493700/TraesCS2D02G493600/TraesCS2B02G521700/TraesCS3A02G398000/TraesCS5A02G300400/TraesCS2D02G037400/TraesCS4A02G384700/TraesCS2B02G538800/TraesCS3B02G430000/TraesCS2B02G538600/TraesCS7A02G042600/TraesCS3D02G391900/TraesCS4D02G248000/TraesCS4D02G068100/TraesCS2A02G510800/TraesCS1D02G232700/TraesCS7D02G038200/TraesCS2A02G038400/TraesCS5B02G294400/…	20	TraesCS2B02G112200/TraesCS4A02G445600/TraesCS2D02G095600/TraesCS3B02G369200/TraesCS2B02G600200/TraesCS3D02G300700/TraesCS2B02G340500/TraesCS5D02G404700/TraesCS3B02G335400/TraesCS3A02G076700/TraesCS7A02G450500/TraesCS4B02G041100/TraesCS2D02G381100/TraesCS5D02G302800/TraesCS3B02G467400/TraesCS5A02G295400/TraesCS7B02G350300/TraesCS4A02G272900/TraesCS3B02G484200/TraesCS7A02G359700
osa00965	Betalain biosynthesis - Oryza sativa japonica (Japanese rice) (RefSeq)	15/5280	39/15761	0.30822	0.63427	TraesCS3A02G387700/TraesCS3D02G381700/TraesCS3B02G421100/TraesCS2D02G518300/TraesCS7D02G383500/TraesCS1D02G052500/TraesCS3D02G381800/TraesCS2B02G545300/TraesCS3B02G421200/TraesCS7A02G059500/TraesCS1A02G050200/TraesCS7D02G538800/TraesCS2A02G516500/TraesCS2B02G545200/TraesCS4A02G431600	-/-/-/-/-/-/-/-/-/-/-/-/-/-/-	osa:4325095/osa:4325095/osa:4325095/osa:4344636/osa:4344636/osa:4344636/osa:4325095/osa:4344636/osa:4325095/osa:4344636/osa:4344636/osa:4344636/osa:4344636/osa:4344636/osa:4344636	15	12	TraesCS3A02G387700/TraesCS3D02G381700/TraesCS3B02G421100/TraesCS2D02G518300/TraesCS7D02G383500/TraesCS1D02G052500/TraesCS2B02G545300/TraesCS7A02G059500/TraesCS1A02G050200/TraesCS2A02G516500/TraesCS2B02G545200/TraesCS4A02G431600	3	TraesCS3D02G381800/TraesCS3B02G421200/TraesCS7D02G538800
osa00513	Various types of N-glycan biosynthesis - Oryza sativa japonica (Japanese rice) (RefSeq)	38/5280	105/15761	0.311849	0.63427	TraesCS7D02G189700/TraesCS7B02G093500/TraesCS3A02G417000/TraesCS3D02G412500/TraesCS4B02G322500/TraesCS6A02G238000/TraesCS7A02G188600/TraesCS7D02G199200/TraesCS1A02G045400/TraesCS2B02G587900/TraesCS5A02G071200/TraesCS2D02G558800/TraesCS1D02G046100/TraesCS1B02G270100/TraesCS2B02G410300/TraesCS7B02G315600/TraesCS4D02G318900/TraesCS4A02G456100/TraesCS3B02G105200/TraesCS1A02G259800/TraesCS1A02G340400/…	-/-/-/-/-/-/-/-/-/-/-/-/-/-/-/-/-/-/-/-/-/-/-/-/-/-/-/-/-/-/-/-/-/-/-/-/-/-	osa:4340564/osa:4340564/osa:4324876/osa:4324876/osa:4338348/osa:4329760/osa:4340564/osa:4340636/osa:4337620/osa:4337389/osa:4352649/osa:4337389/osa:4337620/osa:4338802/osa:4336560/osa:4342702/osa:4338348/osa:4335701/osa:9266078/osa:4338802/osa:4339345/osa:4335701/osa:4329760/osa:4335701/osa:4343697/osa:9266078/osa:4342702/osa:4339345/osa:4324914/osa:4351626/osa:4331831/osa:4331831/osa:4335701/osa…	38	30	TraesCS7D02G189700/TraesCS7B02G093500/TraesCS3A02G417000/TraesCS3D02G412500/TraesCS4B02G322500/TraesCS7A02G188600/TraesCS7D02G199200/TraesCS2B02G587900/TraesCS5A02G071200/TraesCS2D02G558800/TraesCS2B02G410300/TraesCS7B02G315600/TraesCS4D02G318900/TraesCS4A02G456100/TraesCS3B02G105200/TraesCS1A02G340400/TraesCS7D02G029800/TraesCS6A02G232700/TraesCS7A02G033300/TraesCS3A02G089700/TraesCS7D02G409000/…	8	TraesCS6A02G238000/TraesCS1A02G045400/TraesCS1D02G046100/TraesCS1B02G270100/TraesCS1A02G259800/TraesCS2B02G221500/TraesCS3D02G396400/TraesCS3B02G434500
osa04712	Circadian rhythm - plant - Oryza sativa japonica (Japanese rice) (RefSeq)	41/5280	115/15761	0.344426	0.681923	TraesCS4D02G052200/TraesCS4A02G122500/TraesCS5D02G488700/novel.549/TraesCS6D02G167800/novel.1295/TraesCS7D02G423400/TraesCS4A02G262900/TraesCS6A02G121500/TraesCS3A02G116300/TraesCS6A02G175800/TraesCS3B02G135400/TraesCS4B02G052000/TraesCS1D02G417600/TraesCS5A02G320300/TraesCS6D02G305800/TraesCS7A02G431600/novel.3041/TraesCS6A02G227900/TraesCS6B02G209600/TraesCS3D02G118200/TraesCS6B02G149800/TraesC…	-/-/-/-/-/-/-/-/-/-/-/-/-/-/-/-/-/-/-/-/-/-/-/-/-/-/-/-/-/-/-/-/-/-/-/-/-/-/-/-/-	osa:4333930/osa:4332623/osa:4350636/osa:4339663/osa:4328662/osa:4339663/osa:4341923/osa:4333930/osa:4341923/osa:4325329/osa:4328662/osa:4325329/osa:4333930/osa:4339663/osa:4347674/osa:4330868/osa:4341923/osa:4343287/osa:4330000/osa:4328662/osa:4325329/osa:4341923/osa:4350698/osa:4330000/osa:4328662/osa:4341923/osa:4347674/osa:4347674/osa:4330868/osa:4324585/osa:4344703/osa:4328662/osa:4350636/osa…	41	12	TraesCS5D02G488700/TraesCS5A02G320300/TraesCS6A02G227900/TraesCS4A02G164000/TraesCS6D02G207100/TraesCS5D02G326200/TraesCS5B02G320500/TraesCS3D02G144500/TraesCS2D02G034500/TraesCS2B02G558400/TraesCS3A02G143100/TraesCS6D02G187200	29	TraesCS4D02G052200/TraesCS4A02G122500/novel.549/TraesCS6D02G167800/novel.1295/TraesCS7D02G423400/TraesCS4A02G262900/TraesCS6A02G121500/TraesCS3A02G116300/TraesCS6A02G175800/TraesCS3B02G135400/TraesCS4B02G052000/TraesCS1D02G417600/TraesCS6D02G305800/TraesCS7A02G431600/novel.3041/TraesCS6B02G209600/TraesCS3D02G118200/TraesCS6B02G149800/novel.12520/TraesCS6B02G426300/TraesCS6A02G326100/TraesCS7D02G2…
osa00410	beta-Alanine metabolism - Oryza sativa japonica (Japanese rice) (RefSeq)	42/5280	118/15761	0.346644	0.681923	TraesCS2D02G075000/TraesCS3B02G325800/TraesCS2B02G091300/TraesCS3A02G291100/TraesCS7B02G363700/TraesCS7A02G462900/TraesCS2A02G477900/TraesCS2D02G335300/TraesCS4B02G231400/TraesCS4D02G052500/TraesCS2B02G354400/TraesCS7B02G116800/TraesCS2D02G477100/TraesCS3A02G250700/TraesCS4A02G020900/TraesCS3D02G523200/TraesCS2D02G549200/TraesCS5B02G201000/TraesCS3D02G290900/TraesCS2B02G501200/TraesCS7D02G211900/…	-/-/-/-/-/-/-/-/-/-/-/-/-/-/-/-/-/-/-/-/-/-/-/-/-/-/-/-/-/-/-/-/-/-/-/-/-/-/-/-/-/-	osa:4335335/osa:4324637/osa:4335335/osa:4324637/osa:9268115/osa:9268115/osa:4342610/osa:4336153/osa:4332184/osa:4333932/osa:4336153/osa:4340725/osa:4342610/osa:4327828/osa:4340945/osa:4345787/osa:4337360/osa:4346967/osa:4324637/osa:4342610/osa:4340725/osa:4349966/osa:4337046/osa:4327558/osa:4340725/osa:4332184/osa:4340986/osa:4346967/osa:4343249/osa:4327828/osa:4330612/osa:4327828/osa:4337046/osa…	42	16	TraesCS2D02G075000/TraesCS3B02G325800/TraesCS2B02G091300/TraesCS3A02G291100/TraesCS7B02G116800/TraesCS3D02G523200/TraesCS5B02G201000/TraesCS3D02G290900/TraesCS7D02G211900/TraesCS3D02G327500/TraesCS7A02G210100/TraesCS5A02G202500/TraesCS3B02G280200/TraesCS3D02G251100/TraesCS5D02G208800/TraesCS6B02G284600	26	TraesCS7B02G363700/TraesCS7A02G462900/TraesCS2A02G477900/TraesCS2D02G335300/TraesCS4B02G231400/TraesCS4D02G052500/TraesCS2B02G354400/TraesCS2D02G477100/TraesCS3A02G250700/TraesCS4A02G020900/TraesCS2D02G549200/TraesCS2B02G501200/TraesCS4A02G219900/TraesCS2A02G467300/TraesCS4D02G232700/TraesCS7A02G141800/TraesCS5D02G292000/TraesCS6D02G272400/TraesCS2D02G467300/TraesCS4A02G262600/TraesCS7D02G450800/…
osa00450	Selenocompound metabolism - Oryza sativa japonica (Japanese rice) (RefSeq)	24/5280	66/15761	0.353749	0.684676	TraesCS5B02G022800/TraesCS5A02G024900/TraesCS2D02G031800/TraesCS5D02G031300/TraesCS4B02G014700/TraesCS4A02G298700/TraesCS7B02G301400/TraesCS2A02G032500/TraesCS2B02G046500/TraesCS4A02G159700/TraesCS4D02G012900/TraesCS4D02G159500/TraesCS5A02G382900/TraesCS7D02G229100/TraesCS6B02G003900/TraesCS6A02G278000/TraesCS2A02G058800/TraesCS1B02G199600/TraesCS7A02G401200/TraesCS4B02G157700/TraesCS1A02G181000/…	-/-/-/-/-/-/-/-/-/-/-/-/-/-/-/-/-/-/-/-/-/-/-/-	osa:4352833/osa:4352833/osa:4334073/osa:4352833/osa:4352833/osa:4352833/osa:4348562/osa:4334073/osa:4334073/osa:4332956/osa:4352833/osa:4332956/osa:4334073/osa:4340912/osa:4349123/osa:4330505/osa:4348560/osa:4349123/osa:4348562/osa:4332956/osa:4349123/osa:4348560/osa:4334073/osa:4330505	24	21	TraesCS5B02G022800/TraesCS5A02G024900/TraesCS2D02G031800/TraesCS5D02G031300/TraesCS4B02G014700/TraesCS4A02G298700/TraesCS2A02G032500/TraesCS2B02G046500/TraesCS4A02G159700/TraesCS4D02G012900/TraesCS4D02G159500/TraesCS5A02G382900/TraesCS6B02G003900/TraesCS6A02G278000/TraesCS2A02G058800/TraesCS1B02G199600/TraesCS4B02G157700/TraesCS1A02G181000/TraesCS2B02G070600/TraesCS5B02G387300/TraesCS6B02G306300	3	TraesCS7B02G301400/TraesCS7D02G229100/TraesCS7A02G401200
osa01210	2-Oxocarboxylic acid metabolism - Oryza sativa japonica (Japanese rice) (RefSeq)	51/5280	145/15761	0.363755	0.692867	TraesCS3A02G184000/TraesCS3B02G213900/TraesCS5A02G398300/TraesCS3D02G188200/TraesCS2D02G412000/TraesCS5D02G407800/TraesCS6B02G238500/TraesCS4B02G235400/TraesCS1B02G102700/TraesCS3A02G305400/TraesCS7B02G136600/TraesCS1D02G086700/TraesCS6A02G243600/TraesCS6A02G209600/TraesCS6D02G192900/TraesCS5B02G066600/TraesCS3B02G265700/TraesCS3B02G199500/TraesCS3B02G331100/TraesCS4B02G080800/TraesCS6D02G232400/…	-/-/-/-/-/-/-/-/-/-/-/-/-/-/-/-/-/-/-/-/-/-/-/-/-/-/-/-/-/-/-/-/-/-/-/-/-/-/-/-/-/-/-/-/-/-/-/-/-/-/-	osa:4331547/osa:4331547/osa:4334188/osa:4331547/osa:4336590/osa:4334188/osa:4329858/osa:4332151/osa:4348524/osa:4325621/osa:4333177/osa:4348524/osa:4330192/osa:4329858/osa:4329858/osa:4348525/osa:4324176/osa:4327213/osa:4325621/osa:4333458/osa:4336590/osa:4334794/osa:4331547/osa:4332434/osa:4324442/osa:4331322/osa:4348525/osa:4342210/osa:4333177/osa:4334794/osa:4329938/osa:4327213/osa:4336590/osa…	51	17	TraesCS2D02G412000/TraesCS4B02G235400/TraesCS6A02G243600/TraesCS3B02G265700/TraesCS4B02G080800/TraesCS5B02G547400/TraesCS4D02G204800/TraesCS7B02G461700/TraesCS4A02G234400/TraesCS2B02G426100/TraesCS7B02G143300/TraesCS4D02G079600/TraesCS2A02G414700/TraesCS2B02G433900/TraesCS4B02G204000/TraesCS3A02G237100/TraesCS1B02G442300	34	TraesCS3A02G184000/TraesCS3B02G213900/TraesCS5A02G398300/TraesCS3D02G188200/TraesCS5D02G407800/TraesCS6B02G238500/TraesCS1B02G102700/TraesCS3A02G305400/TraesCS7B02G136600/TraesCS1D02G086700/TraesCS6A02G209600/TraesCS6D02G192900/TraesCS5B02G066600/TraesCS3B02G199500/TraesCS3B02G331100/TraesCS6D02G232400/TraesCS5A02G505000/TraesCS6A02G198200/TraesCS4D02G356200/TraesCS5A02G059300/TraesCS2A02G261600/…
osa00330	Arginine and proline metabolism - Oryza sativa japonica (Japanese rice) (RefSeq)	58/5280	167/15761	0.395747	0.742026	TraesCS7A02G350100/TraesCS1D02G212400/TraesCS1B02G223300/TraesCS7D02G328500/TraesCS3B02G395900/TraesCS3D02G357200/TraesCS2B02G035200/TraesCS1A02G209100/TraesCS7B02G232700/TraesCS3A02G363700/TraesCS2D02G069900/TraesCS2A02G334600/TraesCS2D02G026300/TraesCS6B02G249000/TraesCS2A02G355400/TraesCS3A02G305400/TraesCS6D02G202500/TraesCS7B02G116800/TraesCS3A02G250700/TraesCS7D02G266000/TraesCS3B02G331100/…	-/-/-/-/-/-/-/-/-/-/-/-/-/-/-/-/-/-/-/-/-/-/-/-/-/-/-/-/-/-/-/-/-/-/-/-/-/-/-/-/-/-/-/-/-/-/-/-/-/-/-/-/-/-/-/-/-/-	osa:4341195/osa:4349318/osa:4349318/osa:4341195/osa:4324853/osa:4324853/osa:4335106/osa:4349318/osa:4341195/osa:4324853/osa:4334917/osa:9272649/osa:4335106/osa:4329955/osa:4336294/osa:4325621/osa:4329955/osa:4340725/osa:4327828/osa:4342996/osa:4325621/osa:4337360/osa:4336294/osa:4335106/osa:4335106/osa:4334917/osa:4335103/osa:4340725/osa:4349966/osa:4337046/osa:4349012/osa:4349012/osa:4342996/osa…	58	37	TraesCS7A02G350100/TraesCS7D02G328500/TraesCS3B02G395900/TraesCS3D02G357200/TraesCS2B02G035200/TraesCS7B02G232700/TraesCS3A02G363700/TraesCS2D02G069900/TraesCS2A02G334600/TraesCS2D02G026300/TraesCS2A02G355400/TraesCS7B02G116800/TraesCS7D02G266000/TraesCS2D02G352900/TraesCS2A02G064000/TraesCS3D02G364700/TraesCSU02G047800/TraesCS7D02G211900/TraesCS7B02G163300/TraesCS7A02G210100/TraesCS3B02G147500/T…	21	TraesCS1D02G212400/TraesCS1B02G223300/TraesCS1A02G209100/TraesCS6B02G249000/TraesCS3A02G305400/TraesCS6D02G202500/TraesCS3A02G250700/TraesCS3B02G331100/TraesCS2D02G549200/TraesCSU02G008400/TraesCS4A02G219900/TraesCS2A02G467300/TraesCS6B02G456400/TraesCS6D02G393500/TraesCS6D02G272400/TraesCS1B02G186400/TraesCS2D02G034900/TraesCS2D02G467300/TraesCS4D02G094500/TraesCS6B02G321400/TraesCS7A02G539200
osa04136	Autophagy - other - Oryza sativa japonica (Japanese rice) (RefSeq)	35/5280	100/15761	0.411636	0.75287	TraesCS5D02G065700/TraesCS6D02G171400/TraesCS4A02G093800/TraesCS4D02G282100/TraesCS7A02G208300/TraesCS4B02G210600/TraesCS1D02G221700/TraesCS5A02G054400/TraesCS4B02G283300/TraesCS4A02G020400/novel.13280/TraesCS6B02G393000/TraesCS5B02G062000/TraesCS6B02G386200/TraesCS4D02G224800/TraesCS2A02G518700/TraesCS6D02G343100/TraesCS4D02G110500/TraesCS6B02G213200/TraesCS7B02G263500/TraesCS3D02G231900/TraesCS…	-/-/-/-/-/-/-/-/-/-/-/-/-/-/-/-/-/-/-/-/-/-/-/-/-/-/-/-/-/-/-/-/-/-/-	osa:4337982/osa:4328734/osa:9268534/osa:4331747/osa:4340716/osa:9268534/osa:4327346/osa:4337982/osa:4331747/osa:4331747/osa:4330978/osa:4331010/osa:4337982/osa:4330978/osa:4332250/osa:4352156/osa:4331010/osa:9271984/osa:4328734/osa:4341364/osa:4326644/osa:4340716/osa:4330978/osa:4330978/osa:4344857/osa:4351289/osa:4327346/osa:4352156/osa:4331010/osa:4340716/osa:4326644/osa:4341364/osa:4338174/osa…	35	5	novel.13280/TraesCS2A02G518700/TraesCS4D02G110500/TraesCS2D02G520100/novel.2854	30	TraesCS5D02G065700/TraesCS6D02G171400/TraesCS4A02G093800/TraesCS4D02G282100/TraesCS7A02G208300/TraesCS4B02G210600/TraesCS1D02G221700/TraesCS5A02G054400/TraesCS4B02G283300/TraesCS4A02G020400/TraesCS6B02G393000/TraesCS5B02G062000/TraesCS6B02G386200/TraesCS4D02G224800/TraesCS6D02G343100/TraesCS6B02G213200/TraesCS7B02G263500/TraesCS3D02G231900/TraesCS7B02G115500/TraesCS6D02G335900/TraesCS6A02G353600/…
osa00071	Fatty acid degradation - Oryza sativa japonica (Japanese rice) (RefSeq)	55/5280	159/15761	0.414078	0.75287	TraesCS4D02G103100/TraesCS1D02G376300/TraesCS4A02G202200/TraesCS2B02G189700/TraesCS4B02G305600/TraesCS4D02G103300/TraesCS1D02G052200/TraesCS6A02G234500/TraesCS6D02G217000/TraesCS4A02G202300/TraesCS1B02G066400/TraesCS5D02G196300/TraesCS4D02G303800/TraesCS4B02G106400/TraesCS1A02G370100/TraesCS4A02G406200/TraesCS2B02G189800/TraesCS4D02G103000/TraesCS4B02G110600/TraesCS1A02G012700/TraesCS6B02G263200/…	-/-/-/-/-/-/-/-/-/-/-/-/-/-/-/-/-/-/-/-/-/-/-/-/-/-/-/-/-/-/-/-/-/-/-/-/-/-/-/-/-/-/-/-/-/-/-/-/-/-/-/-/-/-/-	osa:4350054/osa:4350054/osa:4350054/osa:4343942/osa:4331893/osa:4350054/osa:4348152/osa:4330090/osa:4330090/osa:4350054/osa:4348152/osa:4350054/osa:4331893/osa:4350054/osa:4350054/osa:4331894/osa:4343942/osa:4350053/osa:4351610/osa:4350260/osa:4330090/osa:4340725/osa:4348152/osa:4350054/osa:4350053/osa:4331894/osa:4340725/osa:4324825/osa:4349966/osa:4334764/osa:4324825/osa:4350053/osa:4340725/osa…	55	19	TraesCS4B02G305600/TraesCS6A02G234500/TraesCS6D02G217000/TraesCS4D02G303800/TraesCS4A02G406200/TraesCS1A02G012700/TraesCS6B02G263200/TraesCS7B02G116800/TraesCS4B02G305700/TraesCS7D02G211900/TraesCS4A02G336500/TraesCS7A02G210100/TraesCS3B02G154500/TraesCS1A02G075000/TraesCS3D02G137500/TraesCS7B02G012700/TraesCS3D02G077200/TraesCS6B02G284600/TraesCS5D02G144200	36	TraesCS4D02G103100/TraesCS1D02G376300/TraesCS4A02G202200/TraesCS2B02G189700/TraesCS4D02G103300/TraesCS1D02G052200/TraesCS4A02G202300/TraesCS1B02G066400/TraesCS5D02G196300/TraesCS4B02G106400/TraesCS1A02G370100/TraesCS2B02G189800/TraesCS4D02G103000/TraesCS4B02G110600/TraesCS1A02G050100/TraesCS4B02G106500/TraesCS4B02G106300/TraesCS3B02G399900/TraesCS4A02G219900/TraesCS3A02G368200/TraesCS4A02G202100/…
osa00600	Sphingolipid metabolism - Oryza sativa japonica (Japanese rice) (RefSeq)	28/5280	81/15761	0.46065	0.811559	TraesCS7D02G316700/TraesCS4D02G034400/TraesCS3B02G357000/TraesCS5B02G170600/TraesCS7D02G188000/TraesCS1D02G149100/TraesCS4B02G037100/TraesCS1B02G169600/TraesCS1D02G161900/TraesCS3A02G443500/TraesCS3D02G435900/TraesCS5A02G173200/TraesCS6A02G306800/TraesCS1D02G363700/TraesCS6B02G280300/TraesCS6B02G297300/TraesCS6B02G335400/TraesCS3B02G477100/TraesCS3B02G549300/TraesCS1A02G152200/TraesCS1B02G181800/…	-/-/-/-/-/-/-/-/-/-/-/-/-/-/-/-/-/-/-/-/-/-/-/-/-/-/-/-	osa:4344485/osa:4333811/osa:4344485/osa:4348988/osa:9268279/osa:4348876/osa:4333811/osa:4348876/osa:4348988/osa:4326966/osa:4326966/osa:4348988/osa:4330718/osa:4339457/osa:4330198/osa:4330439/osa:4330718/osa:4326966/osa:4325748/osa:4348876/osa:4348988/osa:4348988/osa:4348988/osa:4330718/osa:4344485/osa:4332274/osa:4348988/osa:4326680	28	8	TraesCS7D02G316700/TraesCS3B02G357000/TraesCS1D02G161900/TraesCS6B02G297300/TraesCS1B02G181800/TraesCS1B02G182000/TraesCS7B02G221400/TraesCS1A02G164800	20	TraesCS4D02G034400/TraesCS5B02G170600/TraesCS7D02G188000/TraesCS1D02G149100/TraesCS4B02G037100/TraesCS1B02G169600/TraesCS3A02G443500/TraesCS3D02G435900/TraesCS5A02G173200/TraesCS6A02G306800/TraesCS1D02G363700/TraesCS6B02G280300/TraesCS6B02G335400/TraesCS3B02G477100/TraesCS3B02G549300/TraesCS1A02G152200/TraesCS5D02G177700/TraesCS6D02G286000/TraesCS4B02G222100/TraesCS5A02G014200
osa00908	Zeatin biosynthesis - Oryza sativa japonica (Japanese rice) (RefSeq)	33/5280	96/15761	0.465985	0.811559	TraesCS7A02G189500/TraesCS7D02G190600/TraesCS7B02G224900/TraesCS7D02G320600/TraesCS3B02G344600/TraesCS5D02G471100/TraesCS3D02G475800/TraesCS5A02G460000/TraesCS3D02G310200/TraesCS2A02G410200/TraesCS2D02G407300/TraesCS5D02G211800/TraesCS2A02G410000/TraesCS5B02G240100/TraesCS7A02G324300/TraesCS3A02G125800/TraesCS7A02G467800/TraesCS3D02G127100/TraesCS3A02G481000/TraesCS2A02G474700/TraesCS7D02G455200/…	-/-/-/-/-/-/-/-/-/-/-/-/-/-/-/-/-/-/-/-/-/-/-/-/-/-/-/-/-/-/-/-/-	osa:4348200/osa:4348200/osa:9269428/osa:9269428/osa:4327887/osa:4334529/osa:4326515/osa:4334529/osa:4327887/osa:4336683/osa:4336683/osa:9269428/osa:4336629/osa:4332879/osa:9269428/osa:4348200/osa:4336681/osa:4348200/osa:4326515/osa:4336629/osa:4336681/osa:4336683/osa:4327887/osa:4336681/osa:4339535/osa:4334529/osa:4326515/osa:4327887/osa:4348200/osa:4348200/osa:4348200/osa:4338605/osa:4339535	33	15	TraesCS7B02G224900/TraesCS7D02G320600/TraesCS5D02G471100/TraesCS5A02G460000/TraesCS2A02G410200/TraesCS5D02G211800/TraesCS2A02G410000/TraesCS7A02G324300/TraesCS3A02G125800/TraesCS7A02G467800/TraesCS3D02G127100/TraesCS2B02G428700/TraesCS5B02G469600/TraesCS3B02G128700/TraesCS7B02G094400	18	TraesCS7A02G189500/TraesCS7D02G190600/TraesCS3B02G344600/TraesCS3D02G475800/TraesCS3D02G310200/TraesCS2D02G407300/TraesCS5B02G240100/TraesCS3A02G481000/TraesCS2A02G474700/TraesCS7D02G455200/TraesCS2B02G428500/TraesCS3A02G321100/TraesCS1B02G396700/TraesCS3B02G525300/TraesCS3A02G125900/TraesCS5B02G528800/TraesCS1D02G237200/TraesCS1A02G376300
osa00903	Limonene and pinene degradation - Oryza sativa japonica (Japanese rice) (RefSeq)	8/5280	22/15761	0.466646	0.811559	TraesCS7B02G116800/TraesCS7D02G211900/TraesCS4A02G219900/TraesCS7A02G210100/TraesCS6D02G272400/TraesCS6B02G284600/TraesCS4D02G094500/TraesCS6B02G321400	-/-/-/-/-/-/-/-	osa:4340725/osa:4340725/osa:4349966/osa:4340725/osa:4330612/osa:4330149/osa:4349966/osa:4330612	8	4	TraesCS7B02G116800/TraesCS7D02G211900/TraesCS7A02G210100/TraesCS6B02G284600	4	TraesCS4A02G219900/TraesCS6D02G272400/TraesCS4D02G094500/TraesCS6B02G321400
osa00790	Folate biosynthesis - Oryza sativa japonica (Japanese rice) (RefSeq)	20/5280	59/15761	0.523143	0.889969	TraesCS3D02G167700/TraesCS6D02G189100/TraesCS7A02G422100/TraesCS2A02G492900/TraesCS1D02G340500/TraesCS7A02G415600/TraesCS1D02G045200/TraesCS3A02G160500/TraesCS5B02G191900/TraesCS7D02G414300/TraesCS1D02G284400/TraesCS2B02G521000/TraesCS3B02G191100/novel.1735/TraesCS2D02G493100/TraesCS1A02G285400/TraesCS1A02G044600/TraesCS7A02G276900/TraesCS2B02G547000/TraesCS7B02G174600	-/-/-/-/-/-/-/-/-/-/-/-/-/-/-/-/-/-/-/-	osa:4326358/osa:4329733/osa:4341959/osa:4337297/osa:4339329/osa:4329733/osa:4346285/osa:4326358/osa:4328260/osa:4341959/osa:4339017/osa:4337297/osa:4326358/osa:4339329/osa:4337297/osa:4339017/osa:4346285/osa:4346285/osa:9271078/osa:4346285	20	13	TraesCS7A02G422100/TraesCS2A02G492900/TraesCS1D02G340500/TraesCS1D02G045200/TraesCS5B02G191900/TraesCS7D02G414300/TraesCS2B02G521000/novel.1735/TraesCS2D02G493100/TraesCS1A02G044600/TraesCS7A02G276900/TraesCS2B02G547000/TraesCS7B02G174600	7	TraesCS3D02G167700/TraesCS6D02G189100/TraesCS7A02G415600/TraesCS3A02G160500/TraesCS1D02G284400/TraesCS3B02G191100/TraesCS1A02G285400
osa00052	Galactose metabolism - Oryza sativa japonica (Japanese rice) (RefSeq)	64/5280	191/15761	0.526565	0.889969	TraesCS7B02G134600/TraesCS7D02G133500/TraesCS3B02G133400/TraesCS7A02G134100/TraesCS2A02G488900/TraesCS2D02G489200/TraesCS2B02G341200/TraesCS1A02G122800/TraesCS5B02G315700/TraesCS2B02G516700/TraesCS3D02G278000/TraesCS2B02G109700/TraesCS5B02G170600/TraesCS2A02G489000/TraesCS3D02G116400/TraesCS2B02G350500/TraesCS2A02G488500/TraesCS2D02G321700/TraesCS2B02G109800/TraesCS1D02G161900/TraesCS5D02G188200/…	-/-/-/-/-/-/-/-/-/-/-/-/-/-/-/-/-/-/-/-/-/-/-/-/-/-/-/-/-/-/-/-/-/-/-/-/-/-/-/-/-/-/-/-/-/-/-/-/-/-/-/-/-/-/-/-/-/-/-/-/-/-/-/-	osa:4345925/osa:4342703/osa:4342703/osa:4342703/osa:4346527/osa:4346527/osa:4336037/osa:4338010/osa:4347638/osa:4346527/osa:4339369/osa:4344351/osa:4348988/osa:4346527/osa:4342703/osa:4336113/osa:4346527/osa:4329753/osa:4344351/osa:4348988/osa:4346723/osa:4342703/osa:4339369/osa:4336039/osa:4348988/osa:4339369/osa:4339812/osa:4326516/osa:4341967/osa:4336039/osa:4336113/osa:4339369/osa:4341967/osa…	64	18	TraesCS7B02G134600/TraesCS2B02G341200/TraesCS2B02G109700/TraesCS2A02G489000/TraesCS2B02G350500/TraesCS2B02G109800/TraesCS1D02G161900/TraesCS2D02G322200/TraesCS2A02G331700/TraesCS7B02G035700/TraesCS1B02G181800/TraesCS1B02G182000/TraesCS7D02G451800/TraesCS2D02G331200/TraesCS1A02G164800/TraesCS2B02G595000/TraesCS5A02G092600/TraesCS7D02G133900	46	TraesCS7D02G133500/TraesCS3B02G133400/TraesCS7A02G134100/TraesCS2A02G488900/TraesCS2D02G489200/TraesCS1A02G122800/TraesCS5B02G315700/TraesCS2B02G516700/TraesCS3D02G278000/TraesCS5B02G170600/TraesCS3D02G116400/TraesCS2A02G488500/TraesCS2D02G321700/TraesCS5D02G188200/TraesCS3A02G113900/TraesCS3B02G311900/TraesCS2A02G343900/TraesCS5A02G173200/TraesCS3A02G277700/TraesCS1B02G478400/TraesCS3D02G475600/…
osa00760	Nicotinate and nicotinamide metabolism - Oryza sativa japonica (Japanese rice) (RefSeq)	16/5280	49/15761	0.603126	1	TraesCS2D02G301100/TraesCS2A02G302400/TraesCS7B02G176500/TraesCS3A02G251100/TraesCS7A02G094100/TraesCSU02G067800/TraesCS3B02G280600/TraesCS3D02G251500/TraesCS6B02G127300/TraesCS1B02G253900/TraesCS3D02G502500/TraesCS5D02G517600/TraesCS1A02G056600/TraesCS5D02G362600/TraesCS7D02G089500/TraesCS7D02G278400	-/-/-/-/-/-/-/-/-/-/-/-/-/-/-/-	osa:4334711/osa:4334711/osa:4346302/osa:4327823/osa:4340074/osa:4349979/osa:4327823/osa:4327823/osa:4328220/osa:4325416/osa:4325416/osa:4334711/osa:4347891/osa:4347802/osa:4340074/osa:4346302	16	10	TraesCS2D02G301100/TraesCS2A02G302400/TraesCS7B02G176500/TraesCS7A02G094100/TraesCS6B02G127300/TraesCS1B02G253900/TraesCS1A02G056600/TraesCS5D02G362600/TraesCS7D02G089500/TraesCS7D02G278400	6	TraesCS3A02G251100/TraesCSU02G067800/TraesCS3B02G280600/TraesCS3D02G251500/TraesCS3D02G502500/TraesCS5D02G517600
osa04070	Phosphatidylinositol signaling system - Oryza sativa japonica (Japanese rice) (RefSeq)	62/5280	191/15761	0.646603	1	TraesCS2D02G534600/TraesCS2A02G559200/TraesCS3B02G351100/TraesCS3D02G315700/TraesCS3A02G315800/TraesCS2A02G532800/TraesCS4A02G274200/TraesCS6D02G330800/TraesCS4A02G283200/TraesCS4D02G036500/TraesCS5D02G160300/TraesCS2D02G132600/TraesCS6B02G381300/TraesCS5D02G065700/TraesCS5A02G002500/TraesCS5D02G211500/TraesCS3D02G312200/TraesCS4B02G059200/TraesCS5D02G392200/TraesCS2A02G084000/TraesCS7A02G158400/…	-/-/-/-/-/-/-/-/-/-/-/-/-/-/-/-/-/-/-/-/-/-/-/-/-/-/-/-/-/-/-/-/-/-/-/-/-/-/-/-/-/-/-/-/-/-/-/-/-/-/-/-/-/-/-/-/-/-/-/-/-/-	osa:4337126/osa:4344440/osa:4327055/osa:4327055/osa:4327055/osa:4337126/osa:4333833/osa:4330961/osa:4333768/osa:4333833/osa:4332497/osa:4344166/osa:4330961/osa:4337982/osa:4333853/osa:4345628/osa:4333768/osa:4344166/osa:4334072/osa:4344391/osa:4349492/osa:4344166/osa:4334072/osa:4337982/osa:4337126/osa:4345628/osa:4337286/osa:4345628/osa:4344440/osa:4345725/osa:4333768/osa:4337286/osa:4346290/osa…	62	14	TraesCS5A02G002500/TraesCS4B02G059200/TraesCS7A02G158400/TraesCS1B02G344900/TraesCS3A02G335000/TraesCS3B02G365900/TraesCS5D02G120500/TraesCS3D02G328300/TraesCS7A02G427500/TraesCS1D02G198000/TraesCS4A02G163700/TraesCS1D02G308000/TraesCS4B02G383800/TraesCS4A02G257700	48	TraesCS2D02G534600/TraesCS2A02G559200/TraesCS3B02G351100/TraesCS3D02G315700/TraesCS3A02G315800/TraesCS2A02G532800/TraesCS4A02G274200/TraesCS6D02G330800/TraesCS4A02G283200/TraesCS4D02G036500/TraesCS5D02G160300/TraesCS2D02G132600/TraesCS6B02G381300/TraesCS5D02G065700/TraesCS5D02G211500/TraesCS3D02G312200/TraesCS5D02G392200/TraesCS2A02G084000/TraesCS2A02G130800/TraesCS5A02G382800/TraesCS5A02G054400/…
osa00020	Citrate cycle (TCA cycle) - Oryza sativa japonica (Japanese rice) (RefSeq)	50/5280	155/15761	0.657981	1	TraesCS3A02G184000/TraesCS3B02G213900/TraesCS7D02G199900/TraesCS4A02G172800/TraesCS3D02G188200/TraesCS1A02G348500/TraesCS1B02G363100/TraesCS6B02G238500/TraesCS7A02G238900/TraesCS4A02G083900/TraesCS6A02G209600/TraesCS6D02G192900/TraesCS3B02G265700/TraesCS3B02G199500/TraesCS4D02G142600/TraesCS7B02G289400/TraesCS6B02G028600/TraesCS4A02G481800/TraesCS5A02G505000/TraesCS5A02G407700/TraesCS6A02G198200/…	-/-/-/-/-/-/-/-/-/-/-/-/-/-/-/-/-/-/-/-/-/-/-/-/-/-/-/-/-/-/-/-/-/-/-/-/-/-/-/-/-/-/-/-/-/-/-/-/-/-	osa:4331547/osa:4331547/osa:4340640/osa:4352549/osa:4331547/osa:4327423/osa:4327423/osa:4329858/osa:4340640/osa:4332293/osa:4329858/osa:4329858/osa:4324176/osa:4327213/osa:4352549/osa:4327423/osa:4343003/osa:4339859/osa:4331547/osa:4334274/osa:4324442/osa:4352871/osa:4339859/osa:4332293/osa:4347531/osa:4327213/osa:4327423/osa:4347531/osa:4331547/osa:4325777/osa:4325777/osa:4345657/osa:4330016/osa…	50	19	TraesCS7D02G199900/TraesCS4A02G172800/TraesCS1A02G348500/TraesCS1B02G363100/TraesCS7A02G238900/TraesCS4A02G083900/TraesCS3B02G265700/TraesCS4D02G142600/TraesCS7B02G289400/TraesCS4B02G220200/TraesCS7D02G383100/TraesCS3B02G221800/TraesCS3A02G193900/TraesCS7A02G386600/TraesCS3D02G195700/TraesCS4D02G220500/TraesCS3A02G237100/TraesCS2A02G255100/TraesCS4B02G144000	31	TraesCS3A02G184000/TraesCS3B02G213900/TraesCS3D02G188200/TraesCS6B02G238500/TraesCS6A02G209600/TraesCS6D02G192900/TraesCS3B02G199500/TraesCS6B02G028600/TraesCS4A02G481800/TraesCS5A02G505000/TraesCS5A02G407700/TraesCS6A02G198200/TraesCS5D02G019700/TraesCS7A02G014600/TraesCS5D02G299000/TraesCS3D02G175100/TraesCS5B02G290600/TraesCS3B02G213800/TraesCS6D02G209200/TraesCS4B02G335100/TraesCS2A02G187300/…
osa00261	Monobactam biosynthesis - Oryza sativa japonica (Japanese rice) (RefSeq)	10/5280	32/15761	0.669937	1	TraesCS2D02G031800/TraesCS5A02G398300/TraesCS2A02G032500/TraesCS2B02G046500/TraesCS5D02G407800/TraesCS5A02G382900/TraesCS5B02G547400/TraesCS7B02G461700/TraesCS5B02G403400/TraesCS5B02G387300	-/-/-/-/-/-/-/-/-/-	osa:4334073/osa:4334188/osa:4334073/osa:4334073/osa:4334188/osa:4334073/osa:4334794/osa:4334794/osa:4334188/osa:4334073	10	7	TraesCS2D02G031800/TraesCS2A02G032500/TraesCS2B02G046500/TraesCS5A02G382900/TraesCS5B02G547400/TraesCS7B02G461700/TraesCS5B02G387300	3	TraesCS5A02G398300/TraesCS5D02G407800/TraesCS5B02G403400
osa00380	Tryptophan metabolism - Oryza sativa japonica (Japanese rice) (RefSeq)	61/5280	190/15761	0.684638	1	TraesCS6D02G048300/TraesCS6B02G056800/TraesCS7D02G498300/TraesCS1B02G021000/TraesCS6A02G041700/TraesCS2B02G035200/TraesCS2D02G518300/TraesCS5D02G488300/TraesCS1D02G238100/TraesCS5B02G566700/TraesCS5D02G488400/TraesCS7D02G383500/TraesCS3D02G280900/TraesCS2D02G248700/TraesCS4B02G325800/TraesCS1D02G052500/TraesCS4A02G313200/TraesCS2D02G026300/TraesCS5B02G429900/TraesCS5A02G428200/TraesCS5B02G430100/…	-/-/-/-/-/-/-/-/-/-/-/-/-/-/-/-/-/-/-/-/-/-/-/-/-/-/-/-/-/-/-/-/-/-/-/-/-/-/-/-/-/-/-/-/-/-/-/-/-/-/-/-/-/-/-/-/-/-/-/-/-	osa:4328073/osa:4328073/osa:4334382/osa:4346795/osa:4328073/osa:4335106/osa:4344636/osa:4346795/osa:4337930/osa:4343079/osa:4346795/osa:4344636/osa:4334994/osa:4348072/osa:4331509/osa:4344636/osa:4343079/osa:4335106/osa:4334382/osa:4334382/osa:4334382/osa:4331509/osa:4343079/osa:4344636/osa:4340725/osa:4330076/osa:4342124/osa:4344636/osa:4344636/osa:4344636/osa:4335106/osa:4335106/osa:4335103/osa…	61	40	TraesCS6D02G048300/TraesCS6B02G056800/TraesCS6A02G041700/TraesCS2B02G035200/TraesCS2D02G518300/TraesCS5D02G488300/TraesCS1D02G238100/TraesCS5B02G566700/TraesCS5D02G488400/TraesCS7D02G383500/TraesCS3D02G280900/TraesCS2D02G248700/TraesCS1D02G052500/TraesCS4A02G313200/TraesCS2D02G026300/TraesCS5B02G429900/TraesCS5A02G428200/TraesCS5B02G430100/TraesCS3A02G280900/TraesCS2B02G545300/TraesCS7B02G116800/…	21	TraesCS7D02G498300/TraesCS1B02G021000/TraesCS4B02G325800/TraesCS4D02G322700/TraesCS7A02G549900/TraesCS7D02G538800/TraesCSU02G008400/TraesCS4A02G219900/TraesCS2D02G012100/TraesCS6D02G272400/TraesCS6B02G455900/TraesCS5A02G169400/TraesCS2B02G049200/TraesCS5B02G429700/TraesCS7D02G060000/TraesCS4D02G094500/TraesCS6B02G321400/TraesCS1D02G109600/TraesCS1A02G105600/TraesCS2B02G053600/TraesCS5A02G217200
osa04144	Endocytosis - Oryza sativa japonica (Japanese rice) (RefSeq)	151/5280	473/15761	0.783788	1	TraesCS7A02G533000/TraesCS1A02G285000/TraesCS7B02G450100/TraesCS3A02G252800/TraesCS2B02G374700/TraesCS7D02G520300/TraesCS6A02G337100/TraesCS4D02G228900/TraesCS3B02G284600/TraesCS1D02G284000/TraesCS3B02G288900/TraesCS3D02G351900/TraesCS3A02G240000/TraesCS1B02G294300/TraesCS3B02G390700/TraesCS5B02G168900/TraesCS5A02G078000/TraesCS3D02G253500/TraesCS3D02G352400/TraesCS4B02G142400/TraesCS4D02G141000/…	-/-/-/-/-/-/-/-/-/-/-/-/-/-/-/-/-/-/-/-/-/-/-/-/-/-/-/-/-/-/-/-/-/-/-/-/-/-/-/-/-/-/-/-/-/-/-/-/-/-/-/-/-/-/-/-/-/-/-/-/-/-/-/-/-/-/-/-/-/-/-/-/-/-/-/-/-/-/-/-/-/-/-/-/-/-/-/-/-/-/-/-/-/-/-/-/-/-/-/-/-/-/-/-/-/-/-/-/-/-/-/-/-/-/-/-/-/-/-/-/-/-/-/-/-/-/-/-/-/-/-/-/-/-/-/-/-/-/-/-/-/-/-/-/-/-/-/-/-/-/-	osa:4342079/osa:4339012/osa:4342079/osa:4327673/osa:4351208/osa:4342079/osa:4351208/osa:4332215/osa:4327673/osa:4339012/osa:4327673/osa:4339012/osa:4327852/osa:4339012/osa:4339012/osa:4346566/osa:4351208/osa:4327673/osa:4339012/osa:4351208/osa:4351205/osa:4346566/osa:4332413/osa:4332215/osa:4341469/osa:4333833/osa:4327180/osa:4336383/osa:4351208/osa:4348999/osa:4341469/osa:4333833/osa:4327180/osa…	151	53	TraesCS2B02G374700/TraesCS6A02G337100/TraesCS5A02G078000/TraesCS4B02G142400/TraesCS4B02G206700/TraesCSU02G145400/TraesCS2B02G402000/TraesCS6D02G317700/TraesCS4B02G377600/TraesCS4D02G140800/novel.9465/TraesCS3A02G337300/TraesCS5A02G002500/TraesCS3B02G368600/TraesCS1A02G131500/TraesCS4B02G059200/TraesCS2A02G542800/TraesCS7D02G372800/TraesCS7B02G277900/TraesCS2A02G385000/TraesCS1D02G136900/TraesCS3A…	98	TraesCS7A02G533000/TraesCS1A02G285000/TraesCS7B02G450100/TraesCS3A02G252800/TraesCS7D02G520300/TraesCS4D02G228900/TraesCS3B02G284600/TraesCS1D02G284000/TraesCS3B02G288900/TraesCS3D02G351900/TraesCS3A02G240000/TraesCS1B02G294300/TraesCS3B02G390700/TraesCS5B02G168900/TraesCS3D02G253500/TraesCS3D02G352400/TraesCS4D02G141000/TraesCS5A02G171400/TraesCS4A02G072100/TraesCS4A02G274200/TraesCS3B02G179400/…
osa04933	AGE-RAGE signaling pathway in diabetic complications - Oryza sativa japonica (Japanese rice) (RefSeq)	9/5280	32/15761	0.795374	1	TraesCS5D02G160300/TraesCS6B02G338000/TraesCS2A02G084000/TraesCS6D02G288300/TraesCS1A02G333600/TraesCS1B02G347000/TraesCS6A02G309000/TraesCS7B02G096200/TraesCS1D02G336200	-/-/-/-/-/-/-/-/-	osa:4332497/osa:4330693/osa:4344391/osa:4330693/osa:4339304/osa:4339304/osa:4330693/osa:4340590/osa:4339304	9	7	TraesCS6B02G338000/TraesCS6D02G288300/TraesCS1A02G333600/TraesCS1B02G347000/TraesCS6A02G309000/TraesCS7B02G096200/TraesCS1D02G336200	2	TraesCS5D02G160300/TraesCS2A02G084000
osa01040	Biosynthesis of unsaturated fatty acids - Oryza sativa japonica (Japanese rice) (RefSeq)	21/5280	72/15761	0.816862	1	TraesCS6D02G261000/TraesCS2A02G280700/TraesCS6D02G260900/TraesCS5B02G023800/TraesCS2B02G298000/TraesCS2D02G279500/TraesCS6D02G260200/TraesCS3B02G089000/TraesCS7A02G141800/TraesCS7B02G195400/TraesCS5A02G237800/TraesCS3A02G531900/TraesCS6A02G213100/TraesCS3D02G403800/TraesCS3A02G408700/TraesCS3A02G426800/TraesCS6B02G241000/TraesCS6B02G309300/TraesCS6D02G194600/TraesCS7D02G346400/TraesCS7B02G044200	-/-/-/-/-/-/-/-/-/-/-/-/-/-/-/-/-/-/-/-/-	osa:4330523/osa:4335627/osa:4330523/osa:4330523/osa:4335627/osa:4335627/osa:4330523/osa:4335343/osa:4340986/osa:4330523/osa:4333144/osa:4335343/osa:4336202/osa:4324844/osa:4324844/osa:4327738/osa:4336202/osa:4330523/osa:4336202/osa:4340986/osa:4340986	21	14	TraesCS6D02G261000/TraesCS2A02G280700/TraesCS6D02G260900/TraesCS2B02G298000/TraesCS2D02G279500/TraesCS6D02G260200/TraesCS3B02G089000/TraesCS7B02G195400/TraesCS5A02G237800/TraesCS3A02G531900/TraesCS6A02G213100/TraesCS3D02G403800/TraesCS6B02G241000/TraesCS6D02G194600	7	TraesCS5B02G023800/TraesCS7A02G141800/TraesCS3A02G408700/TraesCS3A02G426800/TraesCS6B02G309300/TraesCS7D02G346400/TraesCS7B02G044200
osa00073	Cutin, suberine and wax biosynthesis - Oryza sativa japonica (Japanese rice) (RefSeq)	25/5280	85/15761	0.819628	1	TraesCS7D02G206200/TraesCS6A02G296500/TraesCS7A02G089400/TraesCS4B02G241900/TraesCS7A02G203000/TraesCS7D02G084700/TraesCS4A02G388600/TraesCS7D02G206400/TraesCS6B02G188300/TraesCS2D02G364600/TraesCS7B02G110100/TraesCS4A02G064500/TraesCS6A02G162900/TraesCS5B02G238300/TraesCS3B02G399900/TraesCS2B02G385200/TraesCS3A02G368200/TraesCS4D02G241500/TraesCS5B02G190800/TraesCS2B02G402100/TraesCS4A02G020500/…	-/-/-/-/-/-/-/-/-/-/-/-/-/-/-/-/-/-/-/-/-/-/-/-/-	osa:4340665/osa:4340665/osa:4347887/osa:4336376/osa:4340665/osa:4346301/osa:4347887/osa:4340665/osa:4340664/osa:4336376/osa:4340665/osa:4336376/osa:4340664/osa:4347887/osa:4324825/osa:4336376/osa:4324825/osa:4336376/osa:4346864/osa:4330012/osa:4331746/osa:4324825/osa:4340665/osa:4336376/osa:4346301	25	6	TraesCS6A02G296500/TraesCS4B02G241900/TraesCS2D02G364600/TraesCS4A02G064500/TraesCS2B02G385200/TraesCS7B02G176400	19	TraesCS7D02G206200/TraesCS7A02G089400/TraesCS7A02G203000/TraesCS7D02G084700/TraesCS4A02G388600/TraesCS7D02G206400/TraesCS6B02G188300/TraesCS7B02G110100/TraesCS6A02G162900/TraesCS5B02G238300/TraesCS3B02G399900/TraesCS3A02G368200/TraesCS4D02G241500/TraesCS5B02G190800/TraesCS2B02G402100/TraesCS4A02G020500/TraesCS3D02G361200/TraesCS7B02G110300/TraesCS2B02G402500
osa00650	Butanoate metabolism - Oryza sativa japonica (Japanese rice) (RefSeq)	22/5280	76/15761	0.832468	1	TraesCS3A02G185500/TraesCS3D02G189400/TraesCS5D02G154300/TraesCS2A02G421400/TraesCS3B02G215100/TraesCS7B02G253600/TraesCS5A02G137700/TraesCS4B02G231400/TraesCS4D02G052500/TraesCS3D02G523200/TraesCS6B02G247900/TraesCS4D02G186700/TraesCS4D02G232700/TraesCS5B02G136400/TraesCS2D02G418400/TraesCS3A02G334600/TraesCS5A02G169400/TraesCS2B02G049200/TraesCS6B02G183600/TraesCS4A02G262600/TraesCS7A02G269100/…	-/-/-/-/-/-/-/-/-/-/-/-/-/-/-/-/-/-/-/-/-/-	osa:4326266/osa:4326266/osa:4351434/osa:4336983/osa:4326266/osa:4328053/osa:4351434/osa:4332184/osa:4333932/osa:4345787/osa:4329938/osa:4332593/osa:4332184/osa:4351434/osa:4336983/osa:4327565/osa:4346520/osa:4346520/osa:9267109/osa:4333932/osa:4346215/osa:9267109	22	7	TraesCS2A02G421400/TraesCS7B02G253600/TraesCS3D02G523200/TraesCS4D02G186700/TraesCS2D02G418400/TraesCS6B02G183600/TraesCS6A02G155500	15	TraesCS3A02G185500/TraesCS3D02G189400/TraesCS5D02G154300/TraesCS3B02G215100/TraesCS5A02G137700/TraesCS4B02G231400/TraesCS4D02G052500/TraesCS6B02G247900/TraesCS4D02G232700/TraesCS5B02G136400/TraesCS3A02G334600/TraesCS5A02G169400/TraesCS2B02G049200/TraesCS4A02G262600/TraesCS7A02G269100
osa00514	Other types of O-glycan biosynthesis - Oryza sativa japonica (Japanese rice) (RefSeq)	7/5280	27/15761	0.851106	1	TraesCS2B02G223700/TraesCS2D02G204100/TraesCS3A02G187000/TraesCS2A02G196000/TraesCS2B02G214700/TraesCS3B02G216400/TraesCS7B02G046000	-/-/-/-/-/-/-	osa:4343677/osa:4343677/osa:4325171/osa:4343677/osa:4343755/osa:4325171/osa:4340306	7	7	TraesCS2B02G223700/TraesCS2D02G204100/TraesCS3A02G187000/TraesCS2A02G196000/TraesCS2B02G214700/TraesCS3B02G216400/TraesCS7B02G046000	0
osa00061	Fatty acid biosynthesis - Oryza sativa japonica (Japanese rice) (RefSeq)	34/5280	116/15761	0.855419	1	TraesCS7A02G089000/TraesCS2A02G280700/TraesCS5A02G496000/TraesCS4B02G110600/TraesCS7A02G371900/TraesCS2B02G298000/TraesCS2D02G279500/TraesCS2A02G069400/TraesCS2D02G068100/TraesCS3B02G048900/TraesCS2B02G082500/TraesCS7D02G084400/TraesCS4A02G336500/TraesCS5B02G283400/TraesCS5D02G141300/TraesCS3B02G532000/TraesCS1A02G075000/TraesCS5D02G177200/TraesCS4A02G387700/TraesCS5A02G237800/TraesCS5A02G172700/…	-/-/-/-/-/-/-/-/-/-/-/-/-/-/-/-/-/-/-/-/-/-/-/-/-/-/-/-/-/-/-/-/-/-	osa:4340093/osa:4335627/osa:4343598/osa:4351610/osa:4340093/osa:4335627/osa:4335627/osa:4348450/osa:4348450/osa:4342507/osa:4348450/osa:4340093/osa:4334764/osa:4347505/osa:4351483/osa:4348450/osa:4337714/osa:4346596/osa:4340093/osa:4333144/osa:4346596/osa:4345286/osa:4340187/osa:4324844/osa:4324844/osa:4346596/osa:4351483/osa:4327738/osa:4343598/osa:4337178/osa:4348791/osa:4334764/osa:4324393/osa…	34	11	TraesCS2A02G280700/TraesCS2B02G298000/TraesCS2D02G279500/TraesCS4A02G336500/TraesCS1A02G075000/TraesCS5A02G237800/TraesCS7B02G012700/TraesCS3D02G403800/TraesCS1D02G344900/TraesCS5D02G144200/TraesCS3B02G331900	23	TraesCS7A02G089000/TraesCS5A02G496000/TraesCS4B02G110600/TraesCS7A02G371900/TraesCS2A02G069400/TraesCS2D02G068100/TraesCS3B02G048900/TraesCS2B02G082500/TraesCS7D02G084400/TraesCS5B02G283400/TraesCS5D02G141300/TraesCS3B02G532000/TraesCS5D02G177200/TraesCS4A02G387700/TraesCS5A02G172700/TraesCS7D02G352900/TraesCS3A02G408700/TraesCS5B02G170100/TraesCS5A02G133200/TraesCS3A02G426800/TraesCS1D02G386800/…
osa00340	Histidine metabolism - Oryza sativa japonica (Japanese rice) (RefSeq)	15/5280	55/15761	0.870432	1	TraesCS3B02G580500/TraesCS7B02G116800/TraesCS3A02G512400/TraesCS4D02G327300/TraesCS7D02G211900/TraesCS4A02G219900/TraesCS2B02G315300/TraesCS7A02G210100/TraesCS6D02G272400/TraesCS3D02G519600/TraesCS5A02G501900/TraesCS6B02G284600/TraesCS4B02G330400/TraesCS4D02G094500/TraesCS6B02G321400	-/-/-/-/-/-/-/-/-/-/-/-/-/-/-	osa:4329593/osa:4340725/osa:4329593/osa:4331530/osa:4340725/osa:4349966/osa:4329593/osa:4340725/osa:4330612/osa:4329593/osa:4331530/osa:4330149/osa:4331530/osa:4349966/osa:4330612	15	10	TraesCS3B02G580500/TraesCS7B02G116800/TraesCS3A02G512400/TraesCS4D02G327300/TraesCS7D02G211900/TraesCS7A02G210100/TraesCS3D02G519600/TraesCS5A02G501900/TraesCS6B02G284600/TraesCS4B02G330400	5	TraesCS4A02G219900/TraesCS2B02G315300/TraesCS6D02G272400/TraesCS4D02G094500/TraesCS6B02G321400
osa00440	Phosphonate and phosphinate metabolism - Oryza sativa japonica (Japanese rice) (RefSeq)	5/5280	21/15761	0.882168	1	TraesCS1B02G211200/TraesCS1D02G200100/TraesCS1A02G196600/TraesCS3A02G367200/TraesCS7B02G070100	-/-/-/-/-	osa:4349510/osa:4349510/osa:4349510/osa:4348512/osa:4328107	5	1	TraesCS7B02G070100	4	TraesCS1B02G211200/TraesCS1D02G200100/TraesCS1A02G196600/TraesCS3A02G367200
osa00750	Vitamin B6 metabolism - Oryza sativa japonica (Japanese rice) (RefSeq)	8/5280	32/15761	0.888684	1	TraesCS2B02G287600/TraesCS2A02G268800/TraesCS1A02G371900/TraesCS5B02G065400/TraesCS2D02G267800/TraesCS4A02G178700/TraesCS7D02G460300/TraesCS4B02G138900	-/-/-/-/-/-/-/-	osa:4342162/osa:4342162/osa:4339521/osa:4352717/osa:4342162/osa:4342162/osa:4328780/osa:4342162	8	8	TraesCS2B02G287600/TraesCS2A02G268800/TraesCS1A02G371900/TraesCS5B02G065400/TraesCS2D02G267800/TraesCS4A02G178700/TraesCS7D02G460300/TraesCS4B02G138900	0
osa03450	Non-homologous end-joining - Oryza sativa japonica (Japanese rice) (RefSeq)	9/5280	37/15761	0.916105	1	TraesCS2A02G431800/TraesCS2D02G429800/TraesCS2B02G453300/TraesCS5D02G390600/TraesCS5A02G051500/TraesCS7B02G098700/TraesCS1D02G365600/TraesCS5D02G062500/TraesCS5B02G559300	-/-/-/-/-/-/-/-/-	osa:9269006/osa:9269006/osa:9269006/osa:4334058/osa:4342584/osa:4340604/osa:4339464/osa:4342584/osa:9267125	9	3	TraesCS5A02G051500/TraesCS1D02G365600/TraesCS5D02G062500	6	TraesCS2A02G431800/TraesCS2D02G429800/TraesCS2B02G453300/TraesCS5D02G390600/TraesCS7B02G098700/TraesCS5B02G559300
osa00062	Fatty acid elongation - Oryza sativa japonica (Japanese rice) (RefSeq)	23/5280	85/15761	0.917779	1	TraesCS6B02G207000/TraesCS6A02G177700/TraesCS6D02G166600/TraesCS6D02G071600/TraesCS6A02G024400/TraesCS1A02G406200/TraesCS1A02G413400/TraesCS6B02G098300/TraesCS4A02G068400/TraesCS6B02G422900/TraesCS1A02G039800/TraesCS4D02G226100/TraesCS3B02G089000/TraesCS4A02G164400/TraesCS3A02G531900/TraesCS6A02G213100/TraesCS7D02G350500/TraesCS6B02G241000/TraesCS4D02G277300/TraesCS6D02G194600/TraesCS7A02G206100/…	-/-/-/-/-/-/-/-/-/-/-/-/-/-/-/-/-/-/-/-/-/-/-	osa:4341445/osa:4341445/osa:4341445/osa:4350817/osa:4330627/osa:4339645/osa:4339684/osa:4350817/osa:4332236/osa:4331113/osa:4332981/osa:4332236/osa:4335343/osa:4350817/osa:4335343/osa:4336202/osa:4341445/osa:4336202/osa:4350817/osa:4336202/osa:4330627/osa:4339684/osa:4331284	23	10	TraesCS6A02G024400/TraesCS1A02G039800/TraesCS3B02G089000/TraesCS3A02G531900/TraesCS6A02G213100/TraesCS6B02G241000/TraesCS4D02G277300/TraesCS6D02G194600/TraesCS7A02G206100/TraesCS4D02G351500	13	TraesCS6B02G207000/TraesCS6A02G177700/TraesCS6D02G166600/TraesCS6D02G071600/TraesCS1A02G406200/TraesCS1A02G413400/TraesCS6B02G098300/TraesCS4A02G068400/TraesCS6B02G422900/TraesCS4D02G226100/TraesCS4A02G164400/TraesCS7D02G350500/TraesCS1D02G420900
osa00670	One carbon pool by folate - Oryza sativa japonica (Japanese rice) (RefSeq)	11/5280	47/15761	0.951509	1	TraesCS2A02G493700/TraesCS2D02G493600/TraesCS2B02G521700/TraesCS5A02G468400/TraesCS5B02G481000/TraesCS5D02G481300/TraesCS4D02G068100/TraesCS2A02G467900/TraesCS5B02G118300/TraesCS4D02G363700/TraesCS2B02G547000	-/-/-/-/-/-/-/-/-/-/-	osa:4352058/osa:4352058/osa:4352058/osa:4334554/osa:4334554/osa:4334554/osa:4334048/osa:4337051/osa:4351605/osa:4331294/osa:9271078	11	10	TraesCS2A02G493700/TraesCS2D02G493600/TraesCS2B02G521700/TraesCS5A02G468400/TraesCS5B02G481000/TraesCS5D02G481300/TraesCS4D02G068100/TraesCS2A02G467900/TraesCS4D02G363700/TraesCS2B02G547000	1	TraesCS5B02G118300
osa00740	Riboflavin metabolism - Oryza sativa japonica (Japanese rice) (RefSeq)	10/5280	44/15761	0.957127	1	TraesCS6D02G189100/TraesCS4B02G230000/TraesCS5A02G190600/TraesCS7A02G415600/TraesCS5B02G192600/TraesCS2B02G185700/TraesCS5D02G200300/TraesCS4A02G073800/TraesCS1D02G284400/TraesCS1A02G285400	-/-/-/-/-/-/-/-/-/-	osa:4329733/osa:4332195/osa:4334460/osa:4329733/osa:4334460/osa:4332195/osa:4334460/osa:4332195/osa:4339017/osa:4339017	10	0		10	TraesCS6D02G189100/TraesCS4B02G230000/TraesCS5A02G190600/TraesCS7A02G415600/TraesCS5B02G192600/TraesCS2B02G185700/TraesCS5D02G200300/TraesCS4A02G073800/TraesCS1D02G284400/TraesCS1A02G285400
osa00300	Lysine biosynthesis - Oryza sativa japonica (Japanese rice) (RefSeq)	9/5280	41/15761	0.962791	1	TraesCS4D02G264500/TraesCS4B02G264500/TraesCS4A02G043800/TraesCS5A02G398300/TraesCS5D02G407800/TraesCS5B02G547400/TraesCS7B02G461700/TraesCS5B02G403400/TraesCS4A02G116000	-/-/-/-/-/-/-/-/-	osa:4331930/osa:4331930/osa:4331930/osa:4334188/osa:4334188/osa:4334794/osa:4334794/osa:4334188/osa:4332563	9	6	TraesCS4D02G264500/TraesCS4B02G264500/TraesCS4A02G043800/TraesCS5B02G547400/TraesCS7B02G461700/TraesCS4A02G116000	3	TraesCS5A02G398300/TraesCS5D02G407800/TraesCS5B02G403400
osa04146	Peroxisome - Oryza sativa japonica (Japanese rice) (RefSeq)	71/5280	250/15761	0.96468	1	TraesCS6D02G048300/TraesCS6B02G056800/TraesCS7B02G148000/TraesCS5B02G426500/TraesCS5D02G432900/TraesCS5B02G275600/TraesCS6A02G041700/TraesCS3A02G185500/novel.13130/TraesCS5A02G424400/TraesCS5A02G061000/TraesCS3D02G189400/TraesCS7A02G089400/TraesCS1A02G099000/TraesCS5D02G154300/TraesCS5D02G283600/TraesCS5B02G275700/TraesCS4B02G325800/TraesCS2D02G251800/TraesCS1D02G107000/TraesCS7D02G084700/TraesCS…	-/-/-/-/-/-/-/-/-/-/-/-/-/-/-/-/-/-/-/-/-/-/-/-/-/-/-/-/-/-/-/-/-/-/-/-/-/-/-/-/-/-/-/-/-/-/-/-/-/-/-/-/-/-/-/-/-/-/-/-/-/-/-/-/-/-/-/-/-/-/-	osa:4328073/osa:4328073/osa:4345962/osa:4334349/osa:4334349/osa:4352447/osa:4328073/osa:4326266/osa:4345962/osa:4334349/osa:4346360/osa:4326266/osa:4347887/osa:4333336/osa:4351434/osa:4352447/osa:4352447/osa:4331509/osa:4342420/osa:4333336/osa:4346301/osa:4342420/osa:4347887/osa:4334349/osa:4326266/osa:4327296/osa:4351610/osa:4331509/osa:4351434/osa:4324176/osa:4340074/osa:4327213/osa:4342124/osa…	71	26	TraesCS6D02G048300/TraesCS6B02G056800/TraesCS6A02G041700/TraesCS5A02G061000/TraesCS5B02G275700/TraesCS1D02G307600/TraesCS3B02G265700/TraesCS7A02G094100/TraesCS5B02G201000/TraesCS1A02G308200/TraesCS6D02G072400/TraesCS4A02G336500/TraesCS5D02G072500/TraesCS3D02G373900/TraesCS1A02G075000/TraesCS5A02G202500/TraesCS2A02G586900/TraesCS7B02G012700/TraesCS3A02G237100/TraesCS2D02G599600/TraesCS5D02G208800/…	45	TraesCS7B02G148000/TraesCS5B02G426500/TraesCS5D02G432900/TraesCS5B02G275600/TraesCS3A02G185500/novel.13130/TraesCS5A02G424400/TraesCS3D02G189400/TraesCS7A02G089400/TraesCS1A02G099000/TraesCS5D02G154300/TraesCS5D02G283600/TraesCS4B02G325800/TraesCS2D02G251800/TraesCS1D02G107000/TraesCS7D02G084700/TraesCS2B02G264100/TraesCS4A02G388600/novel.8570/TraesCS3B02G215100/TraesCS4B02G110600/TraesCS4D02G322…
osa00902	Monoterpenoid biosynthesis - Oryza sativa japonica (Japanese rice) (RefSeq)	10/5280	49/15761	0.985188	1	TraesCS2A02G371000/TraesCS2B02G388300/TraesCS6D02G048600/TraesCS2B02G117000/TraesCS2B02G388200/TraesCS6D02G065200/TraesCS2D02G367400/TraesCS2D02G367200/TraesCS2A02G370900/TraesCS2D02G367700	-/-/-/-/-/-/-/-/-/-	osa:4336495/osa:4336495/osa:4328124/osa:4344332/osa:4336494/osa:4328124/osa:4336495/osa:4336494/osa:4336494/osa:4336494	10	1	TraesCS2B02G388300	9	TraesCS2A02G371000/TraesCS6D02G048600/TraesCS2B02G117000/TraesCS2B02G388200/TraesCS6D02G065200/TraesCS2D02G367400/TraesCS2D02G367200/TraesCS2A02G370900/TraesCS2D02G367700
osa01212	Fatty acid metabolism - Oryza sativa japonica (Japanese rice) (RefSeq)	59/5280	219/15761	0.985208	1	TraesCS7A02G089000/TraesCS6D02G261000/TraesCS2A02G280700/TraesCS6D02G260900/TraesCS5A02G496000/novel.8848/TraesCS5B02G023800/TraesCS4B02G110600/TraesCS7A02G371900/TraesCS2B02G298000/TraesCS2D02G279500/novel.1789/TraesCS6D02G260200/TraesCS2A02G069400/TraesCS2D02G068100/TraesCS3B02G048900/TraesCS3B02G089000/TraesCS2B02G082500/TraesCS7D02G084400/novel.3363/TraesCS4A02G336500/TraesCS5D02G141300/Traes…	-/-/-/-/-/-/-/-/-/-/-/-/-/-/-/-/-/-/-/-/-/-/-/-/-/-/-/-/-/-/-/-/-/-/-/-/-/-/-/-/-/-/-/-/-/-/-/-/-/-/-/-/-/-/-/-/-/-/-	osa:4340093/osa:4330523/osa:4335627/osa:4330523/osa:4343598/osa:4330523/osa:4330523/osa:4351610/osa:4340093/osa:4335627/osa:4335627/osa:4335343/osa:4330523/osa:4348450/osa:4348450/osa:4342507/osa:4335343/osa:4348450/osa:4340093/osa:4328619/osa:4334764/osa:4351483/osa:4340986/osa:4348450/osa:4337714/osa:4344267/osa:4346596/osa:4330523/osa:4340093/osa:4326503/osa:4333144/osa:4346596/osa:4345286/osa…	59	24	TraesCS6D02G261000/TraesCS2A02G280700/TraesCS6D02G260900/TraesCS2B02G298000/TraesCS2D02G279500/novel.1789/TraesCS6D02G260200/TraesCS3B02G089000/TraesCS4A02G336500/TraesCS1A02G075000/TraesCS7B02G195400/TraesCS5A02G237800/TraesCS7B02G012700/TraesCS3A02G531900/TraesCS6A02G213100/TraesCS3D02G403800/TraesCS6B02G241000/TraesCS3D02G077200/TraesCS1D02G344900/TraesCS5D02G144200/TraesCS6D02G194600/novel.82…	35	TraesCS7A02G089000/TraesCS5A02G496000/novel.8848/TraesCS5B02G023800/TraesCS4B02G110600/TraesCS7A02G371900/TraesCS2A02G069400/TraesCS2D02G068100/TraesCS3B02G048900/TraesCS2B02G082500/TraesCS7D02G084400/novel.3363/TraesCS5D02G141300/TraesCS7A02G141800/TraesCS3B02G532000/TraesCS2B02G127700/TraesCS5D02G177200/TraesCS4A02G387700/TraesCS1A02G231100/TraesCS5A02G172700/TraesCS7D02G352900/TraesCS5A02G1694…
osa04130	SNARE interactions in vesicular transport - Oryza sativa japonica (Japanese rice) (RefSeq)	33/5280	135/15761	0.99146	1	TraesCS5D02G003800/TraesCS5A02G096800/TraesCS3A02G252300/TraesCS6B02G175300/TraesCS5D02G109500/TraesCS5A02G062300/TraesCS5B02G102700/TraesCS5B02G069400/TraesCS3A02G508800/novel.9015/TraesCSU02G076400/TraesCS2D02G397400/TraesCS5B02G430800/TraesCS5B02G427600/novel.1243/novel.366/TraesCS5D02G073500/TraesCS3D02G252800/TraesCS6A02G182200/TraesCS3D02G207900/novel.11270/TraesCS6D02G059200/TraesCS7B02G03…	-/-/-/-/-/-/-/-/-/-/-/-/-/-/-/-/-/-/-/-/-/-/-/-/-/-/-/-/-/-/-/-/-	osa:4352920/osa:4340257/osa:4327678/osa:4342474/osa:4340257/osa:4345157/osa:4340257/osa:4345157/osa:4324558/osa:4325070/osa:4334356/osa:4324558/osa:4334384/osa:4334356/osa:4327678/osa:4331172/osa:4345157/osa:4327678/osa:4341413/osa:4324687/osa:4333608/osa:4346146/osa:4340278/osa:4340278/osa:4348130/osa:4324558/osa:4331172/osa:4339549/osa:4334356/osa:4340278/osa:4327678/osa:4341413/osa:4334384	33	12	TraesCS6B02G175300/TraesCS3A02G508800/novel.9015/TraesCS2D02G397400/TraesCS5B02G430800/novel.1243/TraesCS3D02G207900/novel.11270/TraesCS6D02G059200/TraesCS4D02G109300/TraesCS3B02G431300/TraesCS5D02G436900	21	TraesCS5D02G003800/TraesCS5A02G096800/TraesCS3A02G252300/TraesCS5D02G109500/TraesCS5A02G062300/TraesCS5B02G102700/TraesCS5B02G069400/TraesCSU02G076400/TraesCS5B02G427600/novel.366/TraesCS5D02G073500/TraesCS3D02G252800/TraesCS6A02G182200/TraesCS7B02G037300/TraesCS7D02G136300/TraesCS7D02G324800/TraesCS6D02G383300/TraesCS1B02G401800/TraesCS5A02G425600/TraesCS7A02G136300/TraesCS6D02G169800
osa00240	Pyrimidine metabolism - Oryza sativa japonica (Japanese rice) (RefSeq)	47/5280	186/15761	0.994179	1	TraesCS4D02G357100/TraesCS3B02G155300/TraesCS3A02G222100/TraesCS1D02G419400/TraesCS7D02G100000/TraesCS4A02G213400/TraesCS7B02G004400/TraesCS3A02G137600/TraesCS5A02G547700/TraesCS1D02G383300/TraesCS7B02G176500/TraesCS3D02G138500/TraesCS3A02G251100/TraesCS3A02G236700/TraesCSU02G095000/TraesCS2A02G161300/TraesCS5A02G089900/TraesCS2B02G187300/TraesCS3D02G494000/TraesCS5B02G095600/TraesCS4B02G102400/T…	-/-/-/-/-/-/-/-/-/-/-/-/-/-/-/-/-/-/-/-/-/-/-/-/-/-/-/-/-/-/-/-/-/-/-/-/-/-/-/-/-/-/-/-/-/-/-	osa:4351367/osa:4339882/osa:4339675/osa:4339675/osa:4351367/osa:4343275/osa:4351367/osa:4339882/osa:4351367/osa:4331376/osa:4346302/osa:4339882/osa:4327823/osa:4324172/osa:4351367/osa:4343960/osa:4352499/osa:4343960/osa:4325739/osa:4352499/osa:4343275/osa:4331376/osa:4349403/osa:4349403/osa:4327558/osa:4327823/osa:4339675/osa:4349403/osa:4325739/osa:4343249/osa:4327823/osa:4326895/osa:4330910/osa…	47	27	TraesCS1D02G419400/TraesCS7D02G100000/TraesCS4A02G213400/TraesCS7B02G004400/TraesCS5A02G547700/TraesCS1D02G383300/TraesCS7B02G176500/TraesCS3A02G236700/TraesCSU02G095000/TraesCS3D02G494000/TraesCS4B02G102400/TraesCS1B02G396300/TraesCS1B02G230300/TraesCS1D02G219000/TraesCS3D02G327500/TraesCS1B02G441900/TraesCS1A02G217200/TraesCS3B02G547500/TraesCS3D02G300900/TraesCS1A02G056600/TraesCS3B02G238600/T…	20	TraesCS4D02G357100/TraesCS3B02G155300/TraesCS3A02G222100/TraesCS3A02G137600/TraesCS3D02G138500/TraesCS3A02G251100/TraesCS2A02G161300/TraesCS5A02G089900/TraesCS2B02G187300/TraesCS5B02G095600/TraesCS3B02G280600/TraesCS5D02G292000/TraesCS3D02G251500/TraesCS2A02G036500/TraesCS2D02G035600/TraesCS6A02G274300/TraesCS2D02G168400/TraesCS1A02G427100/TraesCS7B02G031500/TraesCS5A02G092400
osa00860	Porphyrin and chlorophyll metabolism - Oryza sativa japonica (Japanese rice) (RefSeq)	36/5280	148/15761	0.994188	1	TraesCS5B02G320200/TraesCS2A02G347900/TraesCS6A02G307700/TraesCS6D02G286900/TraesCS1A02G057200/TraesCS5A02G319900/TraesCS2A02G134000/TraesCS2B02G157600/TraesCS2D02G346200/TraesCS2B02G447300/TraesCS2B02G366300/TraesCS3A02G101900/TraesCS7D02G467500/TraesCS2B02G564200/TraesCS1D02G165600/TraesCS7A02G260800/TraesCS7D02G122600/TraesCS5D02G182100/TraesCS6B02G336300/TraesCS3B02G574300/TraesCS1A02G171000/…	-/-/-/-/-/-/-/-/-/-/-/-/-/-/-/-/-/-/-/-/-/-/-/-/-/-/-/-/-/-/-/-/-/-/-/-	osa:4347672/osa:4327918/osa:4330711/osa:4330711/osa:4349044/osa:4347672/osa:4332690/osa:4332690/osa:4327918/osa:4336951/osa:4327918/osa:4348648/osa:4333259/osa:4341462/osa:4349044/osa:4346136/osa:4349044/osa:4346651/osa:4330711/osa:4349433/osa:4349004/osa:4346136/osa:4349044/osa:4349004/osa:4347672/osa:4332690/osa:4325167/osa:4334537/osa:4349044/osa:4349004/osa:4338537/osa:4348648/osa:4331611/osa…	36	6	TraesCS2B02G564200/TraesCS7A02G260800/TraesCS5D02G182100/TraesCS7D02G261800/TraesCS1D02G375300/TraesCS1A02G135700	30	TraesCS5B02G320200/TraesCS2A02G347900/TraesCS6A02G307700/TraesCS6D02G286900/TraesCS1A02G057200/TraesCS5A02G319900/TraesCS2A02G134000/TraesCS2B02G157600/TraesCS2D02G346200/TraesCS2B02G447300/TraesCS2B02G366300/TraesCS3A02G101900/TraesCS7D02G467500/TraesCS1D02G165600/TraesCS7D02G122600/TraesCS6B02G336300/TraesCS3B02G574300/TraesCS1A02G171000/TraesCS1B02G075200/TraesCS1B02G186300/TraesCS5D02G325900/…
osa00230	Purine metabolism - Oryza sativa japonica (Japanese rice) (RefSeq)	79/5280	294/15761	0.994358	1	TraesCS4D02G357100/TraesCS3B02G408900/TraesCS6D02G212000/TraesCS6A02G223400/TraesCS2D02G031800/TraesCS7D02G100000/TraesCS2A02G087000/TraesCS4A02G213400/TraesCS2A02G358100/TraesCS7B02G004400/TraesCS3D02G369200/TraesCS5A02G547700/TraesCS5D02G216100/TraesCS2A02G032500/TraesCS2B02G046500/TraesCS3B02G218500/TraesCS6B02G257900/TraesCS1B02G130800/TraesCS1B02G238200/TraesCS5A02G382900/TraesCS1D02G109900/…	-/-/-/-/-/-/-/-/-/-/-/-/-/-/-/-/-/-/-/-/-/-/-/-/-/-/-/-/-/-/-/-/-/-/-/-/-/-/-/-/-/-/-/-/-/-/-/-/-/-/-/-/-/-/-/-/-/-/-/-/-/-/-/-/-/-/-/-/-/-/-/-/-/-/-/-/-/-/-	osa:4351367/osa:4324793/osa:4330032/osa:4330032/osa:4334073/osa:4351367/osa:4344386/osa:4343275/osa:4336327/osa:4351367/osa:4324793/osa:4351367/osa:4345756/osa:4334073/osa:4334073/osa:4324263/osa:4330032/osa:4337888/osa:4344386/osa:4334073/osa:4337888/osa:4324263/osa:4327823/osa:4351367/osa:4343681/osa:4345281/osa:4344854/osa:4351850/osa:4338879/osa:4351850/osa:4341777/osa:4349454/osa:4349454/osa…	79	40	TraesCS6D02G212000/TraesCS6A02G223400/TraesCS2D02G031800/TraesCS7D02G100000/TraesCS2A02G087000/TraesCS4A02G213400/TraesCS2A02G358100/TraesCS7B02G004400/TraesCS5A02G547700/TraesCS2A02G032500/TraesCS2B02G046500/TraesCS6B02G257900/TraesCS5A02G382900/TraesCSU02G095000/TraesCS6B02G063300/TraesCS7B02G441300/TraesCS5D02G118800/TraesCS1B02G279800/TraesCS5A02G121000/TraesCS4B02G102400/TraesCS1D02G269400/T…	39	TraesCS4D02G357100/TraesCS3B02G408900/TraesCS3D02G369200/TraesCS5D02G216100/TraesCS3B02G218500/TraesCS1B02G130800/TraesCS1B02G238200/TraesCS1D02G109900/TraesCS3D02G192800/TraesCS3A02G251100/TraesCS3D02G068600/TraesCS7A02G481500/TraesCS1D02G215900/TraesCS3B02G267800/TraesCS5B02G207900/TraesCS3A02G189300/TraesCS7D02G468600/TraesCS4B02G259500/TraesCS1A02G213000/TraesCS3B02G280600/TraesCS4B02G167000/…
osa00780	Biotin metabolism - Oryza sativa japonica (Japanese rice) (RefSeq)	9/5280	51/15761	0.996378	1	TraesCS5A02G496000/TraesCS3B02G048900/TraesCS5D02G177200/TraesCS5A02G172700/TraesCS7D02G352900/TraesCS5B02G170100/TraesCS7B02G164700/TraesCS1D02G386800/TraesCS1D02G344900	-/-/-/-/-/-/-/-/-	osa:4343598/osa:4342507/osa:4346596/osa:4346596/osa:4345286/osa:4346596/osa:4346185/osa:4343598/osa:4348791	9	2	TraesCS7B02G164700/TraesCS1D02G344900	7	TraesCS5A02G496000/TraesCS3B02G048900/TraesCS5D02G177200/TraesCS5A02G172700/TraesCS7D02G352900/TraesCS5B02G170100/TraesCS1D02G386800
osa00310	Lysine degradation - Oryza sativa japonica (Japanese rice) (RefSeq)	33/5280	141/15761	0.996682	1	TraesCS5B02G275600/TraesCS1D02G118300/TraesCS6B02G376200/TraesCS5D02G283600/TraesCS5B02G275700/TraesCS3A02G441200/TraesCS6A02G344000/TraesCS1B02G137100/TraesCS1D02G307600/TraesCS7B02G116800/TraesCS4B02G181400/TraesCS1D02G043400/TraesCS1A02G308200/TraesCS7D02G211900/TraesCS4A02G219900/TraesCS7A02G210100/TraesCS6D02G325100/TraesCS6D02G272400/TraesCS5A02G169400/TraesCS2B02G049200/TraesCS4A02G121300/…	-/-/-/-/-/-/-/-/-/-/-/-/-/-/-/-/-/-/-/-/-/-/-/-/-/-/-/-/-/-/-/-/-	osa:4352447/osa:4345509/osa:4330940/osa:4352447/osa:4352447/osa:4326952/osa:4330940/osa:4345509/osa:4327296/osa:4340725/osa:4332612/osa:4346352/osa:4327296/osa:4340725/osa:4349966/osa:4340725/osa:4330940/osa:4330612/osa:4346520/osa:4346520/osa:4332612/osa:4344924/osa:4345509/osa:4326952/osa:4326952/osa:4330149/osa:9266585/osa:4349966/osa:4330612/osa:4326980/osa:4326980/osa:4335689/osa:4346352	33	10	TraesCS5B02G275700/TraesCS1D02G307600/TraesCS7B02G116800/TraesCS1D02G043400/TraesCS1A02G308200/TraesCS7D02G211900/TraesCS7A02G210100/TraesCS7B02G262900/TraesCS6B02G284600/TraesCS1B02G055800	23	TraesCS5B02G275600/TraesCS1D02G118300/TraesCS6B02G376200/TraesCS5D02G283600/TraesCS3A02G441200/TraesCS6A02G344000/TraesCS1B02G137100/TraesCS4B02G181400/TraesCS4A02G219900/TraesCS6D02G325100/TraesCS6D02G272400/TraesCS5A02G169400/TraesCS2B02G049200/TraesCS4A02G121300/TraesCS1A02G117300/TraesCS3D02G433900/TraesCS3B02G475200/TraesCS4B02G042100/TraesCS4D02G094500/TraesCS6B02G321400/TraesCS1D02G109600/…
osa00660	C5-Branched dibasic acid metabolism - Oryza sativa japonica (Japanese rice) (RefSeq)	2/5280	20/15761	0.996846	1	TraesCS6A02G243600/TraesCS6B02G247900	-/-	osa:4330192/osa:4329938	2	1	TraesCS6A02G243600	1	TraesCS6B02G247900
osa00770	Pantothenate and CoA biosynthesis - Oryza sativa japonica (Japanese rice) (RefSeq)	15/5280	77/15761	0.997845	1	TraesCS3D02G158500/TraesCS4B02G235400/TraesCS6D02G084500/TraesCS7B02G438000/TraesCS3A02G150600/TraesCS4D02G356200/TraesCS6B02G247900/TraesCS3D02G327500/TraesCS5D02G292000/TraesCS7A02G167300/TraesCS2B02G426100/TraesCS3B02G177600/TraesCS1B02G442300/TraesCS7D02G163900/TraesCS7B02G071900	-/-/-/-/-/-/-/-/-/-/-/-/-/-/-	osa:4326739/osa:4332151/osa:9271371/osa:4344795/osa:4326739/osa:4331322/osa:4329938/osa:4327558/osa:4343249/osa:4340439/osa:4336645/osa:4326739/osa:4339677/osa:4340408/osa:4340439	15	10	TraesCS3D02G158500/TraesCS4B02G235400/TraesCS6D02G084500/TraesCS3A02G150600/TraesCS3D02G327500/TraesCS7A02G167300/TraesCS2B02G426100/TraesCS3B02G177600/TraesCS1B02G442300/TraesCS7D02G163900	5	TraesCS7B02G438000/TraesCS4D02G356200/TraesCS6B02G247900/TraesCS5D02G292000/TraesCS7B02G071900
osa03060	Protein export - Oryza sativa japonica (Japanese rice) (RefSeq)	45/5280	188/15761	0.998404	1	TraesCS5B02G234100/TraesCS6B02G178700/TraesCS2D02G312700/TraesCS3A02G354600/TraesCS5B02G013400/TraesCS3D02G208200/TraesCS5D02G193300/TraesCS3D02G348600/TraesCS6D02G049100/TraesCS3B02G234900/TraesCS6A02G042600/TraesCS4D02G360300/TraesCS3B02G042600/TraesCS3D02G039200/TraesCS5B02G298000/TraesCS2A02G314500/TraesCS4B02G367200/TraesCS5A02G155200/TraesCS3A02G207800/TraesCS6B02G058300/TraesCS6D02G140600/…	-/-/-/-/-/-/-/-/-/-/-/-/-/-/-/-/-/-/-/-/-/-/-/-/-/-/-/-/-/-/-/-/-/-/-/-/-/-/-/-/-/-/-/-/-	osa:4347239/osa:4328492/osa:4335967/osa:4352133/osa:4327929/osa:4327929/osa:4346811/osa:4352133/osa:4328075/osa:4327929/osa:4328075/osa:4345847/osa:4325792/osa:4325792/osa:4344882/osa:4335967/osa:4345847/osa:9271333/osa:4327929/osa:4328075/osa:4328492/osa:4344882/osa:4346811/osa:4346082/osa:4349809/osa:9271333/osa:4349809/osa:4346811/osa:4325792/osa:4328492/osa:4352133/osa:4344882/osa:4331399/osa…	45	36	TraesCS6B02G178700/TraesCS2D02G312700/TraesCS3A02G354600/TraesCS5B02G013400/TraesCS3D02G208200/TraesCS5D02G193300/TraesCS3D02G348600/TraesCS6D02G049100/TraesCS3B02G234900/TraesCS6A02G042600/TraesCS3B02G042600/TraesCS3D02G039200/TraesCS5B02G298000/TraesCS2A02G314500/TraesCS5A02G155200/TraesCS3A02G207800/TraesCS6B02G058300/TraesCS6D02G140600/TraesCS5D02G305500/TraesCS5B02G186100/TraesCS4A02G183100/…	9	TraesCS5B02G234100/TraesCS4D02G360300/TraesCS4B02G367200/TraesCS7B02G151700/TraesCS4B02G117900/TraesCS4D02G115500/TraesCS5A02G534900/TraesCS5A02G235700/novel.5580
osa00290	Valine, leucine and isoleucine biosynthesis - Oryza sativa japonica (Japanese rice) (RefSeq)	7/5280	49/15761	0.999372	1	TraesCS4B02G235400/TraesCS6A02G243600/TraesCS4D02G356200/TraesCS6B02G247900/TraesCS2B02G426100/TraesCS4D02G047500/TraesCS1B02G442300	-/-/-/-/-/-/-	osa:4332151/osa:4330192/osa:4331322/osa:4329938/osa:4336645/osa:4333898/osa:4339677	7	5	TraesCS4B02G235400/TraesCS6A02G243600/TraesCS2B02G426100/TraesCS4D02G047500/TraesCS1B02G442300	2	TraesCS4D02G356200/TraesCS6B02G247900
osa03410	Base excision repair - Oryza sativa japonica (Japanese rice) (RefSeq)	28/5280	137/15761	0.99975	1	TraesCS7A02G552400/TraesCS2B02G556100/TraesCS2B02G137400/TraesCS1B02G156600/TraesCS2A02G117400/TraesCS2A02G551200/TraesCS2D02G528800/TraesCS3D02G322500/TraesCSU02G099700/TraesCS1A02G418400/TraesCS3A02G328700/TraesCS3D02G346700/TraesCS7A02G414700/TraesCS3B02G359100/TraesCS4B02G366100/TraesCS7D02G538400/TraesCS1A02G130700/TraesCS1D02G139000/TraesCS1A02G405500/TraesCS5B02G223100/TraesCS2A02G526000/T…	-/-/-/-/-/-/-/-/-/-/-/-/-/-/-/-/-/-/-/-/-/-/-/-/-/-/-/-	osa:4342129/osa:4344789/osa:4349968/osa:4329458/osa:4349968/osa:4337373/osa:4344789/osa:4327631/osa:4342129/osa:4339711/osa:4327631/osa:9272626/osa:4326478/osa:4327631/osa:4331062/osa:4342129/osa:4329458/osa:4329458/osa:4339642/osa:4347081/osa:4344789/osa:4349968/osa:4331957/osa:4349968/osa:4340604/osa:9272626/osa:4339711/osa:4339464	28	8	TraesCS2A02G551200/TraesCS1A02G418400/TraesCS3D02G346700/TraesCS4B02G366100/TraesCS1A02G405500/TraesCS3B02G385400/TraesCS1D02G426100/TraesCS1D02G365600	20	TraesCS7A02G552400/TraesCS2B02G556100/TraesCS2B02G137400/TraesCS1B02G156600/TraesCS2A02G117400/TraesCS2D02G528800/TraesCS3D02G322500/TraesCSU02G099700/TraesCS3A02G328700/TraesCS7A02G414700/TraesCS3B02G359100/TraesCS7D02G538400/TraesCS1A02G130700/TraesCS1D02G139000/TraesCS5B02G223100/TraesCS2A02G526000/TraesCS2D02G117800/TraesCS4D02G261700/TraesCS4D02G094700/TraesCS7B02G098700
osa04122	Sulfur relay system - Oryza sativa japonica (Japanese rice) (RefSeq)	4/5280	38/15761	0.999767	1	TraesCS6B02G168600/TraesCS5B02G191900/TraesCS5A02G052200/TraesCS5B02G184100	-/-/-/-	osa:4328418/osa:4328260/osa:4352752/osa:4346775	4	2	TraesCS6B02G168600/TraesCS5B02G191900	2	TraesCS5A02G052200/TraesCS5B02G184100
osa03008	Ribosome biogenesis in eukaryotes - Oryza sativa japonica (Japanese rice) (RefSeq)	68/5280	290/15761	0.999936	1	novel.5731/TraesCS5D02G333400/novel.2968/TraesCS7D02G296800/TraesCS2D02G422900/TraesCS7D02G160700/TraesCS7D02G467000/TraesCS7D02G349900/TraesCS7A02G479900/TraesCS4B02G228400/novel.11535/novel.9583/TraesCS1B02G401000/TraesCS2B02G177000/TraesCS2A02G151900/TraesCS3A02G191100/TraesCS2B02G148000/TraesCS6A02G227800/TraesCS2A02G424900/TraesCS7B02G201700/TraesCS7B02G064900/TraesCS5D02G038000/TraesCS5B02G…	-/-/-/-/-/-/-/-/-/-/-/-/-/-/-/-/-/-/-/-/-/-/-/-/-/-/-/-/-/-/-/-/-/-/-/-/-/-/-/-/-/-/-/-/-/-/-/-/-/-/-/-/-/-/-/-/-/-/-/-/-/-/-/-/-/-/-/-	osa:4326910/osa:4329368/osa:4350687/osa:4344688/osa:4344458/osa:4342225/osa:4331181/osa:9266942/osa:4331181/osa:4332209/osa:4331644/osa:4331644/osa:4332851/osa:4344029/osa:4344029/osa:4326910/osa:4332851/osa:9269830/osa:4344458/osa:4344688/osa:4342225/osa:4352809/osa:4343836/osa:4332209/osa:4337228/osa:4344029/osa:4332840/osa:4350782/osa:4332851/osa:4332840/osa:4344029/osa:4344688/osa:4331181/osa…	68	53	novel.5731/TraesCS5D02G333400/TraesCS7D02G296800/TraesCS7D02G160700/TraesCS7D02G467000/TraesCS7A02G479900/TraesCS4B02G228400/TraesCS1B02G401000/TraesCS2B02G177000/TraesCS2A02G151900/TraesCS2B02G148000/TraesCS6A02G227800/TraesCS7B02G201700/TraesCS7B02G064900/TraesCS5B02G442300/TraesCS4A02G072500/TraesCS2A02G510900/TraesCS2D02G156900/TraesCS2A02G119400/TraesCS3A02G321500/TraesCS2D02G128600/TraesCS1…	15	novel.2968/TraesCS2D02G422900/TraesCS7D02G349900/novel.11535/novel.9583/TraesCS3A02G191100/TraesCS2A02G424900/TraesCS5D02G038000/TraesCS5B02G028700/novel.1262/TraesCS3B02G265100/novel.3622/TraesCS2B02G435400/TraesCS2B02G444700/TraesCS1A02G215700
osa00563	Glycosylphosphatidylinositol (GPI)-anchor biosynthesis - Oryza sativa japonica (Japanese rice) (RefSeq)	10/5280	82/15761	0.999998	1	TraesCS2B02G202600/TraesCS1A02G060100/TraesCS5B02G168500/TraesCS6D02G347600/TraesCS5A02G367800/TraesCS6B02G040500/TraesCS5D02G175700/TraesCS6B02G256100/TraesCS3D02G407300/TraesCS5A02G171000	-/-/-/-/-/-/-/-/-/-	osa:4330366/osa:4328747/osa:4346562/osa:9271607/osa:4333686/osa:4324190/osa:4346562/osa:4330019/osa:4324979/osa:4346562	10	8	TraesCS2B02G202600/TraesCS1A02G060100/TraesCS5B02G168500/TraesCS5A02G367800/TraesCS5D02G175700/TraesCS6B02G256100/TraesCS3D02G407300/TraesCS5A02G171000	2	TraesCS6D02G347600/TraesCS6B02G040500
osa03015	mRNA surveillance pathway - Oryza sativa japonica (Japanese rice) (RefSeq)	80/5280	357/15761	0.999999	1	TraesCS4D02G037700/TraesCS1D02G390600/TraesCS5D02G531300/TraesCS4D02G205900/TraesCS7A02G328600/TraesCS4A02G315000/TraesCS4A02G099300/TraesCS7B02G229300/TraesCS2A02G096500/TraesCS4B02G205000/novel.3081/TraesCS7B02G270600/TraesCS7A02G357100/TraesCS6D02G171400/TraesCS7D02G365600/TraesCS3A02G477500/TraesCS2A02G267500/TraesCS1B02G128100/TraesCS5B02G533000/TraesCS2D02G256500/TraesCS2D02G095000/TraesCS1…	-/-/-/-/-/-/-/-/-/-/-/-/-/-/-/-/-/-/-/-/-/-/-/-/-/-/-/-/-/-/-/-/-/-/-/-/-/-/-/-/-/-/-/-/-/-/-/-/-/-/-/-/-/-/-/-/-/-/-/-/-/-/-/-/-/-/-/-/-/-/-/-/-/-/-/-/-/-/-/-	osa:4333834/osa:4339558/osa:4334757/osa:4332426/osa:4345502/osa:4332369/osa:4332426/osa:4345502/osa:4344356/osa:4332426/osa:4342307/osa:9268632/osa:9268632/osa:4328734/osa:9268632/osa:4326511/osa:4342307/osa:4326473/osa:4334757/osa:4342307/osa:4344356/osa:4326473/osa:4331747/osa:4326473/osa:4343757/osa:4349526/osa:4326095/osa:4331747/osa:4331747/osa:4326095/osa:4326511/osa:4341950/osa:4339558/osa…	80	30	TraesCS1D02G390600/TraesCS7A02G328600/TraesCS4A02G315000/TraesCS7B02G229300/TraesCS4A02G178200/TraesCSU02G051800/TraesCS1B02G408600/TraesCS5D02G415400/TraesCS1D02G355400/TraesCS4B02G138300/TraesCS7D02G417300/TraesCS5B02G410100/TraesCS7D02G325500/TraesCS5D02G549800/TraesCS5D02G555600/TraesCS3B02G096800/TraesCS1A02G118300/TraesCS1B02G138000/TraesCS1A02G355100/TraesCS4D02G133000/TraesCS5B02G159400/T…	50	TraesCS4D02G037700/TraesCS5D02G531300/TraesCS4D02G205900/TraesCS4A02G099300/TraesCS2A02G096500/TraesCS4B02G205000/novel.3081/TraesCS7B02G270600/TraesCS7A02G357100/TraesCS6D02G171400/TraesCS7D02G365600/TraesCS3A02G477500/TraesCS2A02G267500/TraesCS1B02G128100/TraesCS5B02G533000/TraesCS2D02G256500/TraesCS2D02G095000/TraesCS1A02G095500/TraesCS4D02G282100/TraesCS1D02G104400/novel.3351/TraesCS2B02G4653…
osa03430	Mismatch repair - Oryza sativa japonica (Japanese rice) (RefSeq)	22/5280	138/15761	0.999999	1	TraesCS1D02G196000/TraesCS2B02G137400/TraesCS2A02G117400/TraesCS1B02G001100/TraesCS1B02G207600/TraesCS5D02G212500/TraesCS6B02G353100/TraesCS6A02G220800/TraesCS3B02G564100/TraesCS4B02G366100/TraesCS3D02G292300/TraesCS2D02G117800/TraesCS6D02G190900/TraesCS3B02G209400/TraesCS1D02G086400/TraesCS4D02G094700/TraesCS2A02G401300/TraesCS3A02G179700/TraesCS7D02G311000/TraesCS1A02G104500/TraesCS3B02G327400/…	-/-/-/-/-/-/-/-/-/-/-/-/-/-/-/-/-/-/-/-/-/-	osa:4349480/osa:4349968/osa:4349968/osa:9267714/osa:4349480/osa:4325353/osa:4330895/osa:4330068/osa:4325393/osa:4331062/osa:4325130/osa:4349968/osa:4329835/osa:4327706/osa:4337594/osa:4349968/osa:4336704/osa:4327706/osa:9272338/osa:4337594/osa:4325130/osa:4330895	22	11	TraesCS1B02G001100/TraesCS6B02G353100/TraesCS6A02G220800/TraesCS4B02G366100/TraesCS3D02G292300/TraesCS3B02G209400/TraesCS2A02G401300/TraesCS3A02G179700/TraesCS7D02G311000/TraesCS3B02G327400/TraesCS6D02G302200	11	TraesCS1D02G196000/TraesCS2B02G137400/TraesCS2A02G117400/TraesCS1B02G207600/TraesCS5D02G212500/TraesCS3B02G564100/TraesCS2D02G117800/TraesCS6D02G190900/TraesCS1D02G086400/TraesCS4D02G094700/TraesCS1A02G104500
osa03030	DNA replication - Oryza sativa japonica (Japanese rice) (RefSeq)	29/5280	171/15761	1	1	TraesCS1D02G196000/TraesCS2B02G556100/TraesCS2B02G137400/TraesCS1B02G156600/TraesCS2A02G117400/TraesCS2D02G528800/TraesCS1B02G001100/TraesCS1B02G207600/TraesCS6B02G353100/TraesCS6A02G220800/novel.11332/TraesCS4B02G366100/TraesCS1A02G130700/TraesCS1D02G139000/TraesCS3D02G292300/TraesCS2A02G526000/TraesCS2D02G117800/TraesCS3B02G209400/TraesCS1D02G086400/TraesCS7A02G452800/TraesCS4D02G094700/TraesCS…	-/-/-/-/-/-/-/-/-/-/-/-/-/-/-/-/-/-/-/-/-/-/-/-/-/-/-/-/-	osa:4349480/osa:4344789/osa:4349968/osa:4329458/osa:4349968/osa:4344789/osa:9267714/osa:4349480/osa:4330895/osa:4330068/osa:4352514/osa:4331062/osa:4329458/osa:4329458/osa:4325130/osa:4344789/osa:4349968/osa:4327706/osa:4337594/osa:4351872/osa:4349968/osa:4336704/osa:9267485/osa:4327706/osa:9272338/osa:4339464/osa:4337594/osa:4325130/osa:4330895	29	12	TraesCS1B02G001100/TraesCS6B02G353100/TraesCS6A02G220800/TraesCS4B02G366100/TraesCS3D02G292300/TraesCS3B02G209400/TraesCS2A02G401300/TraesCS3A02G179700/TraesCS7D02G311000/TraesCS1D02G365600/TraesCS3B02G327400/TraesCS6D02G302200	17	TraesCS1D02G196000/TraesCS2B02G556100/TraesCS2B02G137400/TraesCS1B02G156600/TraesCS2A02G117400/TraesCS2D02G528800/TraesCS1B02G207600/novel.11332/TraesCS1A02G130700/TraesCS1D02G139000/TraesCS2A02G526000/TraesCS2D02G117800/TraesCS1D02G086400/TraesCS7A02G452800/TraesCS4D02G094700/TraesCS1B02G242000/TraesCS1A02G104500
osa03018	RNA degradation - Oryza sativa japonica (Japanese rice) (RefSeq)	81/5280	369/15761	1	1	TraesCS1A02G295600/TraesCS2D02G575200/TraesCSU02G116400/novel.5467/TraesCS4A02G409100/TraesCS1D02G144000/TraesCS1A02G145000/TraesCS4A02G373800/novel.3418/novel.6922/novel.6923/TraesCS4B02G307700/TraesCS4D02G305900/novel.5151/TraesCS5D02G333400/TraesCS3D02G278000/novel.8102/TraesCS5D02G276100/TraesCS1B02G343900/TraesCS3A02G298300/TraesCS4B02G397600/TraesCS5A02G268100/TraesCS2B02G350500/TraesCS5B02…	-/-/-/-/-/-/-/-/-/-/-/-/-/-/-/-/-/-/-/-/-/-/-/-/-/-/-/-/-/-/-/-/-/-/-/-/-/-/-/-/-/-/-/-/-/-/-/-/-/-/-/-/-/-/-/-/-/-/-/-/-/-/-/-/-/-/-/-/-/-/-/-/-/-/-/-/-/-/-/-/-	osa:4331379/osa:4330888/osa:4330888/osa:4331677/osa:4348824/osa:4348824/osa:4348824/osa:4340042/osa:4331677/osa:4336113/osa:4336113/osa:4348824/osa:4348824/osa:4336113/osa:4329368/osa:4339369/osa:4347066/osa:9270165/osa:4329480/osa:4325594/osa:4331379/osa:9270165/osa:4336113/osa:4340042/osa:4340042/osa:4336113/osa:4339369/osa:9270165/osa:4348176/osa:4347066/osa:4339369/osa:4337457/osa:4337457/osa…	81	25	TraesCS5D02G333400/TraesCS2B02G350500/TraesCS5B02G195500/TraesCS5D02G202900/TraesCS2A02G331700/TraesCS1A02G098900/TraesCS5A02G356500/TraesCS2B02G348400/TraesCS6A02G028100/novel.6621/TraesCS3A02G239900/TraesCS1D02G397700/TraesCS5B02G062700/TraesCS2D02G331200/TraesCS3A02G041300/TraesCS1A02G242900/TraesCS2B02G301300/TraesCS1D02G242900/TraesCS1B02G254400/TraesCS5B02G159400/TraesCS4B02G179200/TraesCS4…	56	TraesCS1A02G295600/TraesCS2D02G575200/TraesCSU02G116400/novel.5467/TraesCS4A02G409100/TraesCS1D02G144000/TraesCS1A02G145000/TraesCS4A02G373800/novel.3418/novel.6922/novel.6923/TraesCS4B02G307700/TraesCS4D02G305900/novel.5151/TraesCS3D02G278000/novel.8102/TraesCS5D02G276100/TraesCS1B02G343900/TraesCS3A02G298300/TraesCS4B02G397600/TraesCS5A02G268100/novel.6686/TraesCS3B02G311900/TraesCS5B02G267900/…
osa04120	Ubiquitin mediated proteolysis - Oryza sativa japonica (Japanese rice) (RefSeq)	99/5280	446/15761	1	1	novel.5190/TraesCS3A02G288900/TraesCS3D02G288700/TraesCS1B02G415800/TraesCS5A02G429000/TraesCS5D02G337200/TraesCS3B02G323600/TraesCS2D02G564800/TraesCS2B02G594500/TraesCS3A02G238400/TraesCS1D02G082400/TraesCS3A02G407700/TraesCS3B02G266900/TraesCS5A02G152600/TraesCS5D02G437100/TraesCS2A02G589200/TraesCS7D02G464800/TraesCS5A02G331300/TraesCS6D02G142800/TraesCS4D02G341600/TraesCS1D02G396300/TraesCS3…	-/-/-/-/UBC2/-/-/-/-/-/-/-/-/-/UBC2/-/-/-/-/-/-/-/-/-/-/-/-/UBC2/-/-/-/-/-/-/-/-/-/-/-/-/-/-/-/-/-/-/-/-/-/-/-/-/-/-/-/-/-/-/-/-/-/-/-/-/-/-/-/-/-/-/-/-/-/-/-/-/-/-/-/-/-/-/-/-/-/-/-/-/-/-/-/-/-/-/-/-/-/-/-	osa:4344172/osa:4324695/osa:4324695/osa:4326008/osa:4342488/osa:9270098/osa:4324695/osa:4340862/osa:4340862/osa:4327162/osa:4337331/osa:4324993/osa:4327162/osa:4349557/osa:4342488/osa:4340862/osa:4333165/osa:9270098/osa:4341740/osa:4331446/osa:4326008/osa:4324993/osa:4324290/osa:4340227/osa:9270098/osa:4346639/osa:4324290/osa:4342488/osa:4324290/osa:4348755/osa:4340379/osa:9268150/osa:4326152/osa…	99	24	TraesCS1B02G415800/TraesCS5D02G337200/TraesCS5A02G331300/TraesCS4D02G341600/TraesCS1D02G396300/TraesCS5B02G331700/TraesCS3D02G164900/TraesCS3A02G505400/TraesCS3A02G001800/TraesCS1A02G388400/TraesCS3B02G183800/TraesCS4A02G472600/TraesCS7B02G040200/TraesCS1A02G419400/TraesCS4B02G346600/TraesCS1B02G415500/TraesCS1D02G427200/TraesCS3B02G572900/TraesCS1D02G396000/novel.12561/TraesCS7B02G275300/TraesCS…	75	novel.5190/TraesCS3A02G288900/TraesCS3D02G288700/TraesCS5A02G429000/TraesCS3B02G323600/TraesCS2D02G564800/TraesCS2B02G594500/TraesCS3A02G238400/TraesCS1D02G082400/TraesCS3A02G407700/TraesCS3B02G266900/TraesCS5A02G152600/TraesCS5D02G437100/TraesCS2A02G589200/TraesCS7D02G464800/TraesCS6D02G142800/TraesCS3B02G440600/TraesCS3B02G183600/TraesCS7B02G025700/TraesCS5D02G181400/TraesCS3D02G164800/TraesCS5…
osa00970	Aminoacyl-tRNA biosynthesis - Oryza sativa japonica (Japanese rice) (RefSeq)	41/5280	234/15761	1	1	TraesCS5D02G333800/TraesCS4B02G034500/TraesCS7B02G107300/novel.4447/TraesCS4A02G278500/TraesCS7D02G203800/TraesCS7B02G301400/TraesCS7D02G028100/TraesCS7A02G200500/TraesCS4B02G054900/TraesCS7A02G031700/TraesCS4D02G032900/novel.1207/TraesCS5B02G327800/TraesCS3A02G310400/TraesCS7A02G401200/TraesCS3B02G455000/TraesCS1B02G248400/novel.6545/TraesCS5B02G042800/TraesCS1B02G162400/TraesCS3B02G282000/novel…	-/-/-/-/-/-/-/-/-/-/-/-/-/-/-/-/-/-/-/-/-/-/-/-/-/-/-/-/-/-/-/-/-/-/-/-/-/-/-/-/-	osa:4330354/osa:4333345/osa:4352148/osa:4326033/osa:4333345/osa:4352148/osa:4348562/osa:4325717/osa:4352148/osa:4348211/osa:4325717/osa:4333345/osa:4348211/osa:4330354/osa:4337898/osa:4348562/osa:4352148/osa:4345200/osa:4348211/osa:4346920/osa:4348825/osa:4333345/osa:4337830/osa:4348211/osa:4325653/osa:4325653/osa:9272464/osa:4330354/osa:4330767/osa:4325167/osa:4347497/osa:4326033/osa:4345200/osa…	41	29	TraesCS5D02G333800/TraesCS4B02G034500/TraesCS7B02G107300/novel.4447/TraesCS4A02G278500/TraesCS7D02G203800/TraesCS7D02G028100/TraesCS7A02G200500/TraesCS4B02G054900/TraesCS7A02G031700/TraesCS4D02G032900/novel.1207/TraesCS5B02G327800/TraesCS3A02G310400/TraesCS1B02G248400/novel.6545/TraesCS5B02G042800/TraesCS1B02G162400/TraesCS3B02G282000/novel.1014/TraesCS4D02G055000/TraesCS5A02G467900/TraesCS1D02G3…	12	TraesCS7B02G301400/TraesCS7A02G401200/TraesCS3B02G455000/TraesCS5B02G084000/TraesCS3A02G111500/TraesCS6B02G409900/TraesCS2B02G560200/TraesCS3D02G022400/TraesCS5A02G096700/TraesCSU02G115400/TraesCS4B02G140900/TraesCS7D02G004500
osa00190	Oxidative phosphorylation - Oryza sativa japonica (Japanese rice) (RefSeq)	62/5280	319/15761	1	1	TraesCS4A02G005000/TraesCS2A02G502400/TraesCS1D02G344800/TraesCS1D02G273500/TraesCS3B02G611800/TraesCS5D02G231500/TraesCS3D02G539900/TraesCS6D02G255500/TraesCS3A02G534700/TraesCS2A02G234200/TraesCS2B02G530500/TraesCS3A02G250500/TraesCS5D02G013100/TraesCS2D02G587100/TraesCS3B02G611600/TraesCS1B02G283300/TraesCS1B02G049200/TraesCS2D02G503000/TraesCS5A02G224100/TraesCS3B02G322300/TraesCS6A02G272300/…	-/ha1/-/-/-/-/-/-/-/-/-/-/-/-/-/-/-/-/-/-/-/-/-/-/-/-/-/-/-/-/-/-/-/-/-/-/-/-/-/-/-/-/-/-/-/-/-/-/-/-/-/-/-/-/-/-/-/-/-/-/-/-	osa:4337257/osa:4337257/osa:4348583/osa:4337476/osa:4337608/osa:4347084/osa:4337608/osa:4341660/osa:4337608/osa:4344095/osa:4337257/osa:4327833/osa:4352910/osa:4337476/osa:4337608/osa:4338911/osa:4337608/osa:4337257/osa:4347084/osa:4339427/osa:4330457/osa:4344095/osa:4344058/osa:4344095/osa:4327833/osa:4347084/osa:4334266/osa:4341339/osa:4341660/osa:4340088/osa:4338911/osa:4343746/osa:6450138/osa…	62	5	TraesCS1D02G344800/TraesCS6A02G272300/TraesCS3A02G352800/TraesCS2A02G255100/TraesCS6B02G299800	57	TraesCS4A02G005000/TraesCS2A02G502400/TraesCS1D02G273500/TraesCS3B02G611800/TraesCS5D02G231500/TraesCS3D02G539900/TraesCS6D02G255500/TraesCS3A02G534700/TraesCS2A02G234200/TraesCS2B02G530500/TraesCS3A02G250500/TraesCS5D02G013100/TraesCS2D02G587100/TraesCS3B02G611600/TraesCS1B02G283300/TraesCS1B02G049200/TraesCS2D02G503000/TraesCS5A02G224100/TraesCS3B02G322300/TraesCS2D02G237400/TraesCS2B02G172200/…
osa03420	Nucleotide excision repair - Oryza sativa japonica (Japanese rice) (RefSeq)	30/5280	201/15761	1	1	TraesCS1D02G196000/TraesCS2B02G556100/TraesCS2B02G137400/TraesCS3A02G001800/TraesCS1B02G156600/TraesCS2A02G117400/TraesCS2D02G528800/TraesCS1B02G001100/TraesCS1B02G207600/TraesCS6A02G149500/TraesCS4D02G256900/TraesCS6B02G353100/TraesCS6A02G220800/TraesCS4B02G366100/TraesCS1A02G130700/TraesCS1D02G139000/TraesCS3D02G292300/TraesCS2A02G526000/TraesCS2D02G117800/TraesCS4A02G048000/TraesCS3B02G209400/…	-/-/-/-/-/-/-/-/-/-/-/-/-/-/-/-/-/-/-/-/-/-/-/-/-/-/-/-/-/-	osa:4349480/osa:4344789/osa:4349968/osa:4326152/osa:4329458/osa:4349968/osa:4344789/osa:9267714/osa:4349480/osa:4328500/osa:4331991/osa:4330895/osa:4330068/osa:4331062/osa:4329458/osa:4329458/osa:4325130/osa:4344789/osa:4349968/osa:4331991/osa:4327706/osa:4347014/osa:4337594/osa:4349968/osa:4336704/osa:4327706/osa:9272338/osa:4337594/osa:4325130/osa:4330895	30	13	TraesCS3A02G001800/TraesCS1B02G001100/TraesCS6A02G149500/TraesCS6B02G353100/TraesCS6A02G220800/TraesCS4B02G366100/TraesCS3D02G292300/TraesCS3B02G209400/TraesCS2A02G401300/TraesCS3A02G179700/TraesCS7D02G311000/TraesCS3B02G327400/TraesCS6D02G302200	17	TraesCS1D02G196000/TraesCS2B02G556100/TraesCS2B02G137400/TraesCS1B02G156600/TraesCS2A02G117400/TraesCS2D02G528800/TraesCS1B02G207600/TraesCS4D02G256900/TraesCS1A02G130700/TraesCS1D02G139000/TraesCS2A02G526000/TraesCS2D02G117800/TraesCS4A02G048000/TraesCS7B02G113500/TraesCS1D02G086400/TraesCS4D02G094700/TraesCS1A02G104500
osa03020	RNA polymerase - Oryza sativa japonica (Japanese rice) (RefSeq)	18/5280	154/15761	1	1	novel.1757/TraesCS3A02G402500/TraesCS5B02G095100/TraesCS6B02G013400/TraesCS6A02G046500/TraesCS3B02G435900/TraesCS5D02G499000/TraesCS2D02G176400/TraesCS6B02G062600/TraesCS2B02G364600/TraesCS3D02G397500/TraesCS2A02G168800/TraesCS5A02G114800/TraesCS1D02G238500/TraesCS6D02G053600/TraesCS6A02G255000/TraesCS1B02G248100/TraesCS7A02G180700	-/-/-/-/-/-/-/-/-/-/-/-/-/-/-/-/-/-	osa:4337831/osa:4324905/osa:4352511/osa:4333066/osa:4328083/osa:4324905/osa:4337831/osa:4343902/osa:4328083/osa:4327549/osa:4324905/osa:4343902/osa:4351671/osa:4332531/osa:4328083/osa:4330285/osa:9272152/osa:4337831	18	9	TraesCS6A02G046500/TraesCS2D02G176400/TraesCS6B02G062600/TraesCS2A02G168800/TraesCS5A02G114800/TraesCS1D02G238500/TraesCS6D02G053600/TraesCS6A02G255000/TraesCS1B02G248100	9	novel.1757/TraesCS3A02G402500/TraesCS5B02G095100/TraesCS6B02G013400/TraesCS3B02G435900/TraesCS5D02G499000/TraesCS2B02G364600/TraesCS3D02G397500/TraesCS7A02G180700
osa03440	Homologous recombination - Oryza sativa japonica (Japanese rice) (RefSeq)	35/5280	248/15761	1	1	TraesCS7B02G119300/TraesCS2B02G556100/TraesCS1D02G370000/TraesCS1B02G382000/TraesCS2B02G137400/TraesCS2A02G117400/TraesCS2B02G542900/TraesCS6A02G339900/TraesCS2D02G528800/novel.3311/TraesCS1B02G001100/TraesCS1A02G364600/novel.6996/TraesCS6A02G220800/TraesCS6A02G241100/TraesCS1A02G329400/TraesCS1B02G256700/TraesCS1A02G329600/TraesCS3D02G292300/TraesCS1D02G331700/TraesCS2A02G526000/TraesCS2D02G1178…	-/-/-/-/-/-/-/-/-/-/-/-/-/-/-/-/-/-/-/-/-/-/-/-/-/-/-/-/-/-/-/-/-/-/-	osa:9269718/osa:4344789/osa:4339481/osa:4339481/osa:4349968/osa:4349968/osa:4337213/osa:4351098/osa:4344789/osa:4331236/osa:9267714/osa:4339481/osa:4330819/osa:4330068/osa:4338690/osa:4326151/osa:4338690/osa:4339293/osa:4325130/osa:4339293/osa:4344789/osa:4349968/osa:4347482/osa:4326151/osa:4334834/osa:4327706/osa:4337594/osa:4349968/osa:4325041/osa:4327706/osa:9272338/osa:4325041/osa:4337594/osa…	35	9	novel.3311/TraesCS1B02G001100/TraesCS6A02G220800/TraesCS3D02G292300/novel.5161/TraesCS3B02G209400/TraesCS3A02G179700/TraesCS7D02G311000/TraesCS3B02G327400	26	TraesCS7B02G119300/TraesCS2B02G556100/TraesCS1D02G370000/TraesCS1B02G382000/TraesCS2B02G137400/TraesCS2A02G117400/TraesCS2B02G542900/TraesCS6A02G339900/TraesCS2D02G528800/TraesCS1A02G364600/novel.6996/TraesCS6A02G241100/TraesCS1A02G329400/TraesCS1B02G256700/TraesCS1A02G329600/TraesCS1D02G331700/TraesCS2A02G526000/TraesCS2D02G117800/TraesCS5D02G285200/TraesCS1B02G342800/TraesCS1D02G086400/TraesCS4…
osa03022	Basal transcription factors - Oryza sativa japonica (Japanese rice) (RefSeq)	15/5280	166/15761	1	1	TraesCS6B02G269200/TraesCS1B02G151700/TraesCS7A02G514800/novel.5198/TraesCS7D02G505200/TraesCS7A02G515000/TraesCS7B02G431700/TraesCS3D02G521600/TraesCS3D02G234800/TraesCS7B02G431500/novel.576/TraesCS6D02G237400/TraesCS1D02G002300/TraesCS1B02G007800/TraesCS3B02G582400	-/-/-/-/-/-/-/-/-/-/-/-/-/-/-	osa:4348554/osa:4348699/osa:9266475/osa:4325286/osa:9266475/osa:9266475/osa:9266475/osa:4345330/osa:4338489/osa:9266475/osa:4337575/osa:4348554/osa:4324027/osa:4324027/osa:4345330	15	3	TraesCS1B02G151700/TraesCS3D02G234800/novel.576	12	TraesCS6B02G269200/TraesCS7A02G514800/novel.5198/TraesCS7D02G505200/TraesCS7A02G515000/TraesCS7B02G431700/TraesCS3D02G521600/TraesCS7B02G431500/TraesCS6D02G237400/TraesCS1D02G002300/TraesCS1B02G007800/TraesCS3B02G582400
osa03050	Proteasome - Oryza sativa japonica (Japanese rice) (RefSeq)	13/5280	209/15761	1	1	TraesCS7A02G421600/TraesCS6B02G242700/TraesCS1D02G235300/TraesCS2B02G217800/TraesCS7B02G127600/TraesCS2A02G189400/TraesCS4A02G381500/TraesCS7D02G272300/TraesCS6D02G195300/novel.6924/TraesCS4B02G151700/novel.3671/TraesCS6B02G376500	-/-/-/-/-/-/-/-/-/-/-/-/-	osa:4346741/osa:4329887/osa:4338586/osa:4330075/osa:4340828/osa:4330075/osa:4340065/osa:4346245/osa:4329887/osa:4324031/osa:4350922/osa:4340065/osa:4340376	13	9	TraesCS7A02G421600/TraesCS6B02G242700/TraesCS1D02G235300/TraesCS2B02G217800/TraesCS2A02G189400/TraesCS6D02G195300/novel.6924/TraesCS4B02G151700/novel.3671	4	TraesCS7B02G127600/TraesCS4A02G381500/TraesCS7D02G272300/TraesCS6B02G376500
