# Supplementary material for: Comparative transcriptomic and metabolic profiling provides insight into the mechanism by which the autophagy inhibitor 3-MA enhances salt stress sensitivity in wheat seedlings
Source: BMC Plant Biol. 2021 Dec 6;21:577. doi: 10.1186/s12870-021-03351-5 (PMC8647401; doi:10.1186/s12870-021-03351-5)
Supplement: Supplementary file 7 — Additional file 7: Table S4. The KEGG pathway significant enrichment in leaves of wheat seedlings under NaCl stress. [file 12870_2021_3351_MOESM7_ESM.xlsx]

## Sheet: Table S5-TYvsCY_KEGGenrich
Table S4 The KEGG pathway significant enrichment in leaves of wheat seedlings under NaCl stress
KEGGID	Description	GeneRatio	BgRatio	pvalue	padj	geneID	geneName	keggID	Count	Up	Up_Gene_id	Down	Down_Gene_id
osa00196	Photosynthesis - antenna proteins - Oryza sativa japonica (Japanese rice) (RefSeq)	73/3711	86/14606	4.67e-31	5.65e-29	TraesCS1D02G375000/TraesCS6B02G122800/TraesCS5B02G322900/TraesCS5D02G329200/TraesCS6A02G094600/TraesCS6A02G093700/TraesCS5A02G322500/TraesCS6A02G094200/TraesCS1D02G375100/TraesCS1A02G403800/TraesCS2A02G204800/TraesCS6D02G088800/TraesCS2A02G342600/TraesCS5B02G462900/TraesCS1A02G306600/TraesCS7B02G103300/TraesCS5B02G462800/TraesCS2B02G340300/TraesCS2D02G320900/TraesCS1D02G428200/TraesCS5A02G454300/…	-/-/-/-/-/-/-/-/-/-/-/-/-/-/-/-/-/-/-/-/-/-/-/-/-/-/-/-/-/-/-/-/-/-/-/-/-/-/-/-/-/-/-/-/-/-/-/-/-/-/-/-/-/-/-/-/-/-/-/-/-/-/-/-/-/-/-/-/-/-/-/-/-	osa:4346803/osa:4324599/osa:4333359/osa:4333359/osa:4324599/osa:4346803/osa:4333359/osa:4346803/osa:4346803/osa:4346803/osa:4343604/osa:4346803/osa:4336028/osa:4324599/osa:4324599/osa:4324599/osa:4324599/osa:4336028/osa:4336028/osa:4343604/osa:4324599/osa:4324705/osa:4346803/osa:4346803/osa:4324599/osa:4350176/osa:4350176/osa:4340892/osa:4346803/osa:4350176/osa:4346803/osa:4346803/osa:4343604/osa…	73	0		73	TraesCS1D02G375000/TraesCS6B02G122800/TraesCS5B02G322900/TraesCS5D02G329200/TraesCS6A02G094600/TraesCS6A02G093700/TraesCS5A02G322500/TraesCS6A02G094200/TraesCS1D02G375100/TraesCS1A02G403800/TraesCS2A02G204800/TraesCS6D02G088800/TraesCS2A02G342600/TraesCS5B02G462900/TraesCS1A02G306600/TraesCS7B02G103300/TraesCS5B02G462800/TraesCS2B02G340300/TraesCS2D02G320900/TraesCS1D02G428200/TraesCS5A02G454300/…
osa00710	Carbon fixation in photosynthetic organisms - Oryza sativa japonica (Japanese rice) (RefSeq)	116/3711	210/14606	1.96e-20	1.19e-18	TraesCS7D02G333900/TraesCS7D02G377400/TraesCS2B02G079500/TraesCS2A02G067100/TraesCS7B02G283000/TraesCS7A02G381100/TraesCS2A02G067000/TraesCS2A02G067300/TraesCS2B02G079400/TraesCS2A02G067200/TraesCS2D02G065400/TraesCS2D02G065600/TraesCS5A02G108000/TraesCS7B02G237900/TraesCS3A02G377600/TraesCS7A02G345400/TraesCS5A02G165400/TraesCS5B02G162800/TraesCS5B02G162600/TraesCS2A02G066900/TraesCS2B02G079300/…	-/-/-/-/-/-/-/-/-/-/-/-/-/-/-/-/-/-/-/-/-/-/-/-/-/-/-/-/-/-/-/-/-/-/-/-/-/-/-/-/-/-/-/-/-/-/-/-/-/-/-/-/-/-/-/-/-/-/-/-/-/-/-/-/-/-/-/-/-/-/-/-/-/-/-/-/-/-/-/-/-/-/-/-/-/-/-/-/-/-/-/-/FBP/-/-/-/-/-/-/-/-/-/-/-/-/-/-/-/-/-/-/-/-/-/-/-	osa:4328859/osa:4341496/osa:4352016/osa:4352016/osa:4341496/osa:4341496/osa:4351966/osa:4352016/osa:4352016/osa:4352016/osa:4352016/osa:4352016/osa:4349897/osa:4328859/osa:4325071/osa:4328859/osa:4352016/osa:4352016/osa:4352016/osa:4351966/osa:4351966/osa:4352014/osa:4352016/osa:4352016/osa:4352016/osa:4341252/osa:4349897/osa:4325531/osa:4325071/osa:4351966/osa:4336044/osa:4351966/osa:4341792/osa…	116	20	TraesCS7B02G213300/TraesCS4D02G220500/TraesCS4A02G083900/TraesCS7A02G386600/TraesCS3D02G285700/TraesCS5B02G179800/TraesCS1D02G274200/TraesCS7B02G289400/TraesCS1D02G086700/TraesCS5D02G186200/TraesCS3B02G265000/TraesCS3D02G236200/TraesCS5A02G181800/TraesCS2D02G073900/TraesCS1A02G085600/TraesCS7D02G383100/TraesCS3D02G026400/TraesCS4B02G220200/TraesCS1B02G283600/TraesCS1D02G274000	96	TraesCS7D02G333900/TraesCS7D02G377400/TraesCS2B02G079500/TraesCS2A02G067100/TraesCS7B02G283000/TraesCS7A02G381100/TraesCS2A02G067000/TraesCS2A02G067300/TraesCS2B02G079400/TraesCS2A02G067200/TraesCS2D02G065400/TraesCS2D02G065600/TraesCS5A02G108000/TraesCS7B02G237900/TraesCS3A02G377600/TraesCS7A02G345400/TraesCS5A02G165400/TraesCS5B02G162800/TraesCS5B02G162600/TraesCS2A02G066900/TraesCS2B02G079300/…
osa00195	Photosynthesis - Oryza sativa japonica (Japanese rice) (RefSeq)	99/3711	233/14606	7.62e-09	3.07e-07	TraesCS7D02G322100/TraesCS7B02G226200/TraesCS2A02G252800/TraesCS2D02G253200/TraesCS7B02G226100/TraesCS7A02G325500/TraesCS5B02G256400/TraesCS1A02G392000/TraesCS3D02G309400/TraesCS7D02G322000/TraesCS7A02G325400/TraesCS7A02G314100/TraesCS7D02G311300/TraesCS3D02G354300/TraesCS7B02G215000/TraesCS3D02G523300/TraesCS5A02G256900/TraesCS5D02G265500/TraesCS5A02G482800/ENSRNA050022801/TraesCS2A02G252600/Tra…	-/-/-/-/PETF/-/-/-/-/-/PETF/-/-/-/-/-/-/-/-/IsrR/-/-/-/-/-/-/-/-/IsrR/-/-/-/-/-/-/-/-/-/-/-/-/-/-/-/-/-/-/psbM/-/-/-/-/-/-/-/-/-/-/-/-/-/-/-/IsrR/-/petC/-/-/-/-/-/-/-/-/-/-/-/-/psbI/-/-/-/-/-/-/-/-/-/-/-/IsrR/-/-/-/-/-/-/-/-	osa:4344439/osa:4344439/osa:4342399/osa:4342404/osa:4344439/osa:4344439/osa:4347395/osa:4339593/osa:4327150/osa:4344439/osa:4344439/osa:4344539/osa:4344539/osa:4326537/osa:4344539/osa:3131412/osa:4347395/osa:4347395/osa:4343070/osa:3131411/osa:4342404/osa:4326537/osa:4343070/osa:4335799/osa:4342404/osa:4346326/osa:4327150/osa:4326537/osa:3131411/osa:4343515/osa:4343515/osa:4346326/osa:4332745/osa…	99	3	TraesCS2A02G252800/TraesCS2D02G213400/TraesCS2B02G272500	96	TraesCS7D02G322100/TraesCS7B02G226200/TraesCS2D02G253200/TraesCS7B02G226100/TraesCS7A02G325500/TraesCS5B02G256400/TraesCS1A02G392000/TraesCS3D02G309400/TraesCS7D02G322000/TraesCS7A02G325400/TraesCS7A02G314100/TraesCS7D02G311300/TraesCS3D02G354300/TraesCS7B02G215000/TraesCS3D02G523300/TraesCS5A02G256900/TraesCS5D02G265500/TraesCS5A02G482800/ENSRNA050022801/TraesCS2A02G252600/TraesCS3B02G392800/Tra…
osa00630	Glyoxylate and dicarboxylate metabolism - Oryza sativa japonica (Japanese rice) (RefSeq)	91/3711	221/14606	1.76e-07	5.31e-06	TraesCS2B02G079500/TraesCS2A02G067100/TraesCS2A02G067000/TraesCS2A02G067300/TraesCS2B02G079400/TraesCS2A02G067200/TraesCS2D02G065400/TraesCS2D02G065600/TraesCS5A02G165400/TraesCS5B02G162800/TraesCS5B02G162600/TraesCS1D02G067500/TraesCS2A02G066900/TraesCS2B02G079300/TraesCS1B02G084700/TraesCS2B02G079200/TraesCS5D02G169600/TraesCS4D02G186700/TraesCS5D02G169900/TraesCS5A02G165700/TraesCS3D02G188200/…	-/-/-/-/-/-/-/-/-/-/-/-/-/-/-/-/-/-/-/-/-/-/-/-/-/-/-/-/-/-/-/-/-/-/-/-/-/-/-/-/-/-/-/-/-/-/-/-/-/-/-/-/-/-/-/-/-/-/-/-/-/-/-/-/-/-/-/-/-/-/-/-/-/-/-/-/-/-/-/-/-/-/-/-/-/-/-/-/-/-/-	osa:4352016/osa:4352016/osa:4351966/osa:4352016/osa:4352016/osa:4352016/osa:4352016/osa:4352016/osa:4352016/osa:4352016/osa:4352016/osa:4326980/osa:4351966/osa:4351966/osa:4326980/osa:4352014/osa:4352016/osa:4332593/osa:4352016/osa:4352016/osa:4331547/osa:4342420/osa:4342420/osa:4332593/osa:4351966/osa:4351966/osa:4326980/osa:4352016/osa:4352016/osa:4342420/osa:4332593/osa:4349114/osa:4332593/osa…	91	26	TraesCS4D02G186700/TraesCS4A02G119200/TraesCS2D02G598500/TraesCS1A02G099500/TraesCS2B02G605800/TraesCS2D02G035400/TraesCS7A02G386600/TraesCS2A02G034800/TraesCS7B02G130600/TraesCS7B02G289400/TraesCS6B02G056800/TraesCS3B02G265000/TraesCS7D02G232300/TraesCS3D02G236200/TraesCS2A02G035500/TraesCS2A02G581600/TraesCS1D02G107400/TraesCS7D02G383100/TraesCS2D02G030900/TraesCS2A02G028600/TraesCS1A02G218700/…	65	TraesCS2B02G079500/TraesCS2A02G067100/TraesCS2A02G067000/TraesCS2A02G067300/TraesCS2B02G079400/TraesCS2A02G067200/TraesCS2D02G065400/TraesCS2D02G065600/TraesCS5A02G165400/TraesCS5B02G162800/TraesCS5B02G162600/TraesCS1D02G067500/TraesCS2A02G066900/TraesCS2B02G079300/TraesCS1B02G084700/TraesCS2B02G079200/TraesCS5D02G169600/TraesCS5D02G169900/TraesCS5A02G165700/TraesCS3D02G188200/TraesCS2A02G250800/…
osa04712	Circadian rhythm - plant - Oryza sativa japonica (Japanese rice) (RefSeq)	58/3711	132/14606	2.59e-06	6.27e-05	TraesCS2B02G038700/TraesCS2D02G027700/TraesCS2B02G038600/TraesCS2A02G527700/TraesCS2D02G027900/TraesCS2D02G530600/TraesCS2B02G558400/novel.1295/TraesCS2D02G034500/TraesCS2B02G048400/TraesCS6A02G214400/TraesCS4D02G199600/TraesCS2D02G345700/TraesCS6B02G356400/TraesCS6D02G305800/TraesCS6D02G167800/TraesCS6B02G244400/TraesCS7D02G295400/TraesCS2A02G025700/TraesCS6A02G039200/TraesCS6B02G149800/TraesCS1…	-/-/-/-/-/-/-/-/-/-/-/-/-/-/-/-/-/-/-/-/-/-/-/-/-/-/-/-/-/-/-/-/-/-/-/-/-/-/-/-/-/-/-/-/-/-/-/-/-/-/-/-/-/-/-/-/-/-	osa:4350636/osa:4350636/osa:4350636/osa:4350636/osa:4350636/osa:4350636/osa:4350636/osa:4339663/osa:4350636/osa:4350636/osa:4336228/osa:4332464/osa:4336228/osa:4330868/osa:4330868/osa:4328662/osa:4336228/osa:4344703/osa:4350636/osa:4330868/osa:4341923/osa:4339663/osa:4330868/osa:4336228/osa:4344399/osa:4328662/osa:4344703/osa:4336228/osa:4349414/osa:4349831/osa:4350698/osa:4350636/osa:4332464/osa…	58	8	TraesCS5B02G296600/TraesCS5A02G545600/TraesCS4B02G115100/TraesCS4A02G164000/TraesCS4D02G112800/TraesCS6A02G227900/TraesCS5D02G304400/TraesCS4A02G200200	50	TraesCS2B02G038700/TraesCS2D02G027700/TraesCS2B02G038600/TraesCS2A02G527700/TraesCS2D02G027900/TraesCS2D02G530600/TraesCS2B02G558400/novel.1295/TraesCS2D02G034500/TraesCS2B02G048400/TraesCS6A02G214400/TraesCS4D02G199600/TraesCS2D02G345700/TraesCS6B02G356400/TraesCS6D02G305800/TraesCS6D02G167800/TraesCS6B02G244400/TraesCS7D02G295400/TraesCS2A02G025700/TraesCS6A02G039200/TraesCS6B02G149800/TraesCS1…
osa00330	Arginine and proline metabolism - Oryza sativa japonica (Japanese rice) (RefSeq)	65/3711	155/14606	4.66e-06	9.4e-05	TraesCS7D02G375700/TraesCS1D02G212400/TraesCS1A02G209100/TraesCS2D02G549200/TraesCS7B02G232700/TraesCS2A02G548100/TraesCS3B02G395900/TraesCS2B02G579000/TraesCS7D02G328500/TraesCS7A02G350100/TraesCS6B02G284600/TraesCS6D02G202500/TraesCS7D02G266000/TraesCS1B02G223300/TraesCS3D02G357200/TraesCS3A02G363700/TraesCS2D02G352900/TraesCS7A02G353500/TraesCS2A02G355400/TraesCS1B02G290600/TraesCS7D02G265900/…	-/-/-/-/-/-/-/-/-/-/-/-/-/-/-/-/-/-/-/-/-/-/-/-/-/-/-/-/-/-/-/-/-/-/-/-/-/-/-/-/-/-/-/-/-/-/-/-/-/-/-/-/-/-/-/-/-/-/-/-/-/-/-/-/-	osa:4346881/osa:4349318/osa:4349318/osa:4337360/osa:4341195/osa:4337360/osa:4324853/osa:4337360/osa:4341195/osa:4341195/osa:4330149/osa:4329955/osa:4342996/osa:4349318/osa:4324853/osa:4324853/osa:4336294/osa:4341252/osa:4336294/osa:4338979/osa:4342996/osa:4336294/osa:4329955/osa:9269289/osa:4337359/osa:4347172/osa:4338979/osa:4346881/osa:9272649/osa:4339305/osa:4328006/osa:4330146/osa:4329955/osa…	65	36	TraesCS7D02G375700/TraesCS7B02G232700/TraesCS3B02G395900/TraesCS7D02G328500/TraesCS7A02G350100/TraesCS7D02G266000/TraesCS3D02G357200/TraesCS3A02G363700/TraesCS1B02G290600/TraesCS7D02G265900/TraesCS1B02G374500/TraesCS5D02G218400/TraesCS1A02G281400/TraesCS7A02G378800/TraesCS6D02G017000/TraesCS6D02G222000/TraesCS3A02G250700/TraesCS2D02G573400/TraesCS1D02G280700/TraesCS7B02G116800/TraesCS5B02G210100/…	29	TraesCS1D02G212400/TraesCS1A02G209100/TraesCS2D02G549200/TraesCS2A02G548100/TraesCS2B02G579000/TraesCS6B02G284600/TraesCS6D02G202500/TraesCS1B02G223300/TraesCS2D02G352900/TraesCS7A02G353500/TraesCS2A02G355400/TraesCS2B02G372900/TraesCS6A02G219500/TraesCS2B02G579100/TraesCS2B02G347800/TraesCS1A02G333700/TraesCS6B02G249000/TraesCS7D02G063900/TraesCS2A02G548200/TraesCS6D02G393500/TraesCS7A02G069300/…
osa00860	Porphyrin and chlorophyll metabolism - Oryza sativa japonica (Japanese rice) (RefSeq)	62/3711	147/14606	6.13e-06	0.000106001	TraesCS7A02G260800/TraesCS2A02G134000/TraesCS7D02G261800/TraesCS7B02G158800/TraesCS2D02G136200/TraesCS2B02G157600/TraesCS6B02G171600/TraesCS5A02G063800/TraesCS5D02G074800/TraesCS1A02G173100/TraesCS1D02G226100/TraesCS6D02G132500/TraesCS6A02G143300/TraesCS7A02G375400/TraesCS1B02G075200/TraesCS6D02G068300/TraesCS3D02G225500/TraesCS5B02G049800/TraesCS2D02G563600/TraesCS2B02G593000/TraesCS3B02G256800/…	-/-/-/-/-/-/-/-/-/-/-/-/-/-/-/-/-/-/-/-/-/-/-/-/-/-/-/-/-/-/-/-/-/-/-/-/-/-/-/-/-/-/-/-/-/-/-/-/-/-/-/-/-/-/-/-/-/-/-/-/-/-	osa:4346136/osa:4332690/osa:4346136/osa:4346136/osa:4332690/osa:4332690/osa:4328432/osa:4329080/osa:4329080/osa:4349044/osa:4338498/osa:4328432/osa:4328432/osa:4341462/osa:4349044/osa:4328118/osa:4326671/osa:4327918/osa:4337415/osa:4337415/osa:4326671/osa:4338537/osa:4349044/osa:4338537/osa:4326635/osa:4349433/osa:4336951/osa:4335472/osa:4341462/osa:4349044/osa:4325167/osa:4341462/osa:4349433/osa…	62	25	TraesCS7A02G260800/TraesCS7D02G261800/TraesCS7B02G158800/TraesCS6B02G171600/TraesCS1D02G226100/TraesCS6D02G132500/TraesCS6A02G143300/TraesCS6D02G068300/TraesCS5B02G049800/TraesCS3B02G254400/TraesCS2A02G426900/TraesCS3A02G186200/TraesCS1A02G343800/TraesCS6A02G070500/TraesCS1A02G369400/TraesCS3D02G190200/TraesCS3B02G351400/TraesCS4A02G136400/TraesCS3A02G315500/TraesCS4D02G170800/TraesCS2B02G447300/…	37	TraesCS2A02G134000/TraesCS2D02G136200/TraesCS2B02G157600/TraesCS5A02G063800/TraesCS5D02G074800/TraesCS1A02G173100/TraesCS7A02G375400/TraesCS1B02G075200/TraesCS3D02G225500/TraesCS2D02G563600/TraesCS2B02G593000/TraesCS3B02G256800/TraesCS1D02G131200/TraesCS1D02G165600/TraesCS1B02G150400/TraesCS3A02G506200/TraesCS1B02G252900/TraesCS7D02G371900/TraesCS1D02G058300/TraesCS7B02G277000/TraesCS3B02G574300/…
osa00620	Pyruvate metabolism - Oryza sativa japonica (Japanese rice) (RefSeq)	89/3711	241/14606	4.41e-05	0.000666728	TraesCS7D02G333900/TraesCS7B02G237900/TraesCS6B02G284600/TraesCS5B02G133500/TraesCS7A02G345400/TraesCS1D02G215900/TraesCS1D02G067500/TraesCS1B02G084700/TraesCS4D02G186700/TraesCS5A02G131300/TraesCS3D02G150500/TraesCS4A02G119100/TraesCS3B02G532000/TraesCS7D02G199900/TraesCS3A02G134200/TraesCS1A02G066400/TraesCS4D02G220500/TraesCS3B02G168000/TraesCS1D02G252900/TraesCS4B02G185400/TraesCS5D02G218400/…	-/-/-/-/-/-/-/-/-/-/-/-/-/-/-/-/-/-/-/-/-/-/-/-/-/-/-/-/-/-/-/-/-/-/-/-/-/-/-/-/-/-/-/-/-/-/-/-/-/-/-/-/-/-/-/-/-/-/-/-/-/-/-/-/-/-/-/-/-/-/-/-/-/-/-/-/-/-/-/-/-/-/-/-/-/-/-/-/-	osa:4328859/osa:4328859/osa:4330149/osa:4351460/osa:4328859/osa:4349454/osa:4326980/osa:4326980/osa:4332593/osa:4351460/osa:4325531/osa:4332593/osa:4348450/osa:4340640/osa:4325531/osa:4326980/osa:4332293/osa:4325531/osa:4338750/osa:4332593/osa:4347172/osa:4332593/osa:4345640/osa:4347581/osa:4334968/osa:4326769/osa:4350819/osa:4349051/osa:4326849/osa:4332293/osa:4330146/osa:4346520/osa:4347581/osa…	89	39	TraesCS5B02G133500/TraesCS4D02G186700/TraesCS5A02G131300/TraesCS7D02G199900/TraesCS4D02G220500/TraesCS5D02G218400/TraesCS4A02G119200/TraesCS5D02G490000/TraesCS2B02G012500/TraesCS1A02G099500/TraesCS4A02G083900/TraesCS6D02G222000/TraesCS2D02G035400/TraesCS7A02G386600/TraesCS3D02G285700/TraesCS7B02G116800/TraesCS5B02G179800/TraesCS5B02G210100/TraesCS5D02G139800/TraesCS5B02G489600/TraesCS2D02G386700/…	50	TraesCS7D02G333900/TraesCS7B02G237900/TraesCS6B02G284600/TraesCS7A02G345400/TraesCS1D02G215900/TraesCS1D02G067500/TraesCS1B02G084700/TraesCS3D02G150500/TraesCS4A02G119100/TraesCS3B02G532000/TraesCS3A02G134200/TraesCS1A02G066400/TraesCS3B02G168000/TraesCS1D02G252900/TraesCS4B02G185400/TraesCS5D02G309600/TraesCS3A02G108900/TraesCS7B02G345700/TraesCS1B02G190400/TraesCS5A02G302800/TraesCS3D02G479900/…
osa00906	Carotenoid biosynthesis - Oryza sativa japonica (Japanese rice) (RefSeq)	30/3711	65/14606	0.000228878	0.00307714	TraesCS2A02G396200/TraesCS5D02G026000/TraesCS2B02G414500/TraesCS2A02G280500/TraesCS2D02G393900/TraesCS6D02G243800/TraesCS5B02G017900/TraesCS5A02G020900/TraesCS2D02G279300/TraesCS6B02G298500/TraesCS4B02G318000/TraesCS4D02G314400/TraesCS1B02G429900/TraesCS2B02G297800/TraesCS5D02G244900/TraesCS2D02G314900/TraesCS6A02G271300/TraesCS2A02G317000/TraesCS2A02G238400/TraesCS2B02G335400/TraesCS5A02G494200/…	-/-/-/-/-/-/-/-/-/-/-/-/-/-/-/-/-/-/-/-/-/-/-/-/-/-/-/-/-/-	osa:4336753/osa:4352846/osa:4336753/osa:4335625/osa:4336753/osa:4347261/osa:4352846/osa:4352846/osa:4335625/osa:4347261/osa:4331460/osa:4331460/osa:4342137/osa:4335625/osa:4347261/osa:4335984/osa:4347261/osa:4335984/osa:4342680/osa:4335984/osa:4331460/osa:4347813/osa:4328572/osa:4334535/osa:4347261/osa:4347813/osa:4342680/osa:4330451/osa:4331152/osa:4350758	30	1	TraesCS6A02G271600	29	TraesCS2A02G396200/TraesCS5D02G026000/TraesCS2B02G414500/TraesCS2A02G280500/TraesCS2D02G393900/TraesCS6D02G243800/TraesCS5B02G017900/TraesCS5A02G020900/TraesCS2D02G279300/TraesCS6B02G298500/TraesCS4B02G318000/TraesCS4D02G314400/TraesCS1B02G429900/TraesCS2B02G297800/TraesCS5D02G244900/TraesCS2D02G314900/TraesCS6A02G271300/TraesCS2A02G317000/TraesCS2A02G238400/TraesCS2B02G335400/TraesCS5A02G494200/…
osa00030	Pentose phosphate pathway - Oryza sativa japonica (Japanese rice) (RefSeq)	58/3711	153/14606	0.000409321	0.00495279	TraesCS7D02G377400/TraesCS7B02G283000/TraesCS7A02G381100/TraesCS5A02G108000/TraesCS3A02G377600/TraesCS4D02G047300/TraesCS4B02G047300/TraesCS5B02G115300/TraesCS3D02G370700/TraesCS7A02G226000/TraesCS3B02G410400/TraesCS1B02G373600/TraesCS6A02G063200/TraesCS2A02G067800/TraesCS4A02G267000/TraesCS6D02G061600/TraesCS2D02G238600/TraesCS2A02G234900/TraesCS5D02G122700/TraesCS1A02G040600/TraesCS1D02G041200/…	-/-/-/-/-/-/-/-/-/-/-/-/-/-/-/-/-/-/-/-/-/-/-/-/-/-/-/-/-/-/-/-/FBP/-/-/-/-/-/-/-/-/-/-/-/-/-/-/-/-/-/-/-/-/-/-/-/-/-	osa:4341496/osa:4341496/osa:4341496/osa:4349897/osa:4325071/osa:4333895/osa:4333895/osa:4349897/osa:4325071/osa:4340909/osa:4325071/osa:4350528/osa:4342543/osa:4342988/osa:4333895/osa:4342543/osa:4342543/osa:4342543/osa:4349897/osa:4340677/osa:4340677/osa:4332364/osa:4325071/osa:4333103/osa:4342543/osa:4340025/osa:4331761/osa:4331761/osa:4345685/osa:4340025/osa:4339369/osa:4330512/osa:4332364/osa…	58	10	TraesCS1D02G274200/TraesCS6D02G259500/TraesCS5B02G078300/TraesCS3D02G491400/TraesCS2D02G073900/TraesCS7D02G200800/TraesCS3D02G026400/TraesCS6A02G279100/TraesCS1B02G283600/TraesCS1D02G274000	48	TraesCS7D02G377400/TraesCS7B02G283000/TraesCS7A02G381100/TraesCS5A02G108000/TraesCS3A02G377600/TraesCS4D02G047300/TraesCS4B02G047300/TraesCS5B02G115300/TraesCS3D02G370700/TraesCS7A02G226000/TraesCS3B02G410400/TraesCS1B02G373600/TraesCS6A02G063200/TraesCS2A02G067800/TraesCS4A02G267000/TraesCS6D02G061600/TraesCS2D02G238600/TraesCS2A02G234900/TraesCS5D02G122700/TraesCS1A02G040600/TraesCS1D02G041200/…
osa00920	Sulfur metabolism - Oryza sativa japonica (Japanese rice) (RefSeq)	38/3711	92/14606	0.000594984	0.00654482	TraesCS6A02G233100/TraesCS6D02G216000/TraesCS5A02G300400/TraesCS5B02G300800/TraesCS2A02G032500/TraesCS2A02G225200/TraesCS2D02G209700/TraesCS2B02G046500/TraesCS4D02G263500/TraesCS3B02G272000/TraesCS6B02G217200/TraesCS1A02G353800/TraesCS2D02G382500/TraesCS2B02G402900/TraesCS5A02G022200/TraesCS2B02G233600/TraesCS2A02G206300/TraesCS1B02G336300/TraesCS4A02G401700/TraesCS2D02G031800/TraesCS2D02G231100/…	-/-/-/-/-/-/-/-/-/-/-/-/-/-/-/-/-/-/-/-/-/-/-/-/-/-/-/-/-/-/-/-/-/-/-/-/-/-	osa:4343581/osa:4343581/osa:4335048/osa:4335048/osa:4334073/osa:4343348/osa:4343581/osa:4334073/osa:4331941/osa:4326319/osa:4341321/osa:4339425/osa:4336514/osa:4336514/osa:4352839/osa:4343581/osa:4343581/osa:4339248/osa:4340142/osa:4334073/osa:4343348/osa:4343581/osa:4352752/osa:4343348/osa:4324655/osa:4331941/osa:4331065/osa:4331941/osa:4352839/osa:4332956/osa:4352839/osa:4339248/osa:4334073/osa…	38	5	TraesCS3B02G272000/TraesCS6B02G217200/TraesCS5A02G022200/TraesCS4A02G401700/TraesCS5A02G501800	33	TraesCS6A02G233100/TraesCS6D02G216000/TraesCS5A02G300400/TraesCS5B02G300800/TraesCS2A02G032500/TraesCS2A02G225200/TraesCS2D02G209700/TraesCS2B02G046500/TraesCS4D02G263500/TraesCS1A02G353800/TraesCS2D02G382500/TraesCS2B02G402900/TraesCS2B02G233600/TraesCS2A02G206300/TraesCS1B02G336300/TraesCS2D02G031800/TraesCS2D02G231100/TraesCS6B02G260100/TraesCS5A02G052200/TraesCS2B02G275100/TraesCS3A02G287400/…
osa00260	Glycine, serine and threonine metabolism - Oryza sativa japonica (Japanese rice) (RefSeq)	66/3711	188/14606	0.00185464	0.018701	TraesCS1D02G067500/TraesCS1B02G084700/TraesCS2A02G336000/TraesCS2D02G326900/TraesCS1A02G066400/TraesCS1B02G391900/TraesCS1D02G378600/TraesCS5D02G218400/TraesCS6A02G312200/TraesCS7D02G483800/TraesCS2A02G261600/TraesCS3B02G475900/TraesCS6B02G342400/TraesCS2D02G075000/TraesCS2B02G280600/TraesCS2D02G262400/TraesCS1A02G099500/TraesCS3B02G299300/TraesCS2D02G467900/TraesCS2B02G490900/TraesCS3A02G442100/…	-/-/-/-/-/-/-/-/-/-/-/-/-/-/-/-/-/-/-/-/-/-/-/-/-/-/-/-/-/-/-/-/-/-/-/-/-/-/-/-/-/-/-/-/-/-/-/-/-/-/-/-/-/-/-/-/-/-/-/-/-/-/-/-/-/-	osa:4326980/osa:4326980/osa:4336081/osa:4336081/osa:4326980/osa:4339521/osa:4339521/osa:4347172/osa:4349114/osa:4341713/osa:4342210/osa:4326958/osa:4349114/osa:4335335/osa:4342210/osa:4342210/osa:4326849/osa:4324401/osa:4337051/osa:4337051/osa:4326958/osa:4324401/osa:4324401/osa:4339521/osa:4334916/osa:4347172/osa:4346642/osa:4334425/osa:4342571/osa:4325932/osa:4326958/osa:4344612/osa:4337051/osa…	66	40	TraesCS2A02G336000/TraesCS2D02G326900/TraesCS1B02G391900/TraesCS1D02G378600/TraesCS5D02G218400/TraesCS3B02G475900/TraesCS2D02G075000/TraesCS1A02G099500/TraesCS3A02G442100/TraesCS1A02G371900/TraesCS2A02G034800/TraesCS5B02G210100/TraesCS5B02G174600/TraesCS5B02G444300/TraesCS1D02G437700/TraesCS3D02G434800/TraesCS7D02G388400/TraesCS1A02G428400/TraesCS6D02G355000/TraesCS2A02G035500/TraesCS6A02G371100/…	26	TraesCS1D02G067500/TraesCS1B02G084700/TraesCS1A02G066400/TraesCS6A02G312200/TraesCS7D02G483800/TraesCS2A02G261600/TraesCS6B02G342400/TraesCS2B02G280600/TraesCS2D02G262400/TraesCS3B02G299300/TraesCS2D02G467900/TraesCS2B02G490900/TraesCS3D02G266100/TraesCS3A02G265900/TraesCS3A02G250200/TraesCS2A02G467900/TraesCS7B02G208700/TraesCS7A02G496500/TraesCS6D02G291600/TraesCS7B02G400800/TraesCS7D02G305300/…
osa00270	Cysteine and methionine metabolism - Oryza sativa japonica (Japanese rice) (RefSeq)	100/3711	305/14606	0.00213632	0.0198842	TraesCS7B02G232700/TraesCS1A02G181000/TraesCS2A02G396400/TraesCS1D02G184500/TraesCS7D02G328500/TraesCS7A02G350100/TraesCS5B02G232600/TraesCS6D02G202500/TraesCS7D02G266000/TraesCS2D02G394200/TraesCS5B02G022800/TraesCS2D02G352900/TraesCS7A02G353500/TraesCS2A02G355400/TraesCS6B02G356200/TraesCS7D02G265900/TraesCS5A02G300400/TraesCS2B02G372900/TraesCS1B02G117500/TraesCS2A02G489600/TraesCS2B02G517500/…	-/-/-/-/-/-/-/-/-/-/-/-/-/-/-/-/-/-/-/-/-/-/-/-/-/-/-/-/-/-/-/-/-/-/-/-/-/-/-/-/-/-/-/-/-/-/-/-/-/-/-/-/-/-/-/-/-/-/-/-/-/-/-/-/-/-/-/-/-/-/-/-/-/-/-/-/-/-/-/-/-/-/-/-/-/-/-/-/-/-/-/-/-/-/-/-/-/-/-/-	osa:4341195/osa:4349123/osa:4336750/osa:4349123/osa:4341195/osa:4341195/osa:4347225/osa:4329955/osa:4342996/osa:4336750/osa:4352833/osa:4336294/osa:4341252/osa:4336294/osa:4330873/osa:4342996/osa:4335048/osa:4336294/osa:4337818/osa:4350455/osa:4350455/osa:4329101/osa:4329955/osa:4336750/osa:4350455/osa:4330873/osa:4341713/osa:4335048/osa:4329101/osa:4326958/osa:4352833/osa:4337818/osa:4331941/osa…	100	49	TraesCS7B02G232700/TraesCS1A02G181000/TraesCS1D02G184500/TraesCS7D02G328500/TraesCS7A02G350100/TraesCS5B02G232600/TraesCS7D02G266000/TraesCS5B02G022800/TraesCS6B02G356200/TraesCS7D02G265900/TraesCS2A02G489600/TraesCS2B02G517500/TraesCS2D02G489900/TraesCS6D02G305400/TraesCS3B02G475900/TraesCS4A02G298700/TraesCS3A02G442100/TraesCS7A02G386600/TraesCS5B02G174600/TraesCS6B02G217200/TraesCS6A02G248000/…	51	TraesCS2A02G396400/TraesCS6D02G202500/TraesCS2D02G394200/TraesCS2D02G352900/TraesCS7A02G353500/TraesCS2A02G355400/TraesCS5A02G300400/TraesCS2B02G372900/TraesCS1B02G117500/TraesCS4B02G124800/TraesCS6A02G219500/TraesCS2B02G414800/TraesCS7D02G483800/TraesCS5B02G300800/TraesCS4A02G145400/TraesCS1D02G098100/TraesCS4D02G263500/TraesCS6B02G249000/TraesCS1A02G353800/TraesCS7B02G444900/TraesCS7A02G496500/…
osa00450	Selenocompound metabolism - Oryza sativa japonica (Japanese rice) (RefSeq)	23/3711	52/14606	0.00239852	0.02073	TraesCS1A02G181000/TraesCS1D02G184500/TraesCS5B02G022800/TraesCS2A02G032500/TraesCS4A02G298700/TraesCS2B02G046500/TraesCS2A02G132200/TraesCS1D02G011700/TraesCS1B02G199600/TraesCS2B02G154700/TraesCS4A02G078800/TraesCS2D02G031800/TraesCS1B02G017800/TraesCS4B02G245500/novel.3611/TraesCS7B02G194200/TraesCS4A02G159700/TraesCS7A02G225400/TraesCS4A02G051900/TraesCS4B02G014700/TraesCS5B02G387300/TraesCS4…	-/-/-/-/-/-/-/-/-/-/-/-/-/-/-/-/-/-/-/-/-/-/-	osa:4349123/osa:4349123/osa:4352833/osa:4334073/osa:4352833/osa:4334073/osa:4344159/osa:4337554/osa:4349123/osa:4344159/osa:4341140/osa:4334073/osa:4337554/osa:4341140/osa:4344159/osa:4340912/osa:4332956/osa:4330505/osa:4332018/osa:4352833/osa:4334073/osa:4332018/osa:4340912	23	12	TraesCS1A02G181000/TraesCS1D02G184500/TraesCS5B02G022800/TraesCS4A02G298700/TraesCS1D02G011700/TraesCS1B02G199600/TraesCS4A02G078800/TraesCS1B02G017800/TraesCS4B02G245500/TraesCS4A02G051900/TraesCS4B02G014700/TraesCS4D02G252700	11	TraesCS2A02G032500/TraesCS2B02G046500/TraesCS2A02G132200/TraesCS2B02G154700/TraesCS2D02G031800/novel.3611/TraesCS7B02G194200/TraesCS4A02G159700/TraesCS7A02G225400/TraesCS5B02G387300/TraesCS7D02G229100
osa00941	Flavonoid biosynthesis - Oryza sativa japonica (Japanese rice) (RefSeq)	39/3711	105/14606	0.00505928	0.0408115	TraesCS2B02G038700/TraesCS2D02G027700/TraesCS2B02G038600/TraesCS2A02G527700/TraesCS5A02G146900/TraesCS5B02G488900/TraesCS2D02G027900/TraesCS2D02G530600/TraesCS2B02G558400/TraesCS1B02G476400/TraesCS1D02G450100/TraesCS5B02G145800/TraesCS5A02G475600/TraesCS5D02G145400/TraesCS2D02G034500/TraesCS3D02G525000/TraesCS3D02G325300/TraesCS2B02G048400/TraesCS3A02G331800/TraesCS5D02G489000/TraesCS3B02G154000/…	-/-/-/-/-/-/-/-/-/-/-/-/-/-/-/-/-/-/-/-/-/-/-/-/-/-/-/-/-/-/-/-/-/-/-/-/-/-/-	osa:4350636/osa:4350636/osa:4350636/osa:4350636/osa:4349607/osa:4334588/osa:4350636/osa:4350636/osa:4350636/osa:4348304/osa:4348304/osa:4349607/osa:4334588/osa:4349607/osa:4350636/osa:4336306/osa:4339188/osa:4350636/osa:4339188/osa:4334588/osa:4338409/osa:4350636/osa:4339188/osa:4348304/osa:4336306/osa:4338409/osa:4350636/osa:4329959/osa:4338409/osa:4339188/osa:4338409/osa:4330843/osa:4330843/osa…	39	4	TraesCS2A02G354500/TraesCS1A02G310500/TraesCS5A02G518800/TraesCS1B02G321800	35	TraesCS2B02G038700/TraesCS2D02G027700/TraesCS2B02G038600/TraesCS2A02G527700/TraesCS5A02G146900/TraesCS5B02G488900/TraesCS2D02G027900/TraesCS2D02G530600/TraesCS2B02G558400/TraesCS1B02G476400/TraesCS1D02G450100/TraesCS5B02G145800/TraesCS5A02G475600/TraesCS5D02G145400/TraesCS2D02G034500/TraesCS3D02G525000/TraesCS3D02G325300/TraesCS2B02G048400/TraesCS3A02G331800/TraesCS5D02G489000/TraesCS3B02G154000/…
osa00750	Vitamin B6 metabolism - Oryza sativa japonica (Japanese rice) (RefSeq)	14/3711	29/14606	0.00653607	0.049429	TraesCS2A02G268800/TraesCS2B02G287600/TraesCS2D02G267800/TraesCS6A02G084600/TraesCSU02G113600/TraesCS6B02G117600/TraesCS1B02G391900/TraesCS1D02G378600/TraesCS4D02G289800/TraesCS1B02G199700/TraesCS1A02G371900/TraesCS1D02G184400/TraesCS3A02G259700/TraesCS6D02G215500	-/-/-/-/-/-/-/-/-/-/-/-/-/-	osa:4342162/osa:4342162/osa:4342162/osa:4328188/osa:4328188/osa:4328188/osa:4339521/osa:4339521/osa:4328188/osa:4349122/osa:4339521/osa:4349122/osa:4325651/osa:4348496	14	4	TraesCS1B02G391900/TraesCS1D02G378600/TraesCS1A02G371900/TraesCS3A02G259700	10	TraesCS2A02G268800/TraesCS2B02G287600/TraesCS2D02G267800/TraesCS6A02G084600/TraesCSU02G113600/TraesCS6B02G117600/TraesCS4D02G289800/TraesCS1B02G199700/TraesCS1D02G184400/TraesCS6D02G215500
osa00010	Glycolysis / Gluconeogenesis - Oryza sativa japonica (Japanese rice) (RefSeq)	114/3711	366/14606	0.0071417	0.0508321	TraesCS5D02G196300/TraesCS7D02G377400/TraesCS7B02G283000/TraesCS7A02G381100/TraesCS5A02G108000/TraesCS3B02G525400/TraesCS6B02G284600/TraesCS3A02G377600/TraesCS4D02G047300/TraesCS4B02G047300/TraesCS1D02G215900/TraesCS1D02G067500/TraesCS1B02G084700/TraesCS4D02G186700/TraesCS5B02G115300/TraesCS5A02G193900/TraesCS3D02G370700/TraesCS4A02G119100/TraesCS1B02G325100/TraesCS7A02G226000/TraesCS7D02G199900/…	-/-/-/-/-/-/-/-/-/-/-/-/-/-/-/-/-/-/-/-/-/-/-/-/-/-/-/-/-/-/-/-/-/-/-/-/-/-/-/-/-/-/-/-/-/-/-/-/-/-/-/-/-/-/-/-/-/-/-/-/-/-/-/-/-/-/FBP/-/-/-/-/-/-/-/-/-/-/-/-/-/-/-/-/-/-/-/-/-/-/-/-/-/-/-/-/-/-/-/-/-/-/-/-/-/-/-/-/-/-/-/-/-/-/-	osa:4350054/osa:4341496/osa:4341496/osa:4341496/osa:4349897/osa:4326516/osa:4330149/osa:4325071/osa:4333895/osa:4333895/osa:4349454/osa:4326980/osa:4326980/osa:4332593/osa:4349897/osa:4350054/osa:4325071/osa:4332593/osa:4341792/osa:4340909/osa:4340640/osa:4325071/osa:4346747/osa:4344564/osa:4336037/osa:4326980/osa:4332293/osa:4346747/osa:4332593/osa:4347172/osa:4332593/osa:4345640/osa:4333895/osa…	114	38	TraesCS4D02G186700/TraesCS7D02G199900/TraesCS7B02G213300/TraesCS4D02G220500/TraesCS5D02G218400/TraesCS4A02G119200/TraesCS5D02G490000/TraesCS2B02G012500/TraesCS1A02G099500/TraesCS4A02G083900/TraesCS6D02G222000/TraesCS7B02G116800/TraesCS5B02G210100/TraesCS5B02G489600/TraesCS2D02G188800/TraesCS1D02G274200/TraesCS2D02G386700/TraesCS2A02G180200/TraesCS6D02G259500/TraesCS5B02G078300/TraesCS7D02G200800/…	76	TraesCS5D02G196300/TraesCS7D02G377400/TraesCS7B02G283000/TraesCS7A02G381100/TraesCS5A02G108000/TraesCS3B02G525400/TraesCS6B02G284600/TraesCS3A02G377600/TraesCS4D02G047300/TraesCS4B02G047300/TraesCS1D02G215900/TraesCS1D02G067500/TraesCS1B02G084700/TraesCS5B02G115300/TraesCS5A02G193900/TraesCS3D02G370700/TraesCS4A02G119100/TraesCS1B02G325100/TraesCS7A02G226000/TraesCS3B02G410400/TraesCS5B02G182500/…
osa00053	Ascorbate and aldarate metabolism - Oryza sativa japonica (Japanese rice) (RefSeq)	49/3711	142/14606	0.0095398	0.0623327	TraesCS7B02G175300/TraesCS6B02G284600/TraesCS7A02G232400/TraesCS7D02G361200/TraesCS2A02G437700/TraesCS4A02G201200/TraesCS5A02G046100/TraesCS2B02G457600/TraesCS5D02G218400/TraesCS5D02G122900/TraesCS4D02G102200/TraesCS6D02G222000/TraesCS6A02G082500/TraesCS1D02G410200/TraesCS5B02G050200/TraesCS5B02G111700/TraesCS7B02G116800/TraesCS5B02G210100/TraesCS7D02G277500/TraesCS1D02G001600/TraesCS4A02G106300/…	-/-/-/-/-/-/-/-/-/-/-/-/-/-/-/-/-/-/-/-/-/-/-/-/-/-/-/-/-/-/-/-/-/-/-/-/-/-/-/-/-/-/-/-/-/-/-/-/-	osa:4346299/osa:4330149/osa:4344509/osa:4341337/osa:4336886/osa:4351698/osa:4352773/osa:4336886/osa:4347172/osa:4351698/osa:4351698/osa:4330146/osa:4333257/osa:4348636/osa:4352773/osa:4351698/osa:4340725/osa:4347172/osa:4346299/osa:4344509/osa:4332474/osa:4344397/osa:4351663/osa:4330469/osa:4336538/osa:4351698/osa:4344670/osa:4352146/osa:4341967/osa:4351698/osa:4350084/osa:4352773/osa:4348636/osa…	49	16	TraesCS7D02G361200/TraesCS5D02G218400/TraesCS6D02G222000/TraesCS6A02G082500/TraesCS7B02G116800/TraesCS5B02G210100/TraesCS1D02G001600/TraesCS4A02G106300/TraesCS5B02G120200/TraesCS2D02G386700/TraesCS4B02G050400/TraesCS6D02G069600/TraesCS5A02G213600/TraesCS6B02G095900/TraesCS7D02G211900/TraesCS4D02G050600	33	TraesCS7B02G175300/TraesCS6B02G284600/TraesCS7A02G232400/TraesCS2A02G437700/TraesCS4A02G201200/TraesCS5A02G046100/TraesCS2B02G457600/TraesCS5D02G122900/TraesCS4D02G102200/TraesCS1D02G410200/TraesCS5B02G050200/TraesCS5B02G111700/TraesCS7D02G277500/TraesCS2D02G080000/TraesCS6D02G253900/TraesCS5A02G107800/TraesCS7D02G299500/TraesCS7A02G419300/TraesCS4B02G105300/TraesCS5D02G056000/TraesCS1B02G431500/…
osa00591	Linoleic acid metabolism - Oryza sativa japonica (Japanese rice) (RefSeq)	21/3711	51/14606	0.00978778	0.0623327	TraesCS2B02G333600/TraesCS6D02G010100/TraesCS2A02G315100/TraesCS2D02G313400/TraesCS4B02G043300/TraesCS7A02G246200/TraesCS1A02G212900/TraesCS1D02G215800/TraesCS4B02G037900/TraesCS2A02G525500/TraesCS3B02G332700/TraesCS7D02G244800/TraesCS4D02G035100/TraesCS3A02G303600/TraesCS2B02G555400/TraesCS4B02G037800/TraesCS4D02G294100/TraesCS1B02G226400/TraesCS6D02G154600/TraesCS5A02G007900/TraesCS5D02G013400	-/-/-/-/-/-/-/-/-/-/-/-/-/-/-/Lpx-B3/-/-/-/-/-	osa:4331824/osa:4352505/osa:4331824/osa:4331824/osa:4333862/osa:4345994/osa:4338358/osa:4338358/osa:4333821/osa:4333818/osa:4327023/osa:4345994/osa:4333823/osa:4327023/osa:4333821/osa:4333823/osa:4331824/osa:4338358/osa:4328603/osa:4352505/osa:4352505	21	11	TraesCS6D02G010100/TraesCS4B02G037900/TraesCS2A02G525500/TraesCS3B02G332700/TraesCS4D02G035100/TraesCS3A02G303600/TraesCS2B02G555400/TraesCS4B02G037800/TraesCS6D02G154600/TraesCS5A02G007900/TraesCS5D02G013400	10	TraesCS2B02G333600/TraesCS2A02G315100/TraesCS2D02G313400/TraesCS4B02G043300/TraesCS7A02G246200/TraesCS1A02G212900/TraesCS1D02G215800/TraesCS7D02G244800/TraesCS4D02G294100/TraesCS1B02G226400
osa00561	Glycerolipid metabolism - Oryza sativa japonica (Japanese rice) (RefSeq)	69/3711	212/14606	0.0113688	0.0687812	TraesCS3A02G315800/TraesCS4D02G112200/TraesCS6B02G284600/novel.13363/TraesCS6D02G352200/TraesCS4A02G200600/TraesCS3D02G315700/TraesCS2D02G534600/TraesCS6B02G404700/TraesCS3B02G257000/TraesCS2B02G562300/TraesCS5D02G218400/TraesCS2A02G297800/TraesCS3B02G067900/TraesCS6A02G347800/TraesCS1A02G125300/TraesCS2A02G532800/TraesCS4D02G143200/TraesCS1D02G241800/TraesCS3B02G299300/TraesCSU02G240500/TraesCS6…	-/-/-/-/-/-/-/-/-/-/-/-/-/-/-/-/-/-/-/-/-/-/-/-/-/-/-/-/-/-/-/-/-/-/-/-/-/-/-/-/-/-/-/-/-/-/-/-/-/-/-/-/-/-/-/-/-/-/-/-/-/-/-/-/-/-/-/-/-	osa:4327055/osa:4349835/osa:4330149/osa:4351127/osa:4345212/osa:4349835/osa:4327055/osa:4337126/osa:4345212/osa:4326672/osa:4337126/osa:4347172/osa:4329584/osa:4325452/osa:4330961/osa:4338045/osa:4337126/osa:4351127/osa:4338660/osa:4324401/osa:4351127/osa:4330146/osa:4330961/osa:4330961/osa:4339063/osa:4349502/osa:4349502/osa:4324401/osa:4324401/osa:4340725/osa:4347172/osa:4344290/osa:4329584/osa…	69	19	TraesCS5D02G218400/TraesCS1D02G241800/TraesCS6D02G222000/TraesCS7B02G116800/TraesCS5B02G210100/TraesCS2D02G105500/TraesCS2D02G386700/TraesCS3B02G332700/TraesCS1B02G253500/TraesCS7A02G225800/TraesCS3A02G303600/TraesCS4B02G051300/TraesCS5A02G213600/TraesCS3A02G147200/TraesCS3B02G400000/TraesCS2A02G105900/TraesCS7D02G211900/TraesCS1B02G186100/TraesCS1B02G181800	50	TraesCS3A02G315800/TraesCS4D02G112200/TraesCS6B02G284600/novel.13363/TraesCS6D02G352200/TraesCS4A02G200600/TraesCS3D02G315700/TraesCS2D02G534600/TraesCS6B02G404700/TraesCS3B02G257000/TraesCS2B02G562300/TraesCS2A02G297800/TraesCS3B02G067900/TraesCS6A02G347800/TraesCS1A02G125300/TraesCS2A02G532800/TraesCS4D02G143200/TraesCS3B02G299300/TraesCSU02G240500/TraesCS6D02G330800/TraesCS6B02G381300/TraesCS1…
osa00945	Stilbenoid, diarylheptanoid and gingerol biosynthesis - Oryza sativa japonica (Japanese rice) (RefSeq)	14/3711	31/14606	0.013245	0.0763162	TraesCS3D02G525000/TraesCS3D02G325300/TraesCS3A02G331800/TraesCS3B02G154000/TraesCS3B02G361900/TraesCS2A02G354500/TraesCS3A02G136100/TraesCS6D02G203000/TraesCS3D02G136900/TraesCS1A02G310500/TraesCS3D02G336900/TraesCS2B02G374600/TraesCS1B02G321800/TraesCS3A02G342900	-/-/-/-/-/-/-/-/-/-/-/-/-/-	osa:4336306/osa:4339188/osa:4339188/osa:4338409/osa:4339188/osa:4336306/osa:4338409/osa:4329959/osa:4338409/osa:4339188/osa:4338409/osa:4336306/osa:4339188/osa:4338409	14	3	TraesCS2A02G354500/TraesCS1A02G310500/TraesCS1B02G321800	11	TraesCS3D02G525000/TraesCS3D02G325300/TraesCS3A02G331800/TraesCS3B02G154000/TraesCS3B02G361900/TraesCS3A02G136100/TraesCS6D02G203000/TraesCS3D02G136900/TraesCS3D02G336900/TraesCS2B02G374600/TraesCS3A02G342900
osa00500	Starch and sucrose metabolism - Oryza sativa japonica (Japanese rice) (RefSeq)	128/3711	425/14606	0.0147548	0.0811512	TraesCS7A02G246300/TraesCS3B02G323900/TraesCS3D02G289100/TraesCS5A02G389000/TraesCS3A02G289300/TraesCS4B02G091100/TraesCS1A02G339300/TraesCS2A02G039400/TraesCS4A02G225100/TraesCS3B02G525400/TraesCS4D02G088200/TraesCS3B02G205500/TraesCS4B02G344300/TraesCS4D02G047300/TraesCS3D02G181400/TraesCS5D02G302800/TraesCS4B02G047300/TraesCS1D02G278300/TraesCS5A02G353700/TraesCS2A02G295400/TraesCS2D02G351300/…	-/-/-/-/-/-/-/-/-/-/-/-/-/-/-/-/-/-/-/-/-/-/-/-/-/-/-/-/-/-/-/-/-/-/-/-/-/-/-/-/-/-/-/-/-/-/-/-/-/-/-/-/-/-/-/-/-/-/-/-/-/-/-/-/-/-/-/-/-/-/-/-/-/-/-/-/-/-/-/-/-/-/-/-/-/-/-/-/-/-/-/-/-/-/-/-/-/-/-/-/-/-/-/-/-/-/-/-/-/-/-/-/-/-/-/-/-/-/-/-/-/-/-/-/-/-/-/-	osa:4345996/osa:4324621/osa:4324621/osa:4334116/osa:4324621/osa:4345220/osa:4339327/osa:4336388/osa:4345220/osa:4326516/osa:4345220/osa:4338560/osa:4331577/osa:4333895/osa:4338560/osa:4347545/osa:4333895/osa:4334116/osa:4347800/osa:4335790/osa:4332724/osa:4343010/osa:4347547/osa:4332724/osa:4341008/osa:4346068/osa:4329532/osa:4337056/osa:4349417/osa:4347800/osa:4332724/osa:9266089/osa:4347545/osa…	128	37	TraesCS5A02G389000/TraesCS1D02G278300/TraesCS2A02G373600/TraesCS7D02G344000/TraesCS7D02G249500/TraesCS2B02G309500/TraesCS2B02G491700/TraesCS1A02G215500/TraesCS1B02G229000/TraesCS7A02G336400/TraesCS1B02G288000/TraesCS6D02G098400/TraesCS3D02G440600/TraesCS3A02G447500/TraesCS2D02G290800/TraesCS2A02G468800/TraesCS2B02G600200/TraesCS2A02G293400/TraesCS5D02G182600/TraesCS7D02G058800/TraesCS4B02G167500/…	91	TraesCS7A02G246300/TraesCS3B02G323900/TraesCS3D02G289100/TraesCS3A02G289300/TraesCS4B02G091100/TraesCS1A02G339300/TraesCS2A02G039400/TraesCS4A02G225100/TraesCS3B02G525400/TraesCS4D02G088200/TraesCS3B02G205500/TraesCS4B02G344300/TraesCS4D02G047300/TraesCS3D02G181400/TraesCS5D02G302800/TraesCS4B02G047300/TraesCS5A02G353700/TraesCS2A02G295400/TraesCS2D02G351300/TraesCS5D02G303000/TraesCS2B02G370600/…
osa00730	Thiamine metabolism - Oryza sativa japonica (Japanese rice) (RefSeq)	23/3711	61/14606	0.0226332	0.11907	TraesCS1A02G255800/TraesCS7D02G373100/TraesCS1B02G266500/TraesCS1D02G255100/TraesCS7A02G376800/TraesCS7D02G312500/TraesCS1D02G233400/TraesCS4A02G290400/TraesCS4B02G023800/TraesCS7A02G315500/TraesCS3D02G441900/TraesCS6B02G113200/TraesCS3B02G485900/TraesCS5D02G118800/TraesCS6D02G077500/TraesCS5B02G111400/TraesCS7B02G278200/TraesCS7D02G286800/TraesCS1D02G392500/TraesCS7A02G382500/TraesCS2A02G548300/…	-/-/-/-/-/-/-/-/-/-/-/-/-/-/-/-/-/-/-/-/-/-/-	osa:4338768/osa:4343443/osa:4338768/osa:4338768/osa:4343443/osa:4344534/osa:4338566/osa:4333719/osa:4333719/osa:4344534/osa:4326818/osa:4345177/osa:4326818/osa:4351850/osa:4345177/osa:4351850/osa:4343443/osa:4346355/osa:4342614/osa:4351850/osa:4331502/osa:4346355/osa:4345177	23	5	TraesCS5D02G118800/TraesCS5B02G111400/TraesCS7D02G286800/TraesCS7A02G382500/TraesCS7B02G182200	18	TraesCS1A02G255800/TraesCS7D02G373100/TraesCS1B02G266500/TraesCS1D02G255100/TraesCS7A02G376800/TraesCS7D02G312500/TraesCS1D02G233400/TraesCS4A02G290400/TraesCS4B02G023800/TraesCS7A02G315500/TraesCS3D02G441900/TraesCS6B02G113200/TraesCS3B02G485900/TraesCS6D02G077500/TraesCS7B02G278200/TraesCS1D02G392500/TraesCS2A02G548300/TraesCS6A02G083900
osa00910	Nitrogen metabolism - Oryza sativa japonica (Japanese rice) (RefSeq)	31/3711	88/14606	0.0255443	0.128786	TraesCS6A02G333900/TraesCS6B02G364600/TraesCS6D02G313100/TraesCS6A02G017500/TraesCS2B02G311300/TraesCS6B02G024900/TraesCS6D02G020700/TraesCS3A02G230000/TraesCS7D02G443400/TraesCS3B02G259300/TraesCS2D02G292600/TraesCS7B02G354800/TraesCS2B02G409300/TraesCS2A02G389900/TraesCS3D02G223300/TraesCS2D02G388800/TraesCS7D02G420900/TraesCS7A02G428500/TraesCS2A02G294800/TraesCS2D02G500600/TraesCS7B02G328700/…	-/-/-/-/-/-/-/-/-/-/-/-/-/-/-/-/-/-/-/-/-/-/-/-/-/-/-/-/-/-/-	osa:4326014/osa:4326014/osa:4326014/osa:4345795/osa:4329556/osa:4345795/osa:4345795/osa:4326583/osa:4326583/osa:4326583/osa:4329556/osa:4326583/osa:4330164/osa:4330164/osa:4326583/osa:4330164/osa:4324249/osa:4324249/osa:4329556/osa:4337272/osa:4324249/osa:4330867/osa:4344164/osa:4337272/osa:4344164/osa:4337272/osa:4348870/osa:4324398/osa:4326583/osa:4334405/osa:4345604	31	4	TraesCS2B02G409300/TraesCS2A02G389900/TraesCS2D02G388800/TraesCS7D02G523900	27	TraesCS6A02G333900/TraesCS6B02G364600/TraesCS6D02G313100/TraesCS6A02G017500/TraesCS2B02G311300/TraesCS6B02G024900/TraesCS6D02G020700/TraesCS3A02G230000/TraesCS7D02G443400/TraesCS3B02G259300/TraesCS2D02G292600/TraesCS7B02G354800/TraesCS3D02G223300/TraesCS7D02G420900/TraesCS7A02G428500/TraesCS2A02G294800/TraesCS2D02G500600/TraesCS7B02G328700/TraesCS6A02G326200/TraesCS2B02G152900/TraesCS2B02G528300/…
osa00130	Ubiquinone and other terpenoid-quinone biosynthesis - Oryza sativa japonica (Japanese rice) (RefSeq)	47/3711	143/14606	0.0271248	0.131284	TraesCS6B02G294100/TraesCS4B02G013100/TraesCS6D02G248000/TraesCS4A02G301600/TraesCS4D02G010700/TraesCS6B02G297000/TraesCS3B02G154000/TraesCS4B02G124800/TraesCS1D02G224900/TraesCS5A02G035100/TraesCS4A02G145400/TraesCS1D02G367600/TraesCS6D02G245200/TraesCS1D02G320300/TraesCS3A02G136100/TraesCS5B02G035200/TraesCS6D02G219700/TraesCS5B02G519300/TraesCS1B02G379800/TraesCS3D02G136900/TraesCS7D02G416600/…	-/-/-/-/-/-/-/-/-/-/-/-/-/-/-/-/-/-/-/-/-/-/-/-/-/-/-/-/-/-/-/-/-/-/-/-/-/-/-/-/-/-/-/-/-/-/-	osa:4330407/osa:4352791/osa:4330407/osa:4352791/osa:4352791/osa:4330437/osa:4338409/osa:4329101/osa:4329007/osa:4352791/osa:4329101/osa:4343702/osa:4330437/osa:4339236/osa:4338409/osa:4352791/osa:4352791/osa:4334721/osa:4343702/osa:4338409/osa:4339236/osa:4352791/osa:4343702/osa:4330407/osa:4339236/osa:4339236/osa:4328425/osa:4328485/osa:4337746/osa:4341718/osa:4329101/osa:4338409/osa:4328425/osa…	47	12	TraesCS6B02G297000/TraesCS6D02G245200/TraesCS7D02G416600/TraesCS6D02G130800/TraesCS7B02G401000/TraesCS1A02G082200/TraesCS7B02G401100/TraesCS6A02G141500/TraesCS1D02G083700/TraesCS7B02G123800/TraesCS6B02G169700/TraesCS7D02G483400	35	TraesCS6B02G294100/TraesCS4B02G013100/TraesCS6D02G248000/TraesCS4A02G301600/TraesCS4D02G010700/TraesCS3B02G154000/TraesCS4B02G124800/TraesCS1D02G224900/TraesCS5A02G035100/TraesCS4A02G145400/TraesCS1D02G367600/TraesCS1D02G320300/TraesCS3A02G136100/TraesCS5B02G035200/TraesCS6D02G219700/TraesCS5B02G519300/TraesCS1B02G379800/TraesCS3D02G136900/TraesCS5D02G043300/TraesCS1A02G362700/TraesCS6A02G266700/…
osa00261	Monobactam biosynthesis - Oryza sativa japonica (Japanese rice) (RefSeq)	13/3711	32/14606	0.0424294	0.19746	TraesCS2A02G032500/TraesCS3B02G475900/TraesCS2B02G046500/TraesCS3A02G442100/TraesCS1A02G102500/TraesCS5B02G174600/TraesCS3D02G434800/TraesCS2D02G031800/TraesCS5A02G177400/TraesCS2A02G511900/TraesCS5B02G387300/TraesCS2A02G397900/TraesCS4A02G337800	-/-/-/-/-/-/-/-/-/-/-/-/-	osa:4334073/osa:4326958/osa:4334073/osa:4326958/osa:4329224/osa:4346642/osa:4326958/osa:4334073/osa:4346642/osa:4335317/osa:4334073/osa:4335317/osa:4334794	13	9	TraesCS3B02G475900/TraesCS3A02G442100/TraesCS1A02G102500/TraesCS5B02G174600/TraesCS3D02G434800/TraesCS5A02G177400/TraesCS2A02G511900/TraesCS2A02G397900/TraesCS4A02G337800	4	TraesCS2A02G032500/TraesCS2B02G046500/TraesCS2D02G031800/TraesCS5B02G387300
osa00999	Biosynthesis of secondary metabolites - unclassified - Oryza sativa japonica (Japanese rice) (RefSeq)	12/3711	30/14606	0.056388	0.252702	TraesCS6B02G294100/TraesCS6D02G248000/TraesCS3B02G154000/TraesCS3A02G136100/TraesCS3D02G136900/TraesCS6A02G266700/TraesCS7B02G401000/TraesCS7B02G401100/TraesCS3D02G336900/TraesCS7D02G483400/TraesCS6A02G151700/TraesCS3A02G342900	-/-/-/-/-/-/-/-/-/-/-/-	osa:4330407/osa:4330407/osa:4338409/osa:4338409/osa:4338409/osa:4330407/osa:4328485/osa:4341718/osa:4338409/osa:4341718/osa:4328485/osa:4338409	12	3	TraesCS7B02G401000/TraesCS7B02G401100/TraesCS7D02G483400	9	TraesCS6B02G294100/TraesCS6D02G248000/TraesCS3B02G154000/TraesCS3A02G136100/TraesCS3D02G136900/TraesCS6A02G266700/TraesCS3D02G336900/TraesCS6A02G151700/TraesCS3A02G342900
osa00440	Phosphonate and phosphinate metabolism - Oryza sativa japonica (Japanese rice) (RefSeq)	9/3711	21/14606	0.0613905	0.265295	TraesCS6D02G070500/TraesCS6B02G097500/TraesCS6A02G072500/TraesCS1D02G200100/TraesCS3D02G360100/TraesCS3A02G367200/TraesCS4A02G191400/TraesCS5B02G143400/TraesCS3B02G398900	-/-/-/-/-/-/-/-/-	osa:4328107/osa:4328107/osa:4328107/osa:4349510/osa:4348512/osa:4348512/osa:4351359/osa:4351359/osa:4348512	9	0		9	TraesCS6D02G070500/TraesCS6B02G097500/TraesCS6A02G072500/TraesCS1D02G200100/TraesCS3D02G360100/TraesCS3A02G367200/TraesCS4A02G191400/TraesCS5B02G143400/TraesCS3B02G398900
osa00040	Pentose and glucuronate interconversions - Oryza sativa japonica (Japanese rice) (RefSeq)	32/3711	99/14606	0.073286	0.301925	TraesCS5B02G048000/TraesCS5A02G353700/TraesCS6A02G076900/TraesCS5D02G053200/TraesCS5B02G356300/TraesCS6A02G184500/TraesCS6D02G170500/TraesCS1A02G058900/TraesCS2D02G356100/TraesCS2D02G018000/TraesCS7D02G269800/TraesCS2B02G127600/TraesCS1D02G060000/TraesCS4B02G050400/TraesCS7A02G419300/TraesCS2B02G137300/TraesCS4B02G285000/TraesCS6D02G069600/TraesCS1B02G077300/TraesCS4D02G283800/TraesCS5D02G361000/…	-/-/-/-/-/-/-/-/-/-/-/-/-/-/-/-/-/-/-/-/-/-/-/-/-/-/-/-/-/-/-/-	osa:4327285/osa:4347800/osa:4326883/osa:4327285/osa:4347800/osa:4328714/osa:4328714/osa:9267504/osa:4344059/osa:4335013/osa:4346217/osa:4344268/osa:9267504/osa:4352146/osa:4341967/osa:4344231/osa:4331761/osa:4350084/osa:9267504/osa:4331761/osa:4347800/osa:4343861/osa:4352146/osa:4348589/osa:4344059/osa:4331761/osa:4334514/osa:4352146/osa:4350084/osa:4352146/osa:4335013/osa:4328091	32	11	TraesCS6A02G076900/TraesCS6A02G184500/TraesCS6D02G170500/TraesCS2D02G356100/TraesCS4B02G050400/TraesCS2B02G137300/TraesCS6D02G069600/TraesCS2D02G151400/TraesCS6B02G095900/TraesCS4D02G050600/TraesCS1A02G231900	21	TraesCS5B02G048000/TraesCS5A02G353700/TraesCS5D02G053200/TraesCS5B02G356300/TraesCS1A02G058900/TraesCS2D02G018000/TraesCS7D02G269800/TraesCS2B02G127600/TraesCS1D02G060000/TraesCS7A02G419300/TraesCS4B02G285000/TraesCS1B02G077300/TraesCS4D02G283800/TraesCS5D02G361000/TraesCS2B02G199400/TraesCS5B02G399800/TraesCS1B02G198900/TraesCS4A02G019100/TraesCS1B02G142700/TraesCS5A02G394900/TraesCS2B02G024500
osa00300	Lysine biosynthesis - Oryza sativa japonica (Japanese rice) (RefSeq)	15/3711	41/14606	0.0748574	0.301925	TraesCS4B02G188200/TraesCS3B02G475900/TraesCS4D02G189600/TraesCS3A02G442100/TraesCS4A02G116000/TraesCS1A02G102500/TraesCS5B02G174600/TraesCS3D02G434800/TraesCS6D02G112400/TraesCS5A02G177400/TraesCS6A02G122300/TraesCS2A02G511900/TraesCS6B02G150600/TraesCS2A02G397900/TraesCS4A02G337800	-/-/-/-/-/-/-/-/-/-/-/-/-/-/-	osa:4332563/osa:4326958/osa:4332563/osa:4326958/osa:4332563/osa:4329224/osa:4346642/osa:4326958/osa:4329234/osa:4346642/osa:4329234/osa:4335317/osa:4329234/osa:4335317/osa:4334794	15	15	TraesCS4B02G188200/TraesCS3B02G475900/TraesCS4D02G189600/TraesCS3A02G442100/TraesCS4A02G116000/TraesCS1A02G102500/TraesCS5B02G174600/TraesCS3D02G434800/TraesCS6D02G112400/TraesCS5A02G177400/TraesCS6A02G122300/TraesCS2A02G511900/TraesCS6B02G150600/TraesCS2A02G397900/TraesCS4A02G337800	0
osa00250	Alanine, aspartate and glutamate metabolism - Oryza sativa japonica (Japanese rice) (RefSeq)	47/3711	154/14606	0.0868497	0.338994	TraesCS2B02G409300/TraesCS2A02G389900/TraesCS7A02G353500/TraesCS6A02G099200/TraesCS4D02G052500/TraesCS2D02G388800/TraesCS4B02G180400/TraesCS2A02G510400/TraesCS4B02G052300/TraesCS4D02G181900/TraesCS4B02G231400/TraesCS1B02G374500/TraesCS2A02G261600/TraesCS2B02G280600/TraesCS4A02G119700/TraesCS2D02G262400/TraesCS2D02G500600/TraesCS4B02G185000/TraesCS3A02G206600/TraesCS4A02G124000/TraesCS4D02G186300/…	-/-/-/-/-/-/-/-/-/-/-/-/-/-/-/-/-/-/-/-/-/-/-/-/-/-/-/-/-/-/-/-/-/-/-/-/-/-/-/-/-/-/-/-/-/-/-	osa:4330164/osa:4330164/osa:4341252/osa:4328220/osa:4333932/osa:4330164/osa:4332642/osa:4333381/osa:4333932/osa:4332642/osa:4332184/osa:9269289/osa:4342210/osa:4342210/osa:4332596/osa:4342210/osa:4337272/osa:4332596/osa:4326346/osa:4332642/osa:4332596/osa:4328220/osa:4333815/osa:4337272/osa:4348524/osa:4328220/osa:4337272/osa:4338879/osa:4338879/osa:4338879/osa:4348524/osa:9269289/osa:4333815/osa…	47	26	TraesCS2B02G409300/TraesCS2A02G389900/TraesCS2D02G388800/TraesCS4B02G180400/TraesCS2A02G510400/TraesCS4D02G181900/TraesCS4B02G231400/TraesCS1B02G374500/TraesCS4A02G119700/TraesCS4B02G185000/TraesCS3A02G206600/TraesCS4A02G124000/TraesCS4D02G186300/TraesCS4D02G034700/TraesCS1D02G086700/TraesCS1A02G085600/TraesCS1A02G357900/TraesCS1D02G245900/TraesCS7B02G246800/TraesCS1A02G246600/TraesCS1D02G269400/…	21	TraesCS7A02G353500/TraesCS6A02G099200/TraesCS4D02G052500/TraesCS4B02G052300/TraesCS2A02G261600/TraesCS2B02G280600/TraesCS2D02G262400/TraesCS2D02G500600/TraesCS6D02G083200/TraesCS2B02G528300/TraesCS6B02G127300/TraesCS2A02G500400/TraesCS3A02G383500/TraesCS3B02G415900/TraesCS3D02G376600/TraesCS4B02G037400/TraesCS4D02G126400/TraesCS3A02G266300/TraesCS2A02G315800/TraesCS7D02G369300/TraesCS5B02G437100
osa00650	Butanoate metabolism - Oryza sativa japonica (Japanese rice) (RefSeq)	24/3711	73/14606	0.0932886	0.352747	TraesCS4D02G186700/TraesCS4D02G052500/TraesCS4A02G119100/TraesCS4B02G052300/TraesCS4D02G347100/TraesCS4B02G231400/TraesCS5A02G137700/TraesCS4B02G185400/TraesCS4A02G119200/TraesCS5D02G154300/TraesCS2D02G035400/TraesCS6B02G317400/TraesCS4D02G083900/TraesCS5B02G136400/TraesCS6A02G218300/TraesCS6D02G268700/TraesCS3A02G205100/TraesCS4B02G085900/TraesCS6A02G288000/TraesCS7B02G246800/TraesCS3B02G237200/…	-/-/-/-/-/-/-/-/-/-/-/-/-/-/-/-/-/-/-/-/-/-/-/-	osa:4332593/osa:4333932/osa:4332593/osa:4333932/osa:4331418/osa:4332184/osa:4351434/osa:4332593/osa:4332593/osa:4351434/osa:4346520/osa:4329450/osa:4329938/osa:4351434/osa:4329938/osa:4329450/osa:4326312/osa:4329938/osa:4329450/osa:4344928/osa:4326312/osa:4335977/osa:4327565/osa:4325632	24	8	TraesCS4D02G186700/TraesCS4B02G231400/TraesCS4A02G119200/TraesCS2D02G035400/TraesCS6A02G218300/TraesCS7B02G246800/TraesCS3B02G365500/TraesCS3B02G357200	16	TraesCS4D02G052500/TraesCS4A02G119100/TraesCS4B02G052300/TraesCS4D02G347100/TraesCS5A02G137700/TraesCS4B02G185400/TraesCS5D02G154300/TraesCS6B02G317400/TraesCS4D02G083900/TraesCS5B02G136400/TraesCS6D02G268700/TraesCS3A02G205100/TraesCS4B02G085900/TraesCS6A02G288000/TraesCS3B02G237200/TraesCS2A02G315800
osa00908	Zeatin biosynthesis - Oryza sativa japonica (Japanese rice) (RefSeq)	27/3711	84/14606	0.0994117	0.36451	TraesCS1B02G176000/TraesCS7B02G094400/TraesCS3B02G344600/TraesCS3D02G475800/TraesCS3B02G525300/TraesCS7A02G189500/TraesCS7D02G190600/TraesCS1A02G159600/TraesCS3A02G321100/TraesCS3A02G481000/TraesCS2B02G428500/TraesCS1B02G396700/TraesCS5D02G182200/TraesCS2B02G428300/TraesCS1D02G119000/TraesCS2A02G474700/TraesCS2B02G276300/TraesCS1D02G157000/TraesCS2D02G475100/TraesCS7A02G536900/TraesCS5B02G528800/…	-/-/-/-/-/-/-/-/-/-/-/-/-/-/-/-/-/-/-/-/-/-/-/-/-/-/-	osa:4348932/osa:4348200/osa:4327887/osa:4326515/osa:4326515/osa:4348200/osa:4348200/osa:4348932/osa:4327887/osa:4326515/osa:4336683/osa:4339535/osa:4327887/osa:4336629/osa:4348200/osa:4336629/osa:4334529/osa:4348932/osa:4336629/osa:4326515/osa:4348200/osa:4327887/osa:4348200/osa:4339535/osa:4326515/osa:4339535/osa:4348200	27	6	TraesCS5D02G182200/TraesCS2B02G276300/TraesCS7A02G536900/TraesCS3A02G125700/TraesCSU02G106300/TraesCS3A02G125800	21	TraesCS1B02G176000/TraesCS7B02G094400/TraesCS3B02G344600/TraesCS3D02G475800/TraesCS3B02G525300/TraesCS7A02G189500/TraesCS7D02G190600/TraesCS1A02G159600/TraesCS3A02G321100/TraesCS3A02G481000/TraesCS2B02G428500/TraesCS1B02G396700/TraesCS2B02G428300/TraesCS1D02G119000/TraesCS2A02G474700/TraesCS1D02G157000/TraesCS2D02G475100/TraesCS5B02G528800/TraesCS3D02G310200/TraesCS1D02G383600/TraesCS1A02G376300
osa00290	Valine, leucine and isoleucine biosynthesis - Oryza sativa japonica (Japanese rice) (RefSeq)	16/3711	47/14606	0.11792	0.419656	TraesCS5B02G133500/TraesCS5A02G131300/TraesCS7A02G280700/TraesCS7D02G279300/TraesCS5D02G139800/TraesCS6B02G317400/TraesCS7B02G180500/TraesCS4D02G083900/TraesCS6A02G218300/TraesCS6D02G268700/TraesCS2D02G589000/TraesCS1B02G442300/TraesCS4B02G085900/TraesCS6A02G288000/TraesCS6A02G080600/TraesCS4B02G235400	-/-/-/-/-/-/-/-/-/-/-/-/-/-/-/-	osa:4351460/osa:4351460/osa:4346318/osa:4346318/osa:4351460/osa:4329450/osa:4346318/osa:4329938/osa:4329938/osa:4329450/osa:4333613/osa:4339677/osa:4329938/osa:4329450/osa:4328147/osa:4332151	16	9	TraesCS5B02G133500/TraesCS5A02G131300/TraesCS7A02G280700/TraesCS7D02G279300/TraesCS5D02G139800/TraesCS7B02G180500/TraesCS6A02G218300/TraesCS2D02G589000/TraesCS1B02G442300	7	TraesCS6B02G317400/TraesCS4D02G083900/TraesCS6D02G268700/TraesCS4B02G085900/TraesCS6A02G288000/TraesCS6A02G080600/TraesCS4B02G235400
osa00340	Histidine metabolism - Oryza sativa japonica (Japanese rice) (RefSeq)	18/3711	55/14606	0.137679	0.456718	TraesCS6B02G284600/TraesCS2A02G298800/TraesCS1D02G333200/TraesCS1A02G330700/TraesCS5D02G218400/TraesCS6D02G222000/TraesCS7B02G116800/TraesCS5B02G210100/TraesCS2D02G386700/TraesCS4B02G219800/TraesCS2D02G290100/TraesCS2B02G315300/TraesCS5A02G213600/TraesCS2D02G296800/TraesCS7D02G211900/TraesCS6B02G284900/TraesCS2A02G292100/TraesCS4D02G220200	-/-/-/-/-/-/-/-/-/-/-/-/-/-/-/-/-/-	osa:4330149/osa:4329593/osa:4339287/osa:4339287/osa:4347172/osa:4330146/osa:4340725/osa:4347172/osa:4336538/osa:4332296/osa:4324282/osa:4329593/osa:4347172/osa:4329593/osa:4340725/osa:4330146/osa:4324282/osa:4332296	18	13	TraesCS1D02G333200/TraesCS1A02G330700/TraesCS5D02G218400/TraesCS6D02G222000/TraesCS7B02G116800/TraesCS5B02G210100/TraesCS2D02G386700/TraesCS4B02G219800/TraesCS2D02G290100/TraesCS5A02G213600/TraesCS7D02G211900/TraesCS2A02G292100/TraesCS4D02G220200	5	TraesCS6B02G284600/TraesCS2A02G298800/TraesCS2B02G315300/TraesCS2D02G296800/TraesCS6B02G284900
osa00660	C5-Branched dibasic acid metabolism - Oryza sativa japonica (Japanese rice) (RefSeq)	8/3711	21/14606	0.139576	0.456718	TraesCS6B02G317400/TraesCS4D02G083900/TraesCS6A02G218300/TraesCS6D02G268700/TraesCS2D02G589000/TraesCS4B02G085900/TraesCS6A02G288000/TraesCS6A02G080600	-/-/-/-/-/-/-/-	osa:4329450/osa:4329938/osa:4329938/osa:4329450/osa:4333613/osa:4329938/osa:4329450/osa:4328147	8	2	TraesCS6A02G218300/TraesCS2D02G589000	6	TraesCS6B02G317400/TraesCS4D02G083900/TraesCS6D02G268700/TraesCS4B02G085900/TraesCS6A02G288000/TraesCS6A02G080600
osa04016	MAPK signaling pathway - plant - Oryza sativa japonica (Japanese rice) (RefSeq)	117/3711	421/14606	0.139658	0.456718	TraesCS2B02G189600/TraesCS2A02G396400/TraesCS2A02G163800/TraesCS1A02G193200/TraesCS1B02G208000/TraesCS1D02G196900/TraesCS2D02G170700/TraesCS1A02G217200/TraesCS7A02G480100/TraesCS2D02G394200/TraesCS3A02G182900/TraesCS4A02G275600/TraesCS1D02G219000/TraesCS1D02G399400/TraesCS4B02G189800/TraesCS2B02G133000/TraesCS1B02G419300/TraesCS3A02G209200/TraesCS7B02G309900/TraesCS1A02G391100/TraesCS1B02G478800/…	-/-/-/-/-/-/-/-/-/-/-/-/-/-/-/-/-/-/-/-/-/-/-/-/-/-/-/-/-/-/-/-/-/-/-/-/-/-/-/-/-/-/-/-/-/-/-/-/-/-/-/-/-/-/-/-/-/-/-/-/-/-/-/-/-/-/-/-/-/-/-/-/-/-/-/-/-/-/-/-/-/-/-/-/-/-/-/-/-/-/-/-/-/-/-/-/-/-/-/-/-/-/-/-/-/-/-/-/-/-/-/-/-/-/-/-/-	osa:4343944/osa:4336750/osa:4343944/osa:4349484/osa:4349484/osa:4349484/osa:4343944/osa:4349403/osa:4328448/osa:4336750/osa:4326027/osa:4333824/osa:4349403/osa:4332115/osa:4332548/osa:4333824/osa:4332115/osa:4339797/osa:4342017/osa:4332115/osa:4339815/osa:4333824/osa:4336750/osa:9266123/osa:4326027/osa:4339815/osa:4332548/osa:4333845/osa:4332548/osa:4333845/osa:4339815/osa:4328647/osa:9268987/osa…	117	32	TraesCS1A02G217200/TraesCS3A02G182900/TraesCS4A02G275600/TraesCS1D02G219000/TraesCS2B02G133000/TraesCS4D02G036000/TraesCS4B02G002000/TraesCS3D02G187300/TraesCS2D02G000300/TraesCS1B02G230300/TraesCS1A02G126800/TraesCS7D02G373800/TraesCS4D02G352200/TraesCS7A02G377500/TraesCS1D02G292700/TraesCS1D02G126900/TraesCS6B02G056800/TraesCS1B02G127000/TraesCS5D02G104600/TraesCS2A02G000200/TraesCS7D02G201400/…	85	TraesCS2B02G189600/TraesCS2A02G396400/TraesCS2A02G163800/TraesCS1A02G193200/TraesCS1B02G208000/TraesCS1D02G196900/TraesCS2D02G170700/TraesCS7A02G480100/TraesCS2D02G394200/TraesCS1D02G399400/TraesCS4B02G189800/TraesCS1B02G419300/TraesCS3A02G209200/TraesCS7B02G309900/TraesCS1A02G391100/TraesCS1B02G478800/TraesCS2B02G414800/TraesCS1A02G444300/TraesCS4A02G114400/TraesCS6D02G307100/TraesCS4D02G191200/…
osa00051	Fructose and mannose metabolism - Oryza sativa japonica (Japanese rice) (RefSeq)	53/3711	183/14606	0.152527	0.483486	TraesCS7D02G377400/TraesCS7B02G283000/TraesCS4B02G210300/TraesCS7A02G381100/TraesCS5A02G108000/TraesCS3B02G525400/TraesCS3A02G377600/TraesCS4D02G211100/TraesCS1A02G110900/TraesCS5B02G115300/TraesCS7A02G078000/TraesCS3D02G370700/TraesCS7A02G226000/TraesCS3B02G410400/TraesCS1D02G112300/TraesCS7D02G269800/TraesCS3A02G073300/TraesCS5D02G122700/TraesCS4A02G094000/TraesCS4B02G211400/TraesCS1D02G274200/…	-/-/-/-/-/-/-/-/-/-/-/-/-/-/-/-/-/-/-/-/-/-/-/-/-/-/-/-/-/FBP/-/-/-/-/-/-/-/-/-/-/-/-/-/-/-/-/-/-/-/-/-/-/-	osa:4341496/osa:4341496/osa:4332373/osa:4341496/osa:4349897/osa:4326516/osa:4325071/osa:4332373/osa:4337906/osa:4349897/osa:4340050/osa:4325071/osa:4340909/osa:4325071/osa:4337906/osa:4346217/osa:4325211/osa:4349897/osa:4332373/osa:4332364/osa:4325071/osa:4337437/osa:4325211/osa:4340050/osa:4344231/osa:4325211/osa:4327472/osa:4339369/osa:4330512/osa:4332364/osa:4339996/osa:4336113/osa:4345338/osa…	53	17	TraesCS7A02G078000/TraesCS1D02G274200/TraesCS2D02G593400/TraesCS4A02G376500/TraesCS2B02G137300/TraesCS3B02G395400/TraesCS6D02G259500/TraesCS7D02G058800/TraesCS5B02G078300/TraesCS4B02G051300/TraesCS7D02G200800/TraesCS3D02G026400/TraesCS4B02G239500/TraesCS7D02G073400/TraesCS6A02G279100/TraesCS1B02G283600/TraesCS1D02G274000	36	TraesCS7D02G377400/TraesCS7B02G283000/TraesCS4B02G210300/TraesCS7A02G381100/TraesCS5A02G108000/TraesCS3B02G525400/TraesCS3A02G377600/TraesCS4D02G211100/TraesCS1A02G110900/TraesCS5B02G115300/TraesCS3D02G370700/TraesCS7A02G226000/TraesCS3B02G410400/TraesCS1D02G112300/TraesCS7D02G269800/TraesCS3A02G073300/TraesCS5D02G122700/TraesCS4A02G094000/TraesCS4B02G211400/TraesCS3B02G087400/TraesCS3D02G073000/…
osa00564	Glycerophospholipid metabolism - Oryza sativa japonica (Japanese rice) (RefSeq)	88/3711	314/14606	0.155834	0.483486	TraesCS3B02G370300/TraesCS3A02G315800/TraesCS1B02G404000/TraesCS6D02G070500/TraesCS1A02G369600/TraesCS3D02G332200/TraesCS6B02G097500/TraesCS3D02G315700/TraesCS7A02G263000/TraesCS1B02G373100/TraesCS6A02G072500/TraesCS2D02G534600/TraesCS3D02G287000/TraesCS3B02G135000/TraesCS3B02G322100/TraesCS5D02G304100/TraesCS3B02G257000/TraesCS2B02G562300/TraesCS4B02G043300/TraesCS6A02G347800/TraesCS3B02G275400/…	-/-/-/-/-/-/-/-/-/-/-/-/-/-/-/-/-/-/-/-/-/-/-/-/-/-/-/-/-/-/-/-/-/-/-/-/-/-/-/-/-/-/-/-/-/-/-/-/-/-/-/-/-/-/-/-/-/-/-/-/-/-/-/-/-/-/-/-/-/-/-/-/-/-/-/-/-/-/-/-/-/-/-/-/-/-/-/-	osa:4335688/osa:4327055/osa:4339554/osa:4328107/osa:4339516/osa:4335688/osa:4328107/osa:4327055/osa:4346156/osa:9268113/osa:4328107/osa:4337126/osa:4324704/osa:4325332/osa:4324704/osa:4336987/osa:4326672/osa:4337126/osa:4333862/osa:4330961/osa:4325586/osa:4325332/osa:4337126/osa:4342043/osa:4333407/osa:4330961/osa:4330961/osa:4349502/osa:4349502/osa:4324704/osa:4335210/osa:4327647/osa:4333995/osa…	88	12	TraesCS1A02G369600/TraesCS5D02G304100/TraesCS3B02G332700/TraesCS1B02G388700/TraesCS1D02G375700/TraesCS3A02G303600/TraesCS5D02G341800/TraesCS3A02G147200/TraesCS3B02G400000/TraesCS1D02G375500/TraesCS1B02G186100/TraesCS5D02G504100	76	TraesCS3B02G370300/TraesCS3A02G315800/TraesCS1B02G404000/TraesCS6D02G070500/TraesCS3D02G332200/TraesCS6B02G097500/TraesCS3D02G315700/TraesCS7A02G263000/TraesCS1B02G373100/TraesCS6A02G072500/TraesCS2D02G534600/TraesCS3D02G287000/TraesCS3B02G135000/TraesCS3B02G322100/TraesCS3B02G257000/TraesCS2B02G562300/TraesCS4B02G043300/TraesCS6A02G347800/TraesCS3B02G275400/TraesCS3D02G117800/TraesCS2A02G532800/…
osa00230	Purine metabolism - Oryza sativa japonica (Japanese rice) (RefSeq)	80/3711	287/14606	0.183183	0.554129	TraesCS1A02G217200/TraesCS4D02G047300/TraesCS4B02G047300/TraesCS1D02G215900/TraesCS1D02G219000/TraesCS5B02G207900/TraesCS4B02G180400/TraesCS3A02G044400/TraesCS4D02G169500/TraesCS6D02G054300/TraesCS6D02G204800/TraesCS1B02G478800/TraesCS1A02G444300/TraesCS4D02G181900/TraesCS7D02G312500/TraesCS1A02G105300/TraesCS2A02G032500/TraesCS4A02G267000/TraesCS4A02G140200/TraesCS1D02G452300/TraesCS7A02G160900/…	-/-/-/-/-/-/-/-/-/-/-/-/-/-/-/-/-/-/-/-/-/-/-/-/-/-/-/-/-/-/-/-/-/-/-/-/-/-/-/-/-/-/-/-/-/-/-/-/-/-/-/-/-/-/-/-/-/-/-/-/-/-/-/-/-/-/-/-/-/-/-/-/-/-/-/-/-/-/-/-	osa:4349403/osa:4333895/osa:4333895/osa:4349454/osa:4349403/osa:4345756/osa:4332642/osa:4351367/osa:4332791/osa:4345281/osa:4329972/osa:4339815/osa:4339815/osa:4332642/osa:4344534/osa:4337888/osa:4334073/osa:4333895/osa:4332791/osa:4339815/osa:4351367/osa:4344931/osa:4344534/osa:4349403/osa:4334073/osa:4345281/osa:4337888/osa:4349454/osa:4345177/osa:4345281/osa:4332642/osa:4332791/osa:4324899/osa…	80	35	TraesCS1A02G217200/TraesCS1D02G219000/TraesCS4B02G180400/TraesCS3A02G044400/TraesCS6D02G054300/TraesCS4D02G181900/TraesCS7A02G160900/TraesCS1D02G287300/TraesCS1B02G230300/TraesCS6A02G047100/TraesCS6B02G063300/TraesCS4A02G124000/TraesCS1A02G360300/TraesCS4D02G034700/TraesCS2A02G087000/TraesCS5D02G104600/TraesCS1B02G376800/TraesCS1A02G225000/TraesCS5D02G118800/TraesCS5B02G111400/TraesCS3A02G459600/…	45	TraesCS4D02G047300/TraesCS4B02G047300/TraesCS1D02G215900/TraesCS5B02G207900/TraesCS4D02G169500/TraesCS6D02G204800/TraesCS1B02G478800/TraesCS1A02G444300/TraesCS7D02G312500/TraesCS1A02G105300/TraesCS2A02G032500/TraesCS4A02G267000/TraesCS4A02G140200/TraesCS1D02G452300/TraesCS7A02G315500/TraesCS2B02G046500/TraesCS1D02G109900/TraesCS1A02G213000/TraesCS6B02G113200/TraesCS4B02G167000/TraesCS3B02G218500/…
osa00909	Sesquiterpenoid and triterpenoid biosynthesis - Oryza sativa japonica (Japanese rice) (RefSeq)	6/3711	16/14606	0.200453	0.59158	TraesCS4B02G235500/TraesCS4A02G059900/TraesCS4D02G236900/TraesCS7D02G173700/TraesCS5A02G454500/TraesCS7D02G173600	-/-/-/-/-/-	osa:4332153/osa:4332153/osa:4332153/osa:4350288/osa:4334492/osa:4350288	6	2	TraesCS7D02G173700/TraesCS7D02G173600	4	TraesCS4B02G235500/TraesCS4A02G059900/TraesCS4D02G236900/TraesCS5A02G454500
osa00760	Nicotinate and nicotinamide metabolism - Oryza sativa japonica (Japanese rice) (RefSeq)	15/3711	48/14606	0.218746	0.615626	TraesCS6A02G099200/TraesCSU02G067800/TraesCS6D02G083200/TraesCS4A02G221400/TraesCS3B02G090300/TraesCS6B02G127300/TraesCS5A02G355300/TraesCS2D02G301100/TraesCS3B02G280600/TraesCS3A02G251100/TraesCS4D02G095400/TraesCS3A02G076400/TraesCS5A02G371900/TraesCS1A02G056600/TraesCS5B02G185000	-/-/-/-/-/-/-/-/-/-/-/-/-/-/-	osa:4328220/osa:4349979/osa:4328220/osa:4349979/osa:4342490/osa:4328220/osa:4347802/osa:4334711/osa:4327823/osa:4327823/osa:4349979/osa:4342490/osa:4333582/osa:4347891/osa:4346801	15	2	TraesCS5A02G371900/TraesCS5B02G185000	13	TraesCS6A02G099200/TraesCSU02G067800/TraesCS6D02G083200/TraesCS4A02G221400/TraesCS3B02G090300/TraesCS6B02G127300/TraesCS5A02G355300/TraesCS2D02G301100/TraesCS3B02G280600/TraesCS3A02G251100/TraesCS4D02G095400/TraesCS3A02G076400/TraesCS1A02G056600
osa00740	Riboflavin metabolism - Oryza sativa japonica (Japanese rice) (RefSeq)	13/3711	41/14606	0.223315	0.615626	TraesCS4D02G231400/TraesCS1D02G284400/TraesCS1B02G294600/TraesCS7A02G415600/TraesCS4A02G073800/TraesCS2B02G428100/TraesCS4D02G006200/TraesCS4D02G073200/TraesCS1A02G285400/TraesCS2D02G407000/TraesCS4B02G009800/TraesCS5A02G524300/TraesCS5B02G099900	-/-/-/-/-/-/-/-/-/-/-/-/-	osa:4332195/osa:4339017/osa:4339017/osa:4329733/osa:4332195/osa:4336633/osa:4347902/osa:9268251/osa:4339017/osa:4336633/osa:4347902/osa:4331409/osa:4352436	13	4	TraesCS4D02G231400/TraesCS4A02G073800/TraesCS5A02G524300/TraesCS5B02G099900	9	TraesCS1D02G284400/TraesCS1B02G294600/TraesCS7A02G415600/TraesCS2B02G428100/TraesCS4D02G006200/TraesCS4D02G073200/TraesCS1A02G285400/TraesCS2D02G407000/TraesCS4B02G009800
osa00220	Arginine biosynthesis - Oryza sativa japonica (Japanese rice) (RefSeq)	27/3711	92/14606	0.223864	0.615626	TraesCS2B02G409300/TraesCS2A02G389900/TraesCS7A02G353500/TraesCS2D02G388800/TraesCS2A02G261600/TraesCS2B02G280600/TraesCS4A02G119700/TraesCS2D02G262400/TraesCS2D02G500600/TraesCS4B02G185000/TraesCS6D02G017000/TraesCS4B02G080800/TraesCS4D02G186300/TraesCS2B02G528300/TraesCS1D02G086700/TraesCS2A02G500400/TraesCS2D02G412000/TraesCS1A02G085600/TraesCS1D02G245900/TraesCS6A02G272200/TraesCS1A02G246600/…	-/-/-/-/-/-/-/-/-/-/-/-/-/-/-/-/-/-/-/-/-/-/-/-/-/-/-	osa:4330164/osa:4330164/osa:4341252/osa:4330164/osa:4342210/osa:4342210/osa:4332596/osa:4342210/osa:4337272/osa:4332596/osa:4328006/osa:4333458/osa:4332596/osa:4337272/osa:4348524/osa:4337272/osa:4336590/osa:4348524/osa:4351847/osa:9269231/osa:4351847/osa:4328006/osa:4343164/osa:4351847/osa:4341252/osa:4334405/osa:4333177	27	18	TraesCS2B02G409300/TraesCS2A02G389900/TraesCS2D02G388800/TraesCS4A02G119700/TraesCS4B02G185000/TraesCS6D02G017000/TraesCS4B02G080800/TraesCS4D02G186300/TraesCS1D02G086700/TraesCS2D02G412000/TraesCS1A02G085600/TraesCS1D02G245900/TraesCS6A02G272200/TraesCS1A02G246600/TraesCS6A02G013600/TraesCS1B02G090600/TraesCS1B02G257300/TraesCS7D02G240100	9	TraesCS7A02G353500/TraesCS2A02G261600/TraesCS2B02G280600/TraesCS2D02G262400/TraesCS2D02G500600/TraesCS2B02G528300/TraesCS2A02G500400/TraesCS7D02G369300/TraesCS5B02G437100
osa00410	beta-Alanine metabolism - Oryza sativa japonica (Japanese rice) (RefSeq)	32/3711	111/14606	0.232661	0.6256	TraesCS7D02G375700/TraesCS2D02G549200/TraesCS2A02G548100/TraesCS2B02G579000/TraesCS6B02G284600/TraesCS4D02G052500/TraesCS4B02G052300/TraesCS4B02G231400/TraesCS2B02G579100/TraesCS5D02G218400/TraesCS2D02G075000/TraesCS7A02G378800/TraesCS6D02G222000/TraesCS3A02G250700/TraesCS7B02G116800/TraesCS5B02G210100/TraesCS2D02G386700/TraesCS2A02G548200/TraesCS4A02G494700/TraesCS2B02G091300/TraesCS5A02G213600/…	-/-/-/-/-/-/-/-/-/-/-/-/-/-/-/-/-/-/-/-/-/-/-/-/-/-/-/-/-/-/-/-	osa:4346881/osa:4337360/osa:4337360/osa:4337360/osa:4330149/osa:4333932/osa:4333932/osa:4332184/osa:4337359/osa:4347172/osa:4335335/osa:4346881/osa:4330146/osa:4327828/osa:4340725/osa:4347172/osa:4336538/osa:4337359/osa:4339846/osa:4335335/osa:4347172/osa:4335335/osa:4337359/osa:4327558/osa:4339846/osa:4340945/osa:4335977/osa:9268115/osa:4340725/osa:4327828/osa:4330146/osa:4346881	32	20	TraesCS7D02G375700/TraesCS4B02G231400/TraesCS5D02G218400/TraesCS2D02G075000/TraesCS7A02G378800/TraesCS6D02G222000/TraesCS3A02G250700/TraesCS7B02G116800/TraesCS5B02G210100/TraesCS2D02G386700/TraesCS4A02G494700/TraesCS2B02G091300/TraesCS5A02G213600/TraesCS2A02G076300/TraesCS7D02G004400/TraesCS4B02G282700/TraesCS7A02G462900/TraesCS7D02G211900/TraesCS3D02G251100/TraesCS7B02G280700	12	TraesCS2D02G549200/TraesCS2A02G548100/TraesCS2B02G579000/TraesCS6B02G284600/TraesCS4D02G052500/TraesCS4B02G052300/TraesCS2B02G579100/TraesCS2A02G548200/TraesCS2D02G549300/TraesCS3A02G334000/TraesCS2A02G315800/TraesCS6B02G284900
osa00380	Tryptophan metabolism - Oryza sativa japonica (Japanese rice) (RefSeq)	45/3711	161/14606	0.253829	0.667681	TraesCS5A02G428200/TraesCS5D02G436200/TraesCS6B02G284600/TraesCS3A02G093000/TraesCS3D02G093300/TraesCS1D02G067500/TraesCS1B02G084700/TraesCS1A02G066400/TraesCS5D02G218400/TraesCS7A02G327800/TraesCS7D02G060000/TraesCS4A02G463400/TraesCS7B02G228500/TraesCS2D02G248700/TraesCS1A02G099500/TraesCS6D02G222000/TraesCS2D02G035400/TraesCS2B02G270600/TraesCS2D02G573400/TraesCS3B02G108200/TraesCS7B02G116800/…	-/-/-/-/-/-/-/-/-/-/-/-/-/-/-/-/-/-/-/-/-/-/-/-/-/-/-/-/-/-/-/-/-/-/-/-/-/-/-/-/-/-/-/-/-	osa:4334382/osa:4334382/osa:4330149/osa:4337930/osa:4337930/osa:4326980/osa:4326980/osa:4326980/osa:4347172/osa:4344423/osa:4325177/osa:4346795/osa:4344423/osa:4348072/osa:4326849/osa:4330146/osa:4346520/osa:4334382/osa:4334958/osa:4337930/osa:4340725/osa:4334382/osa:4347172/osa:4336538/osa:4328073/osa:4348564/osa:4334382/osa:4331509/osa:4344423/osa:4347172/osa:4334382/osa:4326849/osa:4346795/osa…	45	19	TraesCS5D02G218400/TraesCS2D02G248700/TraesCS1A02G099500/TraesCS6D02G222000/TraesCS2D02G035400/TraesCS2B02G270600/TraesCS2D02G573400/TraesCS7B02G116800/TraesCS5B02G210100/TraesCS2D02G386700/TraesCS6B02G056800/TraesCS2A02G246300/TraesCS5A02G213600/TraesCS1D02G107400/TraesCS1B02G124900/TraesCS2B02G624200/TraesCS6D02G048300/TraesCS7D02G211900/TraesCS5B02G429900	26	TraesCS5A02G428200/TraesCS5D02G436200/TraesCS6B02G284600/TraesCS3A02G093000/TraesCS3D02G093300/TraesCS1D02G067500/TraesCS1B02G084700/TraesCS1A02G066400/TraesCS7A02G327800/TraesCS7D02G060000/TraesCS4A02G463400/TraesCS7B02G228500/TraesCS3B02G108200/TraesCS5D02G435800/TraesCS6D02G014100/TraesCS5A02G498000/TraesCS7D02G324600/TraesCS5B02G429800/TraesCS5B02G280800/TraesCS5B02G216000/TraesCS5B02G430100/…
osa00770	Pantothenate and CoA biosynthesis - Oryza sativa japonica (Japanese rice) (RefSeq)	22/3711	76/14606	0.276726	0.712421	TraesCS6D02G084500/TraesCS7A02G280700/TraesCS6A02G098300/TraesCS7D02G279300/TraesCS7D02G163900/TraesCS6B02G317400/TraesCS7B02G180500/TraesCS5A02G320600/TraesCS4D02G083900/TraesCS6A02G218300/TraesCS6D02G268700/TraesCS7B02G438000/TraesCS7D02G510700/TraesCS1B02G442300/TraesCS4B02G085900/TraesCS6A02G288000/TraesCS3A02G334000/TraesCS5D02G327300/TraesCS4B02G235400/TraesCS1B02G080700/TraesCS7B02G071900/…	-/-/-/-/-/-/-/-/-/-/-/-/-/-/-/-/-/-/-/-/-/-	osa:9271371/osa:4346318/osa:9271371/osa:4346318/osa:4340408/osa:4329450/osa:4346318/osa:4347680/osa:4329938/osa:4329938/osa:4329450/osa:4344795/osa:4344795/osa:4339677/osa:4329938/osa:4329450/osa:4327558/osa:4347680/osa:4332151/osa:4345046/osa:4340439/osa:4340408	22	9	TraesCS7A02G280700/TraesCS7D02G279300/TraesCS7D02G163900/TraesCS7B02G180500/TraesCS6A02G218300/TraesCS1B02G442300/TraesCS1B02G080700/TraesCS7B02G071900/TraesCS7B02G067500	13	TraesCS6D02G084500/TraesCS6A02G098300/TraesCS6B02G317400/TraesCS5A02G320600/TraesCS4D02G083900/TraesCS6D02G268700/TraesCS7B02G438000/TraesCS7D02G510700/TraesCS4B02G085900/TraesCS6A02G288000/TraesCS3A02G334000/TraesCS5D02G327300/TraesCS4B02G235400
osa00603	Glycosphingolipid biosynthesis - globo and isoglobo series - Oryza sativa japonica (Japanese rice) (RefSeq)	8/3711	25/14606	0.289711	0.730312	TraesCS4B02G243000/TraesCS2D02G105500/TraesCS5B02G170600/TraesCS4D02G242600/TraesCS2A02G105900/TraesCS2A02G185800/TraesCS1B02G270100/TraesCS1B02G181800	-/-/-/-/-/-/-/-	osa:4332084/osa:4344290/osa:4348988/osa:4332084/osa:4344290/osa:4343697/osa:4338802/osa:4348988	8	5	TraesCS2D02G105500/TraesCS4D02G242600/TraesCS2A02G105900/TraesCS2A02G185800/TraesCS1B02G181800	3	TraesCS4B02G243000/TraesCS5B02G170600/TraesCS1B02G270100
osa00590	Arachidonic acid metabolism - Oryza sativa japonica (Japanese rice) (RefSeq)	9/3711	29/14606	0.305277	0.753848	TraesCS6B02G278100/TraesCS6D02G228800/TraesCS6A02G246400/TraesCS4B02G043300/TraesCS3B02G332700/TraesCS3A02G303600/TraesCS7A02G150500/TraesCS4B02G152800/TraesCS4D02G162000	-/-/-/-/-/-/-/-/-	osa:4330235/osa:4330235/osa:4330235/osa:4333862/osa:4327023/osa:4327023/osa:4336627/osa:4332876/osa:4332876	9	4	TraesCS3B02G332700/TraesCS3A02G303600/TraesCS4B02G152800/TraesCS4D02G162000	5	TraesCS6B02G278100/TraesCS6D02G228800/TraesCS6A02G246400/TraesCS4B02G043300/TraesCS7A02G150500
osa00900	Terpenoid backbone biosynthesis - Oryza sativa japonica (Japanese rice) (RefSeq)	39/3711	142/14606	0.315252	0.76291	TraesCS1D02G428800/TraesCS1B02G452100/TraesCS1A02G420900/TraesCS1A02G255800/TraesCS1B02G266500/TraesCS1D02G255100/TraesCS3D02G258500/TraesCS4D02G347100/TraesCS3A02G370100/TraesCS3A02G001700/TraesCS3D02G363000/TraesCS2D02G035400/TraesCS2D02G220000/TraesCS3B02G286300/TraesCS6B02G272800/TraesCS3D02G255200/TraesCS1B02G269500/TraesCS6D02G090500/TraesCS3A02G231000/TraesCS6A02G252700/TraesCS6D02G234200/…	-/-/-/-/-/-/-/-/-/-/-/-/-/-/-/-/-/-/-/-/-/-/-/-/-/-/-/-/-/-/-/-/-/-/-/-/-/-/-	osa:4351957/osa:4351957/osa:4351957/osa:4338768/osa:4338768/osa:4338768/osa:4324245/osa:4331418/osa:4324755/osa:4326153/osa:4324755/osa:4346520/osa:4343523/osa:4324245/osa:4330260/osa:4324245/osa:4338791/osa:9272383/osa:4339700/osa:4330260/osa:4330260/osa:4324245/osa:4327968/osa:4343523/osa:4326153/osa:4337261/osa:4334003/osa:4329911/osa:4347443/osa:4342614/osa:4341844/osa:4327968/osa:4348331/osa…	39	17	TraesCS3D02G258500/TraesCS2D02G035400/TraesCS2D02G220000/TraesCS6B02G272800/TraesCS1B02G269500/TraesCS6A02G252700/TraesCS6D02G234200/TraesCS3A02G331000/TraesCS2A02G214200/TraesCS4D02G061800/TraesCS6A02G215500/TraesCS3B02G361100/TraesCS2D02G599600/TraesCS2B02G239200/TraesCS3D02G300400/TraesCSU02G255100/TraesCS4B02G062800	22	TraesCS1D02G428800/TraesCS1B02G452100/TraesCS1A02G420900/TraesCS1A02G255800/TraesCS1B02G266500/TraesCS1D02G255100/TraesCS4D02G347100/TraesCS3A02G370100/TraesCS3A02G001700/TraesCS3D02G363000/TraesCS3B02G286300/TraesCS3D02G255200/TraesCS6D02G090500/TraesCS3A02G231000/TraesCS3A02G254300/TraesCS3B02G000700/TraesCS2D02G502400/TraesCS5B02G269600/TraesCS1D02G392500/TraesCS7D02G449700/TraesCS6A02G307700/…
osa00520	Amino sugar and nucleotide sugar metabolism - Oryza sativa japonica (Japanese rice) (RefSeq)	96/3711	364/14606	0.353454	0.838587	TraesCS4B02G210300/TraesCS3B02G525400/TraesCS4D02G047300/TraesCS4B02G047300/TraesCS4D02G211100/TraesCS5A02G353700/TraesCS5D02G264700/TraesCS5A02G256400/TraesCS2D02G421200/TraesCS7A02G078000/TraesCS2B02G442900/TraesCS5B02G280700/TraesCS2B02G369000/TraesCS5B02G255700/TraesCS5B02G356300/TraesCS2D02G111400/TraesCS5D02G188200/TraesCS4A02G267000/TraesCS2D02G428100/TraesCS6B02G385900/TraesCS2A02G103200/…	-/-/-/-/-/-/-/-/-/-/-/-/-/-/-/-/-/-/-/-/-/-/-/-/-/-/-/-/-/-/-/-/-/-/-/-/-/-/-/-/-/-/-/-/-/-/-/-/-/-/-/-/-/-/-/-/-/-/-/-/-/-/-/-/-/-/-/-/-/-/-/-/-/-/-/-/-/-/-/-/-/-/-/-/-/-/-/-/-/-/-/-/-/-/-/-	osa:4332373/osa:4326516/osa:4333895/osa:4333895/osa:4332373/osa:4347800/osa:4347389/osa:4347389/osa:4336977/osa:4340050/osa:4336977/osa:4346094/osa:4336265/osa:4347389/osa:4347800/osa:4344260/osa:4346723/osa:4333895/osa:4336928/osa:4330975/osa:4344307/osa:4332084/osa:4333393/osa:4338660/osa:4332425/osa:4349683/osa:4348636/osa:4336928/osa:4332373/osa:4346723/osa:4340677/osa:4340677/osa:4333107/osa…	96	32	TraesCS7A02G078000/TraesCS2B02G369000/TraesCS4D02G151900/TraesCS1D02G241800/TraesCS4A02G188300/TraesCS4A02G147600/TraesCS4D02G158500/TraesCS2D02G593400/TraesCS4A02G376500/TraesCS4B02G050400/TraesCS4B02G160500/TraesCS1B02G253500/TraesCS6D02G069600/TraesCS3B02G395400/TraesCS5D02G182600/TraesCS4A02G166900/TraesCSU02G020500/TraesCS1D02G376900/TraesCS4B02G144900/TraesCS4D02G125100/TraesCS3D02G528600/T…	64	TraesCS4B02G210300/TraesCS3B02G525400/TraesCS4D02G047300/TraesCS4B02G047300/TraesCS4D02G211100/TraesCS5A02G353700/TraesCS5D02G264700/TraesCS5A02G256400/TraesCS2D02G421200/TraesCS2B02G442900/TraesCS5B02G280700/TraesCS5B02G255700/TraesCS5B02G356300/TraesCS2D02G111400/TraesCS5D02G188200/TraesCS4A02G267000/TraesCS2D02G428100/TraesCS6B02G385900/TraesCS2A02G103200/TraesCS4B02G243000/TraesCS4A02G099200/…
osa00061	Fatty acid biosynthesis - Oryza sativa japonica (Japanese rice) (RefSeq)	33/3711	122/14606	0.371121	0.86357	TraesCS7A02G089000/TraesCS4A02G387700/TraesCS7D02G084400/TraesCS3B02G532000/TraesCS2A02G168500/TraesCS1A02G075000/TraesCS1B02G401400/TraesCS2A02G383100/TraesCS3D02G479900/TraesCS7D02G351000/TraesCS2B02G332300/TraesCS2B02G194700/TraesCS5B02G415100/TraesCS4A02G336500/TraesCS3A02G426800/TraesCS5D02G174000/TraesCS5A02G169600/TraesCS5B02G118000/TraesCS5B02G166400/TraesCS2A02G313500/TraesCS4A02G114200/…	-/-/-/-/-/-/-/-/-/-/-/-/-/-/-/-/-/-/-/-/-/-/-/-/-/-/-/-/-/-/-/-/-	osa:4340093/osa:4340093/osa:4340093/osa:4348450/osa:4343906/osa:4337714/osa:4343598/osa:4338898/osa:4348450/osa:4340093/osa:4335962/osa:4343906/osa:4350728/osa:4334764/osa:4327738/osa:4338395/osa:4338395/osa:4351610/osa:4338395/osa:4335962/osa:4332547/osa:4332547/osa:4341431/osa:4348450/osa:4335627/osa:4327738/osa:4327738/osa:4337714/osa:4334764/osa:4335627/osa:4335627/osa:4343598/osa:9272332	33	13	TraesCS2A02G168500/TraesCS2A02G383100/TraesCS2B02G332300/TraesCS2B02G194700/TraesCS5B02G415100/TraesCS4A02G336500/TraesCS2A02G313500/TraesCS4A02G114200/TraesCS4B02G189900/TraesCS5B02G536300/TraesCS2D02G279500/TraesCS2B02G298000/TraesCS5D02G162300	20	TraesCS7A02G089000/TraesCS4A02G387700/TraesCS7D02G084400/TraesCS3B02G532000/TraesCS1A02G075000/TraesCS1B02G401400/TraesCS3D02G479900/TraesCS7D02G351000/TraesCS3A02G426800/TraesCS5D02G174000/TraesCS5A02G169600/TraesCS5B02G118000/TraesCS5B02G166400/TraesCS7B02G255800/TraesCS3A02G484800/TraesCS5A02G123600/TraesCS3B02G463000/TraesCS3D02G421700/TraesCS1B02G093600/TraesCS5A02G496000
osa00020	Citrate cycle (TCA cycle) - Oryza sativa japonica (Japanese rice) (RefSeq)	41/3711	154/14606	0.39386	0.891726	TraesCS1D02G067500/TraesCS1B02G084700/TraesCS3D02G188200/TraesCS7D02G199900/TraesCS1A02G066400/TraesCS4D02G220500/TraesCS5D02G490000/TraesCS2B02G012500/TraesCS1A02G099500/TraesCS4A02G083900/TraesCS7A02G386600/TraesCS6B02G194700/TraesCS6D02G291100/TraesCS5B02G489600/TraesCS7B02G289400/TraesCS2B02G094300/TraesCS2D02G337100/TraesCS5D02G420100/TraesCS3A02G184000/TraesCS3B02G265000/TraesCS3D02G236200/…	-/-/-/-/-/-/-/-/-/-/-/-/-/-/-/-/-/-/-/-/-/-/-/-/-/-/-/-/-/-/-/-/-/-/-/-/-/-/-/-/-	osa:4326980/osa:4326980/osa:4331547/osa:4340640/osa:4326980/osa:4332293/osa:4345640/osa:4334968/osa:4326849/osa:4332293/osa:4345657/osa:4328598/osa:4330673/osa:4345640/osa:4327423/osa:4344403/osa:4336169/osa:4342350/osa:4331547/osa:4326249/osa:4326249/osa:4330673/osa:4325777/osa:4336169/osa:4326849/osa:4325777/osa:4330673/osa:4346159/osa:4327423/osa:4345640/osa:4325777/osa:4326849/osa:4332293/osa…	41	22	TraesCS7D02G199900/TraesCS4D02G220500/TraesCS5D02G490000/TraesCS2B02G012500/TraesCS1A02G099500/TraesCS4A02G083900/TraesCS7A02G386600/TraesCS5B02G489600/TraesCS7B02G289400/TraesCS3B02G265000/TraesCS3D02G236200/TraesCS1D02G107400/TraesCS3B02G221800/TraesCS7D02G383100/TraesCS5A02G476700/TraesCS1B02G124900/TraesCS4B02G220200/TraesCS5D02G126000/TraesCS2D02G283300/TraesCS5A02G119600/TraesCS2D02G361100/…	19	TraesCS1D02G067500/TraesCS1B02G084700/TraesCS3D02G188200/TraesCS1A02G066400/TraesCS6B02G194700/TraesCS6D02G291100/TraesCS2B02G094300/TraesCS2D02G337100/TraesCS5D02G420100/TraesCS3A02G184000/TraesCS6A02G311800/TraesCS7B02G309200/TraesCS2B02G356300/TraesCS6B02G342000/TraesCS7D02G263900/TraesCS7A02G409800/TraesCS2B02G053600/TraesCS7D02G311200/TraesCS3B02G213800
osa00062	Fatty acid elongation - Oryza sativa japonica (Japanese rice) (RefSeq)	22/3711	81/14606	0.3994	0.891726	TraesCS6B02G207000/TraesCS4D02G226100/TraesCS4A02G068400/TraesCS4B02G225500/TraesCS5A02G527100/TraesCS7D02G035700/TraesCS6D02G166600/TraesCS4D02G148300/TraesCS6A02G177700/TraesCS6B02G098300/TraesCS4A02G164400/TraesCS6D02G368700/TraesCS6D02G071600/TraesCS3D02G074700/TraesCS1B02G231400/TraesCS6A02G073300/TraesCS1D02G219700/TraesCS1D02G042100/TraesCS6A02G383700/TraesCS4A02G007400/TraesCS5D02G162300/…	-/-/-/-/-/-/-/-/-/-/-/-/-/-/-/-/-/-/-/-/-/-	osa:4341445/osa:4332236/osa:4332236/osa:4332236/osa:4331284/osa:4340694/osa:4341445/osa:4350817/osa:4341445/osa:4350817/osa:4350817/osa:4331113/osa:4350817/osa:4324516/osa:4349396/osa:4350817/osa:4349396/osa:4332981/osa:4331113/osa:4331836/osa:9272332/osa:4324516	22	3	TraesCS1B02G231400/TraesCS1D02G219700/TraesCS5D02G162300	19	TraesCS6B02G207000/TraesCS4D02G226100/TraesCS4A02G068400/TraesCS4B02G225500/TraesCS5A02G527100/TraesCS7D02G035700/TraesCS6D02G166600/TraesCS4D02G148300/TraesCS6A02G177700/TraesCS6B02G098300/TraesCS4A02G164400/TraesCS6D02G368700/TraesCS6D02G071600/TraesCS3D02G074700/TraesCS6A02G073300/TraesCS1D02G042100/TraesCS6A02G383700/TraesCS4A02G007400/TraesCSU02G049100
osa00670	One carbon pool by folate - Oryza sativa japonica (Japanese rice) (RefSeq)	13/3711	47/14606	0.415392	0.891726	TraesCS1D02G287300/TraesCS2D02G467900/TraesCS2B02G490900/TraesCS5A02G468400/TraesCS2A02G467900/TraesCS5B02G481000/TraesCS3A02G459600/TraesCS5A02G540400/TraesCS3B02G417800/TraesCS1B02G297700/TraesCS1A02G218700/TraesCS5D02G129300/TraesCS3D02G378700	-/-/-/-/-/-/-/-/-/-/-/-/-	osa:4344931/osa:4337051/osa:4337051/osa:4334554/osa:4337051/osa:4334554/osa:4344931/osa:4331294/osa:4324773/osa:4344931/osa:4352058/osa:4351605/osa:4324773	13	6	TraesCS1D02G287300/TraesCS5A02G468400/TraesCS5B02G481000/TraesCS3A02G459600/TraesCS1B02G297700/TraesCS1A02G218700	7	TraesCS2D02G467900/TraesCS2B02G490900/TraesCS2A02G467900/TraesCS5A02G540400/TraesCS3B02G417800/TraesCS5D02G129300/TraesCS3D02G378700
osa01210	2-Oxocarboxylic acid metabolism - Oryza sativa japonica (Japanese rice) (RefSeq)	38/3711	144/14606	0.424412	0.891726	TraesCS5B02G133500/TraesCS7A02G353500/TraesCS5A02G131300/TraesCS3D02G188200/TraesCS7A02G280700/TraesCS2A02G261600/TraesCS3B02G475900/TraesCS2B02G280600/TraesCS2D02G262400/TraesCS7D02G279300/TraesCS4B02G080800/TraesCS3A02G442100/TraesCS6B02G194700/TraesCS5D02G139800/TraesCS6B02G317400/TraesCS3D02G434800/TraesCS1D02G086700/TraesCS7B02G180500/TraesCS2D02G337100/TraesCS4D02G083900/TraesCS3A02G184000/…	-/-/-/-/-/-/-/-/-/-/-/-/-/-/-/-/-/-/-/-/-/-/-/-/-/-/-/-/-/-/-/-/-/-/-/-/-/-	osa:4351460/osa:4341252/osa:4351460/osa:4331547/osa:4346318/osa:4342210/osa:4326958/osa:4342210/osa:4342210/osa:4346318/osa:4333458/osa:4326958/osa:4328598/osa:4351460/osa:4329450/osa:4326958/osa:4348524/osa:4346318/osa:4336169/osa:4329938/osa:4331547/osa:4336590/osa:4329938/osa:4329450/osa:4348524/osa:4333613/osa:4336169/osa:4339677/osa:4329938/osa:4329450/osa:4328147/osa:4332151/osa:4343164/osa…	38	20	TraesCS5B02G133500/TraesCS5A02G131300/TraesCS7A02G280700/TraesCS3B02G475900/TraesCS7D02G279300/TraesCS4B02G080800/TraesCS3A02G442100/TraesCS5D02G139800/TraesCS3D02G434800/TraesCS1D02G086700/TraesCS7B02G180500/TraesCS2D02G412000/TraesCS6A02G218300/TraesCS1A02G085600/TraesCS2D02G589000/TraesCS1B02G442300/TraesCS1B02G090600/TraesCS2D02G361100/TraesCS4A02G337800/TraesCS7D02G240100	18	TraesCS7A02G353500/TraesCS3D02G188200/TraesCS2A02G261600/TraesCS2B02G280600/TraesCS2D02G262400/TraesCS6B02G194700/TraesCS6B02G317400/TraesCS2D02G337100/TraesCS4D02G083900/TraesCS3A02G184000/TraesCS6D02G268700/TraesCS2B02G356300/TraesCS4B02G085900/TraesCS6A02G288000/TraesCS6A02G080600/TraesCS4B02G235400/TraesCS7D02G369300/TraesCS3B02G213800
osa00790	Folate biosynthesis - Oryza sativa japonica (Japanese rice) (RefSeq)	16/3711	59/14606	0.429967	0.891726	TraesCS1D02G284400/TraesCS1D02G045200/TraesCS1B02G294600/TraesCS7B02G174600/TraesCS1D02G165100/TraesCS7A02G415600/TraesCS5B02G066700/TraesCS1A02G285400/TraesCS5B02G191900/TraesCS1D02G340500/TraesCS5D02G199800/TraesCS5A02G191300/TraesCS1B02G190700/TraesCS4B02G392600/TraesCS1A02G044600/TraesCS5A02G059400	-/-/-/-/-/-/-/-/-/-/-/-/-/-/-/-	osa:4339017/osa:4346285/osa:4339017/osa:4346285/osa:4349049/osa:4329733/osa:4352298/osa:4339017/osa:4328260/osa:4339329/osa:4328260/osa:4328260/osa:4349049/osa:4331360/osa:4346285/osa:4352298	16	7	TraesCS1D02G045200/TraesCS7B02G174600/TraesCS5B02G191900/TraesCS1D02G340500/TraesCS5D02G199800/TraesCS5A02G191300/TraesCS1A02G044600	9	TraesCS1D02G284400/TraesCS1B02G294600/TraesCS1D02G165100/TraesCS7A02G415600/TraesCS5B02G066700/TraesCS1A02G285400/TraesCS1B02G190700/TraesCS4B02G392600/TraesCS5A02G059400
osa00531	Glycosaminoglycan degradation - Oryza sativa japonica (Japanese rice) (RefSeq)	10/3711	36/14606	0.434004	0.891726	TraesCS6D02G350300/TraesCS3D02G441600/TraesCS4B02G243000/TraesCS2B02G537300/TraesCS3A02G448900/TraesCS4D02G242600/TraesCS5D02G410400/TraesCS2A02G185800/TraesCS2A02G508800/TraesCS1B02G270100	-/-/-/-/-/-/-/-/-/-	osa:4331042/osa:4326815/osa:4332084/osa:9270735/osa:4326815/osa:4332084/osa:9270735/osa:4343697/osa:9270735/osa:4338802	10	5	TraesCS2B02G537300/TraesCS4D02G242600/TraesCS5D02G410400/TraesCS2A02G185800/TraesCS2A02G508800	5	TraesCS6D02G350300/TraesCS3D02G441600/TraesCS4B02G243000/TraesCS3A02G448900/TraesCS1B02G270100
osa00052	Galactose metabolism - Oryza sativa japonica (Japanese rice) (RefSeq)	43/3711	164/14606	0.434809	0.891726	TraesCS3B02G525400/TraesCS4D02G047300/TraesCS4B02G047300/TraesCS7D02G236700/TraesCS5A02G353700/TraesCS2A02G295400/TraesCS2D02G321900/TraesCS5B02G356300/TraesCS7D02G133500/TraesCS5D02G188200/TraesCS4A02G267000/TraesCS2B02G109700/TraesCS2D02G489200/TraesCS2B02G311900/TraesCS7A02G134100/TraesCS2B02G109800/TraesCS5A02G183100/TraesCS2D02G105500/TraesCS2D02G188800/TraesCS2A02G180200/TraesCS7D02G451800/…	-/-/-/-/-/-/-/-/-/-/-/-/-/-/-/-/-/-/-/-/-/-/-/-/-/-/-/-/-/-/-/-/-/-/-/-/-/-/-/-/-/-/-	osa:4326516/osa:4333895/osa:4333895/osa:4345925/osa:4347800/osa:4335790/osa:4336037/osa:4347800/osa:4342703/osa:4346723/osa:4333895/osa:4344351/osa:4346527/osa:4335790/osa:4342703/osa:4344351/osa:4346723/osa:4344290/osa:4348138/osa:4348138/osa:4341824/osa:4341967/osa:4344351/osa:4335790/osa:4342703/osa:4339369/osa:4347800/osa:4342703/osa:4345925/osa:4336113/osa:4348988/osa:4346527/osa:4341824/osa…	43	12	TraesCS7D02G236700/TraesCS2B02G109700/TraesCS2B02G109800/TraesCS2D02G105500/TraesCS2D02G188800/TraesCS2A02G180200/TraesCS2D02G093100/TraesCS3D02G116400/TraesCS2A02G105900/TraesCS7A02G236500/TraesCS1B02G181800/TraesCS1A02G231900	31	TraesCS3B02G525400/TraesCS4D02G047300/TraesCS4B02G047300/TraesCS5A02G353700/TraesCS2A02G295400/TraesCS2D02G321900/TraesCS5B02G356300/TraesCS7D02G133500/TraesCS5D02G188200/TraesCS4A02G267000/TraesCS2D02G489200/TraesCS2B02G311900/TraesCS7A02G134100/TraesCS5A02G183100/TraesCS7D02G451800/TraesCS7A02G419300/TraesCS2D02G293200/TraesCS3D02G278000/TraesCS5D02G361000/TraesCS7B02G035200/TraesCS7B02G134600/…
osa00903	Limonene and pinene degradation - Oryza sativa japonica (Japanese rice) (RefSeq)	6/3711	21/14606	0.450726	0.908964	TraesCS6B02G284600/TraesCS6D02G222000/TraesCS7B02G116800/TraesCS2D02G386700/TraesCS7D02G211900/TraesCS6B02G284900	-/-/-/-/-/-	osa:4330149/osa:4330146/osa:4340725/osa:4336538/osa:4340725/osa:4330146	6	4	TraesCS6D02G222000/TraesCS7B02G116800/TraesCS2D02G386700/TraesCS7D02G211900	2	TraesCS6B02G284600/TraesCS6B02G284900
osa00480	Glutathione metabolism - Oryza sativa japonica (Japanese rice) (RefSeq)	89/3711	348/14606	0.492019	0.975972	TraesCS7B02G232700/TraesCS7D02G328500/TraesCS7A02G350100/TraesCS7D02G266000/TraesCS6B02G278100/TraesCS5A02G424100/TraesCS2A02G437700/TraesCS1D02G081200/TraesCS6D02G228800/TraesCS1B02G097200/TraesCS6A02G246400/TraesCS7D02G265900/TraesCS5D02G432700/TraesCS1A02G078800/TraesCS5B02G426400/TraesCS3A02G452900/TraesCS2B02G457600/TraesCS7D02G030800/TraesCS1B02G373600/TraesCS2A02G067800/TraesCS4D02G042000/…	-/-/-/-/-/-/-/-/-/-/-/-/-/-/-/-/-/-/-/-/-/-/-/-/-/-/-/-/-/-/-/-/-/-/-/-/-/-/-/-/-/-/-/-/-/-/-/-/-/-/-/-/-/-/-/-/-/-/-/-/-/-/-/-/-/-/-/-/-/-/-/-/-/-/-/-/-/-/-/-/-/-/-/-/-/-/-/-/-	osa:4341195/osa:4341195/osa:4341195/osa:4342996/osa:4330235/osa:4343183/osa:4336886/osa:4325710/osa:4330235/osa:4325710/osa:4330235/osa:4342996/osa:4334347/osa:4325710/osa:4343183/osa:4326828/osa:4336886/osa:4349204/osa:4350528/osa:4342988/osa:4333870/osa:4347319/osa:4326828/osa:4325715/osa:4325707/osa:4325764/osa:4349207/osa:4332455/osa:4332455/osa:4332474/osa:4344397/osa:4351663/osa:4332456/osa…	89	29	TraesCS7B02G232700/TraesCS7D02G328500/TraesCS7A02G350100/TraesCS7D02G266000/TraesCS7D02G265900/TraesCS3A02G452900/TraesCS4D02G042000/TraesCS5B02G142500/TraesCS3D02G445400/TraesCS5D02G440700/TraesCS3B02G152200/TraesCS7D02G078700/TraesCS4A02G106300/TraesCS5B02G120200/TraesCS5D02G254000/TraesCS4A02G269600/TraesCS5A02G143500/TraesCS3D02G491400/TraesCS3A02G376700/TraesCS3B02G234100/TraesCS3A02G076500/…	60	TraesCS6B02G278100/TraesCS5A02G424100/TraesCS2A02G437700/TraesCS1D02G081200/TraesCS6D02G228800/TraesCS1B02G097200/TraesCS6A02G246400/TraesCS5D02G432700/TraesCS1A02G078800/TraesCS5B02G426400/TraesCS2B02G457600/TraesCS7D02G030800/TraesCS1B02G373600/TraesCS2A02G067800/TraesCS1D02G191100/TraesCS4B02G200100/TraesCS4B02G200000/TraesCS2D02G080000/TraesCS4B02G199700/TraesCS1B02G194300/TraesCS6B02G174700/…
osa00100	Steroid biosynthesis - Oryza sativa japonica (Japanese rice) (RefSeq)	23/3711	90/14606	0.52762	1	TraesCS6D02G098600/TraesCS4B02G235500/TraesCS4A02G059900/TraesCS4A02G218400/TraesCS4D02G236900/TraesCS4D02G329300/TraesCS6B02G139000/TraesCS5A02G454500/TraesCS5A02G503700/TraesCS4B02G332600/TraesCS4B02G122800/TraesCS4B02G097200/TraesCS6D02G098800/TraesCS4A02G192500/TraesCS3B02G332700/TraesCS4D02G120900/TraesCS4D02G093600/TraesCS3A02G132000/TraesCS3A02G303600/TraesCS3A02G025900/TraesCS3D02G079800/…	-/-/-/-/-/-/-/-/-/-/-/-/-/-/-/-/-/-/-/-/-/-/-	osa:4328256/osa:4332153/osa:4332153/osa:4331338/osa:4332153/osa:4331540/osa:4328256/osa:4334492/osa:4331540/osa:4331540/osa:4350614/osa:4331338/osa:4328256/osa:4350614/osa:4327023/osa:4350614/osa:4331338/osa:4325562/osa:4327023/osa:4338097/osa:4326449/osa:4338097/osa:4329318	23	12	TraesCS6D02G098600/TraesCS4A02G218400/TraesCS6B02G139000/TraesCS4B02G122800/TraesCS4B02G097200/TraesCS6D02G098800/TraesCS4A02G192500/TraesCS3B02G332700/TraesCS4D02G120900/TraesCS4D02G093600/TraesCS3A02G303600/TraesCS3D02G079800	11	TraesCS4B02G235500/TraesCS4A02G059900/TraesCS4D02G236900/TraesCS4D02G329300/TraesCS5A02G454500/TraesCS5A02G503700/TraesCS4B02G332600/TraesCS3A02G132000/TraesCS3A02G025900/TraesCS3B02G019100/TraesCS3B02G536500
osa00430	Taurine and hypotaurine metabolism - Oryza sativa japonica (Japanese rice) (RefSeq)	9/3711	35/14606	0.547979	1	TraesCS4D02G052500/TraesCS4B02G052300/TraesCS4B02G231400/TraesCS1B02G472200/TraesCS5B02G023000/TraesCS2B02G340500/TraesCS3A02G076500/TraesCS2B02G570400/TraesCS2A02G315800	-/-/-/-/-/-/-/-/-	osa:4333932/osa:4333932/osa:4332184/osa:4339793/osa:4352829/osa:4324526/osa:4324526/osa:4344600/osa:4335977	9	4	TraesCS4B02G231400/TraesCS5B02G023000/TraesCS3A02G076500/TraesCS2B02G570400	5	TraesCS4D02G052500/TraesCS4B02G052300/TraesCS1B02G472200/TraesCS2B02G340500/TraesCS2A02G315800
osa00565	Ether lipid metabolism - Oryza sativa japonica (Japanese rice) (RefSeq)	19/3711	75/14606	0.55022	1	TraesCS6D02G070500/TraesCS6B02G097500/TraesCS6A02G072500/TraesCS4B02G043300/TraesCS7B02G306100/TraesCS3D02G130900/TraesCS1D02G370600/TraesCS3B02G332700/TraesCS1B02G393300/TraesCS3A02G303600/TraesCS5D02G341800/TraesCS4B02G015300/TraesCS1D02G379900/TraesCS7A02G406100/TraesCS6A02G256300/TraesCS4A02G298300/TraesCS5D02G504100/TraesCS1A02G373100/TraesCS5D02G208300	-/-/-/-/-/-/-/-/-/-/-/-/-/-/-/-/-/-/-	osa:4328107/osa:4328107/osa:4328107/osa:4333862/osa:4342043/osa:4327647/osa:4349161/osa:4327023/osa:4327647/osa:4327023/osa:4347745/osa:4334815/osa:4327647/osa:4342043/osa:4330302/osa:4334815/osa:4334641/osa:4337942/osa:4342872	19	4	TraesCS3B02G332700/TraesCS3A02G303600/TraesCS5D02G341800/TraesCS5D02G504100	15	TraesCS6D02G070500/TraesCS6B02G097500/TraesCS6A02G072500/TraesCS4B02G043300/TraesCS7B02G306100/TraesCS3D02G130900/TraesCS1D02G370600/TraesCS1B02G393300/TraesCS4B02G015300/TraesCS1D02G379900/TraesCS7A02G406100/TraesCS6A02G256300/TraesCS4A02G298300/TraesCS1A02G373100/TraesCS5D02G208300
osa00904	Diterpenoid biosynthesis - Oryza sativa japonica (Japanese rice) (RefSeq)	20/3711	80/14606	0.576242	1	TraesCS2A02G425600/TraesCS2B02G445900/TraesCS1D02G336900/TraesCS3D02G149600/TraesCS2D02G423500/TraesCS7A02G362300/TraesCS2A02G076500/TraesCS3B02G166100/TraesCS5A02G064200/TraesCS5D02G075000/TraesCS3D02G124500/TraesCS7D02G026000/TraesCS1B02G347600/TraesCS3B02G328700/TraesCS1A02G334400/TraesCS7A02G552700/TraesCS5B02G068500/TraesCS3B02G141800/TraesCS3A02G122600/TraesCS7D02G360700	-/-/-/-/-/-/-/-/-/-/GA3ox2-2/-/-/-/-/-/-/-/-/-	osa:4336959/osa:4336959/osa:4325145/osa:4325537/osa:4336959/osa:4341347/osa:4335096/osa:4325537/osa:4333585/osa:4333585/osa:4337968/osa:4339885/osa:4325145/osa:4325145/osa:4325145/osa:4329013/osa:4333585/osa:4337968/osa:4337968/osa:4341347	20	2	TraesCS7A02G362300/TraesCS7D02G360700	18	TraesCS2A02G425600/TraesCS2B02G445900/TraesCS1D02G336900/TraesCS3D02G149600/TraesCS2D02G423500/TraesCS2A02G076500/TraesCS3B02G166100/TraesCS5A02G064200/TraesCS5D02G075000/TraesCS3D02G124500/TraesCS7D02G026000/TraesCS1B02G347600/TraesCS3B02G328700/TraesCS1A02G334400/TraesCS7A02G552700/TraesCS5B02G068500/TraesCS3B02G141800/TraesCS3A02G122600
osa00400	Phenylalanine, tyrosine and tryptophan biosynthesis - Oryza sativa japonica (Japanese rice) (RefSeq)	35/3711	141/14606	0.595837	1	TraesCS7B02G089400/TraesCS7A02G353500/TraesCS4B02G124800/TraesCS5B02G372500/TraesCS4B02G214500/TraesCS4A02G145400/TraesCS2B02G308400/TraesCS5D02G379700/TraesCS7A02G184600/TraesCS4B02G197700/TraesCS4D02G198400/TraesCS5B02G444300/TraesCS1D02G437700/TraesCS7D02G186100/TraesCS2A02G523400/TraesCS7D02G388400/TraesCS1A02G428400/TraesCS7B02G208700/TraesCS4D02G153400/TraesCS1A02G291200/TraesCS7D02G305300/…	-/-/-/-/-/-/-/-/-/-/-/-/-/-/-/-/-/-/-/-/-/-/-/-/-/-/-/-/-/-/-/-/-/-/-	osa:4340547/osa:4341252/osa:4329101/osa:4335756/osa:4332341/osa:4329101/osa:4335756/osa:4335756/osa:4340547/osa:4332477/osa:4332477/osa:4334425/osa:4342571/osa:4340547/osa:4337165/osa:4344612/osa:4342571/osa:4344612/osa:4329101/osa:4329101/osa:4344612/osa:4335756/osa:4332477/osa:4332477/osa:4335756/osa:4329098/osa:4332341/osa:4340026/osa:4335756/osa:4341252/osa:4329101/osa:4332477/osa:4332341/osa…	35	18	TraesCS5B02G372500/TraesCS4B02G214500/TraesCS2B02G308400/TraesCS5D02G379700/TraesCS4B02G197700/TraesCS5B02G444300/TraesCS1D02G437700/TraesCS7D02G388400/TraesCS1A02G428400/TraesCS4D02G198200/TraesCS2D02G289900/TraesCS4A02G089800/TraesCS7D02G066600/TraesCS2D02G290000/TraesCS4A02G106600/TraesCS4D02G215100/TraesCS2B02G308500/TraesCS7B02G241200	17	TraesCS7B02G089400/TraesCS7A02G353500/TraesCS4B02G124800/TraesCS4A02G145400/TraesCS7A02G184600/TraesCS4D02G198400/TraesCS7D02G186100/TraesCS2A02G523400/TraesCS7B02G208700/TraesCS4D02G153400/TraesCS1A02G291200/TraesCS7D02G305300/TraesCS5A02G370200/TraesCS4A02G106500/TraesCS6D02G319300/TraesCS7D02G369300/TraesCS6D02G155500
osa00604	Glycosphingolipid biosynthesis - ganglio series - Oryza sativa japonica (Japanese rice) (RefSeq)	4/3711	16/14606	0.609668	1	TraesCS4B02G243000/TraesCS4D02G242600/TraesCS2A02G185800/TraesCS1B02G270100	-/-/-/-	osa:4332084/osa:4332084/osa:4343697/osa:4338802	4	2	TraesCS4D02G242600/TraesCS2A02G185800	2	TraesCS4B02G243000/TraesCS1B02G270100
osa00072	Synthesis and degradation of ketone bodies - Oryza sativa japonica (Japanese rice) (RefSeq)	5/3711	21/14606	0.648772	1	TraesCS4D02G347100/TraesCS5A02G137700/TraesCS5D02G154300/TraesCS2D02G035400/TraesCS5B02G136400	-/-/-/-/-	osa:4331418/osa:4351434/osa:4351434/osa:4346520/osa:4351434	5	1	TraesCS2D02G035400	4	TraesCS4D02G347100/TraesCS5A02G137700/TraesCS5D02G154300/TraesCS5B02G136400
osa00950	Isoquinoline alkaloid biosynthesis - Oryza sativa japonica (Japanese rice) (RefSeq)	15/3711	63/14606	0.661671	1	TraesCS7A02G353500/TraesCS4B02G124800/TraesCS4A02G145400/TraesCS2D02G075000/TraesCS6D02G048400/TraesCS6B02G056900/TraesCS6D02G014100/TraesCS4D02G153400/TraesCS1A02G291200/TraesCS2B02G091300/TraesCS2A02G076300/TraesCS6D02G319300/TraesCS4B02G282700/TraesCS7D02G369300/TraesCS6D02G155500	-/-/-/-/-/-/-/-/-/-/-/-/-/-/-	osa:4341252/osa:4329101/osa:4329101/osa:4335335/osa:4337055/osa:4337055/osa:4348564/osa:4329101/osa:4329101/osa:4335335/osa:4335335/osa:4329098/osa:4340945/osa:4341252/osa:4329101	15	5	TraesCS2D02G075000/TraesCS6B02G056900/TraesCS2B02G091300/TraesCS2A02G076300/TraesCS4B02G282700	10	TraesCS7A02G353500/TraesCS4B02G124800/TraesCS4A02G145400/TraesCS6D02G048400/TraesCS6D02G014100/TraesCS4D02G153400/TraesCS1A02G291200/TraesCS6D02G319300/TraesCS7D02G369300/TraesCS6D02G155500
osa00510	N-Glycan biosynthesis - Oryza sativa japonica (Japanese rice) (RefSeq)	32/3711	133/14606	0.672016	1	TraesCS2A02G403000/TraesCS2D02G395100/TraesCS6A02G209000/TraesCS4B02G196200/TraesCS7D02G409000/TraesCS6D02G192500/TraesCS4A02G456100/TraesCS6B02G238000/TraesCS4A02G066900/TraesCS4B02G244500/TraesCS4B02G322500/TraesCS2D02G566500/TraesCS4D02G244900/TraesCS4D02G318900/TraesCS7A02G033300/TraesCS3A02G417000/TraesCS6B02G143800/TraesCS7A02G415500/TraesCS4D02G196500/TraesCS5A02G494600/TraesCS5A02G480500/…	-/-/-/-/-/-/-/-/-/-/-/-/-/-/-/-/-/-/-/-/-/-/-/-/-/-/-/-/-/-/-/-	osa:4332492/osa:4336740/osa:4329853/osa:4332492/osa:4342702/osa:4329853/osa:4335701/osa:4329853/osa:4332068/osa:4332068/osa:4338348/osa:4338348/osa:4332068/osa:4338348/osa:4335701/osa:4324876/osa:4328285/osa:4342702/osa:4332492/osa:4338348/osa:4334604/osa:4342702/osa:4328285/osa:4328285/osa:4333265/osa:4334604/osa:4325533/osa:4336162/osa:4334604/osa:4333143/osa:4333265/osa:4336740	32	19	TraesCS7D02G409000/TraesCS4A02G456100/TraesCS4A02G066900/TraesCS4B02G244500/TraesCS4B02G322500/TraesCS2D02G566500/TraesCS4D02G244900/TraesCS4D02G318900/TraesCS7A02G033300/TraesCS3A02G417000/TraesCS7A02G415500/TraesCS5A02G494600/TraesCS5A02G480500/TraesCS7B02G315600/TraesCS7A02G159400/TraesCS5D02G493700/TraesCS5B02G493400/TraesCS6B02G291700/TraesCS7B02G063800	13	TraesCS2A02G403000/TraesCS2D02G395100/TraesCS6A02G209000/TraesCS4B02G196200/TraesCS6D02G192500/TraesCS6B02G238000/TraesCS6B02G143800/TraesCS4D02G196500/TraesCS6D02G104800/TraesCS6A02G116000/TraesCS3A02G134100/TraesCS2A02G326200/TraesCS2B02G415600
osa00780	Biotin metabolism - Oryza sativa japonica (Japanese rice) (RefSeq)	12/3711	51/14606	0.672973	1	TraesCS2A02G168500/TraesCS1B02G401400/TraesCS2A02G383100/TraesCS2B02G332300/TraesCS2B02G194700/TraesCS1B02G233100/TraesCS2A02G313500/TraesCS7B02G164700/TraesCS1A02G219800/TraesCS7A02G267300/TraesCS5A02G496000/TraesCS7D02G267400	-/-/-/-/-/-/-/-/-/-/-/-	osa:4343906/osa:4343598/osa:4338898/osa:4335962/osa:4343906/osa:4349380/osa:4335962/osa:4346185/osa:4349380/osa:4346185/osa:4343598/osa:4346185	12	10	TraesCS2A02G168500/TraesCS2A02G383100/TraesCS2B02G332300/TraesCS2B02G194700/TraesCS1B02G233100/TraesCS2A02G313500/TraesCS7B02G164700/TraesCS1A02G219800/TraesCS7A02G267300/TraesCS7D02G267400	2	TraesCS1B02G401400/TraesCS5A02G496000
osa00360	Phenylalanine metabolism - Oryza sativa japonica (Japanese rice) (RefSeq)	32/3711	134/14606	0.689788	1	TraesCS2A02G380800/TraesCS2B02G398000/TraesCS7A02G353500/TraesCS6D02G212400/TraesCS6B02G258500/TraesCS4B02G124800/TraesCS6B02G258600/TraesCS4A02G145400/TraesCS2D02G075000/TraesCS6A02G222800/TraesCS2D02G573400/TraesCS2D02G377600/TraesCS6A02G222700/TraesCS1D02G039300/TraesCS6D02G014100/TraesCS6D02G130800/TraesCS4D02G153400/TraesCS6A02G141500/TraesCS1A02G291200/TraesCS2B02G091300/TraesCS2A02G076300/…	-/-/-/-/-/-/-/-/-/-/-/-/-/-/-/-/-/-/-/-/-/-/-/-/-/-/-/-/-/-/-/-	osa:4336415/osa:4336415/osa:4341252/osa:4330036/osa:4330036/osa:4329101/osa:4330040/osa:4329101/osa:4335335/osa:4330036/osa:4334958/osa:4336415/osa:4330040/osa:4336415/osa:4348564/osa:4328425/osa:4329101/osa:4328425/osa:4329101/osa:4335335/osa:4335335/osa:4336415/osa:4329098/osa:4340945/osa:4334958/osa:4336415/osa:4336415/osa:4328425/osa:4341252/osa:4329101/osa:4335106/osa:4325632	32	10	TraesCS2D02G075000/TraesCS2D02G573400/TraesCS6D02G130800/TraesCS6A02G141500/TraesCS2B02G091300/TraesCS2A02G076300/TraesCS4B02G282700/TraesCS2B02G624200/TraesCS6B02G169700/TraesCS3B02G357200	22	TraesCS2A02G380800/TraesCS2B02G398000/TraesCS7A02G353500/TraesCS6D02G212400/TraesCS6B02G258500/TraesCS4B02G124800/TraesCS6B02G258600/TraesCS4A02G145400/TraesCS6A02G222800/TraesCS2D02G377600/TraesCS6A02G222700/TraesCS1D02G039300/TraesCS6D02G014100/TraesCS4D02G153400/TraesCS1A02G291200/TraesCS2D02G377200/TraesCS6D02G319300/TraesCS2A02G381000/TraesCS2D02G377500/TraesCS7D02G369300/TraesCS6D02G155500/…
osa00460	Cyanoamino acid metabolism - Oryza sativa japonica (Japanese rice) (RefSeq)	43/3711	179/14606	0.692954	1	TraesCS7A02G246300/TraesCS5A02G389000/TraesCS2A02G039400/TraesCS3B02G205500/TraesCS3D02G181400/TraesCS5D02G302800/TraesCS1D02G278300/TraesCS5D02G303000/TraesCS5A02G300400/TraesCS2A02G510400/TraesCS5D02G302700/TraesCS5B02G300800/TraesCS5D02G302900/TraesCS5B02G265500/TraesCS6A02G232300/TraesCS4A02G445600/TraesCS6B02G261000/TraesCS1B02G288000/TraesCS3D02G440600/TraesCS5A02G295100/TraesCS3A02G447500/…	-/-/-/-/-/-/-/-/-/-/-/-/-/-/-/-/-/-/-/-/-/-/-/-/-/-/-/-/-/-/-/-/-/-/-/-/-/-/-/-/-/-/-	osa:4345996/osa:4334116/osa:4336388/osa:4338560/osa:4338560/osa:4347545/osa:4334116/osa:4347547/osa:4335048/osa:4333381/osa:4347545/osa:4335048/osa:4347545/osa:4347441/osa:4330077/osa:4334792/osa:4330077/osa:4334116/osa:4326948/osa:4347545/osa:4326948/osa:4341870/osa:4347545/osa:4334792/osa:4336146/osa:4336388/osa:4347545/osa:4345996/osa:4324526/osa:4334792/osa:4347441/osa:4324773/osa:4332041/osa…	43	14	TraesCS5A02G389000/TraesCS1D02G278300/TraesCS2A02G510400/TraesCS1B02G288000/TraesCS3D02G440600/TraesCS3A02G447500/TraesCS5A02G287700/TraesCS2B02G600200/TraesCS5B02G287300/TraesCS5D02G399000/TraesCS3A02G076500/TraesCS1A02G218700/TraesCS4D02G248000/TraesCS2A02G510700	29	TraesCS7A02G246300/TraesCS2A02G039400/TraesCS3B02G205500/TraesCS3D02G181400/TraesCS5D02G302800/TraesCS5D02G303000/TraesCS5A02G300400/TraesCS5D02G302700/TraesCS5B02G300800/TraesCS5D02G302900/TraesCS5B02G265500/TraesCS6A02G232300/TraesCS4A02G445600/TraesCS6B02G261000/TraesCS5A02G295100/TraesCS7B02G350300/TraesCS5D02G302600/TraesCS2D02G037400/TraesCS5A02G295200/TraesCS7D02G245000/TraesCS2B02G340500/…
osa00998	Biosynthesis of secondary metabolites - other antibiotics - Oryza sativa japonica (Japanese rice) (RefSeq)	2/3711	10/14606	0.765123	1	TraesCS7B02G118400/TraesCS2B02G103600	-/-	osa:4351932/osa:4351932	2	1	TraesCS2B02G103600	1	TraesCS7B02G118400
osa00350	Tyrosine metabolism - Oryza sativa japonica (Japanese rice) (RefSeq)	30/3711	131/14606	0.775118	1	TraesCS5D02G196300/TraesCS7A02G353500/TraesCS5A02G193900/TraesCS4B02G124800/TraesCS4A02G145400/TraesCS2D02G075000/TraesCS6D02G048400/TraesCS5B02G189200/TraesCS6B02G056900/TraesCS6D02G014100/TraesCS6D02G130800/TraesCS1A02G050100/TraesCS6B02G263200/TraesCS4D02G153400/TraesCS5A02G303000/TraesCS6A02G141500/TraesCS2A02G163900/TraesCS1A02G291200/TraesCS7D02G456000/TraesCS2B02G091300/TraesCS2A02G076300/…	-/-/-/-/-/-/-/-/-/-/-/-/-/-/-/-/-/-/-/-/-/-/-/-/-/-/-/-/-/-	osa:4350054/osa:4341252/osa:4350054/osa:4329101/osa:4329101/osa:4335335/osa:4337055/osa:4350054/osa:4337055/osa:4348564/osa:4328425/osa:4348152/osa:4330090/osa:4329101/osa:4351775/osa:4328425/osa:4343942/osa:4329101/osa:4351775/osa:4335335/osa:4335335/osa:4350054/osa:4351776/osa:4329098/osa:4340945/osa:4330090/osa:4328425/osa:4341252/osa:4329101/osa:4350053	30	12	TraesCS2D02G075000/TraesCS6B02G056900/TraesCS6D02G130800/TraesCS5A02G303000/TraesCS6A02G141500/TraesCS7D02G456000/TraesCS2B02G091300/TraesCS2A02G076300/TraesCS5A02G302900/TraesCS4B02G282700/TraesCS6B02G169700/TraesCS4A02G202100	18	TraesCS5D02G196300/TraesCS7A02G353500/TraesCS5A02G193900/TraesCS4B02G124800/TraesCS4A02G145400/TraesCS6D02G048400/TraesCS5B02G189200/TraesCS6D02G014100/TraesCS1A02G050100/TraesCS6B02G263200/TraesCS4D02G153400/TraesCS2A02G163900/TraesCS1A02G291200/TraesCS1B02G389200/TraesCS6D02G319300/TraesCS6D02G217000/TraesCS7D02G369300/TraesCS6D02G155500
osa00944	Flavone and flavonol biosynthesis - Oryza sativa japonica (Japanese rice) (RefSeq)	8/3711	38/14606	0.785958	1	TraesCS1B02G476400/TraesCS1D02G450100/TraesCS1A02G442300/TraesCS2B02G395000/TraesCS5A02G518800/TraesCS1A02G442200/TraesCS3A02G125200/TraesCS3B02G144900	-/-/-/-/-/-/-/-	osa:4348304/osa:4348304/osa:4348304/osa:4336438/osa:4348304/osa:4348304/osa:4326220/osa:4326220	8	1	TraesCS5A02G518800	7	TraesCS1B02G476400/TraesCS1D02G450100/TraesCS1A02G442300/TraesCS2B02G395000/TraesCS1A02G442200/TraesCS3A02G125200/TraesCS3B02G144900
osa04122	Sulfur relay system - Oryza sativa japonica (Japanese rice) (RefSeq)	8/3711	38/14606	0.785958	1	TraesCS5A02G052200/TraesCS5B02G066700/TraesCS5B02G191900/TraesCS5D02G199800/TraesCS5A02G191300/TraesCS7A02G131800/TraesCS6A02G140200/TraesCS5A02G059400	-/-/-/-/-/-/-/-	osa:4352752/osa:4352298/osa:4328260/osa:4328260/osa:4328260/osa:4329515/osa:4328418/osa:4352298	8	4	TraesCS5B02G191900/TraesCS5D02G199800/TraesCS5A02G191300/TraesCS7A02G131800	4	TraesCS5A02G052200/TraesCS5B02G066700/TraesCS6A02G140200/TraesCS5A02G059400
osa00960	Tropane, piperidine and pyridine alkaloid biosynthesis - Oryza sativa japonica (Japanese rice) (RefSeq)	16/3711	74/14606	0.810321	1	TraesCS3D02G396900/TraesCS7A02G353500/TraesCS4B02G124800/TraesCS4A02G145400/TraesCS1B02G410300/TraesCS2D02G075000/TraesCS4D02G153400/TraesCS5B02G028300/TraesCS1A02G291200/TraesCS2B02G091300/TraesCS2A02G076300/TraesCS4D02G309300/TraesCS6D02G319300/TraesCS4B02G282700/TraesCS7D02G369300/TraesCS6D02G155500	-/-/-/-/-/-/-/-/-/-/-/-/-/-/-/-	osa:4351037/osa:4341252/osa:4329101/osa:4329101/osa:4351037/osa:4335335/osa:4329101/osa:4351037/osa:4329101/osa:4335335/osa:4335335/osa:4351040/osa:4329098/osa:4340945/osa:4341252/osa:4329101	16	5	TraesCS3D02G396900/TraesCS2D02G075000/TraesCS2B02G091300/TraesCS2A02G076300/TraesCS4B02G282700	11	TraesCS7A02G353500/TraesCS4B02G124800/TraesCS4A02G145400/TraesCS1B02G410300/TraesCS4D02G153400/TraesCS5B02G028300/TraesCS1A02G291200/TraesCS4D02G309300/TraesCS6D02G319300/TraesCS7D02G369300/TraesCS6D02G155500
osa03008	Ribosome biogenesis in eukaryotes - Oryza sativa japonica (Japanese rice) (RefSeq)	68/3711	292/14606	0.817676	1	TraesCS3A02G321500/TraesCS7A02G160000/TraesCS2D02G128600/novel.12292/novel.13325/TraesCS4D02G022000/TraesCS6D02G269300/novel.6799/TraesCS1B02G401000/TraesCS2B02G289200/novel.9583/TraesCS5A02G545600/TraesCS2D02G120400/TraesCS7B02G064900/TraesCS1B02G379200/TraesCS6D02G384500/TraesCS6B02G053000/TraesCS2A02G151800/TraesCS6B02G440500/TraesCS1A02G379300/TraesCS5B02G122300/TraesCS2A02G119400/TraesCS2A02…	-/-/-/-/-/-/-/-/-/-/-/-/-/-/-/-/-/-/-/-/-/-/-/-/-/-/-/-/-/-/-/-/-/-/-/-/-/-/-/-/-/-/-/-/-/-/-/-/-/-/-/-/-/-/-/-/-/-/-/-/-/-/-/-/-/-/-/-	osa:4350782/osa:4342225/osa:4332851/osa:4331181/osa:4331181/osa:4342225/osa:4340741/osa:4331181/osa:4332851/osa:4335406/osa:4331644/osa:4349414/osa:4332840/osa:4342225/osa:4332840/osa:4331181/osa:4328064/osa:4344029/osa:4331181/osa:4332851/osa:4351600/osa:4332840/osa:4344029/osa:4340741/osa:4332851/osa:4332851/osa:4331181/osa:4328064/osa:4342225/osa:4331181/osa:4352809/osa:4332003/osa:4332851/osa…	68	61	TraesCS3A02G321500/TraesCS7A02G160000/TraesCS2D02G128600/novel.12292/novel.13325/TraesCS4D02G022000/TraesCS6D02G269300/novel.6799/TraesCS1B02G401000/TraesCS2B02G289200/TraesCS5A02G545600/TraesCS2D02G120400/TraesCS7B02G064900/TraesCS1B02G379200/TraesCS6D02G384500/TraesCS6B02G053000/TraesCS2A02G151800/TraesCS6B02G440500/TraesCS1A02G379300/TraesCS5B02G122300/TraesCS2A02G119400/TraesCS2A02G151900/Tra…	7	novel.9583/TraesCS4D02G254600/TraesCS7B02G203800/TraesCS4B02G254800/TraesCS4A02G049900/TraesCS2A02G424900/novel.2226
osa00600	Sphingolipid metabolism - Oryza sativa japonica (Japanese rice) (RefSeq)	16/3711	76/14606	0.843111	1	TraesCS4D02G087100/TraesCS3D02G314500/TraesCS3B02G349900/TraesCS6D02G245000/TraesCS2D02G105500/TraesCS7B02G092200/TraesCS6A02G306800/TraesCS5B02G170600/TraesCS4A02G226400/TraesCS3B02G357000/TraesCS6B02G335400/TraesCS2A02G105900/TraesCS7D02G316700/TraesCS1B02G181800/TraesCS7A02G320400/TraesCS6B02G280300	-/-/-/-/-/-/-/-/-/-/-/-/-/-/-/-	osa:4350171/osa:4327845/osa:4327845/osa:4330439/osa:4344290/osa:9268279/osa:4330718/osa:4348988/osa:4350171/osa:4344485/osa:4330718/osa:4344290/osa:4344485/osa:4348988/osa:4344485/osa:4330198	16	8	TraesCS3D02G314500/TraesCS3B02G349900/TraesCS6D02G245000/TraesCS2D02G105500/TraesCS7B02G092200/TraesCS3B02G357000/TraesCS2A02G105900/TraesCS1B02G181800	8	TraesCS4D02G087100/TraesCS6A02G306800/TraesCS5B02G170600/TraesCS4A02G226400/TraesCS6B02G335400/TraesCS7D02G316700/TraesCS7A02G320400/TraesCS6B02G280300
osa00280	Valine, leucine and isoleucine degradation - Oryza sativa japonica (Japanese rice) (RefSeq)	27/3711	125/14606	0.861889	1	TraesCS1D02G067800/TraesCS6B02G284600/TraesCS1D02G067500/TraesCS1B02G084700/TraesCS1A02G066400/TraesCS4D02G347100/TraesCS1A02G066800/TraesCS5A02G137700/TraesCS5D02G218400/TraesCS5B02G121400/TraesCS5D02G154300/TraesCS1A02G099500/TraesCS6D02G222000/TraesCS2D02G035400/TraesCS7B02G116800/TraesCS5B02G210100/TraesCS2D02G386700/TraesCS5B02G136400/TraesCS5A02G213600/TraesCS1D02G107400/TraesCS7D02G096600/…	-/-/-/-/-/-/-/-/-/-/-/-/-/-/-/-/-/-/-/-/-/-/-/-/-/-/-	osa:4337676/osa:4330149/osa:4326980/osa:4326980/osa:4326980/osa:4331418/osa:4337676/osa:4351434/osa:4347172/osa:4351684/osa:4351434/osa:4326849/osa:4330146/osa:4346520/osa:4340725/osa:4347172/osa:4336538/osa:4351434/osa:4347172/osa:4326849/osa:4345605/osa:4332151/osa:4326849/osa:9268115/osa:4345605/osa:4340725/osa:4330146	27	17	TraesCS1D02G067800/TraesCS1A02G066800/TraesCS5D02G218400/TraesCS5B02G121400/TraesCS1A02G099500/TraesCS6D02G222000/TraesCS2D02G035400/TraesCS7B02G116800/TraesCS5B02G210100/TraesCS2D02G386700/TraesCS5A02G213600/TraesCS1D02G107400/TraesCS7D02G096600/TraesCS1B02G124900/TraesCS7A02G462900/TraesCS7A02G102600/TraesCS7D02G211900	10	TraesCS6B02G284600/TraesCS1D02G067500/TraesCS1B02G084700/TraesCS1A02G066400/TraesCS4D02G347100/TraesCS5A02G137700/TraesCS5D02G154300/TraesCS5B02G136400/TraesCS4B02G235400/TraesCS6B02G284900
osa00240	Pyrimidine metabolism - Oryza sativa japonica (Japanese rice) (RefSeq)	39/3711	180/14606	0.895224	1	TraesCS1A02G217200/TraesCS1D02G219000/TraesCS3A02G044400/TraesCS3D02G249300/TraesCS3B02G270600/TraesCS1B02G478800/TraesCS3A02G249300/TraesCS1A02G444300/TraesCS2A02G147200/TraesCS1D02G452300/TraesCS7A02G160900/TraesCS1B02G230300/TraesCS3A02G206600/TraesCS1B02G396300/TraesCS2B02G172700/TraesCS5D02G104600/TraesCS1B02G462000/TraesCS3D02G522000/TraesCS1D02G383300/TraesCS3B02G280600/TraesCS3A02G251100/…	-/-/-/-/-/-/-/-/-/-/-/-/-/-/-/-/-/-/-/-/-/-/-/-/-/-/-/-/-/-/-/-/-/-/-/-/-/-/-	osa:4349403/osa:4349403/osa:4351367/osa:4325937/osa:4333679/osa:4339815/osa:4325937/osa:4339815/osa:4344056/osa:4339815/osa:4351367/osa:4349403/osa:4326346/osa:4331376/osa:4344056/osa:4352460/osa:4339675/osa:4324465/osa:4331376/osa:4327823/osa:4327823/osa:4339675/osa:4339675/osa:4333582/osa:4330910/osa:4339675/osa:4327558/osa:4324465/osa:4339981/osa:4340258/osa:4343960/osa:4347891/osa:4326346/osa…	39	24	TraesCS1A02G217200/TraesCS1D02G219000/TraesCS3A02G044400/TraesCS2A02G147200/TraesCS7A02G160900/TraesCS1B02G230300/TraesCS3A02G206600/TraesCS1B02G396300/TraesCS2B02G172700/TraesCS5D02G104600/TraesCS1B02G462000/TraesCS3D02G522000/TraesCS1D02G383300/TraesCS1A02G427100/TraesCS3D02G231000/TraesCS5A02G371900/TraesCS1D02G436900/TraesCS3A02G513500/TraesCS7D02G207800/TraesCS7D02G130500/TraesCS3B02G238600/…	15	TraesCS3D02G249300/TraesCS3B02G270600/TraesCS1B02G478800/TraesCS3A02G249300/TraesCS1A02G444300/TraesCS1D02G452300/TraesCS3B02G280600/TraesCS3A02G251100/TraesCS2A02G036500/TraesCS3A02G334000/TraesCS2A02G161300/TraesCS1A02G056600/TraesCS5A02G089900/TraesCS2B02G187300/TraesCS4B02G278200
osa00965	Betalain biosynthesis - Oryza sativa japonica (Japanese rice) (RefSeq)	3/3711	20/14606	0.915239	1	TraesCS3D02G381800/TraesCS3B02G421200/TraesCS6D02G014100	-/-/-	osa:4325095/osa:4325095/osa:4348564	3	0		3	TraesCS3D02G381800/TraesCS3B02G421200/TraesCS6D02G014100
osa00592	alpha-Linolenic acid metabolism - Oryza sativa japonica (Japanese rice) (RefSeq)	30/3711	148/14606	0.940839	1	TraesCS5D02G196300/TraesCS2B02G333600/TraesCS6D02G010100/TraesCS2A02G315100/TraesCS5A02G193900/TraesCS2D02G313400/TraesCS5D02G304100/TraesCS5D02G413200/TraesCS4B02G043300/TraesCS7A02G246200/TraesCS1A02G212900/TraesCS1D02G215800/TraesCS5B02G189200/TraesCS3B02G332700/TraesCS5B02G408000/TraesCS7D02G244800/TraesCS2B02G328100/TraesCS4A02G494700/TraesCS3A02G303600/TraesCS5A02G525300/TraesCS5A02G403200/…	-/-/-/-/-/-/-/-/-/-/-/-/-/-/-/-/-/-/-/-/-/-/-/-/-/-/-/-/-/-	osa:4350054/osa:4331824/osa:4352505/osa:4331824/osa:4350054/osa:4331824/osa:4336987/osa:4334233/osa:4333862/osa:4345994/osa:4338358/osa:4338358/osa:4350054/osa:4327023/osa:4334233/osa:4345994/osa:4340490/osa:4339846/osa:4327023/osa:4340490/osa:4334233/osa:4350054/osa:4331824/osa:4338358/osa:4328603/osa:4339846/osa:4326503/osa:4352505/osa:4352505/osa:4350053	30	11	TraesCS6D02G010100/TraesCS5D02G304100/TraesCS3B02G332700/TraesCS4A02G494700/TraesCS3A02G303600/TraesCS6D02G154600/TraesCS7D02G004400/TraesCS1A02G231100/TraesCS5A02G007900/TraesCS5D02G013400/TraesCS4A02G202100	19	TraesCS5D02G196300/TraesCS2B02G333600/TraesCS2A02G315100/TraesCS5A02G193900/TraesCS2D02G313400/TraesCS5D02G413200/TraesCS4B02G043300/TraesCS7A02G246200/TraesCS1A02G212900/TraesCS1D02G215800/TraesCS5B02G189200/TraesCS5B02G408000/TraesCS7D02G244800/TraesCS2B02G328100/TraesCS5A02G525300/TraesCS5A02G403200/TraesCS1B02G389200/TraesCS4D02G294100/TraesCS1B02G226400
osa04144	Endocytosis - Oryza sativa japonica (Japanese rice) (RefSeq)	99/3711	444/14606	0.944988	1	TraesCS4B02G206700/TraesCS4D02G207500/TraesCS4A02G097900/TraesCS6D02G317700/TraesCS3B02G284600/TraesCS6A02G337100/TraesCS7A02G533000/TraesCS7D02G520300/TraesCS3A02G252800/TraesCS5B02G363900/TraesCS3D02G253500/TraesCS6B02G367800/TraesCS1A02G153600/TraesCS3D02G160100/TraesCS2B02G374700/TraesCS1A02G015400/TraesCS3D02G330500/TraesCS3B02G288900/TraesCS4D02G130900/TraesCS4A02G098600/TraesCS6B02G159700/…	-/-/-/-/-/-/-/-/-/-/-/-/-/-/-/-/-/-/-/-/-/-/-/-/-/-/-/-/-/-/-/-/-/-/-/-/-/-/-/-/-/-/-/-/-/-/-/-/-/-/-/-/-/-/-/-/-/-/-/-/-/-/-/-/-/-/-/-/-/-/-/-/-/-/-/-/-/-/-/-/-/-/-/-/-/-/-/-/-/-/-/-/-/-/-/-/-/-/-	osa:4332413/osa:4332413/osa:4332413/osa:4351208/osa:4327673/osa:4351208/osa:4342079/osa:4342079/osa:4327673/osa:4329190/osa:4327673/osa:4351208/osa:4348891/osa:4327180/osa:4351208/osa:4337555/osa:4339157/osa:4327673/osa:4351255/osa:4339012/osa:4328363/osa:4327180/osa:4329190/osa:4342079/osa:4351255/osa:4327180/osa:4348493/osa:4339450/osa:4328954/osa:4351255/osa:4327647/osa:4331873/osa:4349161/osa…	99	36	TraesCS5B02G363900/TraesCS1A02G015400/TraesCS3D02G330500/TraesCS4D02G130900/TraesCS4A02G098600/TraesCS5A02G361300/TraesCS4B02G136100/TraesCS1A02G131500/TraesCS4A02G182300/TraesCS3A02G337300/TraesCS5D02G117600/TraesCS1D02G136900/TraesCS3B02G368600/TraesCS5B02G111200/TraesCS5A02G106200/TraesCS5D02G158800/TraesCS5D02G370200/TraesCS1B02G018900/TraesCS4B02G205700/TraesCS5D02G341800/TraesCS4D02G206600/…	63	TraesCS4B02G206700/TraesCS4D02G207500/TraesCS4A02G097900/TraesCS6D02G317700/TraesCS3B02G284600/TraesCS6A02G337100/TraesCS7A02G533000/TraesCS7D02G520300/TraesCS3A02G252800/TraesCS3D02G253500/TraesCS6B02G367800/TraesCS1A02G153600/TraesCS3D02G160100/TraesCS2B02G374700/TraesCS3B02G288900/TraesCS6B02G159700/TraesCS3B02G179400/TraesCS7B02G450100/TraesCS3A02G152300/TraesCS1A02G358000/TraesCS6B02G221800/…
osa01040	Biosynthesis of unsaturated fatty acids - Oryza sativa japonica (Japanese rice) (RefSeq)	13/3711	72/14606	0.946571	1	TraesCS5B02G023800/TraesCS3A02G426800/TraesCS3D02G074700/TraesCS4A02G494700/TraesCS5A02G123600/TraesCS6B02G309300/TraesCS3B02G463000/TraesCS3D02G421700/TraesCS7D02G004400/TraesCS7B02G197800/TraesCS2D02G279500/TraesCS2B02G298000/TraesCSU02G049100	-/-/-/-/-/-/-/-/-/-/-/-/-	osa:4330523/osa:4327738/osa:4324516/osa:4339846/osa:4335627/osa:4330523/osa:4327738/osa:4327738/osa:4339846/osa:4330523/osa:4335627/osa:4335627/osa:4324516	13	4	TraesCS4A02G494700/TraesCS7D02G004400/TraesCS2D02G279500/TraesCS2B02G298000	9	TraesCS5B02G023800/TraesCS3A02G426800/TraesCS3D02G074700/TraesCS5A02G123600/TraesCS6B02G309300/TraesCS3B02G463000/TraesCS3D02G421700/TraesCS7B02G197800/TraesCSU02G049100
osa01212	Fatty acid metabolism - Oryza sativa japonica (Japanese rice) (RefSeq)	46/3711	220/14606	0.950034	1	TraesCS5B02G023800/TraesCS7A02G089000/TraesCS4A02G387700/TraesCS7D02G084400/novel.8848/TraesCS3B02G532000/TraesCS2A02G168500/TraesCS1A02G075000/TraesCS5A02G527100/TraesCS1B02G401400/TraesCS2A02G383100/TraesCS2D02G035400/TraesCS3D02G479900/TraesCS7D02G351000/TraesCS2B02G332300/TraesCS2B02G194700/TraesCS5B02G415100/TraesCS4A02G336500/TraesCS3A02G426800/TraesCS5D02G174000/TraesCS5A02G169600/TraesCS3…	-/-/-/-/-/-/-/-/-/-/-/-/-/-/-/-/-/-/-/-/-/-/-/-/-/-/-/-/-/-/-/-/-/-/-/-/-/-/-/-/-/-/-/-/-/-	osa:4330523/osa:4340093/osa:4340093/osa:4340093/osa:4330523/osa:4348450/osa:4343906/osa:4337714/osa:4331284/osa:4343598/osa:4338898/osa:4346520/osa:4348450/osa:4340093/osa:4335962/osa:4343906/osa:4350728/osa:4334764/osa:4327738/osa:4338395/osa:4338395/osa:4324516/osa:4339846/osa:4351610/osa:4338395/osa:4335962/osa:4349396/osa:4332547/osa:4332547/osa:4341431/osa:4349396/osa:4348450/osa:4335627/osa…	46	19	TraesCS2A02G168500/TraesCS2A02G383100/TraesCS2D02G035400/TraesCS2B02G332300/TraesCS2B02G194700/TraesCS5B02G415100/TraesCS4A02G336500/TraesCS4A02G494700/TraesCS2A02G313500/TraesCS1B02G231400/TraesCS4A02G114200/TraesCS4B02G189900/TraesCS1D02G219700/TraesCS7D02G004400/TraesCS1A02G231100/TraesCS5B02G536300/TraesCS2D02G279500/TraesCS2B02G298000/TraesCS5D02G162300	27	TraesCS5B02G023800/TraesCS7A02G089000/TraesCS4A02G387700/TraesCS7D02G084400/novel.8848/TraesCS3B02G532000/TraesCS1A02G075000/TraesCS5A02G527100/TraesCS1B02G401400/TraesCS3D02G479900/TraesCS7D02G351000/TraesCS3A02G426800/TraesCS5D02G174000/TraesCS5A02G169600/TraesCS3D02G074700/TraesCS5B02G118000/TraesCS5B02G166400/TraesCS7B02G255800/TraesCS3A02G484800/TraesCS5A02G123600/TraesCS6B02G309300/TraesCS3…
osa00071	Fatty acid degradation - Oryza sativa japonica (Japanese rice) (RefSeq)	31/3711	156/14606	0.957387	1	TraesCS5D02G196300/TraesCS6B02G284600/TraesCS5A02G193900/TraesCS5D02G218400/TraesCS1A02G075000/TraesCS6D02G222000/TraesCS2D02G035400/TraesCS7B02G116800/TraesCS5B02G210100/TraesCS5B02G415100/TraesCS2D02G386700/TraesCS5B02G189200/TraesCS4A02G336500/TraesCS5D02G174000/TraesCS5A02G169600/TraesCS1A02G050100/TraesCS6B02G263200/TraesCS4A02G494700/TraesCS5B02G118000/TraesCS5B02G166400/TraesCS2A02G163900/…	-/-/-/-/-/-/-/-/-/-/-/-/-/-/-/-/-/-/-/-/-/-/-/-/-/-/-/-/-/-/-	osa:4350054/osa:4330149/osa:4350054/osa:4347172/osa:4337714/osa:4330146/osa:4346520/osa:4340725/osa:4347172/osa:4350728/osa:4336538/osa:4350054/osa:4334764/osa:4338395/osa:4338395/osa:4348152/osa:4330090/osa:4339846/osa:4351610/osa:4338395/osa:4343942/osa:4347172/osa:4350054/osa:4337714/osa:4339846/osa:4326503/osa:4334764/osa:4330090/osa:4340725/osa:4330146/osa:4350053	31	15	TraesCS5D02G218400/TraesCS6D02G222000/TraesCS2D02G035400/TraesCS7B02G116800/TraesCS5B02G210100/TraesCS5B02G415100/TraesCS2D02G386700/TraesCS4A02G336500/TraesCS4A02G494700/TraesCS5A02G213600/TraesCS7D02G004400/TraesCS1A02G231100/TraesCS5B02G536300/TraesCS7D02G211900/TraesCS4A02G202100	16	TraesCS5D02G196300/TraesCS6B02G284600/TraesCS5A02G193900/TraesCS1A02G075000/TraesCS5B02G189200/TraesCS5D02G174000/TraesCS5A02G169600/TraesCS1A02G050100/TraesCS6B02G263200/TraesCS5B02G118000/TraesCS5B02G166400/TraesCS2A02G163900/TraesCS1B02G389200/TraesCS1B02G093600/TraesCS6D02G217000/TraesCS6B02G284900
osa00513	Various types of N-glycan biosynthesis - Oryza sativa japonica (Japanese rice) (RefSeq)	19/3711	102/14606	0.958551	1	TraesCS4B02G243000/TraesCS7D02G409000/TraesCS4A02G456100/TraesCS4B02G322500/TraesCS2D02G566500/TraesCS4D02G318900/TraesCS7A02G033300/TraesCS3A02G417000/TraesCS7A02G415500/TraesCS5A02G494600/TraesCS7B02G315600/TraesCS7A02G159400/TraesCS3A02G134100/TraesCS4D02G242600/TraesCS6B02G291700/TraesCS2A02G185800/TraesCS7B02G063800/TraesCS1B02G270100/TraesCS5D02G130300	-/-/-/-/-/-/-/-/-/-/-/-/-/-/-/-/-/-/-	osa:4332084/osa:4342702/osa:4335701/osa:4338348/osa:4338348/osa:4338348/osa:4335701/osa:4324876/osa:4342702/osa:4338348/osa:4342702/osa:4333265/osa:4325533/osa:4332084/osa:4333143/osa:4343697/osa:4333265/osa:4338802/osa:4351626	19	16	TraesCS7D02G409000/TraesCS4A02G456100/TraesCS4B02G322500/TraesCS2D02G566500/TraesCS4D02G318900/TraesCS7A02G033300/TraesCS3A02G417000/TraesCS7A02G415500/TraesCS5A02G494600/TraesCS7B02G315600/TraesCS7A02G159400/TraesCS4D02G242600/TraesCS6B02G291700/TraesCS2A02G185800/TraesCS7B02G063800/TraesCS5D02G130300	3	TraesCS4B02G243000/TraesCS3A02G134100/TraesCS1B02G270100
osa00073	Cutin, suberine and wax biosynthesis - Oryza sativa japonica (Japanese rice) (RefSeq)	15/3711	85/14606	0.966162	1	TraesCS5D02G372300/TraesCS2D02G364600/TraesCS4B02G010100/TraesCS7A02G202900/TraesCS7D02G206300/TraesCS7B02G110100/TraesCS4B02G010000/TraesCS4D02G356300/novel.3161/TraesCS3B02G314500/TraesCS2B02G215100/TraesCS2D02G364800/TraesCS7D02G206200/TraesCS5A02G363200/TraesCS2A02G367700	-/-/-/-/-/-/-/-/-/-/-/-/-/-/-	osa:4335562/osa:4336376/osa:4335562/osa:4340665/osa:4340665/osa:4340665/osa:4335562/osa:4347887/osa:4336376/osa:4340664/osa:4350569/osa:4336376/osa:4340665/osa:4335562/osa:4336376	15	5	TraesCS2D02G364600/novel.3161/TraesCS3B02G314500/TraesCS2D02G364800/TraesCS2A02G367700	10	TraesCS5D02G372300/TraesCS4B02G010100/TraesCS7A02G202900/TraesCS7D02G206300/TraesCS7B02G110100/TraesCS4B02G010000/TraesCS4D02G356300/TraesCS2B02G215100/TraesCS7D02G206200/TraesCS5A02G363200
osa00310	Lysine degradation - Oryza sativa japonica (Japanese rice) (RefSeq)	25/3711	132/14606	0.968509	1	TraesCS6B02G284600/TraesCS1D02G067500/TraesCS1B02G084700/TraesCS1A02G066400/TraesCS5D02G218400/TraesCS1A02G099500/TraesCS6D02G222000/TraesCS2D02G035400/TraesCS7B02G116800/TraesCS5B02G210100/TraesCS2D02G386700/TraesCS6A02G219600/TraesCS5A02G213600/TraesCS1D02G107400/TraesCS2B02G317400/TraesCS5B02G177800/TraesCS2D02G240000/TraesCS2A02G301300/TraesCS1B02G124900/TraesCS4D02G184600/TraesCS2B02G053600/…	-/-/-/-/-/-/-/-/-/-/-/-/-/-/-/-/-/-/-/-/-/-/-/-/-	osa:4330149/osa:4326980/osa:4326980/osa:4326980/osa:4347172/osa:4326849/osa:4330146/osa:4346520/osa:4340725/osa:4347172/osa:4336538/osa:4329956/osa:4347172/osa:4326849/osa:4335844/osa:4346677/osa:4343074/osa:4335844/osa:4326849/osa:4332612/osa:4335689/osa:4340725/osa:4330146/osa:4329956/osa:4340748	25	15	TraesCS5D02G218400/TraesCS1A02G099500/TraesCS6D02G222000/TraesCS2D02G035400/TraesCS7B02G116800/TraesCS5B02G210100/TraesCS2D02G386700/TraesCS5A02G213600/TraesCS1D02G107400/TraesCS2B02G317400/TraesCS2D02G240000/TraesCS2A02G301300/TraesCS1B02G124900/TraesCS4D02G184600/TraesCS7D02G211900	10	TraesCS6B02G284600/TraesCS1D02G067500/TraesCS1B02G084700/TraesCS1A02G066400/TraesCS6A02G219600/TraesCS5B02G177800/TraesCS2B02G053600/TraesCS6B02G284900/TraesCS6D02G202600/TraesCS7A02G128300
osa00902	Monoterpenoid biosynthesis - Oryza sativa japonica (Japanese rice) (RefSeq)	9/3711	57/14606	0.971272	1	TraesCS7D02G540300/TraesCS6A02G369800/TraesCS6B02G091400/TraesCS6D02G065100/TraesCS6B02G092000/TraesCS6D02G353300/TraesCS6B02G406000/TraesCS6B02G091500/TraesCS6B02G091000	-/-/-/-/-/-/-/-/-	osa:4328124/osa:4348690/osa:4328124/osa:4328124/osa:4328124/osa:4348690/osa:4348690/osa:4328124/osa:4328124	9	0		9	TraesCS7D02G540300/TraesCS6A02G369800/TraesCS6B02G091400/TraesCS6D02G065100/TraesCS6B02G092000/TraesCS6D02G353300/TraesCS6B02G406000/TraesCS6B02G091500/TraesCS6B02G091000
osa04933	AGE-RAGE signaling pathway in diabetic complications - Oryza sativa japonica (Japanese rice) (RefSeq)	4/3711	31/14606	0.972613	1	TraesCS7A02G191400/TraesCS7D02G192400/TraesCS6D02G068500/TraesCS1A02G323900	-/-/-/-	osa:4340590/osa:4340590/osa:4328116/osa:4331272	4	0		4	TraesCS7A02G191400/TraesCS7D02G192400/TraesCS6D02G068500/TraesCS1A02G323900
osa02010	ABC transporters - Oryza sativa japonica (Japanese rice) (RefSeq)	10/3711	63/14606	0.975367	1	TraesCS3B02G319100/TraesCS1B02G387400/TraesCS1B02G099000/TraesCS3A02G257500/TraesCS3A02G258000/TraesCS7B02G181700/TraesCS3D02G285100/TraesCS4D02G203900/TraesCS1D02G082900/TraesCS2D02G031100	-/-/-/-/-/-/-/-/-/-	osa:4324720/osa:9268765/osa:9268765/osa:9268765/osa:9268765/osa:4346344/osa:4324720/osa:4332438/osa:9268765/osa:4339984	10	6	TraesCS3B02G319100/TraesCS1B02G387400/TraesCS3A02G257500/TraesCS7B02G181700/TraesCS3D02G285100/TraesCS2D02G031100	4	TraesCS1B02G099000/TraesCS3A02G258000/TraesCS4D02G203900/TraesCS1D02G082900
osa04070	Phosphatidylinositol signaling system - Oryza sativa japonica (Japanese rice) (RefSeq)	34/3711	180/14606	0.98475	1	TraesCS3A02G315800/TraesCS3D02G315700/TraesCS2D02G534600/TraesCS2B02G562300/TraesCS6A02G347800/TraesCS4A02G109500/TraesCS2A02G532800/TraesCS2A02G497700/TraesCS3A02G319100/TraesCS7A02G205300/TraesCS7B02G112700/TraesCS6D02G330800/TraesCS6B02G381300/TraesCS5D02G392200/TraesCS6D02G147900/TraesCS3A02G306600/TraesCS4A02G059500/TraesCS3B02G347000/TraesCS2D02G571300/TraesCS4A02G162700/TraesCS4B02G235100/…	-/-/-/-/-/-/-/-/-/-/-/-/-/-/-/-/-/-/-/-/-/-/-/-/-/-/-/-/-/-/-/-/-/-	osa:4327055/osa:4327055/osa:4337126/osa:4337126/osa:4330961/osa:4332501/osa:4337126/osa:4337286/osa:4333768/osa:4345628/osa:4345628/osa:4330961/osa:4330961/osa:4334072/osa:4328439/osa:4325310/osa:4332146/osa:4333768/osa:4344440/osa:4333051/osa:4332146/osa:4325310/osa:4333768/osa:4326903/osa:4344166/osa:4345076/osa:4332146/osa:4328160/osa:4349492/osa:4344440/osa:4328140/osa:4328439/osa:4325310/osa…	34	2	TraesCS4D02G027800/TraesCS2B02G152700	32	TraesCS3A02G315800/TraesCS3D02G315700/TraesCS2D02G534600/TraesCS2B02G562300/TraesCS6A02G347800/TraesCS4A02G109500/TraesCS2A02G532800/TraesCS2A02G497700/TraesCS3A02G319100/TraesCS7A02G205300/TraesCS7B02G112700/TraesCS6D02G330800/TraesCS6B02G381300/TraesCS5D02G392200/TraesCS6D02G147900/TraesCS3A02G306600/TraesCS4A02G059500/TraesCS3B02G347000/TraesCS2D02G571300/TraesCS4A02G162700/TraesCS4B02G235100/…
osa00640	Propanoate metabolism - Oryza sativa japonica (Japanese rice) (RefSeq)	14/3711	87/14606	0.986652	1	TraesCS1D02G067500/TraesCS1B02G084700/TraesCS3B02G532000/TraesCS1A02G066400/TraesCS5B02G121400/TraesCS1A02G099500/TraesCS2D02G035400/TraesCS3D02G479900/TraesCS4A02G494700/TraesCS1D02G107400/TraesCS3A02G484800/TraesCS7D02G004400/TraesCS1B02G124900/TraesCS7A02G462900	-/-/-/-/-/-/-/-/-/-/-/-/-/-	osa:4326980/osa:4326980/osa:4348450/osa:4326980/osa:4351684/osa:4326849/osa:4346520/osa:4348450/osa:4339846/osa:4326849/osa:4348450/osa:4339846/osa:4326849/osa:9268115	14	8	TraesCS5B02G121400/TraesCS1A02G099500/TraesCS2D02G035400/TraesCS4A02G494700/TraesCS1D02G107400/TraesCS7D02G004400/TraesCS1B02G124900/TraesCS7A02G462900	6	TraesCS1D02G067500/TraesCS1B02G084700/TraesCS3B02G532000/TraesCS1A02G066400/TraesCS3D02G479900/TraesCS3A02G484800
osa00562	Inositol phosphate metabolism - Oryza sativa japonica (Japanese rice) (RefSeq)	30/3711	166/14606	0.99049	1	TraesCS4D02G266700/TraesCS4B02G267200/TraesCS4B02G298900/TraesCS4A02G109500/TraesCS2A02G497700/TraesCS7A02G205300/TraesCS7B02G112700/TraesCS4A02G006200/TraesCS3A02G073300/TraesCS4A02G038500/TraesCS3B02G087400/TraesCS6D02G147900/TraesCS3D02G073000/TraesCS4A02G059500/TraesCS2D02G571300/TraesCS4A02G162700/TraesCS4B02G015300/TraesCS5D02G331100/TraesCS4B02G235100/TraesCS2B02G152700/TraesCS5B02G324800/…	-/-/-/-/-/-/-/-/-/-/-/-/-/-/-/-/-/-/-/-/-/-/-/-/-/-/-/-/-/-	osa:4331917/osa:4331917/osa:4331839/osa:4332501/osa:4337286/osa:4345628/osa:4345628/osa:4331839/osa:4325211/osa:4331917/osa:4325211/osa:4328439/osa:4325211/osa:4332146/osa:4344440/osa:4333051/osa:4334815/osa:4347691/osa:4332146/osa:4344166/osa:4347691/osa:4332146/osa:4349492/osa:4344440/osa:4347691/osa:4328140/osa:4328439/osa:4334815/osa:4334641/osa:4332501	30	2	TraesCS2B02G152700/TraesCS5D02G504100	28	TraesCS4D02G266700/TraesCS4B02G267200/TraesCS4B02G298900/TraesCS4A02G109500/TraesCS2A02G497700/TraesCS7A02G205300/TraesCS7B02G112700/TraesCS4A02G006200/TraesCS3A02G073300/TraesCS4A02G038500/TraesCS3B02G087400/TraesCS6D02G147900/TraesCS3D02G073000/TraesCS4A02G059500/TraesCS2D02G571300/TraesCS4A02G162700/TraesCS4B02G015300/TraesCS5D02G331100/TraesCS4B02G235100/TraesCS5B02G324800/TraesCS4D02G236500/…
osa00511	Other glycan degradation - Oryza sativa japonica (Japanese rice) (RefSeq)	9/3711	65/14606	0.992335	1	TraesCS4D02G087100/TraesCS4B02G243000/TraesCS4A02G226400/TraesCS3B02G357000/TraesCS4D02G242600/TraesCS7D02G316700/TraesCS2A02G185800/TraesCS1B02G270100/TraesCS7A02G320400	-/-/-/-/-/-/-/-/-	osa:4350171/osa:4332084/osa:4350171/osa:4344485/osa:4332084/osa:4344485/osa:4343697/osa:4338802/osa:4344485	9	3	TraesCS3B02G357000/TraesCS4D02G242600/TraesCS2A02G185800	6	TraesCS4D02G087100/TraesCS4B02G243000/TraesCS4A02G226400/TraesCS7D02G316700/TraesCS1B02G270100/TraesCS7A02G320400
osa00905	Brassinosteroid biosynthesis - Oryza sativa japonica (Japanese rice) (RefSeq)	5/3711	43/14606	0.992449	1	TraesCS7B02G254100/TraesCS5B02G209100/TraesCS3D02G106100/TraesCS3B02G121200/TraesCS4D02G235200	-/-/-/-/-	osa:4341450/osa:4347176/osa:4327329/osa:4327329/osa:4332134	5	1	TraesCS5B02G209100	4	TraesCS7B02G254100/TraesCS3D02G106100/TraesCS3B02G121200/TraesCS4D02G235200
osa00970	Aminoacyl-tRNA biosynthesis - Oryza sativa japonica (Japanese rice) (RefSeq)	42/3711	224/14606	0.992893	1	novel.13658/TraesCS6D02G068300/TraesCS6B02G409900/TraesCS2A02G288100/TraesCS2A02G246900/TraesCS2B02G304900/TraesCS2B02G263300/TraesCS7B02G162300/novel.9248/TraesCS7A02G264300/TraesCS4A02G078800/TraesCS2D02G249200/TraesCS7D02G265200/TraesCS3A02G186200/TraesCS6D02G210000/TraesCS4D02G032900/TraesCS4B02G245500/novel.4447/TraesCS5A02G467900/TraesCS1A02G343800/TraesCS6A02G070500/TraesCS1A02G369400/Trae…	-/-/-/-/-/-/-/-/-/-/-/-/-/-/-/-/-/-/-/-/-/-/-/-/-/-/-/-/-/-/-/-/-/-/-/-/-/-/-/-/-/-	osa:9267455/osa:4328118/osa:4330354/osa:4346171/osa:4333799/osa:4346171/osa:4333799/osa:4346171/osa:4337898/osa:4346171/osa:4341140/osa:4342467/osa:4346171/osa:4325167/osa:4330025/osa:4333345/osa:4341140/osa:4326033/osa:9272464/osa:4325167/osa:4328118/osa:4325167/osa:4325167/osa:4346171/osa:4332018/osa:4330025/osa:4333799/osa:4339847/osa:4348566/osa:4333345/osa:4339847/osa:4344663/osa:4333345/osa…	42	34	TraesCS6D02G068300/TraesCS2A02G246900/TraesCS2B02G263300/TraesCS7B02G162300/novel.9248/TraesCS7A02G264300/TraesCS4A02G078800/TraesCS2D02G249200/TraesCS7D02G265200/TraesCS3A02G186200/TraesCS6D02G210000/TraesCS4B02G245500/novel.4447/TraesCS5A02G467900/TraesCS1A02G343800/TraesCS6A02G070500/TraesCS1A02G369400/TraesCS3D02G190200/TraesCS4A02G051900/TraesCS6A02G225200/TraesCS3D02G122300/TraesCS4A02G4944…	8	novel.13658/TraesCS6B02G409900/TraesCS2A02G288100/TraesCS2B02G304900/TraesCS4D02G032900/TraesCS2D02G286400/novel.4295/TraesCS7D02G476100
osa04146	Peroxisome - Oryza sativa japonica (Japanese rice) (RefSeq)	49/3711	256/14606	0.993044	1	TraesCS3A02G281800/TraesCS4A02G390300/TraesCS2A02G581000/TraesCS7A02G048600/TraesCS2D02G590200/TraesCS5D02G372300/TraesCS7D02G043000/TraesCS3D02G281800/TraesCS3B02G315500/TraesCS2A02G250800/TraesCS2D02G251800/TraesCS7A02G090400/TraesCS5A02G137700/TraesCS2B02G264100/TraesCS7D02G086400/TraesCS1A02G075000/TraesCS2B02G608900/TraesCS5D02G154300/TraesCS4B02G010100/TraesCS1A02G099000/TraesCS1D02G107000/…	-/-/-/-/-/-/-/-/-/-/-/-/-/-/-/-/-/-/-/-/-/-/-/-/-/-/-/-/-/-/-/-/-/-/-/-/-/-/-/-/-/-/-/-/-/-/-/-/-	osa:4324427/osa:4340091/osa:4333336/osa:4339922/osa:4333336/osa:4335562/osa:4339922/osa:4324427/osa:4324427/osa:4342420/osa:4342420/osa:4340091/osa:4351434/osa:4342420/osa:4340091/osa:4337714/osa:4333336/osa:4351434/osa:4335562/osa:4333336/osa:4333336/osa:4350728/osa:4334764/osa:4328073/osa:4338395/osa:4335562/osa:4347887/osa:4338395/osa:4351434/osa:4328779/osa:4333336/osa:4331509/osa:4339846/osa…	49	19	TraesCS4A02G390300/TraesCS7A02G048600/TraesCS7D02G043000/TraesCS7A02G090400/TraesCS7D02G086400/TraesCS5B02G415100/TraesCS4A02G336500/TraesCS6B02G056800/TraesCS6B02G221100/TraesCS4A02G494700/TraesCS7D02G004400/TraesCS2D02G175900/TraesCS5B02G536300/TraesCS6D02G048300/TraesCS2D02G599600/TraesCS2A02G168400/TraesCS3D02G160500/TraesCS2D02G361100/novel.3352	30	TraesCS3A02G281800/TraesCS2A02G581000/TraesCS2D02G590200/TraesCS5D02G372300/TraesCS3D02G281800/TraesCS3B02G315500/TraesCS2A02G250800/TraesCS2D02G251800/TraesCS5A02G137700/TraesCS2B02G264100/TraesCS1A02G075000/TraesCS2B02G608900/TraesCS5D02G154300/TraesCS4B02G010100/TraesCS1A02G099000/TraesCS1D02G107000/TraesCS5D02G174000/TraesCS4B02G010000/TraesCS4D02G356300/TraesCS5A02G169600/TraesCS5B02G136400/…
osa00785	Lipoic acid metabolism - Oryza sativa japonica (Japanese rice) (RefSeq)	1/3711	17/14606	0.99317	1	TraesCS3B02G339000	-	osa:4339289	1	1	TraesCS3B02G339000	0
osa04136	Autophagy - other - Oryza sativa japonica (Japanese rice) (RefSeq)	15/3711	99/14606	0.995244	1	TraesCS6D02G171400/TraesCS5A02G270900/TraesCS5B02G271300/TraesCS5D02G278600/TraesCS6B02G285600/novel.1160/TraesCS4D02G110500/TraesCS6B02G386200/TraesCS2A02G468300/TraesCS6A02G238900/TraesCS4D02G282100/TraesCS4B02G210600/novel.8308/TraesCS1B02G233500/TraesCS4B02G283300	-/-/-/-/-/-/-/-/-/-/-/-/-/-/-	osa:4328734/osa:4334494/osa:4334494/osa:4334494/osa:9271984/osa:4343365/osa:9271984/osa:4330978/osa:4344857/osa:9271984/osa:4331747/osa:9268534/osa:4344857/osa:4327346/osa:4331747	15	2	novel.1160/TraesCS4D02G110500	13	TraesCS6D02G171400/TraesCS5A02G270900/TraesCS5B02G271300/TraesCS5D02G278600/TraesCS6B02G285600/TraesCS6B02G386200/TraesCS2A02G468300/TraesCS6A02G238900/TraesCS4D02G282100/TraesCS4B02G210600/novel.8308/TraesCS1B02G233500/TraesCS4B02G283300
osa00514	Other types of O-glycan biosynthesis - Oryza sativa japonica (Japanese rice) (RefSeq)	2/3711	27/14606	0.996296	1	TraesCS7A02G143900/TraesCS2B02G214700	-/-	osa:4340306/osa:4343755	2	1	TraesCS2B02G214700	1	TraesCS7A02G143900
osa03450	Non-homologous end-joining - Oryza sativa japonica (Japanese rice) (RefSeq)	3/3711	35/14606	0.997154	1	TraesCS4A02G359000/TraesCS2A02G528700/TraesCS5D02G514000	-/-/-	osa:4334691/osa:4337137/osa:4334691	3	3	TraesCS4A02G359000/TraesCS2A02G528700/TraesCS5D02G514000	0
osa03015	mRNA surveillance pathway - Oryza sativa japonica (Japanese rice) (RefSeq)	62/3711	344/14606	0.999607	1	TraesCS3B02G096600/TraesCS2A02G096500/TraesCS2B02G112000/TraesCS6D02G171400/TraesCS1D02G237100/TraesCS5A02G270900/TraesCS6A02G396400/TraesCS1A02G095500/TraesCS5B02G271300/TraesCS5D02G278600/TraesCS1A02G235000/TraesCS1B02G248600/TraesCS5D02G167000/TraesCS6B02G449000/TraesCS2D02G095000/TraesCS1A02G382900/TraesCS6B02G219800/TraesCS2B02G213800/TraesCS5A02G173800/TraesCS7D02G365600/TraesCS1D02G104400/…	-/-/-/-/-/-/-/-/-/-/-/-/-/-/-/-/-/-/-/-/-/-/-/-/-/-/-/-/-/-/-/-/-/-/-/-/-/-/-/-/-/-/-/-/-/-/-/-/-/-/-/-/-/-/-/-/-/-/-/-/-/-	osa:4340228/osa:4344356/osa:4344356/osa:4328734/osa:4338603/osa:4334494/osa:4331166/osa:4326473/osa:4334494/osa:4334494/osa:4338603/osa:4338603/osa:4345242/osa:4345748/osa:4344356/osa:4339558/osa:4328790/osa:4343757/osa:4346605/osa:9268632/osa:4326473/osa:4345242/osa:4337757/osa:4345242/osa:4328790/osa:4334816/osa:4326473/osa:4332426/osa:4343757/osa:4337444/osa:4337757/osa:4340228/osa:4326473/osa…	62	28	TraesCS3B02G096600/TraesCS1D02G237100/TraesCS6A02G396400/TraesCS1A02G235000/TraesCS1B02G248600/TraesCS5D02G167000/TraesCS5A02G173800/TraesCS5B02G159400/TraesCS1A02G083400/TraesCS5A02G161800/TraesCS4A02G336600/TraesCS3D02G199300/TraesCS1D02G355400/TraesCS1D02G084600/TraesCS5D02G178300/TraesCSU02G051800/novel.11385/TraesCS1B02G366600/TraesCS1B02G100800/TraesCS7D02G320000/novel.8823/TraesCS7B02G2243…	34	TraesCS2A02G096500/TraesCS2B02G112000/TraesCS6D02G171400/TraesCS5A02G270900/TraesCS1A02G095500/TraesCS5B02G271300/TraesCS5D02G278600/TraesCS6B02G449000/TraesCS2D02G095000/TraesCS1A02G382900/TraesCS6B02G219800/TraesCS2B02G213800/TraesCS7D02G365600/TraesCS1D02G104400/TraesCS6D02G174400/TraesCS4D02G205900/TraesCS2A02G192900/TraesCS7D02G124400/TraesCS1B02G128100/TraesCS5B02G533000/TraesCS5D02G531300/…
osa04145	Phagosome - Oryza sativa japonica (Japanese rice) (RefSeq)	39/3711	245/14606	0.999885	1	TraesCS4B02G017100/TraesCS3D02G160100/TraesCS4A02G257800/TraesCS4A02G296600/TraesCS1B02G364500/TraesCS4D02G015400/TraesCS3B02G179400/TraesCS7A02G205300/TraesCS5D02G193300/TraesCS7B02G112700/TraesCS4A02G183100/TraesCS3A02G152300/TraesCS1A02G358000/TraesCS3D02G239100/TraesCS1D02G353100/TraesCS4B02G135500/TraesCS7A02G191400/TraesCS2A02G185500/TraesCS7D02G192400/TraesCS1A02G309700/TraesCS1D02G339700/…	-/-/-/-/-/-/-/-/-/-/-/-/-/-/-/-/-/-/-/TUBB5/-/-/TUBB5/-/-/-/-/-/-/-/-/-/-/-/-/-/-/-/-	osa:4333632/osa:4327180/osa:4350197/osa:4333632/osa:4350197/osa:4333632/osa:4327180/osa:4345628/osa:4346811/osa:4345628/osa:9271333/osa:4327180/osa:4339450/osa:4327166/osa:4350197/osa:9271333/osa:4340590/osa:4343694/osa:4340590/osa:4326917/osa:4339322/osa:4339450/osa:4326917/osa:4344440/osa:4343694/osa:4350197/osa:4333051/osa:4339322/osa:4328116/osa:4346811/osa:4343694/osa:4334309/osa:4350197/osa…	39	13	TraesCS4A02G257800/TraesCS1B02G364500/TraesCS5D02G193300/TraesCS4A02G183100/TraesCS1D02G353100/TraesCS4B02G135500/TraesCS1A02G309700/TraesCS1D02G309200/TraesCS1A02G350200/TraesCS5B02G186100/TraesCS4D02G057000/TraesCS1A02G052100/novel.2836	26	TraesCS4B02G017100/TraesCS3D02G160100/TraesCS4A02G296600/TraesCS4D02G015400/TraesCS3B02G179400/TraesCS7A02G205300/TraesCS7B02G112700/TraesCS3A02G152300/TraesCS1A02G358000/TraesCS3D02G239100/TraesCS7A02G191400/TraesCS2A02G185500/TraesCS7D02G192400/TraesCS1D02G339700/TraesCS1B02G374600/TraesCS2D02G571300/TraesCS2D02G202200/TraesCS4A02G162700/TraesCS3D02G290000/TraesCS6D02G068500/TraesCS2B02G221800/…
osa03060	Protein export - Oryza sativa japonica (Japanese rice) (RefSeq)	24/3711	174/14606	0.999943	1	TraesCS3A02G354600/TraesCS5D02G193300/TraesCS4A02G183100/TraesCS4D02G115600/TraesCS4B02G135500/novel.5873/TraesCS4D02G115500/novel.5580/TraesCS5B02G186100/novel.3738/TraesCS4B02G117900/TraesCS3D02G348600/TraesCS5D02G531600/TraesCS4B02G117800/TraesCS2D02G001500/TraesCS1B02G197200/TraesCS4A02G197700/TraesCS5A02G455600/TraesCS1D02G187000/TraesCS5B02G234100/TraesCS4D02G096200/TraesCS5B02G463200/Traes…	-/-/-/-/-/-/-/-/-/-/-/-/-/-/-/-/-/-/-/-/-/-/-/-	osa:4352133/osa:4346811/osa:9271333/osa:4349809/osa:9271333/osa:4325387/osa:4349809/osa:4325387/osa:4346811/osa:4331399/osa:4349809/osa:4352133/osa:4324524/osa:4349809/osa:4335047/osa:4331399/osa:4349809/osa:4340738/osa:4331399/osa:4347239/osa:4349987/osa:4340738/osa:4335047/osa:4347239	24	20	TraesCS3A02G354600/TraesCS5D02G193300/TraesCS4A02G183100/TraesCS4D02G115600/TraesCS4B02G135500/novel.5873/TraesCS4D02G115500/TraesCS5B02G186100/TraesCS4B02G117900/TraesCS3D02G348600/TraesCS5D02G531600/TraesCS4B02G117800/TraesCS2D02G001500/TraesCS1B02G197200/TraesCS4A02G197700/TraesCS5A02G455600/TraesCS1D02G187000/TraesCS5B02G463200/TraesCS5D02G419900/TraesCS7A02G483200	4	novel.5580/novel.3738/TraesCS5B02G234100/TraesCS4D02G096200
osa03430	Mismatch repair - Oryza sativa japonica (Japanese rice) (RefSeq)	16/3711	132/14606	0.999952	1	TraesCS2B02G595200/TraesCS6D02G302200/TraesCSU02G005900/TraesCS2D02G565200/TraesCS4B02G366100/TraesCS3B02G260600/TraesCS3B02G346600/TraesCS5D02G437600/TraesCS3B02G209400/TraesCS3A02G179700/TraesCS1B02G040800/TraesCS6D02G190900/TraesCS1B02G001100/TraesCS5B02G431500/TraesCS3A02G319700/TraesCS1A02G002200	-/-/-/-/-/-/-/-/-/-/-/-/-/-/-/-	osa:4337429/osa:4330895/osa:4337594/osa:4337429/osa:4331062/osa:4326564/osa:4327899/osa:4334389/osa:4327706/osa:4327706/osa:4337594/osa:4329835/osa:9267714/osa:4334389/osa:4327899/osa:9267714	16	13	TraesCS2B02G595200/TraesCS6D02G302200/TraesCSU02G005900/TraesCS2D02G565200/TraesCS4B02G366100/TraesCS3B02G260600/TraesCS5D02G437600/TraesCS3B02G209400/TraesCS3A02G179700/TraesCS1B02G040800/TraesCS1B02G001100/TraesCS5B02G431500/TraesCS1A02G002200	3	TraesCS3B02G346600/TraesCS6D02G190900/TraesCS3A02G319700
osa03410	Base excision repair - Oryza sativa japonica (Japanese rice) (RefSeq)	15/3711	134/14606	0.999988	1	TraesCS3B02G359100/TraesCS7A02G552400/TraesCS7D02G538400/TraesCS3D02G346700/TraesCSU02G099700/TraesCS3D02G322500/TraesCS4A02G040700/TraesCS4B02G366100/TraesCS3B02G385400/TraesCS5B02G223100/TraesCS4A02G359000/novel.13109/TraesCS7B02G297100/TraesCS4D02G081200/TraesCS5D02G514000	-/-/-/-/-/-/-/-/-/-/-/-/-/-/-	osa:4327631/osa:4342129/osa:4342129/osa:9272626/osa:4342129/osa:4327631/osa:4331957/osa:4331062/osa:9272626/osa:4347081/osa:4334691/osa:9268162/osa:4351781/osa:9268162/osa:4334691	15	5	TraesCS4A02G040700/TraesCS4B02G366100/TraesCS4A02G359000/TraesCS7B02G297100/TraesCS5D02G514000	10	TraesCS3B02G359100/TraesCS7A02G552400/TraesCS7D02G538400/TraesCS3D02G346700/TraesCSU02G099700/TraesCS3D02G322500/TraesCS3B02G385400/TraesCS5B02G223100/novel.13109/TraesCS4D02G081200
osa03020	RNA polymerase - Oryza sativa japonica (Japanese rice) (RefSeq)	18/3711	153/14606	0.999992	1	novel.1757/TraesCS5B02G095100/TraesCS4A02G243400/TraesCS2D02G427500/TraesCS6B02G013400/TraesCS3D02G326800/TraesCS6B02G315300/TraesCS3A02G268200/TraesCS6B02G270500/TraesCS5B02G515600/TraesCS5A02G089100/TraesCS7B02G277600/novel.6948/TraesCS7D02G297100/TraesCS1A02G163400/TraesCS2A02G346200/TraesCS6A02G286300/TraesCS2D02G178900	-/-/-/-/-/-/-/-/-/-/-/-/-/-/-/-/-/-	osa:4337831/osa:4352511/osa:4335691/osa:4337831/osa:4333066/osa:4327549/osa:4330570/osa:4325277/osa:4330285/osa:4336254/osa:4352511/osa:4341464/osa:4351715/osa:4337831/osa:4333066/osa:4327549/osa:4330570/osa:4343875	18	12	TraesCS3D02G326800/TraesCS6B02G315300/TraesCS3A02G268200/TraesCS6B02G270500/TraesCS5B02G515600/TraesCS5A02G089100/TraesCS7B02G277600/novel.6948/TraesCS1A02G163400/TraesCS2A02G346200/TraesCS6A02G286300/TraesCS2D02G178900	6	novel.1757/TraesCS5B02G095100/TraesCS4A02G243400/TraesCS2D02G427500/TraesCS6B02G013400/TraesCS7D02G297100
osa00563	Glycosylphosphatidylinositol (GPI)-anchor biosynthesis - Oryza sativa japonica (Japanese rice) (RefSeq)	6/3711	82/14606	0.999995	1	TraesCS5A02G123800/TraesCS3A02G412600/TraesCS6A02G340400/TraesCS3D02G407300/TraesCS5B02G168500/TraesCS5B02G370000	-/-/-/-/-/-	osa:9268920/osa:4324979/osa:9267717/osa:4324979/osa:4346562/osa:4333686	6	6	TraesCS5A02G123800/TraesCS3A02G412600/TraesCS6A02G340400/TraesCS3D02G407300/TraesCS5B02G168500/TraesCS5B02G370000	0
osa04120	Ubiquitin mediated proteolysis - Oryza sativa japonica (Japanese rice) (RefSeq)	68/3711	426/14606	0.999999	1	TraesCS3D02G164900/TraesCS6B02G356400/TraesCS6D02G142800/TraesCS3A02G112600/TraesCS6B02G181200/TraesCS6D02G305800/TraesCS1B02G159900/TraesCS3D02G238700/TraesCS6A02G039200/TraesCS3A02G157300/TraesCS3B02G131500/TraesCS3B02G266900/TraesCS3D02G032000/TraesCS5B02G431100/TraesCS6A02G153500/TraesCS6A02G326100/TraesCS3A02G238400/TraesCS1B02G420600/TraesCS3D02G164800/novel.6746/TraesCS3D02G288700/TraesCS2…	-/-/-/-/-/-/-/-/-/-/-/-/-/UBC2/-/-/-/-/-/-/-/-/-/-/UBC2/-/-/-/-/-/-/-/-/-/-/-/-/-/-/-/-/-/-/-/-/-/-/-/-/-/-/UBC2/-/-/-/-/-/-/-/-/-/-/-/-/-/-/-/-	osa:4324290/osa:4330868/osa:4341740/osa:4337993/osa:4341740/osa:4330868/osa:4348796/osa:4327162/osa:4330868/osa:4324290/osa:4337993/osa:4327162/osa:4326008/osa:4342488/osa:4341740/osa:4330868/osa:4327162/osa:4325905/osa:4324290/osa:4326296/osa:4324695/osa:4343750/osa:4324280/osa:4337993/osa:4342488/osa:4340379/osa:4348796/osa:4343750/osa:4325482/osa:4330868/osa:4324290/osa:9268150/osa:9268150/osa…	68	14	TraesCS3D02G164900/TraesCS1B02G159900/TraesCS3A02G157300/TraesCS3D02G164800/TraesCS1D02G142100/TraesCS3B02G183800/TraesCS6B02G375600/TraesCS6A02G343600/TraesCS3B02G053000/TraesCS1A02G288600/novel.12561/TraesCS6B02G273900/TraesCS6D02G327000/TraesCS6B02G377000	54	TraesCS6B02G356400/TraesCS6D02G142800/TraesCS3A02G112600/TraesCS6B02G181200/TraesCS6D02G305800/TraesCS3D02G238700/TraesCS6A02G039200/TraesCS3B02G131500/TraesCS3B02G266900/TraesCS3D02G032000/TraesCS5B02G431100/TraesCS6A02G153500/TraesCS6A02G326100/TraesCS3A02G238400/TraesCS1B02G420600/novel.6746/TraesCS3D02G288700/TraesCS2A02G192200/TraesCS3A02G156300/TraesCS3D02G114600/TraesCS5A02G429000/TraesCS7…
osa03030	DNA replication - Oryza sativa japonica (Japanese rice) (RefSeq)	16/3711	157/14606	1	1	TraesCS3A02G380100/TraesCS3D02G373300/TraesCS6D02G302200/TraesCSU02G005900/TraesCS3B02G412600/TraesCS4B02G366100/TraesCS3B02G260600/TraesCS4A02G359000/TraesCS5D02G437600/TraesCS3B02G209400/TraesCS3A02G179700/TraesCS1B02G040800/TraesCS1B02G001100/TraesCS5B02G431500/TraesCS5D02G514000/TraesCS1A02G002200	-/-/-/-/-/-/-/-/-/-/-/-/-/-/-/-	osa:4325052/osa:4325052/osa:4330895/osa:4337594/osa:4325052/osa:4331062/osa:4326564/osa:4334691/osa:4334389/osa:4327706/osa:4327706/osa:4337594/osa:9267714/osa:4334389/osa:4334691/osa:9267714	16	16	TraesCS3A02G380100/TraesCS3D02G373300/TraesCS6D02G302200/TraesCSU02G005900/TraesCS3B02G412600/TraesCS4B02G366100/TraesCS3B02G260600/TraesCS4A02G359000/TraesCS5D02G437600/TraesCS3B02G209400/TraesCS3A02G179700/TraesCS1B02G040800/TraesCS1B02G001100/TraesCS5B02G431500/TraesCS5D02G514000/TraesCS1A02G002200	0
osa03018	RNA degradation - Oryza sativa japonica (Japanese rice) (RefSeq)	53/3711	363/14606	1	1	novel.5467/TraesCS7D02G032800/novel.6686/TraesCS7A02G036200/novel.5151/novel.2676/TraesCS2A02G239200/TraesCS6B02G412000/TraesCS5D02G167000/novel.5112/novel.9614/TraesCS2D02G246100/novel.7391/TraesCS5A02G173800/TraesCS5B02G159400/TraesCS5A02G161800/novel.3418/TraesCS3A02G239900/TraesCS4A02G125500/TraesCS4A02G165700/TraesCS3D02G278000/TraesCS2B02G120300/TraesCS3B02G165900/TraesCS5D02G178300/TraesCS…	-/-/-/-/-/-/-/-/-/-/-/-/-/-/-/-/-/-/-/-/-/-/-/-/-/-/-/-/-/-/-/-/-/-/-/-/-/-/-/-/-/-/-/-/-/-/-/-/-/-/-/-/-	osa:4331677/osa:4339910/osa:4336113/osa:4339910/osa:4336113/osa:4336113/osa:4342497/osa:4331069/osa:4345242/osa:4336113/osa:4333598/osa:4342497/osa:4331677/osa:4346605/osa:4345242/osa:4345242/osa:4331677/osa:4327851/osa:4332655/osa:4351059/osa:4339369/osa:4344519/osa:4325536/osa:4346605/osa:4344519/osa:4344519/osa:4336113/osa:4339910/osa:4330120/osa:4331069/osa:4327851/osa:4348824/osa:4331677/osa…	53	35	TraesCS7D02G032800/TraesCS7A02G036200/TraesCS2A02G239200/TraesCS6B02G412000/TraesCS5D02G167000/TraesCS2D02G246100/TraesCS5A02G173800/TraesCS5B02G159400/TraesCS5A02G161800/TraesCS3A02G239900/TraesCS4A02G165700/TraesCS2B02G120300/TraesCS5D02G178300/TraesCS1D02G397700/TraesCS2B02G181700/TraesCS4A02G452700/TraesCS2A02G370200/TraesCS6D02G359000/TraesCS3B02G268300/TraesCS1A02G145000/TraesCS2A02G313700/…	18	novel.5467/novel.6686/novel.5151/novel.2676/novel.5112/novel.9614/novel.7391/novel.3418/TraesCS4A02G125500/TraesCS3D02G278000/TraesCS3B02G165900/TraesCS4B02G125000/TraesCS4B02G273400/TraesCS5D02G202900/TraesCS3A02G107600/novel.11918/novel.6679/TraesCS5A02G538200
osa00190	Oxidative phosphorylation - Oryza sativa japonica (Japanese rice) (RefSeq)	43/3711	327/14606	1	1	TraesCS3D02G540100/TraesCS6D02G252400/TraesCS3D02G539900/TraesCS6B02G299800/TraesCS6A02G272300/TraesCS1B02G283300/TraesCS2D02G587100/TraesCSU02G073200/TraesCS4A02G282900/TraesCS7A02G090900/TraesCS2B02G273900/TraesCS3B02G611800/TraesCS1A02G273500/TraesCS4D02G027900/TraesCS2A02G223600/TraesCS3D02G239100/TraesCS4D02G159800/TraesCS1A02G384500/TraesCS5D02G420100/TraesCS2D02G229600/TraesCS3A02G534500/T…	-/-/-/-/-/-/-/-/-/-/-/-/-/-/-/-/-/-/-/-/-/-/-/-/-/-/-/-/-/-/-/-/-/-/-/-/-/-/-/-/-/-/-	osa:4337608/osa:4330457/osa:4337608/osa:4330457/osa:4330457/osa:4338911/osa:4337476/osa:4352910/osa:4352910/osa:4340088/osa:4343366/osa:4337608/osa:4338911/osa:4352910/osa:4343366/osa:4327166/osa:4332854/osa:3131459/osa:4342350/osa:4343366/osa:4337608/osa:4332431/osa:4334266/osa:4337476/osa:4332431/osa:4337476/osa:4337257/osa:4337476/osa:4342743/osa:3131396/osa:4352910/osa:4337608/osa:4331914/osa…	43	8	TraesCS2D02G587100/TraesCSU02G073200/TraesCS4D02G027900/TraesCS4D02G159800/TraesCS3B02G077900/TraesCS2A02G576400/TraesCS2B02G530500/TraesCS4B02G031000	35	TraesCS3D02G540100/TraesCS6D02G252400/TraesCS3D02G539900/TraesCS6B02G299800/TraesCS6A02G272300/TraesCS1B02G283300/TraesCS4A02G282900/TraesCS7A02G090900/TraesCS2B02G273900/TraesCS3B02G611800/TraesCS1A02G273500/TraesCS2A02G223600/TraesCS3D02G239100/TraesCS1A02G384500/TraesCS5D02G420100/TraesCS2D02G229600/TraesCS3A02G534500/TraesCS4D02G205400/TraesCS5B02G411700/TraesCS4A02G099800/TraesCS1D02G273500/…
osa03440	Homologous recombination - Oryza sativa japonica (Japanese rice) (RefSeq)	26/3711	238/14606	1	1	novel.6094/TraesCS6A02G276600/novel.3770/TraesCSU02G005900/TraesCS2D02G189900/TraesCS3B02G260600/novel.6089/novel.5161/TraesCS2B02G401900/TraesCS3B02G530900/novel.3311/TraesCS6D02G256900/TraesCS5D02G386100/TraesCS2A02G528700/TraesCS3B02G209400/TraesCS3A02G179700/TraesCS3A02G484100/TraesCS1B02G040800/TraesCS6D02G300900/TraesCS2A02G182200/TraesCS1B02G001100/TraesCS7D02G214300/TraesCS1A02G002200/Tra…	-/-/-/-/-/-/-/-/-/-/-/-/-/-/-/-/-/-/-/-/-/-/-/-/-/-	osa:4347791/osa:4330491/osa:9272338/osa:4337594/osa:4340671/osa:4326564/osa:4327373/osa:4334834/osa:4336384/osa:4350329/osa:4331236/osa:4330491/osa:4333537/osa:4337137/osa:4327706/osa:4327706/osa:4350329/osa:4337594/osa:4330819/osa:4340671/osa:9267714/osa:9269718/osa:9267714/osa:4340671/osa:4325041/osa:4340671	26	22	novel.3770/TraesCSU02G005900/TraesCS2D02G189900/TraesCS3B02G260600/novel.6089/novel.5161/TraesCS2B02G401900/TraesCS3B02G530900/novel.3311/TraesCS5D02G386100/TraesCS2A02G528700/TraesCS3B02G209400/TraesCS3A02G179700/TraesCS3A02G484100/TraesCS1B02G040800/TraesCS6D02G300900/TraesCS2A02G182200/TraesCS1B02G001100/TraesCS1A02G002200/TraesCS2B02G208700/TraesCS3B02G426500/TraesCS5A02G340400	4	novel.6094/TraesCS6A02G276600/TraesCS6D02G256900/TraesCS7D02G214300
osa04130	SNARE interactions in vesicular transport - Oryza sativa japonica (Japanese rice) (RefSeq)	8/3711	131/14606	1	1	TraesCS4B02G281700/TraesCS4D02G280300/TraesCS4A02G208100/TraesCS4B02G111700/TraesCS4D02G109300/TraesCS1A02G363200/TraesCS1A02G363100/TraesCS7B02G228700	-/-/-/-/-/-/-/-	osa:4331733/osa:4331733/osa:4324558/osa:4324558/osa:4324558/osa:4327678/osa:4327678/osa:4348130	8	6	TraesCS4A02G208100/TraesCS4B02G111700/TraesCS4D02G109300/TraesCS1A02G363200/TraesCS1A02G363100/TraesCS7B02G228700	2	TraesCS4B02G281700/TraesCS4D02G280300
osa03420	Nucleotide excision repair - Oryza sativa japonica (Japanese rice) (RefSeq)	16/3711	194/14606	1	1	TraesCS6D02G302200/TraesCSU02G005900/TraesCS3B02G066200/TraesCS4B02G366100/TraesCS2B02G382600/TraesCS5D02G437600/TraesCS3A02G015600/TraesCS3B02G209400/TraesCS3A02G179700/TraesCS1B02G040800/TraesCS1B02G044000/TraesCS3D02G412100/TraesCS1B02G001100/TraesCS5B02G431500/TraesCS1A02G002200/TraesCS7A02G214200	-/-/-/-/-/-/-/-/-/-/-/-/-/-/-/-	osa:4330895/osa:4337594/osa:4325482/osa:4331062/osa:4336358/osa:4334389/osa:4326441/osa:4327706/osa:4327706/osa:4337594/osa:4343686/osa:4345313/osa:9267714/osa:4334389/osa:9267714/osa:4345619	16	12	TraesCS6D02G302200/TraesCSU02G005900/TraesCS4B02G366100/TraesCS2B02G382600/TraesCS5D02G437600/TraesCS3B02G209400/TraesCS3A02G179700/TraesCS1B02G040800/TraesCS1B02G044000/TraesCS1B02G001100/TraesCS5B02G431500/TraesCS1A02G002200	4	TraesCS3B02G066200/TraesCS3A02G015600/TraesCS3D02G412100/TraesCS7A02G214200
osa03022	Basal transcription factors - Oryza sativa japonica (Japanese rice) (RefSeq)	7/3711	158/14606	1	1	TraesCS2B02G382600/TraesCS1A02G139600/TraesCS3A02G472800/TraesCS2A02G208700/TraesCS1B02G044000/TraesCS3D02G412100/TraesCS1B02G154800	-/TBP1/-/-/-/-/-	osa:4336358/osa:4348699/osa:4333084/osa:4337575/osa:4343686/osa:4345313/osa:4338303	7	5	TraesCS2B02G382600/TraesCS1A02G139600/TraesCS3A02G472800/TraesCS2A02G208700/TraesCS1B02G044000	2	TraesCS3D02G412100/TraesCS1B02G154800
osa03050	Proteasome - Oryza sativa japonica (Japanese rice) (RefSeq)	8/3711	207/14606	1	1	novel.6924/TraesCS6B02G242700/novel.1168/TraesCS4B02G151700/TraesCS6B02G188500/TraesCS1D02G351400/TraesCS4D02G157700/TraesCS1D02G199700	-/-/-/-/-/-/-/-	osa:4324031/osa:4329887/osa:4328642/osa:4350922/osa:4328642/osa:4344971/osa:4350922/osa:4324031	8	7	novel.6924/TraesCS6B02G242700/TraesCS4B02G151700/TraesCS6B02G188500/TraesCS1D02G351400/TraesCS4D02G157700/TraesCS1D02G199700	1	novel.1168
