# Supplementary material for: Comparative transcriptomic and metabolic profiling provides insight into the mechanism by which the autophagy inhibitor 3-MA enhances salt stress sensitivity in wheat seedlings
Source: BMC Plant Biol. 2021 Dec 6;21:577. doi: 10.1186/s12870-021-03351-5 (PMC8647401; doi:10.1186/s12870-021-03351-5)
Supplement: Supplementary file 8 — Additional file 8: Table S5. The effect of 3-MA on GO significant enrichment of DEGs in roots of wheat seedings under NaCl stress. [file 12870_2021_3351_MOESM8_ESM.xlsx]

## Sheet: TMGvsTG_GOenrich_significant
Table S5 The effect of 3-MA on GO significant enrichment of DEGs in roots of wheat seedings under NaCl stress
Category	GOID	Description	GeneRatio	BgRatio	pvalue	padj	geneID	geneName	Count	Up	Up_Gene_id	Down	Down_Gene_id
BP	GO:0010410	hemicellulose metabolic process	83/7390	164/33961	3.99627e-16	7.20243e-13	TraesCS5A02G313000/TraesCS1A02G396200/TraesCS4A02G004100/TraesCS3D02G467500/TraesCS1B02G081900/TraesCS7A02G443100/TraesCS1D02G404300/TraesCS1B02G424500/TraesCS6D02G121700/TraesCS4D02G086700/TraesCS7D02G432300/TraesCS3B02G108600/TraesCS3D02G093900/TraesCS4D02G299500/TraesCS3B02G108700/TraesCS3D02G093800/TraesCS4B02G089200/TraesCS3A02G471900/TraesCS3D02G467300/TraesCS3A02G093600/TraesCS7B02G341900/…	-/-/-/-/-/-/-/-/-/-/-/-/-/-/-/-/-/-/-/-/-/-/-/-/-/-/-/-/-/-/-/-/-/-/-/-/-/-/-/-/-/-/-/-/-/-/-/-/-/-/-/-/-/-/-/-/-/-/-/-/-/-/-/-/-/-/-/-/-/-/-/-/-/-/-/-/-/-/-/-/-/-/-	83	13	TraesCS7D02G419300/TraesCS2D02G431500/TraesCS7B02G327400/TraesCS2B02G454500/TraesCS2A02G433500/TraesCS7A02G427000/TraesCS7B02G327000/TraesCS7B02G326900/TraesCS7D02G419400/TraesCS6A02G077000/TraesCS7B02G327200/TraesCS7A02G427300/TraesCS7D02G419200	70	TraesCS5A02G313000/TraesCS1A02G396200/TraesCS4A02G004100/TraesCS3D02G467500/TraesCS1B02G081900/TraesCS7A02G443100/TraesCS1D02G404300/TraesCS1B02G424500/TraesCS6D02G121700/TraesCS4D02G086700/TraesCS7D02G432300/TraesCS3B02G108600/TraesCS3D02G093900/TraesCS4D02G299500/TraesCS3B02G108700/TraesCS3D02G093800/TraesCS4B02G089200/TraesCS3A02G471900/TraesCS3D02G467300/TraesCS3A02G093600/TraesCS7B02G341900/…
BP	GO:0010383	cell wall polysaccharide metabolic process	84/7390	169/33961	1.05141e-15	7.20243e-13	TraesCS5A02G313000/TraesCS1A02G396200/TraesCS4A02G004100/TraesCS3D02G467500/TraesCS1B02G081900/TraesCS7A02G443100/TraesCS1D02G404300/TraesCS1B02G424500/TraesCS6D02G121700/TraesCS4D02G086700/TraesCS7D02G432300/TraesCS3B02G108600/TraesCS3D02G093900/TraesCS4D02G299500/TraesCS3B02G108700/TraesCS3D02G093800/TraesCS4B02G089200/TraesCS3A02G471900/TraesCS3D02G467300/TraesCS3A02G093600/TraesCS7B02G341900/…	-/-/-/-/-/-/-/-/-/-/-/-/-/-/-/-/-/-/-/-/-/-/-/-/-/-/-/-/-/-/-/-/-/-/-/-/-/-/-/-/-/-/-/-/-/-/-/-/-/-/-/-/-/-/-/-/-/-/-/-/-/-/-/-/-/-/-/-/-/-/-/-/-/-/-/-/-/-/-/-/-/-/-/-	84	13	TraesCS7D02G419300/TraesCS2D02G431500/TraesCS7B02G327400/TraesCS2B02G454500/TraesCS2A02G433500/TraesCS7A02G427000/TraesCS7B02G327000/TraesCS7B02G326900/TraesCS7D02G419400/TraesCS6A02G077000/TraesCS7B02G327200/TraesCS7A02G427300/TraesCS7D02G419200	71	TraesCS5A02G313000/TraesCS1A02G396200/TraesCS4A02G004100/TraesCS3D02G467500/TraesCS1B02G081900/TraesCS7A02G443100/TraesCS1D02G404300/TraesCS1B02G424500/TraesCS6D02G121700/TraesCS4D02G086700/TraesCS7D02G432300/TraesCS3B02G108600/TraesCS3D02G093900/TraesCS4D02G299500/TraesCS3B02G108700/TraesCS3D02G093800/TraesCS4B02G089200/TraesCS3A02G471900/TraesCS3D02G467300/TraesCS3A02G093600/TraesCS7B02G341900/…
BP	GO:0044036	cell wall macromolecule metabolic process	106/7390	235/33961	1.19443e-15	7.20243e-13	TraesCS5A02G313000/TraesCS1A02G396200/TraesCS4A02G004100/TraesCS3D02G467500/TraesCS1B02G081900/TraesCS7A02G443100/TraesCS5A02G272400/TraesCS3B02G293200/TraesCS1D02G404300/TraesCS1B02G424500/TraesCS6D02G121700/TraesCS5D02G280400/TraesCS4D02G086700/TraesCS7D02G432300/TraesCS3B02G108600/TraesCS3D02G093900/TraesCS4D02G299500/TraesCS3B02G108700/TraesCS3D02G093800/TraesCS5B02G272600/TraesCS4B02G089200/…	-/-/-/-/-/-/-/-/-/-/-/-/-/-/-/-/-/-/-/-/-/-/-/-/-/-/-/-/-/-/-/-/-/-/-/-/-/-/-/-/-/-/-/-/-/-/-/-/-/-/-/-/-/-/-/-/-/-/-/-/-/-/-/-/-/-/-/-/-/-/-/-/-/-/-/-/-/-/-/-/-/-/-/-/-/-/-/-/-/-/-/-/-/-/-/-/-/-/-/-/-/-/-/-/-/-	106	21	TraesCS3B02G293200/TraesCS3D02G260300/TraesCS3A02G260200/TraesCS7D02G419300/TraesCS2D02G431500/TraesCS5A02G500100/TraesCS7B02G327400/TraesCS2B02G454500/TraesCS2A02G433500/TraesCS4D02G325500/TraesCS7A02G427000/TraesCS7B02G327000/TraesCS3A02G260100/TraesCS7B02G326900/TraesCS7D02G419400/TraesCS3D02G260500/TraesCS6A02G077000/TraesCS2D02G033100/TraesCS7B02G327200/TraesCS7A02G427300/TraesCS7D02G419200	85	TraesCS5A02G313000/TraesCS1A02G396200/TraesCS4A02G004100/TraesCS3D02G467500/TraesCS1B02G081900/TraesCS7A02G443100/TraesCS5A02G272400/TraesCS1D02G404300/TraesCS1B02G424500/TraesCS6D02G121700/TraesCS5D02G280400/TraesCS4D02G086700/TraesCS7D02G432300/TraesCS3B02G108600/TraesCS3D02G093900/TraesCS4D02G299500/TraesCS3B02G108700/TraesCS3D02G093800/TraesCS5B02G272600/TraesCS4B02G089200/TraesCS3A02G471900/…
BP	GO:0044264	cellular polysaccharide metabolic process	157/7390	418/33961	1.12944e-13	5.10791e-11	TraesCS3A02G289900/TraesCS1A02G149300/TraesCS5D02G230300/TraesCS1B02G167200/TraesCS5A02G222500/TraesCS3D02G289600/TraesCS1D02G146600/TraesCS5B02G221600/TraesCS5A02G313000/TraesCS4B02G066700/TraesCS3B02G324500/TraesCS1A02G396200/TraesCS4A02G004100/TraesCS1B02G081900/TraesCS7A02G443100/TraesCS1D02G404300/TraesCS1B02G424500/TraesCS2D02G351300/TraesCS6D02G121700/TraesCS4A02G248200/TraesCS4D02G065600/…	-/-/-/-/-/-/-/-/-/-/-/-/-/-/-/-/-/-/-/-/-/-/-/-/-/-/-/-/-/-/-/-/-/-/-/-/-/-/-/-/-/-/-/-/-/-/-/-/-/-/-/-/-/-/-/-/-/-/-/-/-/-/-/-/-/-/-/-/-/-/-/-/-/-/-/-/-/-/-/-/-/-/-/-/-/-/-/-/-/-/-/-/-/-/-/-/-/-/-/-/-/-/-/-/-/-/-/-/-/-/-/-/-/-/-/-/-/-/-/-/-/-/-/-/-/-/-/-/-/-/-/-/-/-/-/-/-/-/-/-/-/-/-/-/-/-/-/-/-/-/-/-/-/-/-/-/-	157	25	TraesCS7D02G419300/TraesCS5D02G261000/TraesCS2D02G431500/TraesCS7B02G327400/TraesCS2B02G454500/TraesCS2A02G433500/TraesCS5D02G470400/TraesCS7A02G427000/TraesCS7B02G327000/TraesCS7B02G326900/TraesCS7D02G419400/TraesCS6B02G468200/TraesCS5B02G201100/TraesCS1B02G155700/TraesCS4B02G104500/TraesCS6D02G405600/TraesCS7B02G327200/TraesCS4B02G321300/TraesCS3D02G094800/TraesCS2A02G159300/TraesCS1D02G199500/…	132	TraesCS3A02G289900/TraesCS1A02G149300/TraesCS5D02G230300/TraesCS1B02G167200/TraesCS5A02G222500/TraesCS3D02G289600/TraesCS1D02G146600/TraesCS5B02G221600/TraesCS5A02G313000/TraesCS4B02G066700/TraesCS3B02G324500/TraesCS1A02G396200/TraesCS4A02G004100/TraesCS1B02G081900/TraesCS7A02G443100/TraesCS1D02G404300/TraesCS1B02G424500/TraesCS2D02G351300/TraesCS6D02G121700/TraesCS4A02G248200/TraesCS4D02G065600/…
BP	GO:0045491	xylan metabolic process	35/7390	51/33961	1.01046e-12	3.65585e-10	TraesCS5A02G313000/TraesCS4A02G004100/TraesCS3D02G467500/TraesCS1B02G081900/TraesCS7A02G443100/TraesCS6D02G121700/TraesCS4D02G086700/TraesCS7D02G432300/TraesCS4D02G299500/TraesCS4B02G089200/TraesCS3A02G471900/TraesCS3D02G467300/TraesCS7B02G341900/TraesCS3B02G304000/TraesCS4A02G227100/TraesCS3D02G467600/TraesCS6B02G160200/TraesCS3D02G467200/TraesCS4B02G301200/TraesCS5D02G319700/TraesCS3B02G514700/…	-/-/-/-/-/-/-/-/-/-/-/-/-/-/-/-/-/-/-/-/-/-/-/-/-/-/-/-/-/-/-/-/-/-/-	35	1	TraesCS6A02G077000	34	TraesCS5A02G313000/TraesCS4A02G004100/TraesCS3D02G467500/TraesCS1B02G081900/TraesCS7A02G443100/TraesCS6D02G121700/TraesCS4D02G086700/TraesCS7D02G432300/TraesCS4D02G299500/TraesCS4B02G089200/TraesCS3A02G471900/TraesCS3D02G467300/TraesCS7B02G341900/TraesCS3B02G304000/TraesCS4A02G227100/TraesCS3D02G467600/TraesCS6B02G160200/TraesCS3D02G467200/TraesCS4B02G301200/TraesCS5D02G319700/TraesCS3B02G514700/…
BP	GO:0042546	cell wall biogenesis	104/7390	252/33961	2.27306e-12	6.85328e-10	TraesCS3A02G289900/TraesCS1A02G149300/TraesCS5D02G230300/TraesCS5A02G222500/TraesCS5D02G107900/TraesCS5B02G101400/TraesCS5A02G095200/TraesCS5A02G313000/TraesCS3B02G324500/TraesCS1A02G396200/TraesCS4A02G004100/TraesCS1B02G081900/TraesCS7A02G443100/TraesCS1D02G404300/TraesCS1B02G424500/TraesCS6D02G121700/TraesCS6D02G364400/TraesCS2B02G201400/TraesCS4D02G086700/TraesCS7D02G432300/TraesCS3B02G108600/…	-/-/-/-/-/-/-/-/-/-/-/-/-/-/-/-/-/-/-/-/-/-/-/-/-/-/-/-/-/-/-/-/-/-/-/-/-/-/-/-/-/-/-/-/-/-/-/-/-/-/-/-/-/-/-/-/-/-/-/-/-/-/-/-/-/-/-/-/-/-/-/-/-/-/-/-/-/-/-/-/-/-/-/-/-/-/-/-/-/-/-/-/-/-/-/-/-/-/-/-/-/-/-/-	104	12	TraesCS7D02G419300/TraesCS2D02G431500/TraesCS7B02G327400/TraesCS2B02G454500/TraesCS2A02G433500/TraesCS7A02G427000/TraesCS7B02G327000/TraesCS7B02G326900/TraesCS7D02G419400/TraesCS7B02G327200/TraesCS7A02G427300/TraesCS7D02G419200	92	TraesCS3A02G289900/TraesCS1A02G149300/TraesCS5D02G230300/TraesCS5A02G222500/TraesCS5D02G107900/TraesCS5B02G101400/TraesCS5A02G095200/TraesCS5A02G313000/TraesCS3B02G324500/TraesCS1A02G396200/TraesCS4A02G004100/TraesCS1B02G081900/TraesCS7A02G443100/TraesCS1D02G404300/TraesCS1B02G424500/TraesCS6D02G121700/TraesCS6D02G364400/TraesCS2B02G201400/TraesCS4D02G086700/TraesCS7D02G432300/TraesCS3B02G108600/…
BP	GO:0034637	cellular carbohydrate biosynthetic process	112/7390	298/33961	3.35792e-10	8.67782e-08	TraesCS3A02G289900/TraesCS1A02G149300/TraesCS5D02G230300/TraesCS1B02G167200/TraesCS5A02G222500/TraesCS3D02G289600/TraesCS1D02G146600/TraesCS5B02G221600/TraesCS5A02G313000/TraesCS3B02G324500/TraesCS4A02G004100/TraesCS1D02G341100/TraesCS1A02G339300/TraesCS1B02G081900/TraesCS7A02G443100/TraesCS1B02G107600/TraesCS6D02G121700/TraesCS2D02G168300/TraesCS1B02G351600/TraesCS4D02G086700/TraesCS7D02G432300/…	-/-/-/-/-/-/-/-/-/-/-/-/-/-/-/-/-/-/-/-/-/-/-/-/-/-/-/-/-/-/-/-/-/-/-/-/-/-/-/-/-/-/-/-/-/-/-/-/-/-/-/-/-/-/-/-/-/-/-/-/-/-/-/-/-/-/-/-/-/-/-/-/-/-/-/-/-/-/-/-/-/-/-/-/-/-/-/-/-/-/-/-/-/-/-/-/-/-/-/-/-/-/-/-/-/-/-/-/-/-/-/-	112	16	TraesCS1B02G107600/TraesCS1A02G088600/TraesCS5D02G261000/TraesCS1D02G090000/TraesCS5D02G470400/TraesCS6B02G384500/TraesCS6B02G468200/TraesCS1B02G155700/TraesCS6D02G405600/TraesCS5B02G117800/TraesCS5D02G129600/TraesCS4B02G321300/TraesCS4A02G163700/TraesCS3D02G094800/TraesCS1D02G199500/TraesCS2B02G521100	96	TraesCS3A02G289900/TraesCS1A02G149300/TraesCS5D02G230300/TraesCS1B02G167200/TraesCS5A02G222500/TraesCS3D02G289600/TraesCS1D02G146600/TraesCS5B02G221600/TraesCS5A02G313000/TraesCS3B02G324500/TraesCS4A02G004100/TraesCS1D02G341100/TraesCS1A02G339300/TraesCS1B02G081900/TraesCS7A02G443100/TraesCS6D02G121700/TraesCS2D02G168300/TraesCS1B02G351600/TraesCS4D02G086700/TraesCS7D02G432300/TraesCS6A02G077800/…
BP	GO:0071669	plant-type cell wall organization or biogenesis	78/7390	186/33961	4.87519e-10	1.1024e-07	TraesCS3A02G289900/TraesCS1A02G149300/TraesCS5D02G230300/TraesCS5A02G222500/TraesCS5D02G107900/TraesCS5B02G101400/TraesCS5A02G095200/TraesCS3B02G324500/TraesCS3B02G199900/TraesCS4A02G004100/TraesCS4B02G271300/TraesCS4A02G339200/TraesCS3A02G344800/TraesCS5B02G548500/TraesCS6D02G364400/TraesCS2B02G201400/TraesCS3D02G338400/TraesCS4A02G034200/TraesCS4D02G270400/TraesCS4D02G299500/TraesCS3B02G376900/…	-/-/-/-/-/-/-/-/-/-/-/-/-/-/-/-/-/-/-/-/-/-/-/-/-/-/-/-/-/-/-/-/-/-/-/-/-/-/-/-/-/-/-/-/-/-/-/-/-/-/-/-/-/-/-/-/-/-/-/-/-/-/-/-/-/-/-/-/-/-/-/-/-/-/-/-/-/-	78	0		78	TraesCS3A02G289900/TraesCS1A02G149300/TraesCS5D02G230300/TraesCS5A02G222500/TraesCS5D02G107900/TraesCS5B02G101400/TraesCS5A02G095200/TraesCS3B02G324500/TraesCS3B02G199900/TraesCS4A02G004100/TraesCS4B02G271300/TraesCS4A02G339200/TraesCS3A02G344800/TraesCS5B02G548500/TraesCS6D02G364400/TraesCS2B02G201400/TraesCS3D02G338400/TraesCS4A02G034200/TraesCS4D02G270400/TraesCS4D02G299500/TraesCS3B02G376900/…
BP	GO:0018298	protein-chromophore linkage	32/7390	53/33961	1.37234e-09	2.7584e-07	TraesCS4B02G089500/TraesCS5B02G175000/TraesCS2B02G233400/TraesCS4D02G086400/TraesCS1D02G428200/TraesCS1A02G403300/TraesCS5D02G238300/TraesCS1B02G432700/TraesCS2B02G220100/TraesCS2D02G209900/TraesCS2A02G342600/TraesCS2B02G340300/TraesCS4A02G226900/TraesCS2D02G320900/TraesCS6A02G159800/TraesCS5A02G229300/TraesCS5D02G182000/TraesCS5A02G350600/TraesCS7D02G227300/TraesCS2A02G206200/TraesCS5D02G329200/…	-/-/-/-/-/-/-/-/-/-/-/-/-/-/-/-/-/-/-/-/-/-/-/-/-/-/-/-/-/-/-/-	32	1	TraesCS5A02G391300	31	TraesCS4B02G089500/TraesCS5B02G175000/TraesCS2B02G233400/TraesCS4D02G086400/TraesCS1D02G428200/TraesCS1A02G403300/TraesCS5D02G238300/TraesCS1B02G432700/TraesCS2B02G220100/TraesCS2D02G209900/TraesCS2A02G342600/TraesCS2B02G340300/TraesCS4A02G226900/TraesCS2D02G320900/TraesCS6A02G159800/TraesCS5A02G229300/TraesCS5D02G182000/TraesCS5A02G350600/TraesCS7D02G227300/TraesCS2A02G206200/TraesCS5D02G329200/…
BP	GO:0009664	plant-type cell wall organization	65/7390	149/33961	1.93592e-09	3.50207e-07	TraesCS5D02G107900/TraesCS5B02G101400/TraesCS5A02G095200/TraesCS3B02G199900/TraesCS4B02G271300/TraesCS4A02G339200/TraesCS3A02G344800/TraesCS5B02G548500/TraesCS6D02G364400/TraesCS2B02G201400/TraesCS3D02G338400/TraesCS4A02G034200/TraesCS4D02G270400/TraesCS3B02G376900/TraesCS5D02G535500/TraesCS3D02G313100/TraesCS3B02G376800/TraesCS5A02G392000/TraesCS5B02G159100/TraesCS3D02G175800/TraesCS4A02G034300/…	-/-/-/-/-/-/-/-/-/-/-/-/-/-/-/-/-/-/-/-/-/-/-/-/-/-/-/-/-/-/-/-/-/-/-/-/-/-/-/-/-/-/-/-/-/-/-/-/-/-/-/-/-/-/-/-/-/-/-/-/-/-/-/-/-	65	0		65	TraesCS5D02G107900/TraesCS5B02G101400/TraesCS5A02G095200/TraesCS3B02G199900/TraesCS4B02G271300/TraesCS4A02G339200/TraesCS3A02G344800/TraesCS5B02G548500/TraesCS6D02G364400/TraesCS2B02G201400/TraesCS3D02G338400/TraesCS4A02G034200/TraesCS4D02G270400/TraesCS3B02G376900/TraesCS5D02G535500/TraesCS3D02G313100/TraesCS3B02G376800/TraesCS5A02G392000/TraesCS5B02G159100/TraesCS3D02G175800/TraesCS4A02G034300/…
BP	GO:0006073	cellular glucan metabolic process	131/7390	374/33961	2.36547e-09	3.56594e-07	TraesCS3A02G289900/TraesCS1A02G149300/TraesCS5D02G230300/TraesCS1B02G167200/TraesCS5A02G222500/TraesCS3D02G289600/TraesCS1D02G146600/TraesCS5B02G221600/TraesCS4B02G066700/TraesCS3B02G324500/TraesCS1A02G396200/TraesCS1D02G404300/TraesCS1B02G424500/TraesCS2D02G351300/TraesCS4A02G248200/TraesCS4D02G065600/TraesCS3B02G108600/TraesCS6A02G077800/TraesCS3D02G093900/TraesCS3B02G108700/TraesCS3D02G093800/…	-/-/-/-/-/-/-/-/-/-/-/-/-/-/-/-/-/-/-/-/-/-/-/-/-/-/-/-/-/-/-/-/-/-/-/-/-/-/-/-/-/-/-/-/-/-/-/-/-/-/-/-/-/-/-/-/-/-/-/-/-/-/-/-/-/-/-/-/-/-/-/-/-/-/-/-/-/-/-/-/-/-/-/-/-/-/-/-/-/-/-/-/-/-/-/-/-/-/-/-/-/-/-/-/-/-/-/-/-/-/-/-/-/-/-/-/-/-/-/-/-/-/-/-/-/-/-/-/-/-/-	131	25	TraesCS7D02G419300/TraesCS5D02G261000/TraesCS2D02G431500/TraesCS7B02G327400/TraesCS2B02G454500/TraesCS2A02G433500/TraesCS5D02G470400/TraesCS7A02G427000/TraesCS7B02G327000/TraesCS7B02G326900/TraesCS7D02G419400/TraesCS6B02G468200/TraesCS5B02G201100/TraesCS1B02G155700/TraesCS4B02G104500/TraesCS6D02G405600/TraesCS7B02G327200/TraesCS4B02G321300/TraesCS3D02G094800/TraesCS2A02G159300/TraesCS1D02G199500/…	106	TraesCS3A02G289900/TraesCS1A02G149300/TraesCS5D02G230300/TraesCS1B02G167200/TraesCS5A02G222500/TraesCS3D02G289600/TraesCS1D02G146600/TraesCS5B02G221600/TraesCS4B02G066700/TraesCS3B02G324500/TraesCS1A02G396200/TraesCS1D02G404300/TraesCS1B02G424500/TraesCS2D02G351300/TraesCS4A02G248200/TraesCS4D02G065600/TraesCS3B02G108600/TraesCS6A02G077800/TraesCS3D02G093900/TraesCS3B02G108700/TraesCS3D02G093800/…
BP	GO:0044042	glucan metabolic process	131/7390	374/33961	2.36547e-09	3.56594e-07	TraesCS3A02G289900/TraesCS1A02G149300/TraesCS5D02G230300/TraesCS1B02G167200/TraesCS5A02G222500/TraesCS3D02G289600/TraesCS1D02G146600/TraesCS5B02G221600/TraesCS4B02G066700/TraesCS3B02G324500/TraesCS1A02G396200/TraesCS1D02G404300/TraesCS1B02G424500/TraesCS2D02G351300/TraesCS4A02G248200/TraesCS4D02G065600/TraesCS3B02G108600/TraesCS6A02G077800/TraesCS3D02G093900/TraesCS3B02G108700/TraesCS3D02G093800/…	-/-/-/-/-/-/-/-/-/-/-/-/-/-/-/-/-/-/-/-/-/-/-/-/-/-/-/-/-/-/-/-/-/-/-/-/-/-/-/-/-/-/-/-/-/-/-/-/-/-/-/-/-/-/-/-/-/-/-/-/-/-/-/-/-/-/-/-/-/-/-/-/-/-/-/-/-/-/-/-/-/-/-/-/-/-/-/-/-/-/-/-/-/-/-/-/-/-/-/-/-/-/-/-/-/-/-/-/-/-/-/-/-/-/-/-/-/-/-/-/-/-/-/-/-/-/-/-/-/-/-	131	25	TraesCS7D02G419300/TraesCS5D02G261000/TraesCS2D02G431500/TraesCS7B02G327400/TraesCS2B02G454500/TraesCS2A02G433500/TraesCS5D02G470400/TraesCS7A02G427000/TraesCS7B02G327000/TraesCS7B02G326900/TraesCS7D02G419400/TraesCS6B02G468200/TraesCS5B02G201100/TraesCS1B02G155700/TraesCS4B02G104500/TraesCS6D02G405600/TraesCS7B02G327200/TraesCS4B02G321300/TraesCS3D02G094800/TraesCS2A02G159300/TraesCS1D02G199500/…	106	TraesCS3A02G289900/TraesCS1A02G149300/TraesCS5D02G230300/TraesCS1B02G167200/TraesCS5A02G222500/TraesCS3D02G289600/TraesCS1D02G146600/TraesCS5B02G221600/TraesCS4B02G066700/TraesCS3B02G324500/TraesCS1A02G396200/TraesCS1D02G404300/TraesCS1B02G424500/TraesCS2D02G351300/TraesCS4A02G248200/TraesCS4D02G065600/TraesCS3B02G108600/TraesCS6A02G077800/TraesCS3D02G093900/TraesCS3B02G108700/TraesCS3D02G093800/…
BP	GO:0045492	xylan biosynthetic process	25/7390	37/33961	3.01093e-09	4.18983e-07	TraesCS5A02G313000/TraesCS4A02G004100/TraesCS1B02G081900/TraesCS7A02G443100/TraesCS6D02G121700/TraesCS4D02G086700/TraesCS7D02G432300/TraesCS4D02G299500/TraesCS4B02G089200/TraesCS7B02G341900/TraesCS3B02G304000/TraesCS4A02G227100/TraesCS6B02G160200/TraesCS4B02G301200/TraesCS5D02G319700/TraesCS5B02G313900/TraesCS2A02G381200/TraesCS2D02G513800/TraesCS6A02G131900/TraesCS3D02G269800/TraesCS2A02G512400/…	-/-/-/-/-/-/-/-/-/-/-/-/-/-/-/-/-/-/-/-/-/-/-/-/-	25	0		25	TraesCS5A02G313000/TraesCS4A02G004100/TraesCS1B02G081900/TraesCS7A02G443100/TraesCS6D02G121700/TraesCS4D02G086700/TraesCS7D02G432300/TraesCS4D02G299500/TraesCS4B02G089200/TraesCS7B02G341900/TraesCS3B02G304000/TraesCS4A02G227100/TraesCS6B02G160200/TraesCS4B02G301200/TraesCS5D02G319700/TraesCS5B02G313900/TraesCS2A02G381200/TraesCS2D02G513800/TraesCS6A02G131900/TraesCS3D02G269800/TraesCS2A02G512400/…
BP	GO:0006418	tRNA aminoacylation for protein translation	89/7390	231/33961	5.17109e-09	6.54909e-07	TraesCS4B02G054900/TraesCS4D02G055000/TraesCS4B02G034500/TraesCS1D02G236900/TraesCS3B02G282000/TraesCS3A02G310400/TraesCS7B02G301400/TraesCS7B02G107300/TraesCS7D02G028100/TraesCS4A02G278500/TraesCS4D02G032900/TraesCS1D02G163400/TraesCS7A02G200500/TraesCS7D02G203800/TraesCS1A02G145100/TraesCS5B02G042800/TraesCS6B02G462900/TraesCS5D02G333800/TraesCS3A02G024100/TraesCS5D02G048600/TraesCS7D02G506300/…	-/-/-/-/-/-/-/-/-/-/-/-/-/-/-/-/-/-/-/-/-/-/-/-/-/-/-/-/-/-/-/-/-/-/-/-/-/-/-/-/-/-/-/-/-/-/-/-/-/-/-/-/-/-/-/-/-/-/-/-/-/-/-/-/-/-/-/-/-/-/-/-/-/-/-/-/-/-/-/-/-/-/-/-/-/-/-/-/-	89	86	TraesCS4B02G054900/TraesCS4D02G055000/TraesCS4B02G034500/TraesCS1D02G236900/TraesCS3B02G282000/TraesCS3A02G310400/TraesCS7B02G301400/TraesCS7B02G107300/TraesCS7D02G028100/TraesCS4A02G278500/TraesCS4D02G032900/TraesCS1D02G163400/TraesCS7A02G200500/TraesCS7D02G203800/TraesCS1A02G145100/TraesCS5B02G042800/TraesCS6B02G462900/TraesCS5D02G333800/TraesCS3A02G024100/TraesCS5D02G048600/TraesCS7D02G506300/…	3	TraesCS3A02G097800/novel.1207/novel.3348
BP	GO:0098869	cellular oxidant detoxification	64/7390	149/33961	5.43042e-09	6.54909e-07	TraesCS2D02G152900/TraesCS2D02G108200/TraesCS6D02G048300/TraesCS2D02G299700/TraesCS3B02G210000/TraesCS2B02G125600/TraesCS2A02G108100/TraesCS2D02G152800/TraesCS2D02G153600/TraesCS3B02G209900/TraesCS3B02G411600/TraesCS3B02G209800/TraesCS3B02G162900/TraesCS2A02G107600/TraesCS2D02G153700/TraesCS2B02G125300/TraesCS2D02G108100/TraesCS2A02G509800/TraesCS3B02G209700/TraesCS3B02G339400/TraesCS2B02G124900/…	-/-/-/-/-/-/-/-/-/-/-/-/-/-/-/-/-/-/-/-/-/-/-/-/-/-/-/-/-/-/-/-/-/-/-/-/-/-/-/-/-/-/-/-/-/-/-/-/-/-/-/-/-/-/-/-/-/-/-/-/-/-/PER1/-	64	17	TraesCS6D02G048300/TraesCS2A02G509800/TraesCS2D02G583200/TraesCS4D02G162000/TraesCS2D02G584100/TraesCS6D02G258600/TraesCS7A02G549800/TraesCS7B02G169800/TraesCS7B02G473400/TraesCS3B02G446300/TraesCS3D02G406900/TraesCS7B02G197300/TraesCS6B02G371500/TraesCS6A02G278000/TraesCSU02G105300/TraesCS2A02G573900/TraesCS2B02G174400	47	TraesCS2D02G152900/TraesCS2D02G108200/TraesCS2D02G299700/TraesCS3B02G210000/TraesCS2B02G125600/TraesCS2A02G108100/TraesCS2D02G152800/TraesCS2D02G153600/TraesCS3B02G209900/TraesCS3B02G411600/TraesCS3B02G209800/TraesCS3B02G162900/TraesCS2A02G107600/TraesCS2D02G153700/TraesCS2B02G125300/TraesCS2D02G108100/TraesCS3B02G209700/TraesCS3B02G339400/TraesCS2B02G124900/TraesCS2D02G108600/TraesCS2D02G108300/…
BP	GO:0097237	cellular response to toxic substance	64/7390	152/33961	1.39167e-08	1.39863e-06	TraesCS2D02G152900/TraesCS2D02G108200/TraesCS6D02G048300/TraesCS2D02G299700/TraesCS3B02G210000/TraesCS2B02G125600/TraesCS2A02G108100/TraesCS2D02G152800/TraesCS2D02G153600/TraesCS3B02G209900/TraesCS3B02G411600/TraesCS3B02G209800/TraesCS3B02G162900/TraesCS2A02G107600/TraesCS2D02G153700/TraesCS2B02G125300/TraesCS2D02G108100/TraesCS2A02G509800/TraesCS3B02G209700/TraesCS3B02G339400/TraesCS2B02G124900/…	-/-/-/-/-/-/-/-/-/-/-/-/-/-/-/-/-/-/-/-/-/-/-/-/-/-/-/-/-/-/-/-/-/-/-/-/-/-/-/-/-/-/-/-/-/-/-/-/-/-/-/-/-/-/-/-/-/-/-/-/-/-/PER1/-	64	17	TraesCS6D02G048300/TraesCS2A02G509800/TraesCS2D02G583200/TraesCS4D02G162000/TraesCS2D02G584100/TraesCS6D02G258600/TraesCS7A02G549800/TraesCS7B02G169800/TraesCS7B02G473400/TraesCS3B02G446300/TraesCS3D02G406900/TraesCS7B02G197300/TraesCS6B02G371500/TraesCS6A02G278000/TraesCSU02G105300/TraesCS2A02G573900/TraesCS2B02G174400	47	TraesCS2D02G152900/TraesCS2D02G108200/TraesCS2D02G299700/TraesCS3B02G210000/TraesCS2B02G125600/TraesCS2A02G108100/TraesCS2D02G152800/TraesCS2D02G153600/TraesCS3B02G209900/TraesCS3B02G411600/TraesCS3B02G209800/TraesCS3B02G162900/TraesCS2A02G107600/TraesCS2D02G153700/TraesCS2B02G125300/TraesCS2D02G108100/TraesCS3B02G209700/TraesCS3B02G339400/TraesCS2B02G124900/TraesCS2D02G108600/TraesCS2D02G108300/…
BP	GO:0098754	detoxification	64/7390	152/33961	1.39167e-08	1.39863e-06	TraesCS2D02G152900/TraesCS2D02G108200/TraesCS6D02G048300/TraesCS2D02G299700/TraesCS3B02G210000/TraesCS2B02G125600/TraesCS2A02G108100/TraesCS2D02G152800/TraesCS2D02G153600/TraesCS3B02G209900/TraesCS3B02G411600/TraesCS3B02G209800/TraesCS3B02G162900/TraesCS2A02G107600/TraesCS2D02G153700/TraesCS2B02G125300/TraesCS2D02G108100/TraesCS2A02G509800/TraesCS3B02G209700/TraesCS3B02G339400/TraesCS2B02G124900/…	-/-/-/-/-/-/-/-/-/-/-/-/-/-/-/-/-/-/-/-/-/-/-/-/-/-/-/-/-/-/-/-/-/-/-/-/-/-/-/-/-/-/-/-/-/-/-/-/-/-/-/-/-/-/-/-/-/-/-/-/-/-/PER1/-	64	17	TraesCS6D02G048300/TraesCS2A02G509800/TraesCS2D02G583200/TraesCS4D02G162000/TraesCS2D02G584100/TraesCS6D02G258600/TraesCS7A02G549800/TraesCS7B02G169800/TraesCS7B02G473400/TraesCS3B02G446300/TraesCS3D02G406900/TraesCS7B02G197300/TraesCS6B02G371500/TraesCS6A02G278000/TraesCSU02G105300/TraesCS2A02G573900/TraesCS2B02G174400	47	TraesCS2D02G152900/TraesCS2D02G108200/TraesCS2D02G299700/TraesCS3B02G210000/TraesCS2B02G125600/TraesCS2A02G108100/TraesCS2D02G152800/TraesCS2D02G153600/TraesCS3B02G209900/TraesCS3B02G411600/TraesCS3B02G209800/TraesCS3B02G162900/TraesCS2A02G107600/TraesCS2D02G153700/TraesCS2B02G125300/TraesCS2D02G108100/TraesCS3B02G209700/TraesCS3B02G339400/TraesCS2B02G124900/TraesCS2D02G108600/TraesCS2D02G108300/…
BP	GO:1990748	cellular detoxification	64/7390	152/33961	1.39167e-08	1.39863e-06	TraesCS2D02G152900/TraesCS2D02G108200/TraesCS6D02G048300/TraesCS2D02G299700/TraesCS3B02G210000/TraesCS2B02G125600/TraesCS2A02G108100/TraesCS2D02G152800/TraesCS2D02G153600/TraesCS3B02G209900/TraesCS3B02G411600/TraesCS3B02G209800/TraesCS3B02G162900/TraesCS2A02G107600/TraesCS2D02G153700/TraesCS2B02G125300/TraesCS2D02G108100/TraesCS2A02G509800/TraesCS3B02G209700/TraesCS3B02G339400/TraesCS2B02G124900/…	-/-/-/-/-/-/-/-/-/-/-/-/-/-/-/-/-/-/-/-/-/-/-/-/-/-/-/-/-/-/-/-/-/-/-/-/-/-/-/-/-/-/-/-/-/-/-/-/-/-/-/-/-/-/-/-/-/-/-/-/-/-/PER1/-	64	17	TraesCS6D02G048300/TraesCS2A02G509800/TraesCS2D02G583200/TraesCS4D02G162000/TraesCS2D02G584100/TraesCS6D02G258600/TraesCS7A02G549800/TraesCS7B02G169800/TraesCS7B02G473400/TraesCS3B02G446300/TraesCS3D02G406900/TraesCS7B02G197300/TraesCS6B02G371500/TraesCS6A02G278000/TraesCSU02G105300/TraesCS2A02G573900/TraesCS2B02G174400	47	TraesCS2D02G152900/TraesCS2D02G108200/TraesCS2D02G299700/TraesCS3B02G210000/TraesCS2B02G125600/TraesCS2A02G108100/TraesCS2D02G152800/TraesCS2D02G153600/TraesCS3B02G209900/TraesCS3B02G411600/TraesCS3B02G209800/TraesCS3B02G162900/TraesCS2A02G107600/TraesCS2D02G153700/TraesCS2B02G125300/TraesCS2D02G108100/TraesCS3B02G209700/TraesCS3B02G339400/TraesCS2B02G124900/TraesCS2D02G108600/TraesCS2D02G108300/…
BP	GO:0044038	cell wall macromolecule biosynthetic process	26/7390	42/33961	2.30096e-08	1.98211e-06	TraesCS5A02G313000/TraesCS4A02G004100/TraesCS1B02G081900/TraesCS7A02G443100/TraesCS6D02G121700/TraesCS4D02G086700/TraesCS7D02G432300/TraesCS4D02G299500/TraesCS4B02G089200/TraesCS7B02G341900/TraesCS3B02G304000/TraesCS4A02G227100/TraesCS6B02G160200/TraesCS4B02G301200/TraesCS5D02G319700/TraesCS5B02G313900/TraesCS2A02G381200/TraesCS2D02G513800/TraesCS6A02G131900/TraesCS3D02G269800/TraesCS7A02G192000/…	-/-/-/-/-/-/-/-/-/-/-/-/-/-/-/-/-/-/-/-/-/-/-/-/-/-	26	0		26	TraesCS5A02G313000/TraesCS4A02G004100/TraesCS1B02G081900/TraesCS7A02G443100/TraesCS6D02G121700/TraesCS4D02G086700/TraesCS7D02G432300/TraesCS4D02G299500/TraesCS4B02G089200/TraesCS7B02G341900/TraesCS3B02G304000/TraesCS4A02G227100/TraesCS6B02G160200/TraesCS4B02G301200/TraesCS5D02G319700/TraesCS5B02G313900/TraesCS2A02G381200/TraesCS2D02G513800/TraesCS6A02G131900/TraesCS3D02G269800/TraesCS7A02G192000/…
BP	GO:0070589	cellular component macromolecule biosynthetic process	26/7390	42/33961	2.30096e-08	1.98211e-06	TraesCS5A02G313000/TraesCS4A02G004100/TraesCS1B02G081900/TraesCS7A02G443100/TraesCS6D02G121700/TraesCS4D02G086700/TraesCS7D02G432300/TraesCS4D02G299500/TraesCS4B02G089200/TraesCS7B02G341900/TraesCS3B02G304000/TraesCS4A02G227100/TraesCS6B02G160200/TraesCS4B02G301200/TraesCS5D02G319700/TraesCS5B02G313900/TraesCS2A02G381200/TraesCS2D02G513800/TraesCS6A02G131900/TraesCS3D02G269800/TraesCS7A02G192000/…	-/-/-/-/-/-/-/-/-/-/-/-/-/-/-/-/-/-/-/-/-/-/-/-/-/-	26	0		26	TraesCS5A02G313000/TraesCS4A02G004100/TraesCS1B02G081900/TraesCS7A02G443100/TraesCS6D02G121700/TraesCS4D02G086700/TraesCS7D02G432300/TraesCS4D02G299500/TraesCS4B02G089200/TraesCS7B02G341900/TraesCS3B02G304000/TraesCS4A02G227100/TraesCS6B02G160200/TraesCS4B02G301200/TraesCS5D02G319700/TraesCS5B02G313900/TraesCS2A02G381200/TraesCS2D02G513800/TraesCS6A02G131900/TraesCS3D02G269800/TraesCS7A02G192000/…
BP	GO:0070592	cell wall polysaccharide biosynthetic process	26/7390	42/33961	2.30096e-08	1.98211e-06	TraesCS5A02G313000/TraesCS4A02G004100/TraesCS1B02G081900/TraesCS7A02G443100/TraesCS6D02G121700/TraesCS4D02G086700/TraesCS7D02G432300/TraesCS4D02G299500/TraesCS4B02G089200/TraesCS7B02G341900/TraesCS3B02G304000/TraesCS4A02G227100/TraesCS6B02G160200/TraesCS4B02G301200/TraesCS5D02G319700/TraesCS5B02G313900/TraesCS2A02G381200/TraesCS2D02G513800/TraesCS6A02G131900/TraesCS3D02G269800/TraesCS7A02G192000/…	-/-/-/-/-/-/-/-/-/-/-/-/-/-/-/-/-/-/-/-/-/-/-/-/-/-	26	0		26	TraesCS5A02G313000/TraesCS4A02G004100/TraesCS1B02G081900/TraesCS7A02G443100/TraesCS6D02G121700/TraesCS4D02G086700/TraesCS7D02G432300/TraesCS4D02G299500/TraesCS4B02G089200/TraesCS7B02G341900/TraesCS3B02G304000/TraesCS4A02G227100/TraesCS6B02G160200/TraesCS4B02G301200/TraesCS5D02G319700/TraesCS5B02G313900/TraesCS2A02G381200/TraesCS2D02G513800/TraesCS6A02G131900/TraesCS3D02G269800/TraesCS7A02G192000/…
BP	GO:0033692	cellular polysaccharide biosynthetic process	86/7390	230/33961	4.64962e-08	3.71284e-06	TraesCS3A02G289900/TraesCS1A02G149300/TraesCS5D02G230300/TraesCS1B02G167200/TraesCS5A02G222500/TraesCS3D02G289600/TraesCS1D02G146600/TraesCS5B02G221600/TraesCS5A02G313000/TraesCS3B02G324500/TraesCS4A02G004100/TraesCS1B02G081900/TraesCS7A02G443100/TraesCS6D02G121700/TraesCS4D02G086700/TraesCS7D02G432300/TraesCS6A02G077800/TraesCS4D02G299500/TraesCS4B02G089200/TraesCS2B02G236500/TraesCS7B02G341900/…	-/-/-/-/-/-/-/-/-/-/-/-/-/-/-/-/-/-/-/-/-/-/-/-/-/-/-/-/-/-/-/-/-/-/-/-/-/-/-/-/-/-/-/-/-/-/-/-/-/-/-/-/-/-/-/-/-/-/-/-/-/-/-/-/-/-/-/-/-/-/-/-/-/-/-/-/-/-/-/-/-/-/-/-/-/-	86	9	TraesCS5D02G261000/TraesCS5D02G470400/TraesCS6B02G468200/TraesCS1B02G155700/TraesCS6D02G405600/TraesCS4B02G321300/TraesCS3D02G094800/TraesCS1D02G199500/TraesCS2B02G521100	77	TraesCS3A02G289900/TraesCS1A02G149300/TraesCS5D02G230300/TraesCS1B02G167200/TraesCS5A02G222500/TraesCS3D02G289600/TraesCS1D02G146600/TraesCS5B02G221600/TraesCS5A02G313000/TraesCS3B02G324500/TraesCS4A02G004100/TraesCS1B02G081900/TraesCS7A02G443100/TraesCS6D02G121700/TraesCS4D02G086700/TraesCS7D02G432300/TraesCS6A02G077800/TraesCS4D02G299500/TraesCS4B02G089200/TraesCS2B02G236500/TraesCS7B02G341900/…
BP	GO:0016051	carbohydrate biosynthetic process	130/7390	387/33961	4.72058e-08	3.71284e-06	TraesCS3A02G289900/TraesCS1A02G149300/TraesCS5D02G230300/TraesCS1B02G167200/TraesCS5A02G222500/TraesCS3D02G289600/TraesCS1D02G146600/TraesCS5B02G221600/TraesCS5A02G313000/TraesCS3B02G324500/TraesCS4A02G004100/TraesCS1D02G341100/TraesCS1A02G339300/TraesCS1B02G081900/TraesCS7A02G443100/TraesCS1B02G107600/TraesCS6D02G121700/TraesCS2D02G168300/TraesCS1B02G351600/TraesCS4D02G086700/TraesCS7D02G432300/…	-/-/-/-/-/-/-/-/-/-/-/-/-/-/-/-/-/-/-/-/-/-/-/-/-/-/-/-/-/-/-/-/-/-/-/-/-/-/-/-/-/-/-/-/-/-/-/-/-/-/-/-/-/-/-/-/-/-/-/-/-/-/-/-/-/-/-/-/-/-/-/-/-/-/-/-/-/-/-/-/-/-/-/-/-/-/-/-/-/-/-/-/-/-/-/-/-/-/-/-/-/-/-/-/-/-/-/-/-/-/-/-/-/-/-/-/-/-/-/-/-/-/-/-/-/-/-/-/-/-	130	22	TraesCS1B02G107600/TraesCS1A02G088600/TraesCS5D02G261000/TraesCS1D02G090000/TraesCS4A02G083900/TraesCS5D02G470400/TraesCS6B02G384500/TraesCS6B02G468200/TraesCS5A02G367600/TraesCS1B02G155700/TraesCS6D02G405600/TraesCS5B02G117800/TraesCS5D02G129600/TraesCS1D02G109700/TraesCS1B02G131000/TraesCS1A02G105500/TraesCS4B02G321300/TraesCS4A02G163700/TraesCS3D02G094800/TraesCS5A02G056400/TraesCS1D02G199500/…	108	TraesCS3A02G289900/TraesCS1A02G149300/TraesCS5D02G230300/TraesCS1B02G167200/TraesCS5A02G222500/TraesCS3D02G289600/TraesCS1D02G146600/TraesCS5B02G221600/TraesCS5A02G313000/TraesCS3B02G324500/TraesCS4A02G004100/TraesCS1D02G341100/TraesCS1A02G339300/TraesCS1B02G081900/TraesCS7A02G443100/TraesCS6D02G121700/TraesCS2D02G168300/TraesCS1B02G351600/TraesCS4D02G086700/TraesCS7D02G432300/TraesCS6A02G077800/…
BP	GO:0030243	cellulose metabolic process	58/7390	137/33961	5.14035e-08	3.87454e-06	TraesCS3A02G289900/TraesCS1A02G149300/TraesCS5D02G230300/TraesCS1B02G167200/TraesCS5A02G222500/TraesCS3D02G289600/TraesCS1D02G146600/TraesCS5B02G221600/TraesCS4B02G066700/TraesCS3B02G324500/TraesCS2D02G351300/TraesCS4A02G248200/TraesCS4D02G065600/TraesCS6A02G077800/TraesCS2A02G352800/TraesCS2B02G236500/TraesCS6B02G104600/TraesCS4A02G355000/TraesCS5D02G261000/TraesCS1D02G117400/TraesCS5D02G517200/…	-/-/-/-/-/-/-/-/-/-/-/-/-/-/-/-/-/-/-/-/-/-/-/-/-/-/-/-/-/-/-/-/-/-/-/-/-/-/-/-/-/-/-/-/-/-/-/-/-/-/-/-/-/-/-/-/-/-	58	6	TraesCS5D02G261000/TraesCS5D02G470400/TraesCS5B02G201100/TraesCS4B02G104500/TraesCS3D02G094800/TraesCS1D02G199500	52	TraesCS3A02G289900/TraesCS1A02G149300/TraesCS5D02G230300/TraesCS1B02G167200/TraesCS5A02G222500/TraesCS3D02G289600/TraesCS1D02G146600/TraesCS5B02G221600/TraesCS4B02G066700/TraesCS3B02G324500/TraesCS2D02G351300/TraesCS4A02G248200/TraesCS4D02G065600/TraesCS6A02G077800/TraesCS2A02G352800/TraesCS2B02G236500/TraesCS6B02G104600/TraesCS4A02G355000/TraesCS1D02G117400/TraesCS5D02G517200/TraesCS2B02G119700/…
BP	GO:0043038	amino acid activation	89/7390	242/33961	6.66666e-08	4.63845e-06	TraesCS4B02G054900/TraesCS4D02G055000/TraesCS4B02G034500/TraesCS1D02G236900/TraesCS3B02G282000/TraesCS3A02G310400/TraesCS7B02G301400/TraesCS7B02G107300/TraesCS7D02G028100/TraesCS4A02G278500/TraesCS4D02G032900/TraesCS1D02G163400/TraesCS7A02G200500/TraesCS7D02G203800/TraesCS1A02G145100/TraesCS5B02G042800/TraesCS6B02G462900/TraesCS5D02G333800/TraesCS3A02G024100/TraesCS5D02G048600/TraesCS7D02G506300/…	-/-/-/-/-/-/-/-/-/-/-/-/-/-/-/-/-/-/-/-/-/-/-/-/-/-/-/-/-/-/-/-/-/-/-/-/-/-/-/-/-/-/-/-/-/-/-/-/-/-/-/-/-/-/-/-/-/-/-/-/-/-/-/-/-/-/-/-/-/-/-/-/-/-/-/-/-/-/-/-/-/-/-/-/-/-/-/-/-	89	86	TraesCS4B02G054900/TraesCS4D02G055000/TraesCS4B02G034500/TraesCS1D02G236900/TraesCS3B02G282000/TraesCS3A02G310400/TraesCS7B02G301400/TraesCS7B02G107300/TraesCS7D02G028100/TraesCS4A02G278500/TraesCS4D02G032900/TraesCS1D02G163400/TraesCS7A02G200500/TraesCS7D02G203800/TraesCS1A02G145100/TraesCS5B02G042800/TraesCS6B02G462900/TraesCS5D02G333800/TraesCS3A02G024100/TraesCS5D02G048600/TraesCS7D02G506300/…	3	TraesCS3A02G097800/novel.1207/novel.3348
BP	GO:0043039	tRNA aminoacylation	89/7390	242/33961	6.66666e-08	4.63845e-06	TraesCS4B02G054900/TraesCS4D02G055000/TraesCS4B02G034500/TraesCS1D02G236900/TraesCS3B02G282000/TraesCS3A02G310400/TraesCS7B02G301400/TraesCS7B02G107300/TraesCS7D02G028100/TraesCS4A02G278500/TraesCS4D02G032900/TraesCS1D02G163400/TraesCS7A02G200500/TraesCS7D02G203800/TraesCS1A02G145100/TraesCS5B02G042800/TraesCS6B02G462900/TraesCS5D02G333800/TraesCS3A02G024100/TraesCS5D02G048600/TraesCS7D02G506300/…	-/-/-/-/-/-/-/-/-/-/-/-/-/-/-/-/-/-/-/-/-/-/-/-/-/-/-/-/-/-/-/-/-/-/-/-/-/-/-/-/-/-/-/-/-/-/-/-/-/-/-/-/-/-/-/-/-/-/-/-/-/-/-/-/-/-/-/-/-/-/-/-/-/-/-/-/-/-/-/-/-/-/-/-/-/-/-/-/-	89	86	TraesCS4B02G054900/TraesCS4D02G055000/TraesCS4B02G034500/TraesCS1D02G236900/TraesCS3B02G282000/TraesCS3A02G310400/TraesCS7B02G301400/TraesCS7B02G107300/TraesCS7D02G028100/TraesCS4A02G278500/TraesCS4D02G032900/TraesCS1D02G163400/TraesCS7A02G200500/TraesCS7D02G203800/TraesCS1A02G145100/TraesCS5B02G042800/TraesCS6B02G462900/TraesCS5D02G333800/TraesCS3A02G024100/TraesCS5D02G048600/TraesCS7D02G506300/…	3	TraesCS3A02G097800/novel.1207/novel.3348
BP	GO:0009765	photosynthesis, light harvesting	31/7390	58/33961	1.28987e-07	8.6421e-06	TraesCS4B02G089500/TraesCS5B02G175000/TraesCS2B02G233400/TraesCS4D02G086400/TraesCS1D02G428200/TraesCS1A02G403300/TraesCS5D02G238300/TraesCS1B02G432700/TraesCS2B02G220100/TraesCS2D02G209900/TraesCS2A02G342600/TraesCS2B02G340300/TraesCS4A02G226900/TraesCS2D02G320900/TraesCS6A02G159800/TraesCS5A02G229300/TraesCS5D02G182000/TraesCS5A02G350600/TraesCS7D02G227300/TraesCS2A02G206200/TraesCS5D02G329200/…	-/-/-/-/-/-/-/-/-/-/-/-/-/-/-/-/-/-/-/-/-/-/-/-/-/-/-/-/-/-/-	31	0		31	TraesCS4B02G089500/TraesCS5B02G175000/TraesCS2B02G233400/TraesCS4D02G086400/TraesCS1D02G428200/TraesCS1A02G403300/TraesCS5D02G238300/TraesCS1B02G432700/TraesCS2B02G220100/TraesCS2D02G209900/TraesCS2A02G342600/TraesCS2B02G340300/TraesCS4A02G226900/TraesCS2D02G320900/TraesCS6A02G159800/TraesCS5A02G229300/TraesCS5D02G182000/TraesCS5A02G350600/TraesCS7D02G227300/TraesCS2A02G206200/TraesCS5D02G329200/…
BP	GO:0000271	polysaccharide biosynthetic process	94/7390	265/33961	2.0614e-07	1.33181e-05	TraesCS3A02G289900/TraesCS1A02G149300/TraesCS5D02G230300/TraesCS1B02G167200/TraesCS5A02G222500/TraesCS3D02G289600/TraesCS1D02G146600/TraesCS5B02G221600/TraesCS5A02G313000/TraesCS3B02G324500/TraesCS4A02G004100/TraesCS1B02G081900/TraesCS7A02G443100/TraesCS6D02G121700/TraesCS4D02G086700/TraesCS7D02G432300/TraesCS6A02G077800/TraesCS4D02G299500/TraesCS4B02G089200/TraesCS2B02G236500/TraesCS7B02G341900/…	-/-/-/-/-/-/-/-/-/-/-/-/-/-/-/-/-/-/-/-/-/-/-/-/-/-/-/-/-/-/-/-/-/-/-/-/-/-/-/-/-/-/-/-/-/-/-/-/-/-/-/-/-/-/-/-/-/-/-/-/-/-/-/-/-/-/-/-/-/-/-/-/-/-/-/-/-/-/-/-/-/-/-/-/-/-/-/-/-/-/-/-/-/-	94	9	TraesCS5D02G261000/TraesCS5D02G470400/TraesCS6B02G468200/TraesCS1B02G155700/TraesCS6D02G405600/TraesCS4B02G321300/TraesCS3D02G094800/TraesCS1D02G199500/TraesCS2B02G521100	85	TraesCS3A02G289900/TraesCS1A02G149300/TraesCS5D02G230300/TraesCS1B02G167200/TraesCS5A02G222500/TraesCS3D02G289600/TraesCS1D02G146600/TraesCS5B02G221600/TraesCS5A02G313000/TraesCS3B02G324500/TraesCS4A02G004100/TraesCS1B02G081900/TraesCS7A02G443100/TraesCS6D02G121700/TraesCS4D02G086700/TraesCS7D02G432300/TraesCS6A02G077800/TraesCS4D02G299500/TraesCS4B02G089200/TraesCS2B02G236500/TraesCS7B02G341900/…
BP	GO:0030244	cellulose biosynthetic process	42/7390	92/33961	2.91833e-07	1.82043e-05	TraesCS3A02G289900/TraesCS1A02G149300/TraesCS5D02G230300/TraesCS1B02G167200/TraesCS5A02G222500/TraesCS3D02G289600/TraesCS1D02G146600/TraesCS5B02G221600/TraesCS3B02G324500/TraesCS6A02G077800/TraesCS2B02G236500/TraesCS6B02G104600/TraesCS4A02G355000/TraesCS5D02G261000/TraesCS1D02G117400/TraesCS5D02G517200/TraesCS2B02G119700/TraesCS1A02G116200/TraesCS2D02G102100/TraesCS2A02G210400/TraesCSU02G142500/T…	-/-/-/-/-/-/-/-/-/-/-/-/-/-/-/-/-/-/-/-/-/-/-/-/-/-/-/-/-/-/-/-/-/-/-/-/-/-/-/-/-/-	42	4	TraesCS5D02G261000/TraesCS5D02G470400/TraesCS3D02G094800/TraesCS1D02G199500	38	TraesCS3A02G289900/TraesCS1A02G149300/TraesCS5D02G230300/TraesCS1B02G167200/TraesCS5A02G222500/TraesCS3D02G289600/TraesCS1D02G146600/TraesCS5B02G221600/TraesCS3B02G324500/TraesCS6A02G077800/TraesCS2B02G236500/TraesCS6B02G104600/TraesCS4A02G355000/TraesCS1D02G117400/TraesCS5D02G517200/TraesCS2B02G119700/TraesCS1A02G116200/TraesCS2D02G102100/TraesCS2A02G210400/TraesCSU02G142500/TraesCS5B02G517500/T…
BP	GO:0051273	beta-glucan metabolic process	68/7390	178/33961	4.50708e-07	2.71777e-05	TraesCS3A02G289900/TraesCS1A02G149300/TraesCS5D02G230300/TraesCS1B02G167200/TraesCS5A02G222500/TraesCS3D02G289600/TraesCS1D02G146600/TraesCS5B02G221600/TraesCS4B02G066700/TraesCS3B02G324500/TraesCS2D02G351300/TraesCS4A02G248200/TraesCS4D02G065600/TraesCS6A02G077800/TraesCS2A02G352800/TraesCS2B02G236500/TraesCS6B02G104600/TraesCS6D02G144200/TraesCS4A02G355000/TraesCS5D02G261000/TraesCS1D02G117400/…	-/-/-/-/-/-/-/-/-/-/-/-/-/-/-/-/-/-/-/-/-/-/-/-/-/-/-/-/-/-/-/-/-/-/-/-/-/-/-/-/-/-/-/-/-/-/-/-/-/-/-/-/-/-/-/-/-/-/-/-/-/-/-/-/-/-/-/-	68	10	TraesCS5D02G261000/TraesCS5D02G470400/TraesCS6B02G468200/TraesCS5B02G201100/TraesCS4B02G104500/TraesCS6D02G405600/TraesCS4B02G321300/TraesCS3D02G094800/TraesCS1D02G199500/TraesCS2B02G521100	58	TraesCS3A02G289900/TraesCS1A02G149300/TraesCS5D02G230300/TraesCS1B02G167200/TraesCS5A02G222500/TraesCS3D02G289600/TraesCS1D02G146600/TraesCS5B02G221600/TraesCS4B02G066700/TraesCS3B02G324500/TraesCS2D02G351300/TraesCS4A02G248200/TraesCS4D02G065600/TraesCS6A02G077800/TraesCS2A02G352800/TraesCS2B02G236500/TraesCS6B02G104600/TraesCS6D02G144200/TraesCS4A02G355000/TraesCS1D02G117400/TraesCS5D02G517200/…
BP	GO:0010411	xyloglucan metabolic process	48/7390	113/33961	6.21791e-07	3.62845e-05	TraesCS1A02G396200/TraesCS1D02G404300/TraesCS1B02G424500/TraesCS3B02G108600/TraesCS3D02G093900/TraesCS3B02G108700/TraesCS3D02G093800/TraesCS3A02G093600/TraesCS7D02G419300/TraesCS7B02G265000/TraesCS7A02G363000/TraesCS3B02G108800/TraesCS2D02G431500/TraesCS7B02G327400/TraesCS4A02G402300/TraesCS7D02G360100/TraesCS2D02G431700/TraesCS5D02G552800/TraesCS2B02G454500/TraesCS2A02G433500/TraesCS7A02G463800/…	-/-/-/-/-/-/-/-/-/-/-/-/-/-/-/-/-/-/-/-/-/-/-/-/-/-/-/-/-/-/-/-/-/-/-/-/-/-/-/-/-/-/-/-/-/-/-/-	48	12	TraesCS7D02G419300/TraesCS2D02G431500/TraesCS7B02G327400/TraesCS2B02G454500/TraesCS2A02G433500/TraesCS7A02G427000/TraesCS7B02G327000/TraesCS7B02G326900/TraesCS7D02G419400/TraesCS7B02G327200/TraesCS7A02G427300/TraesCS7D02G419200	36	TraesCS1A02G396200/TraesCS1D02G404300/TraesCS1B02G424500/TraesCS3B02G108600/TraesCS3D02G093900/TraesCS3B02G108700/TraesCS3D02G093800/TraesCS3A02G093600/TraesCS7B02G265000/TraesCS7A02G363000/TraesCS3B02G108800/TraesCS4A02G402300/TraesCS7D02G360100/TraesCS2D02G431700/TraesCS5D02G552800/TraesCS7A02G463800/TraesCS3A02G093500/TraesCS5B02G556500/TraesCS7D02G097400/TraesCS5B02G028800/TraesCS4A02G172600/…
BP	GO:0009808	lignin metabolic process	37/7390	81/33961	1.42844e-06	7.79946e-05	TraesCS3B02G612000/TraesCS1A02G283400/TraesCS3D02G354200/TraesCS1B02G292600/TraesCS1D02G282600/TraesCS3B02G392700/TraesCS3A02G361100/TraesCS3B02G393500/TraesCS4A02G178900/TraesCS4D02G133800/TraesCS6D02G162800/TraesCS5D02G031400/TraesCS5A02G025000/TraesCS7B02G079800/TraesCS6A02G173700/TraesCS4B02G139100/TraesCS3D02G341600/TraesCS6B02G201600/TraesCS1D02G044300/TraesCS7A02G175000/TraesCS3A02G360400/…	-/-/-/-/-/-/-/-/-/-/-/-/-/-/-/-/-/-/-/-/-/-/-/-/-/-/-/-/-/-/-/-/-/-/-/-/-	37	13	TraesCS6D02G162800/TraesCS7B02G079800/TraesCS6A02G173700/TraesCS3D02G341600/TraesCS6B02G201600/TraesCS1D02G044300/TraesCS7A02G175000/TraesCS1A02G043900/TraesCS3B02G379900/TraesCS3A02G348000/TraesCS3D02G358600/TraesCS7D02G176400/TraesCS1B02G056900	24	TraesCS3B02G612000/TraesCS1A02G283400/TraesCS3D02G354200/TraesCS1B02G292600/TraesCS1D02G282600/TraesCS3B02G392700/TraesCS3A02G361100/TraesCS3B02G393500/TraesCS4A02G178900/TraesCS4D02G133800/TraesCS5D02G031400/TraesCS5A02G025000/TraesCS4B02G139100/TraesCS3A02G360400/TraesCS4D02G208900/TraesCS4A02G114700/TraesCS1D02G283000/TraesCS4D02G190900/TraesCS3B02G397200/TraesCS1A02G283900/TraesCS5A02G151400/…
BP	GO:0046271	phenylpropanoid catabolic process	33/7390	69/33961	1.4659e-06	7.79946e-05	TraesCS1A02G283400/TraesCS3D02G354200/TraesCS1B02G292600/TraesCS1D02G282600/TraesCS3B02G392700/TraesCS3A02G361100/TraesCS3B02G393500/TraesCS4A02G178900/TraesCS4D02G133800/TraesCS5D02G031400/TraesCS5A02G025000/TraesCS7B02G079800/TraesCS4B02G139100/TraesCS3D02G341600/TraesCS1D02G044300/TraesCS7A02G175000/TraesCS3A02G360400/TraesCS4D02G208900/TraesCS4A02G114700/TraesCS1D02G283000/TraesCS1A02G043900/…	-/-/-/-/-/-/-/-/-/-/-/-/-/-/-/-/-/-/-/-/-/-/-/-/-/-/-/-/-/-/-/-/-	33	10	TraesCS7B02G079800/TraesCS3D02G341600/TraesCS1D02G044300/TraesCS7A02G175000/TraesCS1A02G043900/TraesCS3B02G379900/TraesCS3A02G348000/TraesCS3D02G358600/TraesCS7D02G176400/TraesCS1B02G056900	23	TraesCS1A02G283400/TraesCS3D02G354200/TraesCS1B02G292600/TraesCS1D02G282600/TraesCS3B02G392700/TraesCS3A02G361100/TraesCS3B02G393500/TraesCS4A02G178900/TraesCS4D02G133800/TraesCS5D02G031400/TraesCS5A02G025000/TraesCS4B02G139100/TraesCS3A02G360400/TraesCS4D02G208900/TraesCS4A02G114700/TraesCS1D02G283000/TraesCS4D02G190900/TraesCS3B02G397200/TraesCS1A02G283900/TraesCS5A02G151400/TraesCS1B02G293100/…
BP	GO:0046274	lignin catabolic process	33/7390	69/33961	1.4659e-06	7.79946e-05	TraesCS1A02G283400/TraesCS3D02G354200/TraesCS1B02G292600/TraesCS1D02G282600/TraesCS3B02G392700/TraesCS3A02G361100/TraesCS3B02G393500/TraesCS4A02G178900/TraesCS4D02G133800/TraesCS5D02G031400/TraesCS5A02G025000/TraesCS7B02G079800/TraesCS4B02G139100/TraesCS3D02G341600/TraesCS1D02G044300/TraesCS7A02G175000/TraesCS3A02G360400/TraesCS4D02G208900/TraesCS4A02G114700/TraesCS1D02G283000/TraesCS1A02G043900/…	-/-/-/-/-/-/-/-/-/-/-/-/-/-/-/-/-/-/-/-/-/-/-/-/-/-/-/-/-/-/-/-/-	33	10	TraesCS7B02G079800/TraesCS3D02G341600/TraesCS1D02G044300/TraesCS7A02G175000/TraesCS1A02G043900/TraesCS3B02G379900/TraesCS3A02G348000/TraesCS3D02G358600/TraesCS7D02G176400/TraesCS1B02G056900	23	TraesCS1A02G283400/TraesCS3D02G354200/TraesCS1B02G292600/TraesCS1D02G282600/TraesCS3B02G392700/TraesCS3A02G361100/TraesCS3B02G393500/TraesCS4A02G178900/TraesCS4D02G133800/TraesCS5D02G031400/TraesCS5A02G025000/TraesCS4B02G139100/TraesCS3A02G360400/TraesCS4D02G208900/TraesCS4A02G114700/TraesCS1D02G283000/TraesCS4D02G190900/TraesCS3B02G397200/TraesCS1A02G283900/TraesCS5A02G151400/TraesCS1B02G293100/…
BP	GO:0009636	response to toxic substance	68/7390	184/33961	1.81512e-06	9.38157e-05	TraesCS2D02G152900/TraesCS2D02G108200/TraesCS6D02G048300/TraesCS2D02G299700/TraesCS3B02G210000/TraesCS2B02G125600/TraesCS2A02G108100/TraesCS6A02G041700/TraesCS2D02G152800/TraesCS2D02G153600/TraesCS3B02G209900/TraesCS3B02G411600/TraesCS3B02G209800/TraesCS3B02G162900/TraesCS2A02G107600/TraesCS2D02G153700/TraesCS2B02G125300/TraesCS2D02G108100/TraesCS2A02G509800/TraesCS3B02G209700/TraesCS3B02G339400/…	-/-/-/-/-/-/-/-/-/-/-/-/-/-/-/-/-/-/-/-/-/-/-/-/-/-/-/-/-/-/-/-/-/-/-/-/-/-/-/-/-/-/OMT1/-/-/-/-/-/-/-/-/-/-/-/-/-/-/-/-/-/-/-/-/-/-/-/PER1/-	68	19	TraesCS6D02G048300/TraesCS6A02G041700/TraesCS2A02G509800/TraesCS2D02G583200/TraesCS4D02G162000/TraesCS2D02G584100/TraesCS6D02G258600/TraesCS7A02G549800/TraesCS7B02G169800/TraesCS7B02G473400/TraesCS3B02G446300/TraesCS2D02G347600/TraesCS3D02G406900/TraesCS7B02G197300/TraesCS6B02G371500/TraesCS6A02G278000/TraesCSU02G105300/TraesCS2A02G573900/TraesCS2B02G174400	49	TraesCS2D02G152900/TraesCS2D02G108200/TraesCS2D02G299700/TraesCS3B02G210000/TraesCS2B02G125600/TraesCS2A02G108100/TraesCS2D02G152800/TraesCS2D02G153600/TraesCS3B02G209900/TraesCS3B02G411600/TraesCS3B02G209800/TraesCS3B02G162900/TraesCS2A02G107600/TraesCS2D02G153700/TraesCS2B02G125300/TraesCS2D02G108100/TraesCS3B02G209700/TraesCS3B02G339400/TraesCS2B02G124900/TraesCS2D02G108600/TraesCS2D02G108300/…
BP	GO:0016054	organic acid catabolic process	65/7390	177/33961	3.87295e-06	0.000189356	TraesCS6D02G212200/TraesCS6B02G258400/TraesCSU02G047800/TraesCS3A02G250200/TraesCS3D02G077200/TraesCS6A02G163500/TraesCS6A02G222800/TraesCS6A02G344000/TraesCS1A02G303100/TraesCS3A02G122400/TraesCS1B02G085100/TraesCS3D02G545100/TraesCS2D02G069900/TraesCS6D02G163600/TraesCS6A02G174500/TraesCS5D02G165700/TraesCS3B02G279700/TraesCS1B02G374500/TraesCS3D02G250600/TraesCS6D02G212400/TraesCS2A02G467900/T…	-/-/-/-/-/-/-/-/-/-/-/-/-/-/-/-/-/-/-/-/-/-/-/-/-/-/-/-/-/-/-/-/-/-/-/-/-/-/-/-/-/-/-/-/-/-/-/-/-/-/-/-/-/-/-/-/-/-/-/-/-/-/-/-/-	65	43	TraesCS3D02G077200/TraesCS6A02G344000/TraesCS1A02G303100/TraesCS3A02G122400/TraesCS1B02G085100/TraesCS6D02G163600/TraesCS6A02G174500/TraesCS1B02G374500/TraesCS1D02G362700/TraesCS2D02G489900/TraesCS6D02G116200/TraesCS6B02G302400/TraesCS6B02G183600/TraesCS3A02G077000/TraesCS2B02G048700/TraesCS1A02G357900/TraesCS6D02G145400/TraesCS3B02G141600/TraesCS5B02G376900/TraesCS1A02G066800/TraesCS6A02G125800/…	22	TraesCS6D02G212200/TraesCS6B02G258400/TraesCSU02G047800/TraesCS3A02G250200/TraesCS6A02G163500/TraesCS6A02G222800/TraesCS3D02G545100/TraesCS2D02G069900/TraesCS5D02G165700/TraesCS3B02G279700/TraesCS3D02G250600/TraesCS6D02G212400/TraesCS2A02G467900/TraesCS6B02G186400/TraesCS6A02G312200/TraesCS2D02G377600/TraesCS6B02G258500/TraesCS6D02G147700/TraesCS5D02G346200/TraesCS5A02G341000/TraesCS7A02G043000/T…
BP	GO:0046395	carboxylic acid catabolic process	65/7390	177/33961	3.87295e-06	0.000189356	TraesCS6D02G212200/TraesCS6B02G258400/TraesCSU02G047800/TraesCS3A02G250200/TraesCS3D02G077200/TraesCS6A02G163500/TraesCS6A02G222800/TraesCS6A02G344000/TraesCS1A02G303100/TraesCS3A02G122400/TraesCS1B02G085100/TraesCS3D02G545100/TraesCS2D02G069900/TraesCS6D02G163600/TraesCS6A02G174500/TraesCS5D02G165700/TraesCS3B02G279700/TraesCS1B02G374500/TraesCS3D02G250600/TraesCS6D02G212400/TraesCS2A02G467900/T…	-/-/-/-/-/-/-/-/-/-/-/-/-/-/-/-/-/-/-/-/-/-/-/-/-/-/-/-/-/-/-/-/-/-/-/-/-/-/-/-/-/-/-/-/-/-/-/-/-/-/-/-/-/-/-/-/-/-/-/-/-/-/-/-/-	65	43	TraesCS3D02G077200/TraesCS6A02G344000/TraesCS1A02G303100/TraesCS3A02G122400/TraesCS1B02G085100/TraesCS6D02G163600/TraesCS6A02G174500/TraesCS1B02G374500/TraesCS1D02G362700/TraesCS2D02G489900/TraesCS6D02G116200/TraesCS6B02G302400/TraesCS6B02G183600/TraesCS3A02G077000/TraesCS2B02G048700/TraesCS1A02G357900/TraesCS6D02G145400/TraesCS3B02G141600/TraesCS5B02G376900/TraesCS1A02G066800/TraesCS6A02G125800/…	22	TraesCS6D02G212200/TraesCS6B02G258400/TraesCSU02G047800/TraesCS3A02G250200/TraesCS6A02G163500/TraesCS6A02G222800/TraesCS3D02G545100/TraesCS2D02G069900/TraesCS5D02G165700/TraesCS3B02G279700/TraesCS3D02G250600/TraesCS6D02G212400/TraesCS2A02G467900/TraesCS6B02G186400/TraesCS6A02G312200/TraesCS2D02G377600/TraesCS6B02G258500/TraesCS6D02G147700/TraesCS5D02G346200/TraesCS5A02G341000/TraesCS7A02G043000/T…
BP	GO:0051274	beta-glucan biosynthetic process	52/7390	133/33961	4.39046e-06	0.000209009	TraesCS3A02G289900/TraesCS1A02G149300/TraesCS5D02G230300/TraesCS1B02G167200/TraesCS5A02G222500/TraesCS3D02G289600/TraesCS1D02G146600/TraesCS5B02G221600/TraesCS3B02G324500/TraesCS6A02G077800/TraesCS2B02G236500/TraesCS6B02G104600/TraesCS6D02G144200/TraesCS4A02G355000/TraesCS5D02G261000/TraesCS1D02G117400/TraesCS5D02G517200/TraesCS2B02G119700/TraesCS1A02G116200/TraesCS2D02G102100/TraesCS2A02G210400/…	-/-/-/-/-/-/-/-/-/-/-/-/-/-/-/-/-/-/-/-/-/-/-/-/-/-/-/-/-/-/-/-/-/-/-/-/-/-/-/-/-/-/-/-/-/-/-/-/-/-/-/-	52	8	TraesCS5D02G261000/TraesCS5D02G470400/TraesCS6B02G468200/TraesCS6D02G405600/TraesCS4B02G321300/TraesCS3D02G094800/TraesCS1D02G199500/TraesCS2B02G521100	44	TraesCS3A02G289900/TraesCS1A02G149300/TraesCS5D02G230300/TraesCS1B02G167200/TraesCS5A02G222500/TraesCS3D02G289600/TraesCS1D02G146600/TraesCS5B02G221600/TraesCS3B02G324500/TraesCS6A02G077800/TraesCS2B02G236500/TraesCS6B02G104600/TraesCS6D02G144200/TraesCS4A02G355000/TraesCS1D02G117400/TraesCS5D02G517200/TraesCS2B02G119700/TraesCS1A02G116200/TraesCS2D02G102100/TraesCS2A02G210400/TraesCSU02G142500/T…
BP	GO:0009065	glutamine family amino acid catabolic process	13/7390	18/33961	6.77589e-06	0.000312407	TraesCSU02G047800/TraesCS3D02G545100/TraesCS2D02G069900/TraesCS1B02G374500/TraesCS1D02G362700/TraesCS2B02G048700/TraesCS1A02G357900/TraesCS5B02G376900/TraesCS5D02G384500/TraesCS5A02G375000/TraesCS4A02G419400/TraesCS7A02G069300/TraesCS1B02G223300	-/-/-/-/-/-/-/-/-/-/-/-/-	13	10	TraesCS1B02G374500/TraesCS1D02G362700/TraesCS2B02G048700/TraesCS1A02G357900/TraesCS5B02G376900/TraesCS5D02G384500/TraesCS5A02G375000/TraesCS4A02G419400/TraesCS7A02G069300/TraesCS1B02G223300	3	TraesCSU02G047800/TraesCS3D02G545100/TraesCS2D02G069900
BP	GO:0009064	glutamine family amino acid metabolic process	55/7390	145/33961	6.90785e-06	0.000312407	TraesCS4D02G195100/TraesCS4D02G047400/TraesCS4D02G232700/TraesCSU02G047800/TraesCS4A02G284400/TraesCS6A02G149700/TraesCS4A02G109900/TraesCS3D02G357200/TraesCS1D02G074600/TraesCS4B02G194400/TraesCS3D02G545100/TraesCS4B02G231400/TraesCS3A02G077100/TraesCS3A02G363700/TraesCS4D02G026300/TraesCS3B02G395900/TraesCS2D02G069900/TraesCS3B02G022900/TraesCS4B02G047400/TraesCS1B02G374500/TraesCS6D02G054300/T…	-/-/-/-/-/-/-/-/-/-/-/-/-/-/-/-/-/-/-/-/-/-/-/-/-/-/-/-/-/-/-/-/-/-/-/-/-/-/-/-/-/-/-/-/-/-/-/-/-/-/-/-/-/-/-	55	41	TraesCS4D02G195100/TraesCS4D02G047400/TraesCS4A02G109900/TraesCS3D02G357200/TraesCS1D02G074600/TraesCS4B02G194400/TraesCS3A02G077100/TraesCS3A02G363700/TraesCS3B02G395900/TraesCS4B02G047400/TraesCS1B02G374500/TraesCS6D02G054300/TraesCS1A02G382800/TraesCS1D02G390500/TraesCS1A02G360300/TraesCS1D02G362700/TraesCS4A02G262600/TraesCS2D02G132900/TraesCS1B02G090600/TraesCS2A02G130600/TraesCS4A02G266900/…	14	TraesCS4D02G232700/TraesCSU02G047800/TraesCS4A02G284400/TraesCS6A02G149700/TraesCS3D02G545100/TraesCS4B02G231400/TraesCS4D02G026300/TraesCS2D02G069900/TraesCS3B02G022900/TraesCS2B02G334000/TraesCS3B02G252000/TraesCS6B02G177600/TraesCS2A02G315800/TraesCS6D02G139000
BP	GO:0005984	disaccharide metabolic process	46/7390	117/33961	1.28301e-05	0.00056609	TraesCS7D02G036600/TraesCS7D02G159800/TraesCS4A02G446700/TraesCS7B02G063400/TraesCS1D02G341100/TraesCS1A02G339300/TraesCS7A02G158900/TraesCS2A02G168200/TraesCS1B02G107600/TraesCS2D02G168300/TraesCS1B02G351600/TraesCS6B02G276300/TraesCS7A02G040900/TraesCS1A02G088600/TraesCS4D02G169800/TraesCS1D02G090000/TraesCS6A02G248400/TraesCS2A02G161000/TraesCS2D02G168100/TraesCS2B02G187100/TraesCS4A02G140000/…	-/-/-/-/-/-/-/-/-/-/-/-/-/-/-/-/-/-/-/-/-/-/-/-/-/-/-/-/-/-/-/-/-/-/-/-/-/-/-/-/-/-/-/-/-/-	46	11	TraesCS2A02G168200/TraesCS1B02G107600/TraesCS1A02G088600/TraesCS4D02G169800/TraesCS1D02G090000/TraesCS4A02G140000/TraesCS4B02G167500/TraesCS6B02G384500/TraesCS5B02G117800/TraesCS5D02G129600/TraesCS2A02G159300	35	TraesCS7D02G036600/TraesCS7D02G159800/TraesCS4A02G446700/TraesCS7B02G063400/TraesCS1D02G341100/TraesCS1A02G339300/TraesCS7A02G158900/TraesCS2D02G168300/TraesCS1B02G351600/TraesCS6B02G276300/TraesCS7A02G040900/TraesCS6A02G248400/TraesCS2A02G161000/TraesCS2D02G168100/TraesCS2B02G187100/TraesCS1B02G197900/TraesCS1A02G183000/TraesCS2B02G187000/TraesCS3B02G323900/TraesCS2D02G168200/TraesCS6D02G230500/…
BP	GO:0006544	glycine metabolic process	15/7390	24/33961	1.9522e-05	0.000840841	TraesCS3A02G250200/TraesCS6A02G163500/TraesCS3B02G279700/TraesCS2A02G493700/TraesCS3D02G250600/TraesCS2A02G467900/TraesCS6B02G186400/TraesCS4B02G069300/TraesCS1B02G232200/TraesCS6A02G312200/TraesCS4D02G068100/TraesCS6D02G147700/TraesCS4A02G246100/TraesCS3D02G378700/TraesCS1D02G220400	-/-/-/-/-/-/-/-/-/-/-/-/-/-/-	15	2	TraesCS1B02G232200/TraesCS1D02G220400	13	TraesCS3A02G250200/TraesCS6A02G163500/TraesCS3B02G279700/TraesCS2A02G493700/TraesCS3D02G250600/TraesCS2A02G467900/TraesCS6B02G186400/TraesCS4B02G069300/TraesCS6A02G312200/TraesCS4D02G068100/TraesCS6D02G147700/TraesCS4A02G246100/TraesCS3D02G378700
BP	GO:0005996	monosaccharide metabolic process	86/7390	263/33961	2.53909e-05	0.00104724	TraesCS7A02G213300/TraesCS7B02G120300/TraesCS7D02G215200/TraesCS2A02G196000/TraesCS2B02G223700/TraesCS2D02G204100/TraesCS2A02G117300/TraesCS6B02G243700/TraesCS2A02G154600/TraesCS2B02G109800/TraesCS6D02G196300/TraesCS2B02G109700/TraesCS2B02G179800/TraesCS2A02G180200/TraesCS5A02G291300/TraesCS2D02G093100/TraesCS5D02G511200/TraesCS2B02G451100/TraesCS3A02G095200/TraesCS2D02G151400/TraesCS6A02G213700/…	-/-/-/-/-/-/-/-/-/-/-/-/-/-/-/-/-/-/-/-/-/-/-/-/-/-/-/-/-/-/-/-/-/-/-/-/-/-/-/-/-/-/-/-/-/-/-/-/-/-/-/-/-/-/-/-/-/-/-/-/-/-/-/-/-/-/-/-/-/-/-/-/-/-/-/-/-/-/-/-/-/-/-/-/-/-	86	31	TraesCS2A02G117300/TraesCS2A02G180200/TraesCS5D02G511200/TraesCS2D02G151400/TraesCS4B02G172700/TraesCS4A02G361900/TraesCS2A02G146800/TraesCS4A02G083900/TraesCS2B02G137300/TraesCS4D02G174700/TraesCS2D02G188800/TraesCS7A02G478100/TraesCS2D02G117900/TraesCS1D02G451900/TraesCS1B02G288800/TraesCS5B02G510900/TraesCS1D02G109700/TraesCS7D02G465500/TraesCS4D02G125100/TraesCS1B02G131000/TraesCS4A02G216500/…	55	TraesCS7A02G213300/TraesCS7B02G120300/TraesCS7D02G215200/TraesCS2A02G196000/TraesCS2B02G223700/TraesCS2D02G204100/TraesCS6B02G243700/TraesCS2A02G154600/TraesCS2B02G109800/TraesCS6D02G196300/TraesCS2B02G109700/TraesCS2B02G179800/TraesCS5A02G291300/TraesCS2D02G093100/TraesCS2B02G451100/TraesCS3A02G095200/TraesCS6A02G213700/TraesCS7D02G307500/TraesCS2A02G430500/TraesCS1A02G142900/TraesCS2D02G428100/…
BP	GO:0009311	oligosaccharide metabolic process	51/7390	137/33961	2.6482e-05	0.00104724	TraesCS7D02G036600/TraesCS7D02G159800/TraesCS4A02G446700/TraesCS7B02G063400/TraesCS1D02G341100/TraesCS1A02G339300/TraesCS7A02G158900/TraesCS2A02G168200/TraesCS1B02G107600/TraesCS2D02G168300/TraesCS1B02G351600/TraesCS6B02G276300/TraesCS7A02G040900/TraesCS1A02G088600/TraesCS4D02G169800/TraesCS1D02G090000/TraesCS6A02G248400/TraesCS2A02G161000/TraesCS2D02G168100/TraesCS2B02G187100/TraesCS4A02G140000/…	-/-/-/-/-/-/-/-/-/-/-/-/-/-/-/-/-/-/-/-/-/-/-/-/-/-/-/-/-/-/-/-/-/-/-/-/-/-/-/-/-/-/-/-/-/-/-/-/-/-/-	51	14	TraesCS2A02G168200/TraesCS1B02G107600/TraesCS1A02G088600/TraesCS4D02G169800/TraesCS1D02G090000/TraesCS4A02G140000/TraesCS4B02G167500/TraesCS6B02G384500/TraesCS5A02G367600/TraesCS3D02G424400/TraesCS5B02G117800/TraesCS5D02G129600/TraesCS2A02G159300/TraesCS3B02G466400	37	TraesCS7D02G036600/TraesCS7D02G159800/TraesCS4A02G446700/TraesCS7B02G063400/TraesCS1D02G341100/TraesCS1A02G339300/TraesCS7A02G158900/TraesCS2D02G168300/TraesCS1B02G351600/TraesCS6B02G276300/TraesCS7A02G040900/TraesCS6A02G248400/TraesCS2A02G161000/TraesCS2D02G168100/TraesCS2B02G187100/TraesCS1B02G197900/TraesCS1A02G183000/TraesCS2B02G187000/TraesCS3B02G323900/TraesCS2D02G168200/TraesCS6D02G230500/…
BP	GO:0044282	small molecule catabolic process	77/7390	230/33961	2.65548e-05	0.00104724	TraesCS6D02G212200/TraesCS6B02G258400/TraesCSU02G047800/TraesCS3A02G250200/TraesCS3D02G077200/TraesCS6A02G163500/TraesCS6A02G222800/TraesCS6A02G344000/TraesCS1A02G303100/TraesCS3A02G122400/TraesCS1B02G085100/TraesCS3D02G545100/TraesCS2D02G069900/TraesCS6D02G163600/TraesCS6A02G174500/TraesCS5D02G165700/TraesCS3B02G279700/TraesCS1B02G374500/TraesCS3D02G250600/TraesCS6D02G212400/TraesCS4B02G172700/T…	-/-/-/-/-/-/-/-/-/-/-/-/-/-/-/-/-/-/-/-/-/-/-/-/-/-/-/-/-/-/-/-/-/-/-/-/-/-/-/-/-/-/-/-/-/-/-/-/-/-/-/-/-/-/-/-/-/-/-/-/-/-/-/-/-/-/-/-/-/-/-/-/-/-/-/-/-	77	50	TraesCS3D02G077200/TraesCS6A02G344000/TraesCS1A02G303100/TraesCS3A02G122400/TraesCS1B02G085100/TraesCS6D02G163600/TraesCS6A02G174500/TraesCS1B02G374500/TraesCS4B02G172700/TraesCS1D02G362700/TraesCS2D02G489900/TraesCS6D02G116200/TraesCS6B02G302400/TraesCS4D02G174700/TraesCS6B02G183600/TraesCS3A02G077000/TraesCS2B02G048700/TraesCS1A02G357900/TraesCS6D02G145400/TraesCS3B02G141600/TraesCS5B02G376900/…	27	TraesCS6D02G212200/TraesCS6B02G258400/TraesCSU02G047800/TraesCS3A02G250200/TraesCS6A02G163500/TraesCS6A02G222800/TraesCS3D02G545100/TraesCS2D02G069900/TraesCS5D02G165700/TraesCS3B02G279700/TraesCS3D02G250600/TraesCS6D02G212400/TraesCS2A02G467900/TraesCS5A02G324200/TraesCS6B02G186400/TraesCS3B02G408900/TraesCS3D02G087500/TraesCS6A02G312200/TraesCS2D02G377600/TraesCS6B02G258500/TraesCS6D02G147700/T…
BP	GO:0006536	glutamate metabolic process	16/7390	27/33961	2.66296e-05	0.00104724	TraesCS4D02G232700/TraesCS4B02G231400/TraesCS3B02G022900/TraesCS1B02G374500/TraesCS1D02G362700/TraesCS4A02G262600/TraesCS2D02G132900/TraesCS2A02G130600/TraesCS1A02G357900/TraesCS5B02G376900/TraesCS5D02G384500/TraesCS5A02G375000/TraesCS2B02G334000/TraesCS3D02G523200/TraesCS2A02G315800/TraesCS3B02G583600	-/-/-/-/-/-/-/-/-/-/-/-/-/-/-/-	16	11	TraesCS1B02G374500/TraesCS1D02G362700/TraesCS4A02G262600/TraesCS2D02G132900/TraesCS2A02G130600/TraesCS1A02G357900/TraesCS5B02G376900/TraesCS5D02G384500/TraesCS5A02G375000/TraesCS3D02G523200/TraesCS3B02G583600	5	TraesCS4D02G232700/TraesCS4B02G231400/TraesCS3B02G022900/TraesCS2B02G334000/TraesCS2A02G315800
BP	GO:0000103	sulfate assimilation	11/7390	15/33961	2.89772e-05	0.00111363	TraesCS5A02G382900/TraesCS2A02G032500/TraesCS5B02G387300/TraesCS2B02G046500/TraesCS5D02G392300/TraesCS2D02G031800/TraesCS3B02G081800/TraesCS2A02G184200/TraesCS4A02G045900/TraesCS3D02G068600/TraesCS2D02G203500	-/-/-/-/-/-/-/-/-/-/-	11	0		11	TraesCS5A02G382900/TraesCS2A02G032500/TraesCS5B02G387300/TraesCS2B02G046500/TraesCS5D02G392300/TraesCS2D02G031800/TraesCS3B02G081800/TraesCS2A02G184200/TraesCS4A02G045900/TraesCS3D02G068600/TraesCS2D02G203500
BP	GO:0006012	galactose metabolic process	20/7390	38/33961	2.95492e-05	0.00111363	TraesCS2B02G109800/TraesCS2B02G109700/TraesCS5A02G291300/TraesCS2D02G093100/TraesCS5D02G511200/TraesCS2B02G451100/TraesCS4A02G361900/TraesCS7D02G307500/TraesCS2A02G430500/TraesCS2D02G428100/TraesCS5B02G290300/TraesCS5D02G298700/TraesCS4A02G125300/TraesCS5A02G183100/TraesCS1D02G451900/TraesCS4B02G179300/TraesCS5B02G510900/TraesCS2B02G112800/TraesCS4D02G180800/TraesCS5D02G188200	-/-/-/-/-/-/-/-/-/-/-/-/-/-/-/-/-/-/-/-	20	4	TraesCS5D02G511200/TraesCS4A02G361900/TraesCS1D02G451900/TraesCS5B02G510900	16	TraesCS2B02G109800/TraesCS2B02G109700/TraesCS5A02G291300/TraesCS2D02G093100/TraesCS2B02G451100/TraesCS7D02G307500/TraesCS2A02G430500/TraesCS2D02G428100/TraesCS5B02G290300/TraesCS5D02G298700/TraesCS4A02G125300/TraesCS5A02G183100/TraesCS4B02G179300/TraesCS2B02G112800/TraesCS4D02G180800/TraesCS5D02G188200
BP	GO:0006857	oligopeptide transport	34/7390	81/33961	3.45539e-05	0.00127567	TraesCS4A02G440700/TraesCS2A02G007500/TraesCS7D02G049400/TraesCS3A02G392900/TraesCS4D02G024400/TraesCS7A02G054000/TraesCS7A02G054100/TraesCS4A02G075900/TraesCS1D02G214200/TraesCS7B02G201900/TraesCS7D02G091600/TraesCS7A02G381800/TraesCS4D02G233000/TraesCS3D02G376200/TraesCS5D02G498800/TraesCS7B02G284300/TraesCS4B02G052200/TraesCS3A02G383200/TraesCS1A02G211000/TraesCS4B02G231700/TraesCS7A02G301700/…	-/-/-/-/-/-/-/-/-/-/-/-/-/-/-/-/-/-/-/-/-/-/-/-/-/-/-/-/-/-/-/-/-/-	34	12	TraesCS3A02G392900/TraesCS4A02G075900/TraesCS7A02G381800/TraesCS4D02G233000/TraesCS7B02G284300/TraesCS4B02G052200/TraesCS4B02G231700/TraesCS7A02G301700/TraesCS4A02G262700/TraesCS4D02G052400/TraesCS7D02G297000/TraesCS3D02G385700	22	TraesCS4A02G440700/TraesCS2A02G007500/TraesCS7D02G049400/TraesCS4D02G024400/TraesCS7A02G054000/TraesCS7A02G054100/TraesCS1D02G214200/TraesCS7B02G201900/TraesCS7D02G091600/TraesCS3D02G376200/TraesCS5D02G498800/TraesCS3A02G383200/TraesCS1A02G211000/TraesCS7D02G377900/TraesCS5A02G485300/TraesCS3A02G056400/TraesCS4A02G440500/TraesCS3A02G382900/TraesCS4B02G375800/TraesCS4D02G361500/TraesCS5B02G498400/…
BP	GO:1901606	alpha-amino acid catabolic process	46/7390	122/33961	4.44756e-05	0.00160913	TraesCS6D02G212200/TraesCS6B02G258400/TraesCSU02G047800/TraesCS3A02G250200/TraesCS6A02G163500/TraesCS6A02G222800/TraesCS6A02G344000/TraesCS3A02G122400/TraesCS1B02G085100/TraesCS3D02G545100/TraesCS2D02G069900/TraesCS6D02G163600/TraesCS6A02G174500/TraesCS5D02G165700/TraesCS3B02G279700/TraesCS1B02G374500/TraesCS3D02G250600/TraesCS6D02G212400/TraesCS2A02G467900/TraesCS1D02G362700/TraesCS6B02G186400/T…	-/-/-/-/-/-/-/-/-/-/-/-/-/-/-/-/-/-/-/-/-/-/-/-/-/-/-/-/-/-/-/-/-/-/-/-/-/-/-/-/-/-/-/-/-/-	46	27	TraesCS6A02G344000/TraesCS3A02G122400/TraesCS1B02G085100/TraesCS6D02G163600/TraesCS6A02G174500/TraesCS1B02G374500/TraesCS1D02G362700/TraesCS2D02G489900/TraesCS2B02G048700/TraesCS1A02G357900/TraesCS3B02G141600/TraesCS5B02G376900/TraesCS1A02G066800/TraesCS5D02G384500/TraesCS5A02G375000/TraesCS2A02G489600/TraesCS6B02G376200/TraesCS3D02G124300/TraesCS4A02G419400/TraesCS7A02G069300/TraesCS7B02G363700/…	19	TraesCS6D02G212200/TraesCS6B02G258400/TraesCSU02G047800/TraesCS3A02G250200/TraesCS6A02G163500/TraesCS6A02G222800/TraesCS3D02G545100/TraesCS2D02G069900/TraesCS5D02G165700/TraesCS3B02G279700/TraesCS3D02G250600/TraesCS6D02G212400/TraesCS2A02G467900/TraesCS6B02G186400/TraesCS6A02G312200/TraesCS2D02G377600/TraesCS6B02G258500/TraesCS6D02G147700/TraesCS3A02G368800
BP	GO:0009063	cellular amino acid catabolic process	48/7390	131/33961	7.1281e-05	0.00247865	TraesCS6D02G212200/TraesCS6B02G258400/TraesCSU02G047800/TraesCS3A02G250200/TraesCS6A02G163500/TraesCS6A02G222800/TraesCS6A02G344000/TraesCS3A02G122400/TraesCS1B02G085100/TraesCS3D02G545100/TraesCS2D02G069900/TraesCS6D02G163600/TraesCS6A02G174500/TraesCS5D02G165700/TraesCS3B02G279700/TraesCS1B02G374500/TraesCS3D02G250600/TraesCS6D02G212400/TraesCS2A02G467900/TraesCS1D02G362700/TraesCS6B02G186400/T…	-/-/-/-/-/-/-/-/-/-/-/-/-/-/-/-/-/-/-/-/-/-/-/-/-/-/-/-/-/-/-/-/-/-/-/-/-/-/-/-/-/-/-/-/-/-/-/-	48	29	TraesCS6A02G344000/TraesCS3A02G122400/TraesCS1B02G085100/TraesCS6D02G163600/TraesCS6A02G174500/TraesCS1B02G374500/TraesCS1D02G362700/TraesCS2D02G489900/TraesCS6B02G183600/TraesCS2B02G048700/TraesCS1A02G357900/TraesCS6D02G145400/TraesCS3B02G141600/TraesCS5B02G376900/TraesCS1A02G066800/TraesCS5D02G384500/TraesCS5A02G375000/TraesCS2A02G489600/TraesCS6B02G376200/TraesCS3D02G124300/TraesCS4A02G419400/…	19	TraesCS6D02G212200/TraesCS6B02G258400/TraesCSU02G047800/TraesCS3A02G250200/TraesCS6A02G163500/TraesCS6A02G222800/TraesCS3D02G545100/TraesCS2D02G069900/TraesCS5D02G165700/TraesCS3B02G279700/TraesCS3D02G250600/TraesCS6D02G212400/TraesCS2A02G467900/TraesCS6B02G186400/TraesCS6A02G312200/TraesCS2D02G377600/TraesCS6B02G258500/TraesCS6D02G147700/TraesCS3A02G368800
BP	GO:0001505	regulation of neurotransmitter levels	19/7390	37/33961	7.26194e-05	0.00247865	TraesCS6B02G356800/TraesCS3A02G250200/TraesCS6A02G163500/TraesCS3B02G279700/TraesCS2A02G493700/TraesCS3D02G250600/TraesCS2A02G467900/TraesCS6B02G186400/TraesCS6B02G183600/TraesCS4B02G069300/TraesCS6D02G145400/TraesCS1B02G232200/TraesCS6A02G326200/TraesCS6A02G312200/TraesCS4D02G068100/TraesCS6D02G147700/TraesCS4A02G246100/TraesCS3D02G378700/TraesCS1D02G220400	-/-/-/-/-/-/-/-/-/-/-/-/-/-/-/-/-/-/-	19	4	TraesCS6B02G183600/TraesCS6D02G145400/TraesCS1B02G232200/TraesCS1D02G220400	15	TraesCS6B02G356800/TraesCS3A02G250200/TraesCS6A02G163500/TraesCS3B02G279700/TraesCS2A02G493700/TraesCS3D02G250600/TraesCS2A02G467900/TraesCS6B02G186400/TraesCS4B02G069300/TraesCS6A02G326200/TraesCS6A02G312200/TraesCS4D02G068100/TraesCS6D02G147700/TraesCS4A02G246100/TraesCS3D02G378700
BP	GO:0042133	neurotransmitter metabolic process	19/7390	37/33961	7.26194e-05	0.00247865	TraesCS6B02G356800/TraesCS3A02G250200/TraesCS6A02G163500/TraesCS3B02G279700/TraesCS2A02G493700/TraesCS3D02G250600/TraesCS2A02G467900/TraesCS6B02G186400/TraesCS6B02G183600/TraesCS4B02G069300/TraesCS6D02G145400/TraesCS1B02G232200/TraesCS6A02G326200/TraesCS6A02G312200/TraesCS4D02G068100/TraesCS6D02G147700/TraesCS4A02G246100/TraesCS3D02G378700/TraesCS1D02G220400	-/-/-/-/-/-/-/-/-/-/-/-/-/-/-/-/-/-/-	19	4	TraesCS6B02G183600/TraesCS6D02G145400/TraesCS1B02G232200/TraesCS1D02G220400	15	TraesCS6B02G356800/TraesCS3A02G250200/TraesCS6A02G163500/TraesCS3B02G279700/TraesCS2A02G493700/TraesCS3D02G250600/TraesCS2A02G467900/TraesCS6B02G186400/TraesCS4B02G069300/TraesCS6A02G326200/TraesCS6A02G312200/TraesCS4D02G068100/TraesCS6D02G147700/TraesCS4A02G246100/TraesCS3D02G378700
BP	GO:0045493	xylan catabolic process	10/7390	14/33961	9.8599e-05	0.00330306	TraesCS3D02G467500/TraesCS3A02G471900/TraesCS3D02G467300/TraesCS3D02G467600/TraesCS3D02G467200/TraesCS3B02G514700/TraesCS3B02G514800/TraesCS3B02G514900/TraesCS3D02G405900/TraesCS6A02G077000	-/-/-/-/-/-/-/-/-/-	10	1	TraesCS6A02G077000	9	TraesCS3D02G467500/TraesCS3A02G471900/TraesCS3D02G467300/TraesCS3D02G467600/TraesCS3D02G467200/TraesCS3B02G514700/TraesCS3B02G514800/TraesCS3B02G514900/TraesCS3D02G405900
BP	GO:0006527	arginine catabolic process	9/7390	12/33961	0.000124982	0.00411077	TraesCSU02G047800/TraesCS3D02G545100/TraesCS2D02G069900/TraesCS2B02G048700/TraesCS5B02G376900/TraesCS5D02G384500/TraesCS5A02G375000/TraesCS4A02G419400/TraesCS7A02G069300	-/-/-/-/-/-/-/-/-	9	6	TraesCS2B02G048700/TraesCS5B02G376900/TraesCS5D02G384500/TraesCS5A02G375000/TraesCS4A02G419400/TraesCS7A02G069300	3	TraesCSU02G047800/TraesCS3D02G545100/TraesCS2D02G069900
BP	GO:0019318	hexose metabolic process	73/7390	228/33961	0.000205308	0.00663218	TraesCS7A02G213300/TraesCS7B02G120300/TraesCS7D02G215200/TraesCS2A02G196000/TraesCS2B02G223700/TraesCS2D02G204100/TraesCS6B02G243700/TraesCS2A02G154600/TraesCS2B02G109800/TraesCS6D02G196300/TraesCS2B02G109700/TraesCS2B02G179800/TraesCS2A02G180200/TraesCS5A02G291300/TraesCS2D02G093100/TraesCS5D02G511200/TraesCS2B02G451100/TraesCS3A02G095200/TraesCS6A02G213700/TraesCS4B02G172700/TraesCS4A02G361900/…	-/-/-/-/-/-/-/-/-/-/-/-/-/-/-/-/-/-/-/-/-/-/-/-/-/-/-/-/-/-/-/-/-/-/-/-/-/-/-/-/-/-/-/-/-/-/-/-/-/-/-/-/-/-/-/-/-/-/-/-/-/-/-/-/-/-/-/-/-/-/-/-/-	73	19	TraesCS2A02G180200/TraesCS5D02G511200/TraesCS4B02G172700/TraesCS4A02G361900/TraesCS4A02G083900/TraesCS4D02G174700/TraesCS2D02G188800/TraesCS7A02G478100/TraesCS1D02G451900/TraesCS1B02G288800/TraesCS5B02G510900/TraesCS1D02G109700/TraesCS7D02G465500/TraesCS1B02G131000/TraesCS4A02G216500/TraesCS1A02G105500/TraesCS2A02G159300/TraesCS1D02G112300/TraesCS6D02G195700	54	TraesCS7A02G213300/TraesCS7B02G120300/TraesCS7D02G215200/TraesCS2A02G196000/TraesCS2B02G223700/TraesCS2D02G204100/TraesCS6B02G243700/TraesCS2A02G154600/TraesCS2B02G109800/TraesCS6D02G196300/TraesCS2B02G109700/TraesCS2B02G179800/TraesCS5A02G291300/TraesCS2D02G093100/TraesCS2B02G451100/TraesCS3A02G095200/TraesCS6A02G213700/TraesCS7D02G307500/TraesCS2A02G430500/TraesCS1A02G142900/TraesCS2D02G428100/…
BP	GO:0042135	neurotransmitter catabolic process	10/7390	15/33961	0.000237842	0.00754837	TraesCS3A02G250200/TraesCS6A02G163500/TraesCS3B02G279700/TraesCS3D02G250600/TraesCS2A02G467900/TraesCS6B02G186400/TraesCS6B02G183600/TraesCS6D02G145400/TraesCS6A02G312200/TraesCS6D02G147700	-/-/-/-/-/-/-/-/-/-	10	2	TraesCS6B02G183600/TraesCS6D02G145400	8	TraesCS3A02G250200/TraesCS6A02G163500/TraesCS3B02G279700/TraesCS3D02G250600/TraesCS2A02G467900/TraesCS6B02G186400/TraesCS6A02G312200/TraesCS6D02G147700
BP	GO:0001732	formation of cytoplasmic translation initiation complex	20/7390	43/33961	0.000270366	0.00843261	TraesCS4A02G248900/TraesCS4D02G064800/TraesCS4B02G065700/TraesCS5D02G228100/TraesCS5B02G446600/TraesCS4D02G081300/TraesCS5D02G416000/TraesCS2D02G038800/TraesCS2B02G053100/TraesCS4A02G232600/TraesCS4A02G166500/TraesCS6B02G381600/TraesCS4A02G005900/TraesCS4B02G164300/TraesCS3D02G161300/TraesCS3B02G180500/TraesCS2A02G040200/TraesCS3D02G020200/TraesCS6A02G348000/TraesCS5B02G219100	-/-/-/-/-/-/-/-/-/-/-/-/-/-/-/-/-/-/-/-	20	20	TraesCS4A02G248900/TraesCS4D02G064800/TraesCS4B02G065700/TraesCS5D02G228100/TraesCS5B02G446600/TraesCS4D02G081300/TraesCS5D02G416000/TraesCS2D02G038800/TraesCS2B02G053100/TraesCS4A02G232600/TraesCS4A02G166500/TraesCS6B02G381600/TraesCS4A02G005900/TraesCS4B02G164300/TraesCS3D02G161300/TraesCS3B02G180500/TraesCS2A02G040200/TraesCS3D02G020200/TraesCS6A02G348000/TraesCS5B02G219100	0
BP	GO:0044242	cellular lipid catabolic process	25/7390	59/33961	0.000303521	0.00930626	TraesCS7D02G317300/TraesCS3D02G077200/TraesCS3D02G273500/TraesCS1A02G303100/TraesCS7B02G221400/TraesCS7A02G320400/TraesCS6D02G116200/TraesCS4B02G088800/TraesCS3A02G077000/TraesCS2D02G417800/TraesCS7A02G320000/TraesCS4A02G226400/TraesCS6A02G125800/TraesCS5D02G346200/TraesCS4D02G087100/TraesCS2B02G433800/TraesCS5A02G341000/TraesCS1D02G192800/TraesCS7B02G044200/TraesCS7A02G303900/TraesCS6B02G153900/…	-/-/-/-/-/-/-/-/-/-/-/-/-/-/-/-/-/-/-/-/-/-/-/-/-	25	16	TraesCS3D02G077200/TraesCS1A02G303100/TraesCS6D02G116200/TraesCS4B02G088800/TraesCS3A02G077000/TraesCS2D02G417800/TraesCS4A02G226400/TraesCS6A02G125800/TraesCS4D02G087100/TraesCS1D02G192800/TraesCS7B02G044200/TraesCS7A02G303900/TraesCS6B02G153900/TraesCS7D02G143200/TraesCS7D02G346400/TraesCS7A02G141800	9	TraesCS7D02G317300/TraesCS3D02G273500/TraesCS7B02G221400/TraesCS7A02G320400/TraesCS7A02G320000/TraesCS5D02G346200/TraesCS2B02G433800/TraesCS5A02G341000/TraesCS3B02G357000
BP	GO:0005991	trehalose metabolic process	24/7390	56/33961	0.000324114	0.00977204	TraesCS1D02G341100/TraesCS1A02G339300/TraesCS2D02G168300/TraesCS1B02G351600/TraesCS6B02G276300/TraesCS6A02G248400/TraesCS2A02G161000/TraesCS2D02G168100/TraesCS2B02G187100/TraesCS1B02G197900/TraesCS1A02G183000/TraesCS2B02G187000/TraesCS3B02G323900/TraesCS2D02G168200/TraesCS6B02G384500/TraesCS6D02G230500/TraesCS5B02G193100/TraesCS5B02G117800/TraesCS5D02G129600/TraesCS5D02G200800/TraesCS3D02G289100/…	-/-/-/-/-/-/-/-/-/-/-/-/-/-/-/-/-/-/-/-/-/-/-/-	24	3	TraesCS6B02G384500/TraesCS5B02G117800/TraesCS5D02G129600	21	TraesCS1D02G341100/TraesCS1A02G339300/TraesCS2D02G168300/TraesCS1B02G351600/TraesCS6B02G276300/TraesCS6A02G248400/TraesCS2A02G161000/TraesCS2D02G168100/TraesCS2B02G187100/TraesCS1B02G197900/TraesCS1A02G183000/TraesCS2B02G187000/TraesCS3B02G323900/TraesCS2D02G168200/TraesCS6D02G230500/TraesCS5B02G193100/TraesCS5D02G200800/TraesCS3D02G289100/TraesCS3A02G289300/TraesCS5A02G190000/TraesCS6A02G301800
BP	GO:0015979	photosynthesis	99/7390	333/33961	0.000389921	0.0115634	TraesCS5D02G169900/TraesCS3D02G194300/TraesCS4B02G089500/TraesCS5B02G175000/TraesCS2B02G233400/TraesCS5A02G482800/TraesCS4D02G086400/TraesCS1D02G400100/TraesCS1D02G428200/TraesCS5A02G165400/TraesCS5D02G422800/TraesCS2B02G270300/TraesCS1A02G403300/TraesCS5D02G238300/TraesCS5A02G414400/TraesCS1B02G432700/TraesCS5B02G162800/TraesCS2B02G272300/TraesCS2B02G220100/TraesCS2D02G209900/TraesCS2A02G247300/…	-/-/-/-/-/-/-/-/-/-/-/-/-/-/-/-/-/-/-/-/-/-/-/-/-/-/-/-/-/-/-/-/-/-/-/-/-/-/petC/-/-/-/-/-/-/-/-/-/-/-/-/-/-/-/-/-/-/-/-/-/-/-/-/-/-/-/-/-/-/-/-/-/-/-/-/-/-/-/-/-/-/-/-/-/-/-/-/-/-/-/-/-/-/-/-/-/-/-/-	99	7	TraesCS7B02G184800/TraesCS4B02G062100/TraesCS7D02G237500/TraesCS3D02G206300/TraesCS6A02G277400/TraesCS6D02G283300/TraesCS2D02G375200	92	TraesCS5D02G169900/TraesCS3D02G194300/TraesCS4B02G089500/TraesCS5B02G175000/TraesCS2B02G233400/TraesCS5A02G482800/TraesCS4D02G086400/TraesCS1D02G400100/TraesCS1D02G428200/TraesCS5A02G165400/TraesCS5D02G422800/TraesCS2B02G270300/TraesCS1A02G403300/TraesCS5D02G238300/TraesCS5A02G414400/TraesCS1B02G432700/TraesCS5B02G162800/TraesCS2B02G272300/TraesCS2B02G220100/TraesCS2D02G209900/TraesCS2A02G247300/…
BP	GO:0007010	cytoskeleton organization	101/7390	341/33961	0.000396734	0.0115757	TraesCS3A02G333300/TraesCS2D02G202200/TraesCS5D02G184300/TraesCS4A02G257800/TraesCS1B02G269400/TraesCS1A02G258800/TraesCS3B02G363500/TraesCS5B02G177500/TraesCS1B02G284600/TraesCS2B02G221800/TraesCS7B02G158100/TraesCS2A02G185500/TraesCS7A02G260100/TraesCS7D02G261100/TraesCS4D02G057000/TraesCS5A02G233900/TraesCS1D02G258800/TraesCS4D02G051300/TraesCS4B02G056700/TraesCS2B02G402000/TraesCS1A02G275400/…	-/-/-/-/-/-/-/-/-/-/-/-/-/-/-/-/-/-/-/-/-/-/TUBB5/TUBB5/-/-/TUBB5/-/-/-/-/-/-/-/-/-/-/TUBB3/-/-/-/-/-/-/-/-/-/-/-/-/-/-/-/-/-/-/-/-/-/-/-/-/-/-/-/-/-/-/-/-/-/-/-/-/-/-/-/-/-/-/-/-/-/-/-/-/-/-/-/-/-/-/-/-/-/-/-/-/-/-/-	101	20	TraesCS5D02G492300/TraesCS4B02G243100/TraesCS6D02G316500/TraesCS2A02G259400/TraesCS1A02G099400/TraesCS5B02G160100/TraesCS6A02G336500/TraesCS6B02G367000/TraesCS6B02G310900/TraesCS4D02G242700/TraesCS7D02G190300/TraesCSU02G081300/TraesCS3A02G209500/TraesCS2B02G259300/TraesCS6D02G263000/TraesCS1A02G095200/TraesCS2B02G106000/TraesCS5D02G167700/TraesCS2D02G264300/TraesCS5D02G273200	81	TraesCS3A02G333300/TraesCS2D02G202200/TraesCS5D02G184300/TraesCS4A02G257800/TraesCS1B02G269400/TraesCS1A02G258800/TraesCS3B02G363500/TraesCS5B02G177500/TraesCS1B02G284600/TraesCS2B02G221800/TraesCS7B02G158100/TraesCS2A02G185500/TraesCS7A02G260100/TraesCS7D02G261100/TraesCS4D02G057000/TraesCS5A02G233900/TraesCS1D02G258800/TraesCS4D02G051300/TraesCS4B02G056700/TraesCS2B02G402000/TraesCS1A02G275400/…
BP	GO:0070588	calcium ion transmembrane transport	19/7390	41/33961	0.000405347	0.0116393	TraesCS5A02G276700/TraesCS5B02G276500/TraesCS6D02G142400/TraesCS2A02G432700/TraesCS2D02G443700/TraesCS2D02G356300/TraesCS1B02G324000/TraesCS5D02G284100/TraesCS1A02G312300/TraesCS6B02G180700/TraesCS2A02G357500/TraesCS2B02G376700/TraesCS1D02G312500/TraesCS2D02G430700/TraesCS2B02G454000/TraesCS7B02G150600/TraesCS4D02G079200/TraesCS4D02G257900/TraesCS6A02G152700	-/-/-/-/-/-/-/-/-/-/-/-/-/-/-/-/-/-/-	19	13	TraesCS5A02G276700/TraesCS5B02G276500/TraesCS6D02G142400/TraesCS2D02G443700/TraesCS1B02G324000/TraesCS5D02G284100/TraesCS1A02G312300/TraesCS6B02G180700/TraesCS1D02G312500/TraesCS7B02G150600/TraesCS4D02G079200/TraesCS4D02G257900/TraesCS6A02G152700	6	TraesCS2A02G432700/TraesCS2D02G356300/TraesCS2A02G357500/TraesCS2B02G376700/TraesCS2D02G430700/TraesCS2B02G454000
BP	GO:0010089	xylem development	8/7390	11/33961	0.000435156	0.0123	TraesCS6D02G031600/TraesCS6B02G039900/TraesCS5A02G515000/TraesCS2B02G497700/TraesCS4D02G341000/TraesCS2A02G474200/TraesCS2D02G225900/TraesCS2B02G245800	-/-/-/-/-/-/-/-	8	0		8	TraesCS6D02G031600/TraesCS6B02G039900/TraesCS5A02G515000/TraesCS2B02G497700/TraesCS4D02G341000/TraesCS2A02G474200/TraesCS2D02G225900/TraesCS2B02G245800
BP	GO:0019748	secondary metabolic process	57/7390	174/33961	0.000509999	0.0137773	TraesCS3B02G175900/TraesCS3B02G612000/TraesCS1A02G283400/TraesCS3D02G354200/TraesCS1B02G292600/TraesCS1D02G282600/TraesCS3D02G156500/TraesCS3B02G392700/TraesCS3A02G166500/TraesCS3A02G361100/TraesCS3A02G148700/TraesCS6D02G212200/TraesCS3B02G393500/TraesCS4A02G178900/TraesCS4D02G133800/TraesCS6D02G162800/TraesCS5D02G031400/TraesCS5A02G025000/TraesCS7B02G079800/TraesCS6A02G173700/TraesCS3A02G122400/…	-/-/-/-/-/-/-/-/-/-/-/-/-/-/-/-/-/-/-/-/-/-/-/-/-/-/-/-/-/-/-/-/-/-/-/-/-/-/-/-/-/-/-/-/-/-/-/-/-/-/-/-/-/-/-/-/-	57	20	TraesCS3A02G166500/TraesCS6D02G162800/TraesCS7B02G079800/TraesCS6A02G173700/TraesCS3A02G122400/TraesCS3D02G341600/TraesCS6B02G201600/TraesCS1D02G044300/TraesCS7A02G175000/TraesCS1A02G043900/TraesCS3B02G141600/TraesCS3B02G379900/TraesCS3A02G348000/TraesCS6A02G080600/TraesCS3D02G124300/TraesCS3D02G358600/TraesCS7D02G176400/TraesCS6A02G189700/TraesCS3B02G199600/TraesCS1B02G056900	37	TraesCS3B02G175900/TraesCS3B02G612000/TraesCS1A02G283400/TraesCS3D02G354200/TraesCS1B02G292600/TraesCS1D02G282600/TraesCS3D02G156500/TraesCS3B02G392700/TraesCS3A02G361100/TraesCS3A02G148700/TraesCS6D02G212200/TraesCS3B02G393500/TraesCS4A02G178900/TraesCS4D02G133800/TraesCS5D02G031400/TraesCS5A02G025000/TraesCS4B02G139100/TraesCS3A02G360400/TraesCS3A02G398000/TraesCS4D02G208900/TraesCS4D02G349600/…
BP	GO:0006528	asparagine metabolic process	10/7390	16/33961	0.000510271	0.0137773	TraesCS4D02G195100/TraesCS4A02G109900/TraesCS4B02G194400/TraesCS3A02G077100/TraesCS1A02G382800/TraesCS1D02G390500/TraesCS1D02G430300/TraesCS5A02G153900/TraesCS1B02G408200/TraesCS5D02G159100	-/-/-/-/-/-/-/-/-/-	10	10	TraesCS4D02G195100/TraesCS4A02G109900/TraesCS4B02G194400/TraesCS3A02G077100/TraesCS1A02G382800/TraesCS1D02G390500/TraesCS1D02G430300/TraesCS5A02G153900/TraesCS1B02G408200/TraesCS5D02G159100	0
BP	GO:0006529	asparagine biosynthetic process	10/7390	16/33961	0.000510271	0.0137773	TraesCS4D02G195100/TraesCS4A02G109900/TraesCS4B02G194400/TraesCS3A02G077100/TraesCS1A02G382800/TraesCS1D02G390500/TraesCS1D02G430300/TraesCS5A02G153900/TraesCS1B02G408200/TraesCS5D02G159100	-/-/-/-/-/-/-/-/-/-	10	10	TraesCS4D02G195100/TraesCS4A02G109900/TraesCS4B02G194400/TraesCS3A02G077100/TraesCS1A02G382800/TraesCS1D02G390500/TraesCS1D02G430300/TraesCS5A02G153900/TraesCS1B02G408200/TraesCS5D02G159100	0
BP	GO:0006419	alanyl-tRNA aminoacylation	13/7390	24/33961	0.000518837	0.0138026	TraesCS4B02G054900/TraesCS4D02G055000/TraesCS3A02G024100/TraesCS3D02G022200/TraesCS4D02G135700/TraesCS4B02G140900/TraesCSU02G115400/TraesCS7A02G239200/TraesCS4B02G398200/TraesCS4A02G177000/novel.6545/novel.1207/novel.8283	-/-/-/-/-/-/-/-/-/-/-/-/-	13	12	TraesCS4B02G054900/TraesCS4D02G055000/TraesCS3A02G024100/TraesCS3D02G022200/TraesCS4D02G135700/TraesCS4B02G140900/TraesCSU02G115400/TraesCS7A02G239200/TraesCS4B02G398200/TraesCS4A02G177000/novel.6545/novel.8283	1	novel.1207
BP	GO:0009627	systemic acquired resistance	28/7390	71/33961	0.000563905	0.0147841	TraesCS4D02G319600/TraesCS4D02G264500/TraesCS5A02G495400/TraesCS4B02G323400/TraesCS4B02G264500/TraesCS1D02G233800/TraesCS1B02G245700/TraesCS1A02G232500/TraesCS3B02G040800/TraesCS3D02G037900/TraesCS7B02G351900/TraesCS5B02G076100/TraesCS1A02G184900/TraesCS1A02G232600/TraesCS2A02G297100/TraesCS3D02G415100/TraesCS2D02G295000/TraesCS7D02G441100/TraesCS4B02G186900/TraesCS6B02G028400/TraesCS3A02G364300/…	-/-/-/-/-/-/-/-/-/-/-/-/-/-/-/-/-/-/-/-/-/-/-/-/-/-/-/-	28	15	TraesCS4D02G264500/TraesCS4B02G264500/TraesCS1D02G233800/TraesCS1B02G245700/TraesCS1A02G232500/TraesCS3B02G040800/TraesCS3D02G037900/TraesCS1A02G184900/TraesCS1A02G232600/TraesCS2A02G297100/TraesCS2D02G295000/TraesCS3A02G364300/TraesCS1B02G192900/TraesCS1B02G245800/TraesCS3D02G357700	13	TraesCS4D02G319600/TraesCS5A02G495400/TraesCS4B02G323400/TraesCS7B02G351900/TraesCS5B02G076100/TraesCS3D02G415100/TraesCS7D02G441100/TraesCS4B02G186900/TraesCS6B02G028400/TraesCS2A02G430800/TraesCS5A02G070100/TraesCS3A02G419700/TraesCS3B02G454900
BP	GO:0009250	glucan biosynthetic process	60/7390	186/33961	0.000577458	0.0149232	TraesCS3A02G289900/TraesCS1A02G149300/TraesCS5D02G230300/TraesCS1B02G167200/TraesCS5A02G222500/TraesCS3D02G289600/TraesCS1D02G146600/TraesCS5B02G221600/TraesCS3B02G324500/TraesCS6A02G077800/TraesCS2B02G236500/TraesCS7A02G549100/TraesCS6B02G104600/TraesCS6D02G144200/TraesCS4A02G355000/TraesCS5D02G261000/TraesCS1D02G117400/TraesCS7B02G472500/TraesCS5D02G517200/TraesCS2B02G119700/TraesCS1A02G116200/…	-/-/-/-/-/-/-/-/-/-/-/-/-/-/-/-/-/-/-/-/-/-/-/-/-/-/-/-/-/-/-/-/-/-/-/-/-/-/-/-/-/-/-/-/-/-/-/-/-/-/-/-/-/-/-/-/-/-/-/-	60	9	TraesCS5D02G261000/TraesCS5D02G470400/TraesCS6B02G468200/TraesCS1B02G155700/TraesCS6D02G405600/TraesCS4B02G321300/TraesCS3D02G094800/TraesCS1D02G199500/TraesCS2B02G521100	51	TraesCS3A02G289900/TraesCS1A02G149300/TraesCS5D02G230300/TraesCS1B02G167200/TraesCS5A02G222500/TraesCS3D02G289600/TraesCS1D02G146600/TraesCS5B02G221600/TraesCS3B02G324500/TraesCS6A02G077800/TraesCS2B02G236500/TraesCS7A02G549100/TraesCS6B02G104600/TraesCS6D02G144200/TraesCS4A02G355000/TraesCS1D02G117400/TraesCS7B02G472500/TraesCS5D02G517200/TraesCS2B02G119700/TraesCS1A02G116200/TraesCS2D02G102100/…
BP	GO:0062014	negative regulation of small molecule metabolic process	9/7390	14/33961	0.000739013	0.0188292	TraesCS3A02G122400/TraesCS7B02G012400/TraesCS7A02G116200/TraesCS3B02G141600/TraesCS3D02G124300/TraesCS7D02G110400/TraesCS1D02G109700/TraesCS1B02G131000/TraesCS1A02G105500	-/-/-/-/-/-/-/-/-	9	6	TraesCS3A02G122400/TraesCS3B02G141600/TraesCS3D02G124300/TraesCS1D02G109700/TraesCS1B02G131000/TraesCS1A02G105500	3	TraesCS7B02G012400/TraesCS7A02G116200/TraesCS7D02G110400
BP	GO:0002183	cytoplasmic translational initiation	20/7390	46/33961	0.000798864	0.0197965	TraesCS4A02G248900/TraesCS4D02G064800/TraesCS4B02G065700/TraesCS5D02G228100/TraesCS5B02G446600/TraesCS4D02G081300/TraesCS5D02G416000/TraesCS2D02G038800/TraesCS2B02G053100/TraesCS4A02G232600/TraesCS4A02G166500/TraesCS6B02G381600/TraesCS4A02G005900/TraesCS4B02G164300/TraesCS3D02G161300/TraesCS3B02G180500/TraesCS2A02G040200/TraesCS3D02G020200/TraesCS6A02G348000/TraesCS5B02G219100	-/-/-/-/-/-/-/-/-/-/-/-/-/-/-/-/-/-/-/-	20	20	TraesCS4A02G248900/TraesCS4D02G064800/TraesCS4B02G065700/TraesCS5D02G228100/TraesCS5B02G446600/TraesCS4D02G081300/TraesCS5D02G416000/TraesCS2D02G038800/TraesCS2B02G053100/TraesCS4A02G232600/TraesCS4A02G166500/TraesCS6B02G381600/TraesCS4A02G005900/TraesCS4B02G164300/TraesCS3D02G161300/TraesCS3B02G180500/TraesCS2A02G040200/TraesCS3D02G020200/TraesCS6A02G348000/TraesCS5B02G219100	0
BP	GO:0072329	monocarboxylic acid catabolic process	20/7390	46/33961	0.000798864	0.0197965	TraesCS3D02G077200/TraesCS6D02G116200/TraesCS6B02G302400/TraesCS6B02G183600/TraesCS3A02G077000/TraesCS6D02G145400/TraesCS6A02G125800/TraesCS6D02G255200/TraesCS5D02G346200/TraesCS5A02G341000/TraesCS7A02G232200/TraesCS7B02G044200/TraesCS7A02G303900/TraesCS6A02G159100/TraesCS6B02G153900/TraesCS7A02G043000/TraesCS7D02G143200/TraesCS7D02G346400/TraesCS6D02G153400/TraesCS7A02G141800	-/-/-/-/-/-/-/-/-/-/-/-/-/-/-/-/-/-/-/-	20	17	TraesCS3D02G077200/TraesCS6D02G116200/TraesCS6B02G302400/TraesCS6B02G183600/TraesCS3A02G077000/TraesCS6D02G145400/TraesCS6A02G125800/TraesCS6D02G255200/TraesCS7A02G232200/TraesCS7B02G044200/TraesCS7A02G303900/TraesCS6A02G159100/TraesCS6B02G153900/TraesCS7D02G143200/TraesCS7D02G346400/TraesCS6D02G153400/TraesCS7A02G141800	3	TraesCS5D02G346200/TraesCS5A02G341000/TraesCS7A02G043000
BP	GO:0007017	microtubule-based process	107/7390	373/33961	0.000953416	0.0230536	TraesCS3A02G333300/TraesCS3D02G326900/TraesCS2D02G202200/TraesCS5D02G184300/TraesCS2B02G505400/TraesCS4A02G257800/TraesCS2A02G480500/TraesCS1B02G269400/TraesCS1A02G258800/TraesCS3B02G363500/TraesCS5B02G177500/TraesCS1B02G284600/TraesCS2B02G221800/TraesCS7B02G158100/TraesCS2A02G185500/TraesCS7A02G260100/TraesCS7D02G261100/TraesCS4D02G057000/TraesCS4B02G017100/TraesCS2D02G479900/TraesCS6B02G365300/…	-/-/-/-/-/-/-/-/-/-/-/-/-/-/-/-/-/-/-/-/-/-/-/-/-/-/-/-/-/-/-/-/-/-/-/TUBB5/TUBB5/-/-/TUBB5/-/-/-/-/-/-/-/-/-/-/TUBB3/-/-/-/-/-/-/-/-/-/-/-/-/-/-/-/-/-/-/-/-/-/-/-/-/-/-/-/-/-/-/-/-/-/-/-/-/-/-/-/-/-/-/-/-/-/-/-/-/-/-/-/-/-/-/-/-	107	14	TraesCS4B02G243100/TraesCS1A02G230600/TraesCS1B02G200300/TraesCS2A02G259400/TraesCS1A02G099400/TraesCS5B02G160100/TraesCS2B02G344700/TraesCS4D02G158800/TraesCS4D02G242700/TraesCSU02G115700/TraesCS2B02G259300/TraesCS1A02G095200/TraesCS5D02G167700/TraesCS2D02G264300	93	TraesCS3A02G333300/TraesCS3D02G326900/TraesCS2D02G202200/TraesCS5D02G184300/TraesCS2B02G505400/TraesCS4A02G257800/TraesCS2A02G480500/TraesCS1B02G269400/TraesCS1A02G258800/TraesCS3B02G363500/TraesCS5B02G177500/TraesCS1B02G284600/TraesCS2B02G221800/TraesCS7B02G158100/TraesCS2A02G185500/TraesCS7A02G260100/TraesCS7D02G261100/TraesCS4D02G057000/TraesCS4B02G017100/TraesCS2D02G479900/TraesCS6B02G365300/…
BP	GO:0005992	trehalose biosynthetic process	22/7390	53/33961	0.000955788	0.0230536	TraesCS1D02G341100/TraesCS1A02G339300/TraesCS2D02G168300/TraesCS1B02G351600/TraesCS6B02G276300/TraesCS6A02G248400/TraesCS2A02G161000/TraesCS2D02G168100/TraesCS2B02G187100/TraesCS2B02G187000/TraesCS3B02G323900/TraesCS2D02G168200/TraesCS6B02G384500/TraesCS6D02G230500/TraesCS5B02G193100/TraesCS5B02G117800/TraesCS5D02G129600/TraesCS5D02G200800/TraesCS3D02G289100/TraesCS3A02G289300/TraesCS5A02G190000/…	-/-/-/-/-/-/-/-/-/-/-/-/-/-/-/-/-/-/-/-/-/-	22	3	TraesCS6B02G384500/TraesCS5B02G117800/TraesCS5D02G129600	19	TraesCS1D02G341100/TraesCS1A02G339300/TraesCS2D02G168300/TraesCS1B02G351600/TraesCS6B02G276300/TraesCS6A02G248400/TraesCS2A02G161000/TraesCS2D02G168100/TraesCS2B02G187100/TraesCS2B02G187000/TraesCS3B02G323900/TraesCS2D02G168200/TraesCS6D02G230500/TraesCS5B02G193100/TraesCS5D02G200800/TraesCS3D02G289100/TraesCS3A02G289300/TraesCS5A02G190000/TraesCS6A02G301800
BP	GO:0009834	plant-type secondary cell wall biogenesis	10/7390	17/33961	0.000997584	0.0237451	TraesCS3A02G289900/TraesCS1A02G149300/TraesCS5D02G230300/TraesCS5A02G222500/TraesCS3B02G324500/TraesCS4A02G004100/TraesCS4D02G299500/TraesCS5A02G515000/TraesCS4B02G301200/TraesCS4D02G341000	-/-/-/-/-/-/-/-/-/-	10	0		10	TraesCS3A02G289900/TraesCS1A02G149300/TraesCS5D02G230300/TraesCS5A02G222500/TraesCS3B02G324500/TraesCS4A02G004100/TraesCS4D02G299500/TraesCS5A02G515000/TraesCS4B02G301200/TraesCS4D02G341000
BP	GO:0006431	methionyl-tRNA aminoacylation	8/7390	12/33961	0.0010555	0.0241697	TraesCS7B02G301400/TraesCS4B02G245500/TraesCS7D02G395100/TraesCS5B02G075700/TraesCS4A02G078800/TraesCS4D02G243900/TraesCS5D02G081600/TraesCS5A02G069400	-/-/-/-/-/-/-/-	8	8	TraesCS7B02G301400/TraesCS4B02G245500/TraesCS7D02G395100/TraesCS5B02G075700/TraesCS4A02G078800/TraesCS4D02G243900/TraesCS5D02G081600/TraesCS5A02G069400	0
BP	GO:0006546	glycine catabolic process	8/7390	12/33961	0.0010555	0.0241697	TraesCS3A02G250200/TraesCS6A02G163500/TraesCS3B02G279700/TraesCS3D02G250600/TraesCS2A02G467900/TraesCS6B02G186400/TraesCS6A02G312200/TraesCS6D02G147700	-/-/-/-/-/-/-/-	8	0		8	TraesCS3A02G250200/TraesCS6A02G163500/TraesCS3B02G279700/TraesCS3D02G250600/TraesCS2A02G467900/TraesCS6B02G186400/TraesCS6A02G312200/TraesCS6D02G147700
BP	GO:0009071	serine family amino acid catabolic process	8/7390	12/33961	0.0010555	0.0241697	TraesCS3A02G250200/TraesCS6A02G163500/TraesCS3B02G279700/TraesCS3D02G250600/TraesCS2A02G467900/TraesCS6B02G186400/TraesCS6A02G312200/TraesCS6D02G147700	-/-/-/-/-/-/-/-	8	0		8	TraesCS3A02G250200/TraesCS6A02G163500/TraesCS3B02G279700/TraesCS3D02G250600/TraesCS2A02G467900/TraesCS6B02G186400/TraesCS6A02G312200/TraesCS6D02G147700
BP	GO:0036293	response to decreased oxygen levels	12/7390	23/33961	0.00131806	0.0298047	TraesCS7B02G398100/TraesCS7A02G369100/TraesCS2B02G127800/TraesCS2D02G326900/TraesCS7B02G259300/TraesCS2A02G109800/TraesCS7A02G492400/TraesCS7D02G478800/TraesCS6B02G408100/TraesCS4B02G186900/TraesCS2D02G110000/TraesCS6D02G355000	-/-/-/-/-/-/-/-/-/-/-/-	12	3	TraesCS2D02G326900/TraesCS6B02G408100/TraesCS6D02G355000	9	TraesCS7B02G398100/TraesCS7A02G369100/TraesCS2B02G127800/TraesCS7B02G259300/TraesCS2A02G109800/TraesCS7A02G492400/TraesCS7D02G478800/TraesCS4B02G186900/TraesCS2D02G110000
BP	GO:0009069	serine family amino acid metabolic process	33/7390	92/33961	0.0013642	0.0304672	TraesCS6A02G187300/TraesCS6B02G217200/TraesCS3A02G250200/TraesCS3D02G286900/TraesCS3A02G287400/TraesCS6A02G163500/TraesCS3B02G321600/TraesCS3B02G279700/TraesCS2A02G493700/TraesCS3D02G250600/TraesCS2A02G467900/TraesCS7D02G096700/TraesCS6B02G186400/TraesCS3B02G102200/TraesCS2D02G231100/TraesCS2D02G058100/TraesCS3A02G146800/TraesCS4B02G069300/TraesCS1D02G222600/TraesCS1B02G232200/TraesCS4A02G032100/…	-/-/-/-/-/-/-/-/-/-/-/-/-/-/-/-/-/-/-/-/-/-/-/-/-/-/-/-/-/-/-/-/-	33	10	TraesCS6A02G187300/TraesCS6B02G217200/TraesCS3B02G102200/TraesCS2D02G058100/TraesCS1D02G222600/TraesCS1B02G232200/TraesCS4A02G032100/TraesCS4B02G273500/TraesCS1D02G220400/TraesCS4B02G122000	23	TraesCS3A02G250200/TraesCS3D02G286900/TraesCS3A02G287400/TraesCS6A02G163500/TraesCS3B02G321600/TraesCS3B02G279700/TraesCS2A02G493700/TraesCS3D02G250600/TraesCS2A02G467900/TraesCS7D02G096700/TraesCS6B02G186400/TraesCS2D02G231100/TraesCS3A02G146800/TraesCS4B02G069300/TraesCS6A02G312200/TraesCS4D02G068100/TraesCS1B02G234300/TraesCS7A02G102700/TraesCS4A02G401600/TraesCS6D02G147700/TraesCS4A02G246100/…
BP	GO:0009698	phenylpropanoid metabolic process	45/7390	136/33961	0.00148629	0.0324963	TraesCS3B02G612000/TraesCS1A02G283400/TraesCS3D02G354200/TraesCS1B02G292600/TraesCS1D02G282600/TraesCS3B02G392700/TraesCS3A02G361100/TraesCS6D02G212200/TraesCS3B02G393500/TraesCS4A02G178900/TraesCS4D02G133800/TraesCS6D02G162800/TraesCS5D02G031400/TraesCS5A02G025000/TraesCS7B02G079800/TraesCS6A02G173700/TraesCS3A02G122400/TraesCS4B02G139100/TraesCS3D02G341600/TraesCS6B02G201600/TraesCS1D02G044300/…	-/-/-/-/-/-/-/-/-/-/-/-/-/-/-/-/-/-/-/-/-/-/-/-/-/-/-/-/-/-/-/-/-/-/-/-/-/-/-/-/-/-/-/-/-	45	16	TraesCS6D02G162800/TraesCS7B02G079800/TraesCS6A02G173700/TraesCS3A02G122400/TraesCS3D02G341600/TraesCS6B02G201600/TraesCS1D02G044300/TraesCS7A02G175000/TraesCS1A02G043900/TraesCS3B02G141600/TraesCS3B02G379900/TraesCS3A02G348000/TraesCS3D02G124300/TraesCS3D02G358600/TraesCS7D02G176400/TraesCS1B02G056900	29	TraesCS3B02G612000/TraesCS1A02G283400/TraesCS3D02G354200/TraesCS1B02G292600/TraesCS1D02G282600/TraesCS3B02G392700/TraesCS3A02G361100/TraesCS6D02G212200/TraesCS3B02G393500/TraesCS4A02G178900/TraesCS4D02G133800/TraesCS5D02G031400/TraesCS5A02G025000/TraesCS4B02G139100/TraesCS3A02G360400/TraesCS4D02G208900/TraesCS6D02G212400/TraesCS4A02G114700/TraesCS1D02G283000/TraesCS4D02G190900/TraesCS2D02G377600/…
BP	GO:0009832	plant-type cell wall biogenesis	26/7390	68/33961	0.00149099	0.0324963	TraesCS3A02G289900/TraesCS1A02G149300/TraesCS5D02G230300/TraesCS5A02G222500/TraesCS5D02G107900/TraesCS5B02G101400/TraesCS5A02G095200/TraesCS3B02G324500/TraesCS4A02G004100/TraesCS6D02G364400/TraesCS2B02G201400/TraesCS4D02G299500/TraesCS5A02G392000/TraesCS5B02G159100/TraesCS2A02G175000/TraesCS5A02G515000/TraesCS4B02G301200/TraesCS6A02G379800/TraesCS5B02G396900/TraesCS5D02G401900/TraesCS6B02G418400/…	-/-/-/-/-/-/-/-/-/-/-/-/-/-/-/-/-/-/-/-/-/-/-/-/-/-	26	0		26	TraesCS3A02G289900/TraesCS1A02G149300/TraesCS5D02G230300/TraesCS5A02G222500/TraesCS5D02G107900/TraesCS5B02G101400/TraesCS5A02G095200/TraesCS3B02G324500/TraesCS4A02G004100/TraesCS6D02G364400/TraesCS2B02G201400/TraesCS4D02G299500/TraesCS5A02G392000/TraesCS5B02G159100/TraesCS2A02G175000/TraesCS5A02G515000/TraesCS4B02G301200/TraesCS6A02G379800/TraesCS5B02G396900/TraesCS5D02G401900/TraesCS6B02G418400/…
BP	GO:0098542	defense response to other organism	86/7390	294/33961	0.0015266	0.0328763	TraesCS3A02G289900/TraesCS4D02G319600/TraesCS1D02G388500/TraesCS4D02G264500/TraesCS5A02G495400/TraesCS3B02G324500/TraesCS4B02G323400/TraesCS3B02G584700/TraesCS2A02G407200/TraesCS1A02G355300/TraesCS3A02G517100/TraesCS4B02G264500/TraesCS1D02G233800/TraesCS2D02G033200/TraesCS3D02G524700/TraesCS2D02G404200/TraesCSU02G003800/TraesCS5A02G225500/TraesCS1B02G245700/TraesCS3A02G398000/TraesCS1A02G232500/T…	-/-/-/-/-/-/-/-/-/-/PR4A/-/-/-/PR4B/-/-/-/-/-/-/Pina-A1/-/-/-/-/-/-/-/-/-/petC/-/-/-/-/-/-/-/-/-/-/-/-/-/-/-/-/-/-/-/-/-/-/-/-/-/-/-/-/-/-/-/-/-/-/-/-/-/-/-/-/-/-/-/-/-/-/-/-/-/-/-/-/-/-	86	52	TraesCS4D02G264500/TraesCS3B02G584700/TraesCS1A02G355300/TraesCS3A02G517100/TraesCS4B02G264500/TraesCS1D02G233800/TraesCS3D02G524700/TraesCS5A02G225500/TraesCS1B02G245700/TraesCS1A02G232500/TraesCS3B02G040800/TraesCS2A02G551000/TraesCS3B02G250900/TraesCS3D02G037900/TraesCSU02G250200/TraesCS2B02G048700/TraesCS1D02G355100/TraesCS5B02G376900/TraesCS4A02G294400/TraesCS5D02G232700/TraesCS3D02G264000/T…	34	TraesCS3A02G289900/TraesCS4D02G319600/TraesCS1D02G388500/TraesCS5A02G495400/TraesCS3B02G324500/TraesCS4B02G323400/TraesCS2A02G407200/TraesCS2D02G033200/TraesCS2D02G404200/TraesCSU02G003800/TraesCS3A02G398000/TraesCS5D02G004100/TraesCS2B02G424900/TraesCS3B02G439600/TraesCS2A02G037400/TraesCS2A02G033700/TraesCS2D02G214700/TraesCS2B02G047400/TraesCS7B02G351900/TraesCS3D02G401200/TraesCS3B02G432000/T…
BP	GO:0046351	disaccharide biosynthetic process	25/7390	65/33961	0.00165387	0.0351983	TraesCS1D02G341100/TraesCS1A02G339300/TraesCS1B02G107600/TraesCS2D02G168300/TraesCS1B02G351600/TraesCS6B02G276300/TraesCS1A02G088600/TraesCS1D02G090000/TraesCS6A02G248400/TraesCS2A02G161000/TraesCS2D02G168100/TraesCS2B02G187100/TraesCS2B02G187000/TraesCS3B02G323900/TraesCS2D02G168200/TraesCS6B02G384500/TraesCS6D02G230500/TraesCS5B02G193100/TraesCS5B02G117800/TraesCS5D02G129600/TraesCS5D02G200800/…	-/-/-/-/-/-/-/-/-/-/-/-/-/-/-/-/-/-/-/-/-/-/-/-/-	25	6	TraesCS1B02G107600/TraesCS1A02G088600/TraesCS1D02G090000/TraesCS6B02G384500/TraesCS5B02G117800/TraesCS5D02G129600	19	TraesCS1D02G341100/TraesCS1A02G339300/TraesCS2D02G168300/TraesCS1B02G351600/TraesCS6B02G276300/TraesCS6A02G248400/TraesCS2A02G161000/TraesCS2D02G168100/TraesCS2B02G187100/TraesCS2B02G187000/TraesCS3B02G323900/TraesCS2D02G168200/TraesCS6D02G230500/TraesCS5B02G193100/TraesCS5D02G200800/TraesCS3D02G289100/TraesCS3A02G289300/TraesCS5A02G190000/TraesCS6A02G301800
BP	GO:0042273	ribosomal large subunit biogenesis	16/7390	36/33961	0.00197592	0.0415633	TraesCS1D02G142200/TraesCS1B02G160800/TraesCS2A02G233000/TraesCS2B02G172800/TraesCS3B02G220700/TraesCS2D02G152200/TraesCS2B02G250300/TraesCS5B02G208800/TraesCS1A02G143400/TraesCS2A02G147400/TraesCS5D02G217000/TraesCS2D02G430500/TraesCS5A02G452400/TraesCS5A02G215000/TraesCS2D02G232500/TraesCS5D02G273200	-/-/-/-/-/-/-/-/-/-/-/-/-/-/-/-	16	16	TraesCS1D02G142200/TraesCS1B02G160800/TraesCS2A02G233000/TraesCS2B02G172800/TraesCS3B02G220700/TraesCS2D02G152200/TraesCS2B02G250300/TraesCS5B02G208800/TraesCS1A02G143400/TraesCS2A02G147400/TraesCS5D02G217000/TraesCS2D02G430500/TraesCS5A02G452400/TraesCS5A02G215000/TraesCS2D02G232500/TraesCS5D02G273200	0
BP	GO:0006560	proline metabolic process	11/7390	21/33961	0.00201057	0.041806	TraesCS3D02G357200/TraesCS3A02G363700/TraesCS3B02G395900/TraesCS1B02G374500/TraesCS1D02G362700/TraesCS1A02G357900/TraesCS5B02G376900/TraesCS5D02G384500/TraesCS5A02G375000/TraesCS1B02G223300/TraesCS1A02G281400	-/-/-/-/-/-/-/-/-/-/-	11	11	TraesCS3D02G357200/TraesCS3A02G363700/TraesCS3B02G395900/TraesCS1B02G374500/TraesCS1D02G362700/TraesCS1A02G357900/TraesCS5B02G376900/TraesCS5D02G384500/TraesCS5A02G375000/TraesCS1B02G223300/TraesCS1A02G281400	0
BP	GO:0070482	response to oxygen levels	12/7390	24/33961	0.00211729	0.0425883	TraesCS7B02G398100/TraesCS7A02G369100/TraesCS2B02G127800/TraesCS2D02G326900/TraesCS7B02G259300/TraesCS2A02G109800/TraesCS7A02G492400/TraesCS7D02G478800/TraesCS6B02G408100/TraesCS4B02G186900/TraesCS2D02G110000/TraesCS6D02G355000	-/-/-/-/-/-/-/-/-/-/-/-	12	3	TraesCS2D02G326900/TraesCS6B02G408100/TraesCS6D02G355000	9	TraesCS7B02G398100/TraesCS7A02G369100/TraesCS2B02G127800/TraesCS7B02G259300/TraesCS2A02G109800/TraesCS7A02G492400/TraesCS7D02G478800/TraesCS4B02G186900/TraesCS2D02G110000
BP	GO:0043207	response to external biotic stimulus	95/7390	333/33961	0.00211882	0.0425883	TraesCS3A02G289900/TraesCS4D02G319600/TraesCS1D02G388500/TraesCS4D02G264500/TraesCS5A02G495400/TraesCS3B02G324500/TraesCS6D02G048300/TraesCS4B02G323400/TraesCS3B02G584700/TraesCS2A02G407200/TraesCS6A02G041700/TraesCS1A02G355300/TraesCS3A02G517100/TraesCS4B02G264500/TraesCS1D02G233800/TraesCS2D02G033200/TraesCS3D02G524700/TraesCS2D02G404200/TraesCSU02G003800/TraesCS5A02G225500/TraesCS1B02G245700/T…	-/-/-/-/-/-/-/-/-/-/-/-/PR4A/-/-/-/PR4B/-/-/-/-/-/-/Pina-A1/-/-/-/-/-/-/-/-/-/-/-/-/petC/-/-/-/-/-/-/-/-/-/-/-/-/-/-/-/-/-/-/-/-/-/-/-/-/-/-/-/-/-/-/-/-/-/-/-/-/-/-/-/-/-/-/-/-/-/-/-/-/-/-/-/-/-/-/-/-/-/-	95	58	TraesCS4D02G264500/TraesCS6D02G048300/TraesCS3B02G584700/TraesCS6A02G041700/TraesCS1A02G355300/TraesCS3A02G517100/TraesCS4B02G264500/TraesCS1D02G233800/TraesCS3D02G524700/TraesCS5A02G225500/TraesCS1B02G245700/TraesCS1A02G232500/TraesCS3B02G040800/TraesCS1A02G111000/TraesCS2A02G551000/TraesCS3B02G250900/TraesCS3D02G037900/TraesCSU02G250200/TraesCS2B02G048700/TraesCS1D02G355100/TraesCS5B02G376900/T…	37	TraesCS3A02G289900/TraesCS4D02G319600/TraesCS1D02G388500/TraesCS5A02G495400/TraesCS3B02G324500/TraesCS4B02G323400/TraesCS2A02G407200/TraesCS2D02G033200/TraesCS2D02G404200/TraesCSU02G003800/TraesCS3A02G398000/TraesCS5D02G004100/TraesCS2B02G424900/TraesCS4B02G234800/TraesCS3B02G439600/TraesCS2A02G037400/TraesCS2A02G033700/TraesCS5A02G161500/TraesCS2D02G214700/TraesCS2B02G047400/TraesCS7B02G351900/T…
BP	GO:0051707	response to other organism	95/7390	333/33961	0.00211882	0.0425883	TraesCS3A02G289900/TraesCS4D02G319600/TraesCS1D02G388500/TraesCS4D02G264500/TraesCS5A02G495400/TraesCS3B02G324500/TraesCS6D02G048300/TraesCS4B02G323400/TraesCS3B02G584700/TraesCS2A02G407200/TraesCS6A02G041700/TraesCS1A02G355300/TraesCS3A02G517100/TraesCS4B02G264500/TraesCS1D02G233800/TraesCS2D02G033200/TraesCS3D02G524700/TraesCS2D02G404200/TraesCSU02G003800/TraesCS5A02G225500/TraesCS1B02G245700/T…	-/-/-/-/-/-/-/-/-/-/-/-/PR4A/-/-/-/PR4B/-/-/-/-/-/-/Pina-A1/-/-/-/-/-/-/-/-/-/-/-/-/petC/-/-/-/-/-/-/-/-/-/-/-/-/-/-/-/-/-/-/-/-/-/-/-/-/-/-/-/-/-/-/-/-/-/-/-/-/-/-/-/-/-/-/-/-/-/-/-/-/-/-/-/-/-/-/-/-/-/-	95	58	TraesCS4D02G264500/TraesCS6D02G048300/TraesCS3B02G584700/TraesCS6A02G041700/TraesCS1A02G355300/TraesCS3A02G517100/TraesCS4B02G264500/TraesCS1D02G233800/TraesCS3D02G524700/TraesCS5A02G225500/TraesCS1B02G245700/TraesCS1A02G232500/TraesCS3B02G040800/TraesCS1A02G111000/TraesCS2A02G551000/TraesCS3B02G250900/TraesCS3D02G037900/TraesCSU02G250200/TraesCS2B02G048700/TraesCS1D02G355100/TraesCS5B02G376900/T…	37	TraesCS3A02G289900/TraesCS4D02G319600/TraesCS1D02G388500/TraesCS5A02G495400/TraesCS3B02G324500/TraesCS4B02G323400/TraesCS2A02G407200/TraesCS2D02G033200/TraesCS2D02G404200/TraesCSU02G003800/TraesCS3A02G398000/TraesCS5D02G004100/TraesCS2B02G424900/TraesCS4B02G234800/TraesCS3B02G439600/TraesCS2A02G037400/TraesCS2A02G033700/TraesCS5A02G161500/TraesCS2D02G214700/TraesCS2B02G047400/TraesCS7B02G351900/T…
BP	GO:0051510	regulation of unidimensional cell growth	8/7390	13/33961	0.0022206	0.0440452	TraesCS2A02G176000/TraesCS2B02G202300/TraesCS2D02G183400/TraesCS7B02G355800/TraesCS7A02G455400/TraesCS7D02G444300/TraesCS2B02G281200/TraesCS2D02G358300	-/-/-/-/-/-/-/-	8	0		8	TraesCS2A02G176000/TraesCS2B02G202300/TraesCS2D02G183400/TraesCS7B02G355800/TraesCS7A02G455400/TraesCS7D02G444300/TraesCS2B02G281200/TraesCS2D02G358300
BP	GO:0002181	cytoplasmic translation	22/7390	56/33961	0.00224	0.0440452	TraesCS4A02G248900/TraesCS4D02G064800/TraesCS4B02G065700/TraesCS7D02G407300/TraesCS5D02G228100/TraesCS5B02G446600/TraesCS4D02G081300/TraesCS5D02G416000/TraesCS2D02G038800/TraesCS2B02G053100/TraesCS4A02G232600/TraesCS4A02G166500/TraesCS6B02G381600/TraesCS5A02G162900/TraesCS4A02G005900/TraesCS4B02G164300/TraesCS3D02G161300/TraesCS3B02G180500/TraesCS2A02G040200/TraesCS3D02G020200/TraesCS6A02G348000/…	-/-/-/-/-/-/-/-/-/-/-/-/-/-/-/-/-/-/-/-/-/-	22	22	TraesCS4A02G248900/TraesCS4D02G064800/TraesCS4B02G065700/TraesCS7D02G407300/TraesCS5D02G228100/TraesCS5B02G446600/TraesCS4D02G081300/TraesCS5D02G416000/TraesCS2D02G038800/TraesCS2B02G053100/TraesCS4A02G232600/TraesCS4A02G166500/TraesCS6B02G381600/TraesCS5A02G162900/TraesCS4A02G005900/TraesCS4B02G164300/TraesCS3D02G161300/TraesCS3B02G180500/TraesCS2A02G040200/TraesCS3D02G020200/TraesCS6A02G348000/…	0
BP	GO:0010817	regulation of hormone levels	55/7390	177/33961	0.00244637	0.0475857	TraesCS2D02G376900/TraesCS3D02G273500/TraesCS4A02G207600/TraesCS1A02G362500/TraesCS7B02G398100/TraesCS1D02G367400/TraesCS1A02G303100/TraesCS3A02G122400/TraesCSU02G008700/TraesCS3B02G344600/TraesCS3B02G121200/TraesCS3D02G310200/TraesCS3D02G106100/TraesCS7B02G012400/TraesCS3A02G321100/TraesCS5B02G222700/TraesCS7A02G110500/TraesCS4B02G111100/TraesCSU02G083100/TraesCS5B02G161900/TraesCS4D02G258000/Tr…	-/-/-/-/-/-/-/-/-/-/-/-/-/-/-/-/-/-/-/-/-/-/-/-/-/-/-/-/-/-/-/-/-/-/-/-/-/-/-/-/-/-/-/-/-/-/-/-/-/-/-/-/-/-/-	55	18	TraesCS1A02G303100/TraesCS3A02G122400/TraesCS7A02G110500/TraesCS5B02G161900/TraesCS4D02G258000/TraesCS7D02G507600/TraesCS5D02G169300/TraesCS3B02G141600/TraesCS3B02G172400/TraesCS4B02G258200/TraesCS3D02G124300/TraesCS5D02G044800/TraesCS6A02G185800/TraesCS5B02G561400/TraesCS5A02G164400/TraesCS4D02G268400/TraesCS1D02G154700/TraesCS4B02G269200	37	TraesCS2D02G376900/TraesCS3D02G273500/TraesCS4A02G207600/TraesCS1A02G362500/TraesCS7B02G398100/TraesCS1D02G367400/TraesCSU02G008700/TraesCS3B02G344600/TraesCS3B02G121200/TraesCS3D02G310200/TraesCS3D02G106100/TraesCS7B02G012400/TraesCS3A02G321100/TraesCS5B02G222700/TraesCS4B02G111100/TraesCSU02G083100/TraesCS7A02G492400/TraesCS3A02G103800/TraesCS5A02G223800/TraesCS7A02G116200/TraesCS5D02G231300/Tr…
BP	GO:0009607	response to biotic stimulus	106/7390	380/33961	0.00271642	0.0493203	TraesCS3A02G289900/TraesCS4D02G319600/TraesCS1D02G388500/TraesCS4D02G264500/TraesCS5A02G495400/TraesCS3B02G324500/TraesCS6D02G048300/TraesCS4B02G323400/TraesCS2D02G310400/TraesCS3B02G584700/TraesCS2A02G407200/TraesCS6A02G041700/TraesCS1A02G355300/TraesCS3A02G517100/TraesCS4B02G264500/TraesCS1D02G233800/TraesCS2D02G033200/TraesCS2B02G328700/TraesCS2B02G442700/TraesCS3D02G524700/TraesCS2D02G404200/…	-/-/-/-/-/-/-/-/-/-/-/-/-/PR4A/-/-/-/-/-/PR4B/-/-/-/-/-/-/Pina-A1/-/-/-/-/-/-/-/-/-/-/-/-/-/-/petC/-/-/-/-/-/-/-/-/-/-/-/-/-/-/-/-/-/-/-/-/-/-/-/-/-/-/-/-/-/-/-/-/-/-/-/-/-/-/-/-/-/-/-/-/-/-/-/-/-/-/-/-/-/-/-/-/-/-/-/-/-/-/-/-	106	61	TraesCS4D02G264500/TraesCS6D02G048300/TraesCS3B02G584700/TraesCS6A02G041700/TraesCS1A02G355300/TraesCS3A02G517100/TraesCS4B02G264500/TraesCS1D02G233800/TraesCS2B02G442700/TraesCS3D02G524700/TraesCS5A02G225500/TraesCS1B02G245700/TraesCS1A02G232500/TraesCS3B02G040800/TraesCS1A02G111000/TraesCS2A02G551000/TraesCS3B02G250900/TraesCS3D02G037900/TraesCSU02G250200/TraesCS1D02G261400/TraesCS2B02G048700/T…	45	TraesCS3A02G289900/TraesCS4D02G319600/TraesCS1D02G388500/TraesCS5A02G495400/TraesCS3B02G324500/TraesCS4B02G323400/TraesCS2D02G310400/TraesCS2A02G407200/TraesCS2D02G033200/TraesCS2B02G328700/TraesCS2D02G404200/TraesCSU02G003800/TraesCS3A02G398000/TraesCS5D02G004100/TraesCS2B02G424900/TraesCS4B02G234800/TraesCS3B02G439600/TraesCS2A02G037400/TraesCS6B02G191900/TraesCS2A02G033700/TraesCS5A02G161500/T…
BP	GO:0006680	glucosylceramide catabolic process	9/7390	16/33961	0.00275141	0.0493203	TraesCS7D02G317300/TraesCS7B02G221400/TraesCS7A02G320400/TraesCS4B02G088800/TraesCS7A02G320000/TraesCS4A02G226400/TraesCS4D02G087100/TraesCS1D02G192800/TraesCS3B02G357000	-/-/-/-/-/-/-/-/-	9	4	TraesCS4B02G088800/TraesCS4A02G226400/TraesCS4D02G087100/TraesCS1D02G192800	5	TraesCS7D02G317300/TraesCS7B02G221400/TraesCS7A02G320400/TraesCS7A02G320000/TraesCS3B02G357000
BP	GO:0019377	glycolipid catabolic process	9/7390	16/33961	0.00275141	0.0493203	TraesCS7D02G317300/TraesCS7B02G221400/TraesCS7A02G320400/TraesCS4B02G088800/TraesCS7A02G320000/TraesCS4A02G226400/TraesCS4D02G087100/TraesCS1D02G192800/TraesCS3B02G357000	-/-/-/-/-/-/-/-/-	9	4	TraesCS4B02G088800/TraesCS4A02G226400/TraesCS4D02G087100/TraesCS1D02G192800	5	TraesCS7D02G317300/TraesCS7B02G221400/TraesCS7A02G320400/TraesCS7A02G320000/TraesCS3B02G357000
BP	GO:0022604	regulation of cell morphogenesis	9/7390	16/33961	0.00275141	0.0493203	TraesCS2A02G176000/TraesCS2B02G202300/TraesCS2D02G183400/TraesCS7B02G355800/TraesCS7A02G455400/TraesCS7D02G444300/TraesCS2B02G281200/TraesCS1A02G208400/TraesCS2D02G358300	-/-/-/-/-/-/-/-/-	9	1	TraesCS1A02G208400	8	TraesCS2A02G176000/TraesCS2B02G202300/TraesCS2D02G183400/TraesCS7B02G355800/TraesCS7A02G455400/TraesCS7D02G444300/TraesCS2B02G281200/TraesCS2D02G358300
BP	GO:0046477	glycosylceramide catabolic process	9/7390	16/33961	0.00275141	0.0493203	TraesCS7D02G317300/TraesCS7B02G221400/TraesCS7A02G320400/TraesCS4B02G088800/TraesCS7A02G320000/TraesCS4A02G226400/TraesCS4D02G087100/TraesCS1D02G192800/TraesCS3B02G357000	-/-/-/-/-/-/-/-/-	9	4	TraesCS4B02G088800/TraesCS4A02G226400/TraesCS4D02G087100/TraesCS1D02G192800	5	TraesCS7D02G317300/TraesCS7B02G221400/TraesCS7A02G320400/TraesCS7A02G320000/TraesCS3B02G357000
BP	GO:0046479	glycosphingolipid catabolic process	9/7390	16/33961	0.00275141	0.0493203	TraesCS7D02G317300/TraesCS7B02G221400/TraesCS7A02G320400/TraesCS4B02G088800/TraesCS7A02G320000/TraesCS4A02G226400/TraesCS4D02G087100/TraesCS1D02G192800/TraesCS3B02G357000	-/-/-/-/-/-/-/-/-	9	4	TraesCS4B02G088800/TraesCS4A02G226400/TraesCS4D02G087100/TraesCS1D02G192800	5	TraesCS7D02G317300/TraesCS7B02G221400/TraesCS7A02G320400/TraesCS7A02G320000/TraesCS3B02G357000
BP	GO:0009734	auxin-activated signaling pathway	55/7390	178/33961	0.0028022	0.0493203	TraesCS7A02G371500/TraesCS7B02G242800/TraesCS7D02G128100/TraesCS7B02G398100/TraesCS7D02G128200/TraesCS5B02G386800/TraesCS5A02G058700/TraesCS5D02G069200/TraesCS5B02G381900/TraesCS5D02G388300/TraesCS5D02G392000/TraesCS1B02G138100/TraesCS1A02G118400/TraesCS5D02G069300/TraesCS5A02G382600/TraesCS3D02G110200/TraesCS6D02G127600/TraesCS7A02G446900/TraesCS5D02G388200/TraesCS1D02G337400/TraesCS1D02G398400/…	-/-/-/-/-/-/-/-/-/-/-/-/-/-/-/-/-/-/-/-/-/-/-/-/-/-/-/-/-/-/-/-/-/-/-/-/-/-/-/-/-/-/-/-/-/-/-/-/-/-/-/-/-/-/-	55	9	TraesCS7D02G128100/TraesCS7D02G128200/TraesCS7B02G029100/TraesCS5D02G044800/TraesCS2A02G203700/TraesCS6D02G102300/TraesCS3A02G246000/TraesCS2D02G212000/TraesCS5D02G394100	46	TraesCS7A02G371500/TraesCS7B02G242800/TraesCS7B02G398100/TraesCS5B02G386800/TraesCS5A02G058700/TraesCS5D02G069200/TraesCS5B02G381900/TraesCS5D02G388300/TraesCS5D02G392000/TraesCS1B02G138100/TraesCS1A02G118400/TraesCS5D02G069300/TraesCS5A02G382600/TraesCS3D02G110200/TraesCS6D02G127600/TraesCS7A02G446900/TraesCS5D02G388200/TraesCS1D02G337400/TraesCS1D02G398400/TraesCS7B02G256100/TraesCS7A02G492400/…
BP	GO:0071365	cellular response to auxin stimulus	55/7390	178/33961	0.0028022	0.0493203	TraesCS7A02G371500/TraesCS7B02G242800/TraesCS7D02G128100/TraesCS7B02G398100/TraesCS7D02G128200/TraesCS5B02G386800/TraesCS5A02G058700/TraesCS5D02G069200/TraesCS5B02G381900/TraesCS5D02G388300/TraesCS5D02G392000/TraesCS1B02G138100/TraesCS1A02G118400/TraesCS5D02G069300/TraesCS5A02G382600/TraesCS3D02G110200/TraesCS6D02G127600/TraesCS7A02G446900/TraesCS5D02G388200/TraesCS1D02G337400/TraesCS1D02G398400/…	-/-/-/-/-/-/-/-/-/-/-/-/-/-/-/-/-/-/-/-/-/-/-/-/-/-/-/-/-/-/-/-/-/-/-/-/-/-/-/-/-/-/-/-/-/-/-/-/-/-/-/-/-/-/-	55	9	TraesCS7D02G128100/TraesCS7D02G128200/TraesCS7B02G029100/TraesCS5D02G044800/TraesCS2A02G203700/TraesCS6D02G102300/TraesCS3A02G246000/TraesCS2D02G212000/TraesCS5D02G394100	46	TraesCS7A02G371500/TraesCS7B02G242800/TraesCS7B02G398100/TraesCS5B02G386800/TraesCS5A02G058700/TraesCS5D02G069200/TraesCS5B02G381900/TraesCS5D02G388300/TraesCS5D02G392000/TraesCS1B02G138100/TraesCS1A02G118400/TraesCS5D02G069300/TraesCS5A02G382600/TraesCS3D02G110200/TraesCS6D02G127600/TraesCS7A02G446900/TraesCS5D02G388200/TraesCS1D02G337400/TraesCS1D02G398400/TraesCS7B02G256100/TraesCS7A02G492400/…
BP	GO:0070838	divalent metal ion transport	41/7390	125/33961	0.00280818	0.0493203	TraesCS5A02G276700/TraesCS3A02G202800/TraesCS5B02G276500/TraesCS2A02G143400/TraesCS6D02G142400/TraesCS2A02G432700/TraesCS1A02G297400/TraesCS2B02G168400/TraesCS2D02G443700/TraesCS2B02G465600/TraesCS1A02G111000/TraesCS2D02G356300/TraesCS1B02G324000/TraesCS5D02G284100/TraesCS2D02G146800/TraesCS1A02G312300/TraesCS6B02G180700/TraesCS4D02G017600/TraesCS2A02G357500/TraesCS7B02G320100/TraesCS2B02G376700/…	-/-/-/-/-/-/-/-/-/-/-/-/-/-/-/-/-/-/-/-/-/-/-/-/-/-/-/-/-/-/-/-/-/-/-/-/-/-/-/-/-	41	26	TraesCS5A02G276700/TraesCS3A02G202800/TraesCS5B02G276500/TraesCS6D02G142400/TraesCS1A02G297400/TraesCS2D02G443700/TraesCS2B02G465600/TraesCS1A02G111000/TraesCS1B02G324000/TraesCS5D02G284100/TraesCS1A02G312300/TraesCS6B02G180700/TraesCS1D02G312500/TraesCS7D02G412900/TraesCS7A02G420200/TraesCS1A02G297500/TraesCS1D02G293900/TraesCS7B02G150600/TraesCS4D02G079200/TraesCS4A02G025400/TraesCS1D02G112500/…	15	TraesCS2A02G143400/TraesCS2A02G432700/TraesCS2B02G168400/TraesCS2D02G356300/TraesCS2D02G146800/TraesCS4D02G017600/TraesCS2A02G357500/TraesCS7B02G320100/TraesCS2B02G376700/TraesCS2D02G430700/TraesCS2B02G443800/TraesCS2B02G454000/TraesCS6D02G182700/TraesCS4B02G101200/TraesCS4A02G215000
BP	GO:0072511	divalent inorganic cation transport	41/7390	125/33961	0.00280818	0.0493203	TraesCS5A02G276700/TraesCS3A02G202800/TraesCS5B02G276500/TraesCS2A02G143400/TraesCS6D02G142400/TraesCS2A02G432700/TraesCS1A02G297400/TraesCS2B02G168400/TraesCS2D02G443700/TraesCS2B02G465600/TraesCS1A02G111000/TraesCS2D02G356300/TraesCS1B02G324000/TraesCS5D02G284100/TraesCS2D02G146800/TraesCS1A02G312300/TraesCS6B02G180700/TraesCS4D02G017600/TraesCS2A02G357500/TraesCS7B02G320100/TraesCS2B02G376700/…	-/-/-/-/-/-/-/-/-/-/-/-/-/-/-/-/-/-/-/-/-/-/-/-/-/-/-/-/-/-/-/-/-/-/-/-/-/-/-/-/-	41	26	TraesCS5A02G276700/TraesCS3A02G202800/TraesCS5B02G276500/TraesCS6D02G142400/TraesCS1A02G297400/TraesCS2D02G443700/TraesCS2B02G465600/TraesCS1A02G111000/TraesCS1B02G324000/TraesCS5D02G284100/TraesCS1A02G312300/TraesCS6B02G180700/TraesCS1D02G312500/TraesCS7D02G412900/TraesCS7A02G420200/TraesCS1A02G297500/TraesCS1D02G293900/TraesCS7B02G150600/TraesCS4D02G079200/TraesCS4A02G025400/TraesCS1D02G112500/…	15	TraesCS2A02G143400/TraesCS2A02G432700/TraesCS2B02G168400/TraesCS2D02G356300/TraesCS2D02G146800/TraesCS4D02G017600/TraesCS2A02G357500/TraesCS7B02G320100/TraesCS2B02G376700/TraesCS2D02G430700/TraesCS2B02G443800/TraesCS2B02G454000/TraesCS6D02G182700/TraesCS4B02G101200/TraesCS4A02G215000
BP	GO:0019953	sexual reproduction	50/7390	159/33961	0.00285168	0.0496027	TraesCS1B02G225800/TraesCS6A02G249300/TraesCS1D02G215200/TraesCS6B02G275700/TraesCS5A02G538000/TraesCS6D02G231300/TraesCS1A02G212000/TraesCS1B02G225700/TraesCS3B02G419200/TraesCS6D02G231400/TraesCS4D02G361900/TraesCS3A02G389600/TraesCS6A02G249700/TraesCS1D02G215100/TraesCS3A02G480000/TraesCS5A02G537300/TraesCS4B02G375200/TraesCS3A02G479900/TraesCS6D02G198400/TraesCS1A02G212200/TraesCS4D02G361700/…	-/-/-/-/-/-/-/-/-/-/-/-/-/-/-/-/-/-/-/-/-/-/-/-/-/-/-/-/-/-/-/-/-/-/-/-/-/-/-/-/-/-/-/-/-/-/-/-/-/-	50	8	TraesCS1A02G208200/TraesCS7A02G470300/TraesCS5A02G233400/TraesCS4D02G312300/TraesCS4B02G315300/TraesCS2D02G401000/TraesCS7A02G398200/TraesCS1B02G126100	42	TraesCS1B02G225800/TraesCS6A02G249300/TraesCS1D02G215200/TraesCS6B02G275700/TraesCS5A02G538000/TraesCS6D02G231300/TraesCS1A02G212000/TraesCS1B02G225700/TraesCS3B02G419200/TraesCS6D02G231400/TraesCS4D02G361900/TraesCS3A02G389600/TraesCS6A02G249700/TraesCS1D02G215100/TraesCS3A02G480000/TraesCS5A02G537300/TraesCS4B02G375200/TraesCS3A02G479900/TraesCS6D02G198400/TraesCS1A02G212200/TraesCS4D02G361700/…
BP	GO:0010466	negative regulation of peptidase activity	19/7390	47/33961	0.00298207	0.0496591	TraesCS3D02G020500/TraesCS1B02G025900/TraesCS3D02G094200/TraesCS3A02G046000/TraesCS5A02G281700/TraesCS3A02G331500/TraesCS3B02G037000/TraesCS3B02G038700/TraesCS7B02G007700/TraesCS1D02G265800/TraesCS1B02G276200/TraesCS5D02G288900/TraesCS1D02G266000/TraesCS3B02G038400/TraesCS2D02G165600/TraesCS2D02G274900/TraesCS1A02G431300/TraesCS3B02G038300/TraesCS2D02G128900	-/-/-/-/-/-/-/-/-/-/-/-/-/-/-/-/-/-/-	19	7	TraesCS3D02G094200/TraesCS3A02G046000/TraesCS5A02G281700/TraesCS3B02G037000/TraesCS7B02G007700/TraesCS5D02G288900/TraesCS2D02G165600	12	TraesCS3D02G020500/TraesCS1B02G025900/TraesCS3A02G331500/TraesCS3B02G038700/TraesCS1D02G265800/TraesCS1B02G276200/TraesCS1D02G266000/TraesCS3B02G038400/TraesCS2D02G274900/TraesCS1A02G431300/TraesCS3B02G038300/TraesCS2D02G128900
BP	GO:0010951	negative regulation of endopeptidase activity	19/7390	47/33961	0.00298207	0.0496591	TraesCS3D02G020500/TraesCS1B02G025900/TraesCS3D02G094200/TraesCS3A02G046000/TraesCS5A02G281700/TraesCS3A02G331500/TraesCS3B02G037000/TraesCS3B02G038700/TraesCS7B02G007700/TraesCS1D02G265800/TraesCS1B02G276200/TraesCS5D02G288900/TraesCS1D02G266000/TraesCS3B02G038400/TraesCS2D02G165600/TraesCS2D02G274900/TraesCS1A02G431300/TraesCS3B02G038300/TraesCS2D02G128900	-/-/-/-/-/-/-/-/-/-/-/-/-/-/-/-/-/-/-	19	7	TraesCS3D02G094200/TraesCS3A02G046000/TraesCS5A02G281700/TraesCS3B02G037000/TraesCS7B02G007700/TraesCS5D02G288900/TraesCS2D02G165600	12	TraesCS3D02G020500/TraesCS1B02G025900/TraesCS3A02G331500/TraesCS3B02G038700/TraesCS1D02G265800/TraesCS1B02G276200/TraesCS1D02G266000/TraesCS3B02G038400/TraesCS2D02G274900/TraesCS1A02G431300/TraesCS3B02G038300/TraesCS2D02G128900
BP	GO:0052547	regulation of peptidase activity	19/7390	47/33961	0.00298207	0.0496591	TraesCS3D02G020500/TraesCS1B02G025900/TraesCS3D02G094200/TraesCS3A02G046000/TraesCS5A02G281700/TraesCS3A02G331500/TraesCS3B02G037000/TraesCS3B02G038700/TraesCS7B02G007700/TraesCS1D02G265800/TraesCS1B02G276200/TraesCS5D02G288900/TraesCS1D02G266000/TraesCS3B02G038400/TraesCS2D02G165600/TraesCS2D02G274900/TraesCS1A02G431300/TraesCS3B02G038300/TraesCS2D02G128900	-/-/-/-/-/-/-/-/-/-/-/-/-/-/-/-/-/-/-	19	7	TraesCS3D02G094200/TraesCS3A02G046000/TraesCS5A02G281700/TraesCS3B02G037000/TraesCS7B02G007700/TraesCS5D02G288900/TraesCS2D02G165600	12	TraesCS3D02G020500/TraesCS1B02G025900/TraesCS3A02G331500/TraesCS3B02G038700/TraesCS1D02G265800/TraesCS1B02G276200/TraesCS1D02G266000/TraesCS3B02G038400/TraesCS2D02G274900/TraesCS1A02G431300/TraesCS3B02G038300/TraesCS2D02G128900
BP	GO:0052548	regulation of endopeptidase activity	19/7390	47/33961	0.00298207	0.0496591	TraesCS3D02G020500/TraesCS1B02G025900/TraesCS3D02G094200/TraesCS3A02G046000/TraesCS5A02G281700/TraesCS3A02G331500/TraesCS3B02G037000/TraesCS3B02G038700/TraesCS7B02G007700/TraesCS1D02G265800/TraesCS1B02G276200/TraesCS5D02G288900/TraesCS1D02G266000/TraesCS3B02G038400/TraesCS2D02G165600/TraesCS2D02G274900/TraesCS1A02G431300/TraesCS3B02G038300/TraesCS2D02G128900	-/-/-/-/-/-/-/-/-/-/-/-/-/-/-/-/-/-/-	19	7	TraesCS3D02G094200/TraesCS3A02G046000/TraesCS5A02G281700/TraesCS3B02G037000/TraesCS7B02G007700/TraesCS5D02G288900/TraesCS2D02G165600	12	TraesCS3D02G020500/TraesCS1B02G025900/TraesCS3A02G331500/TraesCS3B02G038700/TraesCS1D02G265800/TraesCS1B02G276200/TraesCS1D02G266000/TraesCS3B02G038400/TraesCS2D02G274900/TraesCS1A02G431300/TraesCS3B02G038300/TraesCS2D02G128900
BP	GO:0051346	negative regulation of hydrolase activity	28/7390	78/33961	0.00299217	0.0496591	TraesCS3D02G020500/TraesCS1D02G005800/TraesCS1B02G025900/TraesCS3D02G094200/TraesCS3A02G046000/TraesCS5A02G281700/TraesCS3A02G331500/TraesCS4A02G122200/TraesCS3B02G037000/TraesCS3B02G038700/TraesCS7B02G007700/TraesCS1D02G265800/TraesCS1B02G276200/TraesCS1D02G195300/TraesCS5D02G288900/TraesCS1D02G266000/TraesCS7A02G358200/TraesCS3B02G038400/TraesCS1B02G206600/TraesCS2D02G317800/TraesCS2D02G420900/…	-/-/-/-/-/-/-/-/-/-/-/-/-/-/-/-/-/-/-/-/-/-/-/-/-/-/-/-	28	8	TraesCS3D02G094200/TraesCS3A02G046000/TraesCS5A02G281700/TraesCS3B02G037000/TraesCS7B02G007700/TraesCS5D02G288900/TraesCS2D02G420900/TraesCS2D02G165600	20	TraesCS3D02G020500/TraesCS1D02G005800/TraesCS1B02G025900/TraesCS3A02G331500/TraesCS4A02G122200/TraesCS3B02G038700/TraesCS1D02G265800/TraesCS1B02G276200/TraesCS1D02G195300/TraesCS1D02G266000/TraesCS7A02G358200/TraesCS3B02G038400/TraesCS1B02G206600/TraesCS2D02G317800/TraesCS2D02G274900/TraesCS4D02G183700/TraesCS1A02G431300/TraesCS3B02G038300/TraesCS1A02G191700/TraesCS2D02G128900
CC	GO:0009522	photosystem I	50/5765	71/26738	1.59118e-18	4.78944e-16	TraesCS4B02G089500/TraesCS5B02G175000/TraesCS2B02G233400/TraesCS5A02G482800/TraesCS4D02G086400/TraesCS1D02G400100/TraesCS1D02G428200/TraesCS5D02G422800/TraesCS1A02G403300/TraesCS5D02G238300/TraesCS5A02G414400/TraesCS1B02G432700/TraesCS2B02G272300/TraesCS2B02G220100/TraesCS2D02G209900/TraesCS2A02G342600/TraesCS2B02G340300/TraesCS4A02G226900/TraesCS2D02G320900/TraesCS6A02G159800/TraesCS5A02G229300/…	-/-/-/-/-/-/-/-/-/-/-/-/-/-/-/-/-/-/-/-/-/-/-/-/-/-/-/-/-/-/-/-/-/-/-/-/-/-/-/-/-/-/-/-/-/-/-/-/-/-	50	1	TraesCS4B02G062100	49	TraesCS4B02G089500/TraesCS5B02G175000/TraesCS2B02G233400/TraesCS5A02G482800/TraesCS4D02G086400/TraesCS1D02G400100/TraesCS1D02G428200/TraesCS5D02G422800/TraesCS1A02G403300/TraesCS5D02G238300/TraesCS5A02G414400/TraesCS1B02G432700/TraesCS2B02G272300/TraesCS2B02G220100/TraesCS2D02G209900/TraesCS2A02G342600/TraesCS2B02G340300/TraesCS4A02G226900/TraesCS2D02G320900/TraesCS6A02G159800/TraesCS5A02G229300/…
CC	GO:0048046	apoplast	153/5765	392/26738	2.20661e-15	3.32095e-13	TraesCS1A02G283400/TraesCS3D02G354200/TraesCS1B02G292600/TraesCS1D02G282600/TraesCS3B02G392700/TraesCS1A02G396200/TraesCS5A02G139900/TraesCS4B02G017100/TraesCS4B02G291800/TraesCS3A02G361100/TraesCS1D02G404300/TraesCS1B02G424500/TraesCS3B02G393500/TraesCS4D02G015400/TraesCS5B02G137300/TraesCS4A02G178900/TraesCS4D02G133800/TraesCSU02G151900/TraesCS3B02G108600/TraesCS3D02G093900/TraesCS5D02G031400/T…	-/-/-/-/-/-/-/-/-/-/-/-/-/-/-/-/-/-/-/-/-/-/-/-/-/-/-/-/-/-/-/-/-/-/-/-/-/-/-/-/-/-/-/-/-/-/-/-/-/-/-/-/-/-/-/-/-/-/-/-/-/-/-/-/-/-/-/-/-/-/-/-/-/-/-/-/-/-/-/-/-/-/-/-/-/-/-/-/-/-/-/-/-/-/-/-/-/-/-/-/-/-/-/-/-/-/-/-/-/-/-/-/-/-/-/-/-/-/-/-/-/-/-/-/-/-/-/-/-/-/-/-/-/-/-/-/-/-/-/-/-/-/-/-/-/-/-/-/-/-/-/-/-	153	51	TraesCS5A02G139900/TraesCS5B02G137300/TraesCSU02G151900/TraesCS4B02G377100/TraesCSU02G253400/TraesCS5D02G153500/TraesCS7B02G079800/TraesCS7D02G419300/TraesCSU02G145700/TraesCS4D02G009200/TraesCS5D02G054300/TraesCS1D02G162000/TraesCS2D02G431500/TraesCS2A02G180200/TraesCSU02G128600/TraesCS4B02G377300/TraesCS7B02G327400/TraesCS3D02G341600/TraesCS4A02G303300/TraesCS1D02G044300/TraesCS7A02G175000/Trae…	102	TraesCS1A02G283400/TraesCS3D02G354200/TraesCS1B02G292600/TraesCS1D02G282600/TraesCS3B02G392700/TraesCS1A02G396200/TraesCS4B02G017100/TraesCS4B02G291800/TraesCS3A02G361100/TraesCS1D02G404300/TraesCS1B02G424500/TraesCS3B02G393500/TraesCS4D02G015400/TraesCS4A02G178900/TraesCS4D02G133800/TraesCS3B02G108600/TraesCS3D02G093900/TraesCS5D02G031400/TraesCS3B02G108700/TraesCS4A02G012400/TraesCS3D02G093800/…
CC	GO:0005618	cell wall	133/5765	367/26738	6.86604e-11	5.16669e-09	TraesCS3A02G289900/TraesCS3B02G324500/TraesCS1A02G396200/TraesCS4B02G017100/TraesCS1D02G404300/TraesCS1B02G424500/TraesCS4B02G271300/TraesCS4A02G339200/TraesCS3A02G344800/TraesCS4D02G015400/TraesCS5B02G548500/TraesCSU02G151900/TraesCS3D02G338400/TraesCS4A02G034200/TraesCS3B02G108600/TraesCS3D02G093900/TraesCS4D02G270400/TraesCS3B02G108700/TraesCS3D02G093800/TraesCS3B02G376900/TraesCS4B02G377100/T…	-/-/-/-/-/-/-/-/-/-/-/-/-/-/-/-/-/-/-/-/-/-/-/-/-/-/-/-/-/-/-/-/-/-/-/-/-/-/-/-/-/-/-/-/-/-/-/-/-/-/-/-/-/-/-/-/-/-/-/-/-/-/-/-/-/-/-/-/-/-/-/-/-/-/-/-/-/-/-/-/-/-/-/-/-/-/-/-/-/-/-/-/-/-/-/-/-/-/-/-/-/-/-/-/-/-/-/-/-/-/-/-/-/-/-/-/-/-/-/-/-/-/-/-/-/-/-/-/-/-/-/-/-	133	33	TraesCSU02G151900/TraesCS4B02G377100/TraesCSU02G253400/TraesCS7D02G419300/TraesCSU02G145700/TraesCS5D02G054300/TraesCS1D02G162000/TraesCS2D02G431500/TraesCSU02G128600/TraesCS4B02G377300/TraesCS7B02G327400/TraesCSU02G127900/TraesCS2B02G454500/TraesCS2A02G433500/TraesCS7A02G427000/TraesCS7B02G327000/TraesCS1D02G216200/TraesCS7B02G326900/TraesCS7D02G419400/TraesCS1A02G164900/TraesCS3A02G417000/Traes…	100	TraesCS3A02G289900/TraesCS3B02G324500/TraesCS1A02G396200/TraesCS4B02G017100/TraesCS1D02G404300/TraesCS1B02G424500/TraesCS4B02G271300/TraesCS4A02G339200/TraesCS3A02G344800/TraesCS4D02G015400/TraesCS5B02G548500/TraesCS3D02G338400/TraesCS4A02G034200/TraesCS3B02G108600/TraesCS3D02G093900/TraesCS4D02G270400/TraesCS3B02G108700/TraesCS3D02G093800/TraesCS3B02G376900/TraesCS5D02G535500/TraesCS3A02G093600/…
CC	GO:0030312	external encapsulating structure	133/5765	367/26738	6.86604e-11	5.16669e-09	TraesCS3A02G289900/TraesCS3B02G324500/TraesCS1A02G396200/TraesCS4B02G017100/TraesCS1D02G404300/TraesCS1B02G424500/TraesCS4B02G271300/TraesCS4A02G339200/TraesCS3A02G344800/TraesCS4D02G015400/TraesCS5B02G548500/TraesCSU02G151900/TraesCS3D02G338400/TraesCS4A02G034200/TraesCS3B02G108600/TraesCS3D02G093900/TraesCS4D02G270400/TraesCS3B02G108700/TraesCS3D02G093800/TraesCS3B02G376900/TraesCS4B02G377100/T…	-/-/-/-/-/-/-/-/-/-/-/-/-/-/-/-/-/-/-/-/-/-/-/-/-/-/-/-/-/-/-/-/-/-/-/-/-/-/-/-/-/-/-/-/-/-/-/-/-/-/-/-/-/-/-/-/-/-/-/-/-/-/-/-/-/-/-/-/-/-/-/-/-/-/-/-/-/-/-/-/-/-/-/-/-/-/-/-/-/-/-/-/-/-/-/-/-/-/-/-/-/-/-/-/-/-/-/-/-/-/-/-/-/-/-/-/-/-/-/-/-/-/-/-/-/-/-/-/-/-/-/-/-	133	33	TraesCSU02G151900/TraesCS4B02G377100/TraesCSU02G253400/TraesCS7D02G419300/TraesCSU02G145700/TraesCS5D02G054300/TraesCS1D02G162000/TraesCS2D02G431500/TraesCSU02G128600/TraesCS4B02G377300/TraesCS7B02G327400/TraesCSU02G127900/TraesCS2B02G454500/TraesCS2A02G433500/TraesCS7A02G427000/TraesCS7B02G327000/TraesCS1D02G216200/TraesCS7B02G326900/TraesCS7D02G419400/TraesCS1A02G164900/TraesCS3A02G417000/Traes…	100	TraesCS3A02G289900/TraesCS3B02G324500/TraesCS1A02G396200/TraesCS4B02G017100/TraesCS1D02G404300/TraesCS1B02G424500/TraesCS4B02G271300/TraesCS4A02G339200/TraesCS3A02G344800/TraesCS4D02G015400/TraesCS5B02G548500/TraesCS3D02G338400/TraesCS4A02G034200/TraesCS3B02G108600/TraesCS3D02G093900/TraesCS4D02G270400/TraesCS3B02G108700/TraesCS3D02G093800/TraesCS3B02G376900/TraesCS5D02G535500/TraesCS3A02G093600/…
CC	GO:0009521	photosystem	68/5765	169/26738	2.95141e-08	1.77675e-06	TraesCS4B02G089500/TraesCS5B02G175000/TraesCS2B02G233400/TraesCS5A02G482800/TraesCS4D02G086400/TraesCS1D02G400100/TraesCS1D02G428200/TraesCS5D02G422800/TraesCS2B02G270300/TraesCS1A02G403300/TraesCS5D02G238300/TraesCS5A02G414400/TraesCS1B02G432700/TraesCS2B02G272300/TraesCS2B02G220100/TraesCS2D02G209900/TraesCS2A02G247300/TraesCS2A02G342600/TraesCS2B02G340300/TraesCS4A02G226900/TraesCS2D02G320900/…	-/-/-/-/-/-/-/-/-/-/-/-/-/-/-/-/-/-/-/-/-/-/-/-/-/-/-/-/-/-/-/-/-/-/-/-/-/-/-/-/-/-/-/-/-/-/-/-/-/-/-/-/-/-/-/-/-/-/-/-/-/-/-/-/-/-/-/-	68	2	TraesCS4B02G062100/TraesCS2D02G375200	66	TraesCS4B02G089500/TraesCS5B02G175000/TraesCS2B02G233400/TraesCS5A02G482800/TraesCS4D02G086400/TraesCS1D02G400100/TraesCS1D02G428200/TraesCS5D02G422800/TraesCS2B02G270300/TraesCS1A02G403300/TraesCS5D02G238300/TraesCS5A02G414400/TraesCS1B02G432700/TraesCS2B02G272300/TraesCS2B02G220100/TraesCS2D02G209900/TraesCS2A02G247300/TraesCS2A02G342600/TraesCS2B02G340300/TraesCS4A02G226900/TraesCS2D02G320900/…
CC	GO:0005874	microtubule	67/5765	183/26738	2.20414e-06	8.25367e-05	TraesCS3A02G333300/TraesCS3D02G326900/TraesCS2D02G202200/TraesCS5D02G184300/TraesCS2B02G505400/TraesCS4A02G257800/TraesCS2A02G480500/TraesCS1B02G269400/TraesCS1A02G258800/TraesCS3B02G363500/TraesCS5B02G177500/TraesCS1B02G284600/TraesCS2B02G221800/TraesCS7B02G158100/TraesCS2A02G185500/TraesCS7A02G260100/TraesCS4D02G057000/TraesCS4B02G017100/TraesCS2D02G479900/TraesCS2A02G387400/TraesCS6A02G311500/…	-/-/-/-/-/-/-/-/-/-/-/-/-/-/-/-/-/-/-/-/-/-/-/-/-/-/-/-/-/TUBB5/TUBB5/-/TUBB5/-/-/-/-/-/-/TUBB3/-/-/-/-/-/-/-/-/-/-/-/-/-/-/-/-/-/-/-/-/-/-/-/-/-/-/-	67	5	TraesCS4B02G243100/TraesCS1A02G099400/TraesCS2B02G344700/TraesCS4D02G242700/TraesCSU02G115700	62	TraesCS3A02G333300/TraesCS3D02G326900/TraesCS2D02G202200/TraesCS5D02G184300/TraesCS2B02G505400/TraesCS4A02G257800/TraesCS2A02G480500/TraesCS1B02G269400/TraesCS1A02G258800/TraesCS3B02G363500/TraesCS5B02G177500/TraesCS1B02G284600/TraesCS2B02G221800/TraesCS7B02G158100/TraesCS2A02G185500/TraesCS7A02G260100/TraesCS4D02G057000/TraesCS4B02G017100/TraesCS2D02G479900/TraesCS2A02G387400/TraesCS6A02G311500/…
CC	GO:0099080	supramolecular complex	67/5765	184/26738	2.74208e-06	8.25367e-05	TraesCS3A02G333300/TraesCS3D02G326900/TraesCS2D02G202200/TraesCS5D02G184300/TraesCS2B02G505400/TraesCS4A02G257800/TraesCS2A02G480500/TraesCS1B02G269400/TraesCS1A02G258800/TraesCS3B02G363500/TraesCS5B02G177500/TraesCS1B02G284600/TraesCS2B02G221800/TraesCS7B02G158100/TraesCS2A02G185500/TraesCS7A02G260100/TraesCS4D02G057000/TraesCS4B02G017100/TraesCS2D02G479900/TraesCS2A02G387400/TraesCS6A02G311500/…	-/-/-/-/-/-/-/-/-/-/-/-/-/-/-/-/-/-/-/-/-/-/-/-/-/-/-/-/-/TUBB5/TUBB5/-/TUBB5/-/-/-/-/-/-/TUBB3/-/-/-/-/-/-/-/-/-/-/-/-/-/-/-/-/-/-/-/-/-/-/-/-/-/-/-	67	5	TraesCS4B02G243100/TraesCS1A02G099400/TraesCS2B02G344700/TraesCS4D02G242700/TraesCSU02G115700	62	TraesCS3A02G333300/TraesCS3D02G326900/TraesCS2D02G202200/TraesCS5D02G184300/TraesCS2B02G505400/TraesCS4A02G257800/TraesCS2A02G480500/TraesCS1B02G269400/TraesCS1A02G258800/TraesCS3B02G363500/TraesCS5B02G177500/TraesCS1B02G284600/TraesCS2B02G221800/TraesCS7B02G158100/TraesCS2A02G185500/TraesCS7A02G260100/TraesCS4D02G057000/TraesCS4B02G017100/TraesCS2D02G479900/TraesCS2A02G387400/TraesCS6A02G311500/…
CC	GO:0099081	supramolecular polymer	67/5765	184/26738	2.74208e-06	8.25367e-05	TraesCS3A02G333300/TraesCS3D02G326900/TraesCS2D02G202200/TraesCS5D02G184300/TraesCS2B02G505400/TraesCS4A02G257800/TraesCS2A02G480500/TraesCS1B02G269400/TraesCS1A02G258800/TraesCS3B02G363500/TraesCS5B02G177500/TraesCS1B02G284600/TraesCS2B02G221800/TraesCS7B02G158100/TraesCS2A02G185500/TraesCS7A02G260100/TraesCS4D02G057000/TraesCS4B02G017100/TraesCS2D02G479900/TraesCS2A02G387400/TraesCS6A02G311500/…	-/-/-/-/-/-/-/-/-/-/-/-/-/-/-/-/-/-/-/-/-/-/-/-/-/-/-/-/-/TUBB5/TUBB5/-/TUBB5/-/-/-/-/-/-/TUBB3/-/-/-/-/-/-/-/-/-/-/-/-/-/-/-/-/-/-/-/-/-/-/-/-/-/-/-	67	5	TraesCS4B02G243100/TraesCS1A02G099400/TraesCS2B02G344700/TraesCS4D02G242700/TraesCSU02G115700	62	TraesCS3A02G333300/TraesCS3D02G326900/TraesCS2D02G202200/TraesCS5D02G184300/TraesCS2B02G505400/TraesCS4A02G257800/TraesCS2A02G480500/TraesCS1B02G269400/TraesCS1A02G258800/TraesCS3B02G363500/TraesCS5B02G177500/TraesCS1B02G284600/TraesCS2B02G221800/TraesCS7B02G158100/TraesCS2A02G185500/TraesCS7A02G260100/TraesCS4D02G057000/TraesCS4B02G017100/TraesCS2D02G479900/TraesCS2A02G387400/TraesCS6A02G311500/…
CC	GO:0099512	supramolecular fiber	67/5765	184/26738	2.74208e-06	8.25367e-05	TraesCS3A02G333300/TraesCS3D02G326900/TraesCS2D02G202200/TraesCS5D02G184300/TraesCS2B02G505400/TraesCS4A02G257800/TraesCS2A02G480500/TraesCS1B02G269400/TraesCS1A02G258800/TraesCS3B02G363500/TraesCS5B02G177500/TraesCS1B02G284600/TraesCS2B02G221800/TraesCS7B02G158100/TraesCS2A02G185500/TraesCS7A02G260100/TraesCS4D02G057000/TraesCS4B02G017100/TraesCS2D02G479900/TraesCS2A02G387400/TraesCS6A02G311500/…	-/-/-/-/-/-/-/-/-/-/-/-/-/-/-/-/-/-/-/-/-/-/-/-/-/-/-/-/-/TUBB5/TUBB5/-/TUBB5/-/-/-/-/-/-/TUBB3/-/-/-/-/-/-/-/-/-/-/-/-/-/-/-/-/-/-/-/-/-/-/-/-/-/-/-	67	5	TraesCS4B02G243100/TraesCS1A02G099400/TraesCS2B02G344700/TraesCS4D02G242700/TraesCSU02G115700	62	TraesCS3A02G333300/TraesCS3D02G326900/TraesCS2D02G202200/TraesCS5D02G184300/TraesCS2B02G505400/TraesCS4A02G257800/TraesCS2A02G480500/TraesCS1B02G269400/TraesCS1A02G258800/TraesCS3B02G363500/TraesCS5B02G177500/TraesCS1B02G284600/TraesCS2B02G221800/TraesCS7B02G158100/TraesCS2A02G185500/TraesCS7A02G260100/TraesCS4D02G057000/TraesCS4B02G017100/TraesCS2D02G479900/TraesCS2A02G387400/TraesCS6A02G311500/…
CC	GO:0099513	polymeric cytoskeletal fiber	67/5765	184/26738	2.74208e-06	8.25367e-05	TraesCS3A02G333300/TraesCS3D02G326900/TraesCS2D02G202200/TraesCS5D02G184300/TraesCS2B02G505400/TraesCS4A02G257800/TraesCS2A02G480500/TraesCS1B02G269400/TraesCS1A02G258800/TraesCS3B02G363500/TraesCS5B02G177500/TraesCS1B02G284600/TraesCS2B02G221800/TraesCS7B02G158100/TraesCS2A02G185500/TraesCS7A02G260100/TraesCS4D02G057000/TraesCS4B02G017100/TraesCS2D02G479900/TraesCS2A02G387400/TraesCS6A02G311500/…	-/-/-/-/-/-/-/-/-/-/-/-/-/-/-/-/-/-/-/-/-/-/-/-/-/-/-/-/-/TUBB5/TUBB5/-/TUBB5/-/-/-/-/-/-/TUBB3/-/-/-/-/-/-/-/-/-/-/-/-/-/-/-/-/-/-/-/-/-/-/-/-/-/-/-	67	5	TraesCS4B02G243100/TraesCS1A02G099400/TraesCS2B02G344700/TraesCS4D02G242700/TraesCSU02G115700	62	TraesCS3A02G333300/TraesCS3D02G326900/TraesCS2D02G202200/TraesCS5D02G184300/TraesCS2B02G505400/TraesCS4A02G257800/TraesCS2A02G480500/TraesCS1B02G269400/TraesCS1A02G258800/TraesCS3B02G363500/TraesCS5B02G177500/TraesCS1B02G284600/TraesCS2B02G221800/TraesCS7B02G158100/TraesCS2A02G185500/TraesCS7A02G260100/TraesCS4D02G057000/TraesCS4B02G017100/TraesCS2D02G479900/TraesCS2A02G387400/TraesCS6A02G311500/…
CC	GO:0009538	photosystem I reaction center	11/5765	15/26738	2.63917e-05	0.000722174	TraesCS5A02G482800/TraesCS1D02G400100/TraesCS5D02G422800/TraesCS5A02G414400/TraesCS1A02G392000/TraesCS5D02G496400/TraesCS5B02G417400/TraesCS3A02G052700/TraesCS5A02G457500/TraesCS3D02G051800/TraesCS5B02G496000	-/-/-/-/-/-/-/-/-/-/-	11	0		11	TraesCS5A02G482800/TraesCS1D02G400100/TraesCS5D02G422800/TraesCS5A02G414400/TraesCS1A02G392000/TraesCS5D02G496400/TraesCS5B02G417400/TraesCS3A02G052700/TraesCS5A02G457500/TraesCS3D02G051800/TraesCS5B02G496000
CC	GO:0009523	photosystem II	49/5765	135/26738	6.1712e-05	0.00152596	TraesCS4B02G089500/TraesCS5B02G175000/TraesCS2B02G233400/TraesCS4D02G086400/TraesCS1D02G428200/TraesCS2B02G270300/TraesCS1A02G403300/TraesCS5D02G238300/TraesCS1B02G432700/TraesCS2B02G220100/TraesCS2D02G209900/TraesCS2A02G247300/TraesCS2A02G342600/TraesCS2B02G340300/TraesCS4A02G226900/TraesCS2D02G320900/TraesCS6A02G159800/TraesCS5A02G229300/TraesCS5D02G182000/TraesCS2A02G254600/TraesCS2D02G248400/…	-/-/-/-/-/-/-/-/-/-/-/-/-/-/-/-/-/-/-/-/-/-/-/-/-/-/-/-/-/-/-/-/-/-/-/-/-/-/-/-/-/-/-/-/-/-/-/-/-	49	1	TraesCS2D02G375200	48	TraesCS4B02G089500/TraesCS5B02G175000/TraesCS2B02G233400/TraesCS4D02G086400/TraesCS1D02G428200/TraesCS2B02G270300/TraesCS1A02G403300/TraesCS5D02G238300/TraesCS1B02G432700/TraesCS2B02G220100/TraesCS2D02G209900/TraesCS2A02G247300/TraesCS2A02G342600/TraesCS2B02G340300/TraesCS4A02G226900/TraesCS2D02G320900/TraesCS6A02G159800/TraesCS5A02G229300/TraesCS5D02G182000/TraesCS2A02G254600/TraesCS2D02G248400/…
CC	GO:0005852	eukaryotic translation initiation factor 3 complex	25/5765	55/26738	6.59054e-05	0.00152596	TraesCS4A02G248900/TraesCS4D02G064800/TraesCS4B02G065700/TraesCS5A02G220000/TraesCS5A02G442500/TraesCS4D02G149800/TraesCS5D02G228100/TraesCS5B02G446600/TraesCS4D02G081300/TraesCS5D02G416000/TraesCS2D02G038800/TraesCS2B02G053100/TraesCS4A02G232600/TraesCS4A02G166500/TraesCS6B02G381600/TraesCS5D02G449900/TraesCS4A02G005900/TraesCS4B02G164300/TraesCS3D02G161300/TraesCS3B02G180500/TraesCS2A02G040200/…	-/-/-/-/-/-/-/-/-/-/-/-/-/-/-/-/-/-/-/-/-/-/-/-/-	25	25	TraesCS4A02G248900/TraesCS4D02G064800/TraesCS4B02G065700/TraesCS5A02G220000/TraesCS5A02G442500/TraesCS4D02G149800/TraesCS5D02G228100/TraesCS5B02G446600/TraesCS4D02G081300/TraesCS5D02G416000/TraesCS2D02G038800/TraesCS2B02G053100/TraesCS4A02G232600/TraesCS4A02G166500/TraesCS6B02G381600/TraesCS5D02G449900/TraesCS4A02G005900/TraesCS4B02G164300/TraesCS3D02G161300/TraesCS3B02G180500/TraesCS2A02G040200/…	0
CC	GO:0008180	COP9 signalosome	13/5765	22/26738	0.000145731	0.00313322	TraesCS7A02G241300/TraesCS3D02G194400/TraesCS1B02G196500/TraesCS2D02G505300/TraesCS7A02G315600/TraesCS7D02G240300/TraesCS3A02G191800/TraesCS4A02G041600/TraesCS4B02G262600/TraesCS4D02G262700/TraesCS7B02G216600/TraesCS3B02G219800/TraesCS1A02G188800	-/-/-/-/-/-/-/-/-/-/-/-/-	13	13	TraesCS7A02G241300/TraesCS3D02G194400/TraesCS1B02G196500/TraesCS2D02G505300/TraesCS7A02G315600/TraesCS7D02G240300/TraesCS3A02G191800/TraesCS4A02G041600/TraesCS4B02G262600/TraesCS4D02G262700/TraesCS7B02G216600/TraesCS3B02G219800/TraesCS1A02G188800	0
CC	GO:0016282	eukaryotic 43S preinitiation complex	20/5765	43/26738	0.000236719	0.00419131	TraesCS4A02G248900/TraesCS4D02G064800/TraesCS4B02G065700/TraesCS5D02G228100/TraesCS5B02G446600/TraesCS4D02G081300/TraesCS5D02G416000/TraesCS2D02G038800/TraesCS2B02G053100/TraesCS4A02G232600/TraesCS4A02G166500/TraesCS6B02G381600/TraesCS4A02G005900/TraesCS4B02G164300/TraesCS3D02G161300/TraesCS3B02G180500/TraesCS2A02G040200/TraesCS3D02G020200/TraesCS6A02G348000/TraesCS5B02G219100	-/-/-/-/-/-/-/-/-/-/-/-/-/-/-/-/-/-/-/-	20	20	TraesCS4A02G248900/TraesCS4D02G064800/TraesCS4B02G065700/TraesCS5D02G228100/TraesCS5B02G446600/TraesCS4D02G081300/TraesCS5D02G416000/TraesCS2D02G038800/TraesCS2B02G053100/TraesCS4A02G232600/TraesCS4A02G166500/TraesCS6B02G381600/TraesCS4A02G005900/TraesCS4B02G164300/TraesCS3D02G161300/TraesCS3B02G180500/TraesCS2A02G040200/TraesCS3D02G020200/TraesCS6A02G348000/TraesCS5B02G219100	0
CC	GO:0033290	eukaryotic 48S preinitiation complex	20/5765	43/26738	0.000236719	0.00419131	TraesCS4A02G248900/TraesCS4D02G064800/TraesCS4B02G065700/TraesCS5D02G228100/TraesCS5B02G446600/TraesCS4D02G081300/TraesCS5D02G416000/TraesCS2D02G038800/TraesCS2B02G053100/TraesCS4A02G232600/TraesCS4A02G166500/TraesCS6B02G381600/TraesCS4A02G005900/TraesCS4B02G164300/TraesCS3D02G161300/TraesCS3B02G180500/TraesCS2A02G040200/TraesCS3D02G020200/TraesCS6A02G348000/TraesCS5B02G219100	-/-/-/-/-/-/-/-/-/-/-/-/-/-/-/-/-/-/-/-	20	20	TraesCS4A02G248900/TraesCS4D02G064800/TraesCS4B02G065700/TraesCS5D02G228100/TraesCS5B02G446600/TraesCS4D02G081300/TraesCS5D02G416000/TraesCS2D02G038800/TraesCS2B02G053100/TraesCS4A02G232600/TraesCS4A02G166500/TraesCS6B02G381600/TraesCS4A02G005900/TraesCS4B02G164300/TraesCS3D02G161300/TraesCS3B02G180500/TraesCS2A02G040200/TraesCS3D02G020200/TraesCS6A02G348000/TraesCS5B02G219100	0
CC	GO:0070993	translation preinitiation complex	20/5765	43/26738	0.000236719	0.00419131	TraesCS4A02G248900/TraesCS4D02G064800/TraesCS4B02G065700/TraesCS5D02G228100/TraesCS5B02G446600/TraesCS4D02G081300/TraesCS5D02G416000/TraesCS2D02G038800/TraesCS2B02G053100/TraesCS4A02G232600/TraesCS4A02G166500/TraesCS6B02G381600/TraesCS4A02G005900/TraesCS4B02G164300/TraesCS3D02G161300/TraesCS3B02G180500/TraesCS2A02G040200/TraesCS3D02G020200/TraesCS6A02G348000/TraesCS5B02G219100	-/-/-/-/-/-/-/-/-/-/-/-/-/-/-/-/-/-/-/-	20	20	TraesCS4A02G248900/TraesCS4D02G064800/TraesCS4B02G065700/TraesCS5D02G228100/TraesCS5B02G446600/TraesCS4D02G081300/TraesCS5D02G416000/TraesCS2D02G038800/TraesCS2B02G053100/TraesCS4A02G232600/TraesCS4A02G166500/TraesCS6B02G381600/TraesCS4A02G005900/TraesCS4B02G164300/TraesCS3D02G161300/TraesCS3B02G180500/TraesCS2A02G040200/TraesCS3D02G020200/TraesCS6A02G348000/TraesCS5B02G219100	0
CC	GO:0015630	microtubule cytoskeleton	72/5765	236/26738	0.000794091	0.013279	TraesCS3A02G333300/TraesCS3D02G326900/TraesCS2D02G202200/TraesCS5D02G184300/TraesCS2B02G505400/TraesCS4A02G257800/TraesCS2A02G480500/TraesCS1B02G269400/TraesCS1A02G258800/TraesCS3B02G363500/TraesCS5B02G177500/TraesCS1B02G284600/TraesCS2B02G221800/TraesCS7B02G158100/TraesCS2A02G185500/TraesCS7A02G260100/TraesCS4D02G057000/TraesCS4B02G017100/TraesCS2D02G479900/TraesCS2A02G387400/TraesCS6A02G311500/…	-/-/-/-/-/-/-/-/-/-/-/-/-/-/-/-/-/-/-/-/-/-/-/-/-/-/-/-/-/TUBB5/TUBB5/-/TUBB5/-/-/-/-/-/-/TUBB3/-/-/-/-/-/-/-/-/-/-/-/-/-/-/-/-/-/-/-/-/-/-/-/-/-/-/-/-/-/-/-/-	72	7	TraesCS4B02G243100/TraesCS1A02G099400/TraesCS2B02G344700/TraesCS4D02G242700/TraesCSU02G115700/TraesCS2B02G259300/TraesCS1A02G095200	65	TraesCS3A02G333300/TraesCS3D02G326900/TraesCS2D02G202200/TraesCS5D02G184300/TraesCS2B02G505400/TraesCS4A02G257800/TraesCS2A02G480500/TraesCS1B02G269400/TraesCS1A02G258800/TraesCS3B02G363500/TraesCS5B02G177500/TraesCS1B02G284600/TraesCS2B02G221800/TraesCS7B02G158100/TraesCS2A02G185500/TraesCS7A02G260100/TraesCS4D02G057000/TraesCS4B02G017100/TraesCS2D02G479900/TraesCS2A02G387400/TraesCS6A02G311500/…
CC	GO:0005856	cytoskeleton	104/5765	374/26738	0.00240328	0.0380729	TraesCS3A02G333300/TraesCS3D02G326900/TraesCS2D02G202200/TraesCS5D02G184300/TraesCS2B02G505400/TraesCS4A02G257800/TraesCS2A02G480500/TraesCS1B02G269400/TraesCS1A02G258800/TraesCS3B02G363500/TraesCS5B02G177500/TraesCS1B02G284600/TraesCS2B02G221800/TraesCS7B02G158100/TraesCS2A02G185500/TraesCS7A02G260100/TraesCS4D02G057000/TraesCS3D02G110000/TraesCS4B02G017100/TraesCS2D02G479900/TraesCS3A02G108200/…	-/-/-/-/-/-/-/-/-/-/-/-/-/-/-/-/-/-/-/-/-/-/-/-/-/-/-/-/-/-/-/-/-/TUBB5/TUBB5/-/TUBB5/-/-/-/-/-/-/-/-/-/-/TUBB3/-/-/-/-/-/-/-/-/-/-/-/-/-/-/-/-/-/-/-/-/-/-/-/-/-/-/-/-/-/-/-/-/-/-/-/-/-/-/-/-/-/-/-/-/-/-/-/-/-/-/-/-/-/-/-/-	104	15	TraesCS5D02G492300/TraesCS4B02G243100/TraesCS6D02G316500/TraesCS1A02G099400/TraesCS6A02G336500/TraesCS6B02G367000/TraesCS2B02G344700/TraesCS4D02G242700/TraesCS7D02G190300/TraesCSU02G081300/TraesCSU02G115700/TraesCS3A02G209500/TraesCS2B02G259300/TraesCS1A02G095200/TraesCS2B02G106000	89	TraesCS3A02G333300/TraesCS3D02G326900/TraesCS2D02G202200/TraesCS5D02G184300/TraesCS2B02G505400/TraesCS4A02G257800/TraesCS2A02G480500/TraesCS1B02G269400/TraesCS1A02G258800/TraesCS3B02G363500/TraesCS5B02G177500/TraesCS1B02G284600/TraesCS2B02G221800/TraesCS7B02G158100/TraesCS2A02G185500/TraesCS7A02G260100/TraesCS4D02G057000/TraesCS3D02G110000/TraesCS4B02G017100/TraesCS2D02G479900/TraesCS3A02G108200/…
MF	GO:0045735	nutrient reservoir activity	97/10087	208/50169	6.56343e-18	4.80443e-15	TraesCS3A02G165500/TraesCSU02G145500/TraesCSU02G128300/TraesCSU02G161300/TraesCS7B02G289600/TraesCS3D02G176100/TraesCSU02G145600/TraesCSU02G151900/TraesCS4B02G377500/TraesCS4B02G377100/TraesCS5A02G543800/TraesCS6B02G421300/TraesCSU02G150700/TraesCSU02G253400/TraesCS3B02G282400/TraesCS3B02G200200/TraesCS5A02G544500/TraesCSU02G128500/TraesCSU02G151939/TraesCSU02G145700/novel.7223/TraesCS5D02G054300…	-/-/-/-/-/-/-/-/-/-/-/-/-/-/-/-/-/-/-/-/-/-/-/-/-/-/-/-/-/-/-/-/-/-/-/-/-/-/-/-/-/-/-/-/-/-/-/-/-/-/-/-/-/-/-/-/-/-/-/-/-/-/-/-/-/-/-/-/-/-/-/-/-/-/-/-/-/-/-/-/-/-/-/-/-/-/-/-/-/-/-/-/-/-/-/-/-	97	68	TraesCSU02G145500/TraesCSU02G128300/TraesCSU02G161300/TraesCS7B02G289600/TraesCSU02G145600/TraesCSU02G151900/TraesCS4B02G377500/TraesCS4B02G377100/TraesCS5A02G543800/TraesCSU02G150700/TraesCSU02G253400/TraesCS5A02G544500/TraesCSU02G128500/TraesCSU02G151939/TraesCSU02G145700/novel.7223/TraesCS5D02G054300/TraesCS5A02G545200/TraesCS5A02G544400/TraesCS4B02G378100/TraesCS7A02G386800/TraesCS5A02G543900…	29	TraesCS3A02G165500/TraesCS3D02G176100/TraesCS6B02G421300/TraesCS3B02G282400/TraesCS3B02G200200/TraesCS6B02G420700/TraesCS6A02G382200/TraesCS6B02G422000/TraesCS6D02G367000/TraesCS6B02G422100/TraesCS4B02G033600/TraesCS3B02G282300/TraesCS4A02G279200/TraesCS4A02G279300/TraesCS4A02G181800/TraesCS4D02G032200/TraesCS7D02G428900/TraesCS4D02G031900/TraesCS6D02G367700/TraesCS6A02G383000/TraesCS1D02G046400/…
MF	GO:0046527	glucosyltransferase activity	129/10087	323/50169	2.17319e-16	7.95387e-14	TraesCS3A02G289900/TraesCS1A02G149300/TraesCS5D02G230300/TraesCS1B02G167200/TraesCS5A02G222500/TraesCS3D02G289600/TraesCS1D02G146600/TraesCS7D02G036600/TraesCS7D02G159800/TraesCS5B02G221600/TraesCS4A02G446700/TraesCS3B02G324500/TraesCS7B02G063400/TraesCS1A02G396200/TraesCS1D02G341100/TraesCS1A02G339300/TraesCS7A02G158900/TraesCS1D02G404300/TraesCS1B02G424500/TraesCS2A02G168200/TraesCS1B02G351600/…	-/-/-/-/-/-/-/-/-/-/-/-/-/-/-/-/-/-/-/-/-/-/-/-/-/-/-/-/-/-/-/-/-/-/-/-/-/-/-/-/-/-/-/-/-/-/-/-/-/-/-/-/-/-/-/-/-/-/-/-/-/-/-/-/-/-/-/-/-/-/-/-/-/-/-/-/-/-/-/-/-/-/-/-/-/-/-/-/-/-/-/-/-/-/-/-/-/-/-/-/-/-/-/-/-/-/-/-/-/-/-/-/-/-/-/-/-/-/-/-/-/-/-/-/-/-/-/-/-	129	28	TraesCS2A02G168200/TraesCS7D02G419300/TraesCS4D02G169800/TraesCS5D02G261000/TraesCS2D02G431500/TraesCS7B02G327400/TraesCS4A02G140000/TraesCS2B02G454500/TraesCS2A02G433500/TraesCS5D02G470400/TraesCS7A02G427000/TraesCS7B02G327000/TraesCS4B02G167500/TraesCS7B02G326900/TraesCS7D02G419400/TraesCS6B02G468200/TraesCS1D02G149400/TraesCS1B02G155700/TraesCS1A02G152500/TraesCS6D02G405600/TraesCS7B02G327200/…	101	TraesCS3A02G289900/TraesCS1A02G149300/TraesCS5D02G230300/TraesCS1B02G167200/TraesCS5A02G222500/TraesCS3D02G289600/TraesCS1D02G146600/TraesCS7D02G036600/TraesCS7D02G159800/TraesCS5B02G221600/TraesCS4A02G446700/TraesCS3B02G324500/TraesCS7B02G063400/TraesCS1A02G396200/TraesCS1D02G341100/TraesCS1A02G339300/TraesCS7A02G158900/TraesCS1D02G404300/TraesCS1B02G424500/TraesCS1B02G351600/TraesCS3B02G108600/…
MF	GO:0030145	manganese ion binding	94/10087	211/50169	8.10015e-16	1.97644e-13	TraesCS3A02G165500/TraesCSU02G145500/TraesCSU02G128300/TraesCSU02G161300/TraesCS7B02G289600/TraesCS3D02G176100/TraesCSU02G145600/TraesCSU02G151900/TraesCS4B02G377500/TraesCS4B02G377100/TraesCS5A02G543800/TraesCS6B02G421300/TraesCSU02G150700/TraesCSU02G253400/TraesCS3B02G282400/TraesCS3B02G200200/TraesCS5A02G544500/TraesCSU02G128500/TraesCSU02G151939/TraesCSU02G145700/TraesCS5D02G054300/TraesCS5A0…	-/-/-/-/-/-/-/-/-/-/-/-/-/-/-/-/-/-/-/-/-/-/-/-/-/-/-/-/-/-/-/-/-/-/-/-/-/-/-/-/-/-/-/-/-/-/-/-/-/-/-/-/-/-/-/-/-/-/-/-/-/-/-/-/-/-/-/-/-/-/-/-/-/-/-/-/-/-/-/-/-/-/-/-/-/-/-/-/-/-/-/-/-/-	94	65	TraesCSU02G145500/TraesCSU02G128300/TraesCSU02G161300/TraesCS7B02G289600/TraesCSU02G145600/TraesCSU02G151900/TraesCS4B02G377500/TraesCS4B02G377100/TraesCS5A02G543800/TraesCSU02G150700/TraesCSU02G253400/TraesCS5A02G544500/TraesCSU02G128500/TraesCSU02G151939/TraesCSU02G145700/TraesCS5D02G054300/TraesCS5A02G545200/TraesCS5A02G544400/TraesCS4B02G378100/TraesCS7A02G386800/TraesCS5A02G543900/TraesCSU02…	29	TraesCS3A02G165500/TraesCS3D02G176100/TraesCS6B02G421300/TraesCS3B02G282400/TraesCS3B02G200200/TraesCS6B02G420700/TraesCS6A02G382200/TraesCS6B02G422000/TraesCS6D02G367000/TraesCS6B02G422100/TraesCS4B02G033600/TraesCS3B02G282300/TraesCS4A02G279200/TraesCS4A02G279300/TraesCS4A02G181800/TraesCS4D02G032200/TraesCS7B02G215000/TraesCS7D02G428900/TraesCS4D02G031900/TraesCS6D02G367700/TraesCS6A02G383000/…
MF	GO:0008171	O-methyltransferase activity	74/10087	164/50169	4.04487e-13	7.4021e-11	TraesCS3B02G612000/TraesCS3B02G448600/TraesCS1A02G335100/TraesCS4A02G383100/TraesCS1D02G337800/TraesCS1B02G348300/TraesCS7D02G079600/TraesCS3A02G534900/TraesCS1D02G337700/TraesCS7A02G084600/TraesCS1A02G335400/TraesCS1B02G348400/TraesCS1D02G337500/TraesCS1B02G348000/TraesCS7D02G523300/TraesCS3D02G540200/TraesCS4D02G362500/TraesCS7D02G538900/TraesCS1D02G337600/TraesCS7A02G084800/TraesCS7D02G539100/…	-/-/-/-/-/-/-/-/-/-/-/-/-/-/-/-/-/-/-/-/-/-/-/-/-/-/-/-/-/-/-/-/-/-/-/-/OMT1/-/-/-/-/-/-/-/-/-/-/-/-/-/-/-/-/-/-/-/-/-/-/-/-/-/-/-/-/-/-/-/-/-/-/-/-/-	74	14	TraesCS1B02G481500/TraesCS5D02G488800/TraesCSU02G253900/novel.1330/TraesCS2B02G606500/TraesCS2B02G357900/TraesCS2D02G249000/TraesCS3A02G292300/TraesCS5D02G488900/novel.1331/TraesCS1B02G481300/TraesCS2D02G437800/TraesCS7A02G278200/TraesCS2D02G338700	60	TraesCS3B02G612000/TraesCS3B02G448600/TraesCS1A02G335100/TraesCS4A02G383100/TraesCS1D02G337800/TraesCS1B02G348300/TraesCS7D02G079600/TraesCS3A02G534900/TraesCS1D02G337700/TraesCS7A02G084600/TraesCS1A02G335400/TraesCS1B02G348400/TraesCS1D02G337500/TraesCS1B02G348000/TraesCS7D02G523300/TraesCS3D02G540200/TraesCS4D02G362500/TraesCS7D02G538900/TraesCS1D02G337600/TraesCS7A02G084800/TraesCS7D02G539100/…
MF	GO:0005200	structural constituent of cytoskeleton	30/10087	44/50169	6.84764e-12	1.00249e-09	TraesCS3A02G333300/TraesCS3D02G326900/TraesCS2D02G202200/TraesCS4A02G257800/TraesCS1B02G269400/TraesCS1A02G258800/TraesCS3B02G363500/TraesCS2B02G221800/TraesCS2A02G185500/TraesCS4D02G057000/TraesCS4B02G017100/TraesCS4D02G015400/TraesCS1D02G258800/TraesCS4B02G056700/TraesCS1A02G309700/TraesCS1D02G309200/TraesCS4A02G296600/TraesCS1B02G320800/TraesCS5D02G424100/TraesCS6D02G130500/TraesCS5D02G417700/…	-/-/-/-/-/-/-/-/-/-/-/-/-/-/TUBB5/TUBB5/-/TUBB5/-/TUBB3/-/-/-/-/-/-/-/-/-/-	30	2	TraesCS4B02G243100/TraesCS4D02G242700	28	TraesCS3A02G333300/TraesCS3D02G326900/TraesCS2D02G202200/TraesCS4A02G257800/TraesCS1B02G269400/TraesCS1A02G258800/TraesCS3B02G363500/TraesCS2B02G221800/TraesCS2A02G185500/TraesCS4D02G057000/TraesCS4B02G017100/TraesCS4D02G015400/TraesCS1D02G258800/TraesCS4B02G056700/TraesCS1A02G309700/TraesCS1D02G309200/TraesCS4A02G296600/TraesCS1B02G320800/TraesCS5D02G424100/TraesCS6D02G130500/TraesCS5D02G417700/…
MF	GO:0030170	pyridoxal phosphate binding	100/10087	268/50169	5.24437e-11	5.32319e-09	TraesCS4D02G264500/TraesCS4A02G043800/TraesCS7B02G253600/TraesCS4D02G232700/TraesCS2A02G421400/TraesCS2B02G440400/TraesCS1A02G070500/TraesCS1A02G181000/TraesCS2D02G418400/TraesCS4B02G264500/TraesCS1D02G073000/TraesCS5D02G374000/TraesCS7A02G387000/TraesCS7D02G388400/TraesCS1B02G199600/TraesCS3A02G305400/TraesCS1D02G074600/TraesCS4B02G167100/TraesCS3A02G122400/TraesCS4B02G231400/TraesCS4D02G058200/…	-/-/-/-/-/-/-/-/-/-/-/-/-/-/-/-/-/-/-/-/-/-/-/-/-/-/-/-/-/-/-/-/-/-/-/-/-/-/-/-/-/-/-/-/-/-/-/-/-/-/-/-/-/-/-/-/-/-/-/-/-/-/-/-/-/-/-/-/-/-/-/-/-/-/-/-/-/-/-/-/-/-/-/-/-/-/-/-/-/-/-/-/-/-/-/-/-/-/-/-	100	74	TraesCS4D02G264500/TraesCS4A02G043800/TraesCS7B02G253600/TraesCS2A02G421400/TraesCS2B02G440400/TraesCS1A02G070500/TraesCS1A02G181000/TraesCS2D02G418400/TraesCS4B02G264500/TraesCS1D02G073000/TraesCS5D02G374000/TraesCS7A02G387000/TraesCS7D02G388400/TraesCS1B02G199600/TraesCS1D02G074600/TraesCS4B02G167100/TraesCS3A02G122400/TraesCS7B02G294800/TraesCS4A02G116000/TraesCS2D02G262400/TraesCS3D02G085400/…	26	TraesCS4D02G232700/TraesCS3A02G305400/TraesCS4B02G231400/TraesCS4D02G058200/TraesCS4A02G256500/TraesCS3B02G022900/TraesCS2A02G493700/novel.5813/TraesCS2B02G315300/TraesCS4B02G058200/TraesCS4B02G069300/TraesCS7A02G470400/TraesCS2D02G296800/TraesCS2B02G334000/TraesCS2A02G315800/TraesCS3B02G340000/TraesCS4D02G068100/TraesCS2A02G298800/TraesCS4A02G246100/TraesCS3D02G305600/TraesCS6A02G018600/TraesCS3…
MF	GO:0070279	vitamin B6 binding	100/10087	268/50169	5.24437e-11	5.32319e-09	TraesCS4D02G264500/TraesCS4A02G043800/TraesCS7B02G253600/TraesCS4D02G232700/TraesCS2A02G421400/TraesCS2B02G440400/TraesCS1A02G070500/TraesCS1A02G181000/TraesCS2D02G418400/TraesCS4B02G264500/TraesCS1D02G073000/TraesCS5D02G374000/TraesCS7A02G387000/TraesCS7D02G388400/TraesCS1B02G199600/TraesCS3A02G305400/TraesCS1D02G074600/TraesCS4B02G167100/TraesCS3A02G122400/TraesCS4B02G231400/TraesCS4D02G058200/…	-/-/-/-/-/-/-/-/-/-/-/-/-/-/-/-/-/-/-/-/-/-/-/-/-/-/-/-/-/-/-/-/-/-/-/-/-/-/-/-/-/-/-/-/-/-/-/-/-/-/-/-/-/-/-/-/-/-/-/-/-/-/-/-/-/-/-/-/-/-/-/-/-/-/-/-/-/-/-/-/-/-/-/-/-/-/-/-/-/-/-/-/-/-/-/-/-/-/-/-	100	74	TraesCS4D02G264500/TraesCS4A02G043800/TraesCS7B02G253600/TraesCS2A02G421400/TraesCS2B02G440400/TraesCS1A02G070500/TraesCS1A02G181000/TraesCS2D02G418400/TraesCS4B02G264500/TraesCS1D02G073000/TraesCS5D02G374000/TraesCS7A02G387000/TraesCS7D02G388400/TraesCS1B02G199600/TraesCS1D02G074600/TraesCS4B02G167100/TraesCS3A02G122400/TraesCS7B02G294800/TraesCS4A02G116000/TraesCS2D02G262400/TraesCS3D02G085400/…	26	TraesCS4D02G232700/TraesCS3A02G305400/TraesCS4B02G231400/TraesCS4D02G058200/TraesCS4A02G256500/TraesCS3B02G022900/TraesCS2A02G493700/novel.5813/TraesCS2B02G315300/TraesCS4B02G058200/TraesCS4B02G069300/TraesCS7A02G470400/TraesCS2D02G296800/TraesCS2B02G334000/TraesCS2A02G315800/TraesCS3B02G340000/TraesCS4D02G068100/TraesCS2A02G298800/TraesCS4A02G246100/TraesCS3D02G305600/TraesCS6A02G018600/TraesCS3…
MF	GO:0016168	chlorophyll binding	31/10087	49/50169	5.81769e-11	5.32319e-09	TraesCS4B02G089500/TraesCS5B02G175000/TraesCS2B02G233400/TraesCS4D02G086400/TraesCS1D02G428200/TraesCS1A02G403300/TraesCS5D02G238300/TraesCS1B02G432700/TraesCS2B02G220100/TraesCS2D02G209900/TraesCS2A02G342600/TraesCS2B02G340300/TraesCS4A02G226900/TraesCS2D02G320900/TraesCS6A02G159800/TraesCS5A02G229300/TraesCS5D02G182000/TraesCS5A02G350600/TraesCS7D02G227300/TraesCS2A02G206200/TraesCS5D02G329200/…	-/-/-/-/-/-/-/-/-/-/-/-/-/-/-/-/-/-/-/-/-/-/-/-/-/-/-/-/-/-/-	31	0		31	TraesCS4B02G089500/TraesCS5B02G175000/TraesCS2B02G233400/TraesCS4D02G086400/TraesCS1D02G428200/TraesCS1A02G403300/TraesCS5D02G238300/TraesCS1B02G432700/TraesCS2B02G220100/TraesCS2D02G209900/TraesCS2A02G342600/TraesCS2B02G340300/TraesCS4A02G226900/TraesCS2D02G320900/TraesCS6A02G159800/TraesCS5A02G229300/TraesCS5D02G182000/TraesCS5A02G350600/TraesCS7D02G227300/TraesCS2A02G206200/TraesCS5D02G329200/…
MF	GO:0004812	aminoacyl-tRNA ligase activity	89/10087	232/50169	1.09864e-10	8.04207e-09	TraesCS4B02G054900/TraesCS4D02G055000/TraesCS4B02G034500/TraesCS1D02G236900/TraesCS3B02G282000/TraesCS3A02G310400/TraesCS7B02G301400/TraesCS7B02G107300/TraesCS7D02G028100/TraesCS4A02G278500/TraesCS4D02G032900/TraesCS1D02G163400/TraesCS7A02G200500/TraesCS7D02G203800/TraesCS1A02G145100/TraesCS5B02G042800/TraesCS6B02G462900/TraesCS5D02G333800/TraesCS3A02G024100/TraesCS5D02G048600/TraesCS7D02G506300/…	-/-/-/-/-/-/-/-/-/-/-/-/-/-/-/-/-/-/-/-/-/-/-/-/-/-/-/-/-/-/-/-/-/-/-/-/-/-/-/-/-/-/-/-/-/-/-/-/-/-/-/-/-/-/-/-/-/-/-/-/-/-/-/-/-/-/-/-/-/-/-/-/-/-/-/-/-/-/-/-/-/-/-/-/-/-/-/-/-	89	86	TraesCS4B02G054900/TraesCS4D02G055000/TraesCS4B02G034500/TraesCS1D02G236900/TraesCS3B02G282000/TraesCS3A02G310400/TraesCS7B02G301400/TraesCS7B02G107300/TraesCS7D02G028100/TraesCS4A02G278500/TraesCS4D02G032900/TraesCS1D02G163400/TraesCS7A02G200500/TraesCS7D02G203800/TraesCS1A02G145100/TraesCS5B02G042800/TraesCS6B02G462900/TraesCS5D02G333800/TraesCS3A02G024100/TraesCS5D02G048600/TraesCS7D02G506300/…	3	TraesCS3A02G097800/novel.1207/novel.3348
MF	GO:0016875	ligase activity, forming carbon-oxygen bonds	89/10087	232/50169	1.09864e-10	8.04207e-09	TraesCS4B02G054900/TraesCS4D02G055000/TraesCS4B02G034500/TraesCS1D02G236900/TraesCS3B02G282000/TraesCS3A02G310400/TraesCS7B02G301400/TraesCS7B02G107300/TraesCS7D02G028100/TraesCS4A02G278500/TraesCS4D02G032900/TraesCS1D02G163400/TraesCS7A02G200500/TraesCS7D02G203800/TraesCS1A02G145100/TraesCS5B02G042800/TraesCS6B02G462900/TraesCS5D02G333800/TraesCS3A02G024100/TraesCS5D02G048600/TraesCS7D02G506300/…	-/-/-/-/-/-/-/-/-/-/-/-/-/-/-/-/-/-/-/-/-/-/-/-/-/-/-/-/-/-/-/-/-/-/-/-/-/-/-/-/-/-/-/-/-/-/-/-/-/-/-/-/-/-/-/-/-/-/-/-/-/-/-/-/-/-/-/-/-/-/-/-/-/-/-/-/-/-/-/-/-/-/-/-/-/-/-/-/-	89	86	TraesCS4B02G054900/TraesCS4D02G055000/TraesCS4B02G034500/TraesCS1D02G236900/TraesCS3B02G282000/TraesCS3A02G310400/TraesCS7B02G301400/TraesCS7B02G107300/TraesCS7D02G028100/TraesCS4A02G278500/TraesCS4D02G032900/TraesCS1D02G163400/TraesCS7A02G200500/TraesCS7D02G203800/TraesCS1A02G145100/TraesCS5B02G042800/TraesCS6B02G462900/TraesCS5D02G333800/TraesCS3A02G024100/TraesCS5D02G048600/TraesCS7D02G506300/…	3	TraesCS3A02G097800/novel.1207/novel.3348
MF	GO:0035251	UDP-glucosyltransferase activity	79/10087	199/50169	1.75841e-10	1.17014e-08	TraesCS3A02G289900/TraesCS1A02G149300/TraesCS5D02G230300/TraesCS1B02G167200/TraesCS5A02G222500/TraesCS3D02G289600/TraesCS1D02G146600/TraesCS7D02G036600/TraesCS7D02G159800/TraesCS5B02G221600/TraesCS4A02G446700/TraesCS3B02G324500/TraesCS7B02G063400/TraesCS1D02G341100/TraesCS1A02G339300/TraesCS7A02G158900/TraesCS2A02G168200/TraesCS1B02G351600/TraesCS6A02G077800/TraesCS2B02G236500/TraesCS6B02G104600/…	-/-/-/-/-/-/-/-/-/-/-/-/-/-/-/-/-/-/-/-/-/-/-/-/-/-/-/-/-/-/-/-/-/-/-/-/-/-/-/-/-/-/-/-/-/-/-/-/-/-/-/-/-/-/-/-/-/-/-/-/-/-/-/-/-/-/-/-/-/-/-/-/-/-/-/-/-/-/-	79	16	TraesCS2A02G168200/TraesCS4D02G169800/TraesCS5D02G261000/TraesCS4A02G140000/TraesCS5D02G470400/TraesCS4B02G167500/TraesCS6B02G468200/TraesCS1D02G149400/TraesCS1B02G155700/TraesCS1A02G152500/TraesCS6D02G405600/TraesCS6B02G336400/TraesCS4B02G321300/TraesCS3D02G094800/TraesCS1D02G199500/TraesCS2B02G521100	63	TraesCS3A02G289900/TraesCS1A02G149300/TraesCS5D02G230300/TraesCS1B02G167200/TraesCS5A02G222500/TraesCS3D02G289600/TraesCS1D02G146600/TraesCS7D02G036600/TraesCS7D02G159800/TraesCS5B02G221600/TraesCS4A02G446700/TraesCS3B02G324500/TraesCS7B02G063400/TraesCS1D02G341100/TraesCS1A02G339300/TraesCS7A02G158900/TraesCS1B02G351600/TraesCS6A02G077800/TraesCS2B02G236500/TraesCS6B02G104600/TraesCS6D02G144200/…
MF	GO:0016759	cellulose synthase activity	42/10087	82/50169	3.58724e-10	2.01989e-08	TraesCS3A02G289900/TraesCS1A02G149300/TraesCS5D02G230300/TraesCS1B02G167200/TraesCS5A02G222500/TraesCS3D02G289600/TraesCS1D02G146600/TraesCS5B02G221600/TraesCS3B02G324500/TraesCS6A02G077800/TraesCS2B02G236500/TraesCS6B02G104600/TraesCS4A02G355000/TraesCS5D02G261000/TraesCS1D02G117400/TraesCS5D02G517200/TraesCS2B02G119700/TraesCS1A02G116200/TraesCS2D02G102100/TraesCS2A02G210400/TraesCSU02G142500/T…	-/-/-/-/-/-/-/-/-/-/-/-/-/-/-/-/-/-/-/-/-/-/-/-/-/-/-/-/-/-/-/-/-/-/-/-/-/-/-/-/-/-	42	4	TraesCS5D02G261000/TraesCS5D02G470400/TraesCS3D02G094800/TraesCS1D02G199500	38	TraesCS3A02G289900/TraesCS1A02G149300/TraesCS5D02G230300/TraesCS1B02G167200/TraesCS5A02G222500/TraesCS3D02G289600/TraesCS1D02G146600/TraesCS5B02G221600/TraesCS3B02G324500/TraesCS6A02G077800/TraesCS2B02G236500/TraesCS6B02G104600/TraesCS4A02G355000/TraesCS1D02G117400/TraesCS5D02G517200/TraesCS2B02G119700/TraesCS1A02G116200/TraesCS2D02G102100/TraesCS2A02G210400/TraesCSU02G142500/TraesCS5B02G517500/T…
MF	GO:0016760	cellulose synthase (UDP-forming) activity	42/10087	82/50169	3.58724e-10	2.01989e-08	TraesCS3A02G289900/TraesCS1A02G149300/TraesCS5D02G230300/TraesCS1B02G167200/TraesCS5A02G222500/TraesCS3D02G289600/TraesCS1D02G146600/TraesCS5B02G221600/TraesCS3B02G324500/TraesCS6A02G077800/TraesCS2B02G236500/TraesCS6B02G104600/TraesCS4A02G355000/TraesCS5D02G261000/TraesCS1D02G117400/TraesCS5D02G517200/TraesCS2B02G119700/TraesCS1A02G116200/TraesCS2D02G102100/TraesCS2A02G210400/TraesCSU02G142500/T…	-/-/-/-/-/-/-/-/-/-/-/-/-/-/-/-/-/-/-/-/-/-/-/-/-/-/-/-/-/-/-/-/-/-/-/-/-/-/-/-/-/-	42	4	TraesCS5D02G261000/TraesCS5D02G470400/TraesCS3D02G094800/TraesCS1D02G199500	38	TraesCS3A02G289900/TraesCS1A02G149300/TraesCS5D02G230300/TraesCS1B02G167200/TraesCS5A02G222500/TraesCS3D02G289600/TraesCS1D02G146600/TraesCS5B02G221600/TraesCS3B02G324500/TraesCS6A02G077800/TraesCS2B02G236500/TraesCS6B02G104600/TraesCS4A02G355000/TraesCS1D02G117400/TraesCS5D02G517200/TraesCS2B02G119700/TraesCS1A02G116200/TraesCS2D02G102100/TraesCS2A02G210400/TraesCSU02G142500/TraesCS5B02G517500/T…
MF	GO:0008194	UDP-glycosyltransferase activity	137/10087	433/50169	8.78635e-09	4.59401e-07	TraesCS3A02G289900/TraesCS1A02G149300/TraesCS5D02G230300/TraesCS1B02G167200/TraesCS5A02G222500/TraesCS3D02G289600/TraesCS1D02G146600/TraesCS7D02G036600/TraesCS7D02G159800/TraesCS5B02G221600/TraesCS1A02G064000/TraesCS4A02G446700/TraesCS1D02G064500/TraesCS3B02G324500/TraesCS4D02G197300/TraesCS7B02G063400/TraesCS4A02G004100/TraesCS1D02G341100/TraesCS4A02G107400/TraesCS1A02G339300/TraesCS7A02G158900/…	-/-/-/-/-/-/-/-/-/-/-/-/-/-/-/-/-/-/-/-/-/-/-/-/-/-/-/-/-/-/-/-/-/-/-/-/-/-/-/-/-/-/-/-/-/-/-/-/-/-/-/-/-/-/-/-/-/-/-/-/-/-/-/-/-/-/-/-/-/-/-/-/-/-/-/-/-/-/-/-/-/-/-/-/-/-/-/-/-/-/-/-/-/-/-/-/-/-/-/-/-/-/-/-/-/-/-/-/-/-/-/-/-/-/-/-/-/-/-/-/-/-/-/-/-/-/-/-/-/-/-/-/-/-/-/-/-	137	19	TraesCS2A02G168200/TraesCS4D02G169800/TraesCS5D02G261000/TraesCS3A02G313400/TraesCS3B02G158500/TraesCS3D02G140900/TraesCS4A02G140000/TraesCS5D02G470400/TraesCS4B02G167500/TraesCS6B02G468200/TraesCS1D02G149400/TraesCS1B02G155700/TraesCS1A02G152500/TraesCS6D02G405600/TraesCS6B02G336400/TraesCS4B02G321300/TraesCS3D02G094800/TraesCS1D02G199500/TraesCS2B02G521100	118	TraesCS3A02G289900/TraesCS1A02G149300/TraesCS5D02G230300/TraesCS1B02G167200/TraesCS5A02G222500/TraesCS3D02G289600/TraesCS1D02G146600/TraesCS7D02G036600/TraesCS7D02G159800/TraesCS5B02G221600/TraesCS1A02G064000/TraesCS4A02G446700/TraesCS1D02G064500/TraesCS3B02G324500/TraesCS4D02G197300/TraesCS7B02G063400/TraesCS4A02G004100/TraesCS1D02G341100/TraesCS4A02G107400/TraesCS1A02G339300/TraesCS7A02G158900/…
MF	GO:0016762	xyloglucan:xyloglucosyl transferase activity	50/10087	115/50169	1.10168e-08	5.37619e-07	TraesCS1A02G396200/TraesCS1D02G404300/TraesCS1B02G424500/TraesCS3B02G108600/TraesCS3D02G093900/TraesCS3B02G108700/TraesCS3D02G093800/TraesCS3A02G093600/TraesCS7D02G419300/TraesCS7B02G265000/TraesCS7A02G363000/TraesCS3B02G108800/TraesCS2D02G431500/TraesCS7B02G327400/TraesCS4A02G402300/TraesCS7D02G360100/TraesCS2D02G431700/TraesCS5D02G552800/TraesCS2B02G454500/TraesCS2A02G433500/TraesCS7A02G463800/…	-/-/-/-/-/-/-/-/-/-/-/-/-/-/-/-/-/-/-/-/-/-/-/-/-/-/-/-/-/-/-/-/-/-/-/-/-/-/-/-/-/-/-/-/-/-/-/-/-/-	50	12	TraesCS7D02G419300/TraesCS2D02G431500/TraesCS7B02G327400/TraesCS2B02G454500/TraesCS2A02G433500/TraesCS7A02G427000/TraesCS7B02G327000/TraesCS7B02G326900/TraesCS7D02G419400/TraesCS7B02G327200/TraesCS7A02G427300/TraesCS7D02G419200	38	TraesCS1A02G396200/TraesCS1D02G404300/TraesCS1B02G424500/TraesCS3B02G108600/TraesCS3D02G093900/TraesCS3B02G108700/TraesCS3D02G093800/TraesCS3A02G093600/TraesCS7B02G265000/TraesCS7A02G363000/TraesCS3B02G108800/TraesCS4A02G402300/TraesCS7D02G360100/TraesCS2D02G431700/TraesCS5D02G552800/TraesCS7A02G463800/TraesCS3A02G093500/TraesCS5B02G556500/TraesCS7D02G097400/novel.13289/TraesCS5B02G028800/TraesCS…
MF	GO:0019842	vitamin binding	116/10087	355/50169	1.62627e-08	7.44016e-07	TraesCS4D02G264500/TraesCS4A02G043800/TraesCS7B02G253600/novel.214/TraesCS4D02G232700/TraesCS2A02G421400/TraesCS2B02G440400/TraesCS1A02G070500/TraesCS1A02G181000/TraesCS2D02G418400/TraesCS4B02G264500/TraesCS1D02G073000/TraesCS5D02G374000/TraesCS7A02G387000/TraesCS6D02G393500/TraesCS7D02G388400/TraesCS1B02G199600/TraesCS3A02G305400/TraesCS1D02G074600/TraesCS4B02G167100/TraesCS3A02G122400/TraesCS4B…	-/-/-/-/-/-/-/-/-/-/-/-/-/-/-/-/-/-/-/-/-/-/-/-/-/-/-/-/-/-/-/-/-/-/-/-/-/-/-/-/-/-/-/-/-/-/-/-/-/-/-/-/-/-/-/-/-/-/-/-/-/-/-/-/-/-/-/-/-/-/-/-/-/-/-/-/-/-/-/-/-/-/-/-/-/-/-/-/-/-/-/-/-/-/-/-/-/-/-/-/-/-/-/-/-/-/-/-/-/-/-/-/-/-/-/-	116	81	TraesCS4D02G264500/TraesCS4A02G043800/TraesCS7B02G253600/TraesCS2A02G421400/TraesCS2B02G440400/TraesCS1A02G070500/TraesCS1A02G181000/TraesCS2D02G418400/TraesCS4B02G264500/TraesCS1D02G073000/TraesCS5D02G374000/TraesCS7A02G387000/TraesCS7D02G388400/TraesCS1B02G199600/TraesCS1D02G074600/TraesCS4B02G167100/TraesCS3A02G122400/TraesCS7B02G294800/TraesCS4A02G116000/TraesCS2D02G262400/TraesCS1A02G139300/…	35	novel.214/TraesCS4D02G232700/TraesCS6D02G393500/TraesCS3A02G305400/TraesCS4B02G231400/TraesCS4D02G058200/TraesCS4A02G256500/TraesCS3B02G022900/TraesCS2A02G493700/novel.5813/TraesCS2B02G315300/TraesCS1B02G316600/TraesCS5B02G459100/TraesCS4B02G058200/TraesCS4B02G069300/TraesCS7A02G470400/TraesCS2D02G296800/TraesCS5D02G460700/TraesCS2B02G334000/TraesCS3B02G119800/TraesCS2A02G315800/TraesCS3B02G34000…
MF	GO:0016620	oxidoreductase activity, acting on the aldehyde or oxo group of donors, NAD or NADP as acceptor	53/10087	127/50169	2.24278e-08	9.65715e-07	TraesCS1A02G310600/TraesCS6B02G284600/TraesCS7A02G210100/TraesCS3D02G357200/TraesCS6B02G243700/TraesCS5B02G210100/TraesCS2A02G336000/TraesCS6D02G196300/TraesCS5A02G213600/TraesCS5D02G218400/TraesCS3A02G363700/TraesCS3B02G395900/TraesCS7B02G116800/TraesCS6A02G213700/TraesCS2D02G326900/TraesCS1B02G374500/TraesCS1D02G362700/TraesCS3B02G452100/TraesCS5D02G407800/TraesCS1D02G165600/TraesCS7D02G354000/…	-/-/-/-/-/-/-/-/-/-/-/-/-/-/-/-/-/-/-/-/-/-/-/-/-/-/-/-/-/-/-/-/-/-/-/-/-/-/-/-/-/-/-/-/-/-/-/-/-/-/-/-/-	53	32	TraesCS6B02G284600/TraesCS7A02G210100/TraesCS3D02G357200/TraesCS5B02G210100/TraesCS2A02G336000/TraesCS5A02G213600/TraesCS5D02G218400/TraesCS3A02G363700/TraesCS3B02G395900/TraesCS7B02G116800/TraesCS2D02G326900/TraesCS1B02G374500/TraesCS1D02G362700/TraesCS3B02G452100/TraesCS2D02G477100/TraesCS7D02G211900/TraesCS6B02G302400/TraesCS6B02G183600/TraesCS5A02G163400/TraesCS7A02G478100/TraesCS1A02G357900/…	21	TraesCS1A02G310600/TraesCS6B02G243700/TraesCS6D02G196300/TraesCS6A02G213700/TraesCS5D02G407800/TraesCS1D02G165600/TraesCS7D02G354000/TraesCS2B02G342200/TraesCS2A02G344600/TraesCS1B02G191200/TraesCS7A02G369300/TraesCS2A02G190700/TraesCS6D02G222300/TraesCS2D02G197300/TraesCS1D02G310100/TraesCS1A02G173100/TraesCS7B02G259200/TraesCS5B02G403400/TraesCS4B02G323000/TraesCS1B02G321900/TraesCS6A02G157500
MF	GO:0005534	galactose binding	11/10087	12/50169	2.11589e-07	8.55266e-06	TraesCS6B02G141400/TraesCS5D02G511200/TraesCS2B02G451100/TraesCS6D02G102400/TraesCS4A02G361900/TraesCS2A02G430500/TraesCS7D02G410100/TraesCS2D02G428100/TraesCS6A02G112800/TraesCS7B02G317000/TraesCS5B02G510900	-/-/-/-/-/-/-/-/-/-/-	11	6	TraesCS6B02G141400/TraesCS5D02G511200/TraesCS6D02G102400/TraesCS4A02G361900/TraesCS6A02G112800/TraesCS5B02G510900	5	TraesCS2B02G451100/TraesCS2A02G430500/TraesCS7D02G410100/TraesCS2D02G428100/TraesCS7B02G317000
MF	GO:0052716	hydroquinone:oxygen oxidoreductase activity	33/10087	69/50169	2.21995e-07	8.55266e-06	TraesCS1A02G283400/TraesCS3D02G354200/TraesCS1B02G292600/TraesCS1D02G282600/TraesCS3B02G392700/TraesCS3A02G361100/TraesCS3B02G393500/TraesCS4A02G178900/TraesCS4D02G133800/TraesCS5D02G031400/TraesCS5A02G025000/TraesCS7B02G079800/TraesCS4B02G139100/TraesCS3D02G341600/TraesCS1D02G044300/TraesCS7A02G175000/TraesCS3A02G360400/TraesCS4D02G208900/TraesCS4A02G114700/TraesCS1D02G283000/TraesCS1A02G043900/…	-/-/-/-/-/-/-/-/-/-/-/-/-/-/-/-/-/-/-/-/-/-/-/-/-/-/-/-/-/-/-/-/-	33	10	TraesCS7B02G079800/TraesCS3D02G341600/TraesCS1D02G044300/TraesCS7A02G175000/TraesCS1A02G043900/TraesCS3B02G379900/TraesCS3A02G348000/TraesCS3D02G358600/TraesCS7D02G176400/TraesCS1B02G056900	23	TraesCS1A02G283400/TraesCS3D02G354200/TraesCS1B02G292600/TraesCS1D02G282600/TraesCS3B02G392700/TraesCS3A02G361100/TraesCS3B02G393500/TraesCS4A02G178900/TraesCS4D02G133800/TraesCS5D02G031400/TraesCS5A02G025000/TraesCS4B02G139100/TraesCS3A02G360400/TraesCS4D02G208900/TraesCS4A02G114700/TraesCS1D02G283000/TraesCS4D02G190900/TraesCS3B02G397200/TraesCS1A02G283900/TraesCS5A02G151400/TraesCS1B02G293100/…
MF	GO:0004867	serine-type endopeptidase inhibitor activity	50/10087	126/50169	3.60791e-07	1.30029e-05	TraesCS5A02G281800/TraesCS1B02G026700/TraesCS5D02G289000/TraesCS3D02G033800/TraesCS1D02G027300/TraesCS2A02G158600/TraesCS2B02G184400/TraesCS2D02G165800/TraesCS2A02G158800/TraesCS3A02G045600/TraesCS1D02G028400/TraesCS1B02G025900/TraesCS5B02G281000/TraesCS2A02G158700/TraesCS1D02G027400/TraesCS3A02G045500/TraesCS3D02G094200/TraesCS3A02G046000/TraesCS5B02G478300/TraesCS1B02G027800/TraesCS5A02G281700/…	-/-/-/-/-/-/-/-/-/-/-/-/-/-/-/-/-/-/-/-/-/-/-/-/-/-/-/-/-/-/-/-/-/-/-/-/-/-/-/-/-/-/-/-/-/-/-/-/-/-	50	21	TraesCS3D02G033800/TraesCS2A02G158600/TraesCS2B02G184400/TraesCS2D02G165800/TraesCS2A02G158800/TraesCS1D02G028400/TraesCS2A02G158700/TraesCS3D02G094200/TraesCS3A02G046000/TraesCS5A02G281700/TraesCS5A02G475100/TraesCS1B02G034200/TraesCS3D02G034200/TraesCS3A02G046100/TraesCS3B02G037000/TraesCS1B02G276500/TraesCS7B02G007700/TraesCS5D02G288900/TraesCS5D02G498300/TraesCS2D02G165600/TraesCS2D02G165500	29	TraesCS5A02G281800/TraesCS1B02G026700/TraesCS5D02G289000/TraesCS1D02G027300/TraesCS3A02G045600/TraesCS1B02G025900/TraesCS5B02G281000/TraesCS1D02G027400/TraesCS3A02G045500/TraesCS5B02G478300/TraesCS1B02G027800/TraesCS1B02G026000/TraesCS6D02G068900/TraesCS5D02G479300/TraesCS5D02G289200/TraesCS3B02G038700/TraesCS5D02G479400/TraesCS1D02G265800/TraesCS1B02G276200/TraesCS1D02G266000/TraesCS1A02G022000/…
MF	GO:0004866	endopeptidase inhibitor activity	64/10087	176/50169	4.08562e-07	1.30029e-05	TraesCS5A02G281800/TraesCS3D02G020500/TraesCS1B02G026700/TraesCS5D02G289000/TraesCS3D02G033800/TraesCS1D02G027300/TraesCS2A02G158600/TraesCS2A02G126100/TraesCS2B02G184400/TraesCS2D02G165800/TraesCS2A02G158800/TraesCS3A02G045600/TraesCS1D02G028400/TraesCS1B02G025900/TraesCS5B02G281000/TraesCS2A02G158700/TraesCS1D02G027400/TraesCS3A02G045500/TraesCS3D02G094200/TraesCS3A02G046000/TraesCS5B02G478300/…	-/-/-/-/-/-/-/-/-/-/-/-/-/-/-/-/-/-/-/-/-/-/-/-/-/-/-/-/-/-/-/-/-/-/-/-/-/-/-/-/-/-/-/-/-/-/-/-/-/-/-/-/-/-/-/-/-/-/-/-/-/-/-/-	64	23	TraesCS3D02G033800/TraesCS2A02G158600/TraesCS2B02G184400/TraesCS2D02G165800/TraesCS2A02G158800/TraesCS1D02G028400/TraesCS2A02G158700/TraesCS3D02G094200/TraesCS3A02G046000/TraesCS5A02G281700/TraesCS5A02G475100/TraesCS1B02G034200/TraesCS3D02G034200/TraesCS3A02G046100/TraesCS3B02G037000/TraesCS1B02G276500/TraesCS7B02G007700/TraesCS5D02G288900/TraesCS5D02G498300/TraesCS2D02G165600/TraesCS2D02G165500/…	41	TraesCS5A02G281800/TraesCS3D02G020500/TraesCS1B02G026700/TraesCS5D02G289000/TraesCS1D02G027300/TraesCS2A02G126100/TraesCS3A02G045600/TraesCS1B02G025900/TraesCS5B02G281000/TraesCS1D02G027400/TraesCS3A02G045500/TraesCS5B02G478300/TraesCS1B02G027800/TraesCS1B02G026000/TraesCS6D02G068900/TraesCS5D02G479300/TraesCS3A02G331500/TraesCS5D02G289200/TraesCS3B02G038700/TraesCS5D02G479400/TraesCS1D02G265800/…
MF	GO:0030414	peptidase inhibitor activity	64/10087	176/50169	4.08562e-07	1.30029e-05	TraesCS5A02G281800/TraesCS3D02G020500/TraesCS1B02G026700/TraesCS5D02G289000/TraesCS3D02G033800/TraesCS1D02G027300/TraesCS2A02G158600/TraesCS2A02G126100/TraesCS2B02G184400/TraesCS2D02G165800/TraesCS2A02G158800/TraesCS3A02G045600/TraesCS1D02G028400/TraesCS1B02G025900/TraesCS5B02G281000/TraesCS2A02G158700/TraesCS1D02G027400/TraesCS3A02G045500/TraesCS3D02G094200/TraesCS3A02G046000/TraesCS5B02G478300/…	-/-/-/-/-/-/-/-/-/-/-/-/-/-/-/-/-/-/-/-/-/-/-/-/-/-/-/-/-/-/-/-/-/-/-/-/-/-/-/-/-/-/-/-/-/-/-/-/-/-/-/-/-/-/-/-/-/-/-/-/-/-/-/-	64	23	TraesCS3D02G033800/TraesCS2A02G158600/TraesCS2B02G184400/TraesCS2D02G165800/TraesCS2A02G158800/TraesCS1D02G028400/TraesCS2A02G158700/TraesCS3D02G094200/TraesCS3A02G046000/TraesCS5A02G281700/TraesCS5A02G475100/TraesCS1B02G034200/TraesCS3D02G034200/TraesCS3A02G046100/TraesCS3B02G037000/TraesCS1B02G276500/TraesCS7B02G007700/TraesCS5D02G288900/TraesCS5D02G498300/TraesCS2D02G165600/TraesCS2D02G165500/…	41	TraesCS5A02G281800/TraesCS3D02G020500/TraesCS1B02G026700/TraesCS5D02G289000/TraesCS1D02G027300/TraesCS2A02G126100/TraesCS3A02G045600/TraesCS1B02G025900/TraesCS5B02G281000/TraesCS1D02G027400/TraesCS3A02G045500/TraesCS5B02G478300/TraesCS1B02G027800/TraesCS1B02G026000/TraesCS6D02G068900/TraesCS5D02G479300/TraesCS3A02G331500/TraesCS5D02G289200/TraesCS3B02G038700/TraesCS5D02G479400/TraesCS1D02G265800/…
MF	GO:0061135	endopeptidase regulator activity	64/10087	176/50169	4.08562e-07	1.30029e-05	TraesCS5A02G281800/TraesCS3D02G020500/TraesCS1B02G026700/TraesCS5D02G289000/TraesCS3D02G033800/TraesCS1D02G027300/TraesCS2A02G158600/TraesCS2A02G126100/TraesCS2B02G184400/TraesCS2D02G165800/TraesCS2A02G158800/TraesCS3A02G045600/TraesCS1D02G028400/TraesCS1B02G025900/TraesCS5B02G281000/TraesCS2A02G158700/TraesCS1D02G027400/TraesCS3A02G045500/TraesCS3D02G094200/TraesCS3A02G046000/TraesCS5B02G478300/…	-/-/-/-/-/-/-/-/-/-/-/-/-/-/-/-/-/-/-/-/-/-/-/-/-/-/-/-/-/-/-/-/-/-/-/-/-/-/-/-/-/-/-/-/-/-/-/-/-/-/-/-/-/-/-/-/-/-/-/-/-/-/-/-	64	23	TraesCS3D02G033800/TraesCS2A02G158600/TraesCS2B02G184400/TraesCS2D02G165800/TraesCS2A02G158800/TraesCS1D02G028400/TraesCS2A02G158700/TraesCS3D02G094200/TraesCS3A02G046000/TraesCS5A02G281700/TraesCS5A02G475100/TraesCS1B02G034200/TraesCS3D02G034200/TraesCS3A02G046100/TraesCS3B02G037000/TraesCS1B02G276500/TraesCS7B02G007700/TraesCS5D02G288900/TraesCS5D02G498300/TraesCS2D02G165600/TraesCS2D02G165500/…	41	TraesCS5A02G281800/TraesCS3D02G020500/TraesCS1B02G026700/TraesCS5D02G289000/TraesCS1D02G027300/TraesCS2A02G126100/TraesCS3A02G045600/TraesCS1B02G025900/TraesCS5B02G281000/TraesCS1D02G027400/TraesCS3A02G045500/TraesCS5B02G478300/TraesCS1B02G027800/TraesCS1B02G026000/TraesCS6D02G068900/TraesCS5D02G479300/TraesCS3A02G331500/TraesCS5D02G289200/TraesCS3B02G038700/TraesCS5D02G479400/TraesCS1D02G265800/…
MF	GO:0016903	oxidoreductase activity, acting on the aldehyde or oxo group of donors	59/10087	159/50169	5.19989e-07	1.58597e-05	TraesCS1A02G310600/TraesCS6B02G284600/TraesCS7A02G210100/TraesCS3D02G357200/TraesCS6B02G243700/TraesCS5B02G210100/TraesCS2A02G336000/TraesCS5B02G121400/TraesCS6D02G196300/TraesCS5A02G213600/TraesCS5D02G126700/TraesCS5D02G218400/TraesCS3A02G363700/TraesCS3B02G395900/TraesCS7B02G116800/TraesCS6A02G213700/TraesCS2D02G326900/TraesCS1B02G374500/TraesCS1D02G362700/TraesCS3B02G452100/TraesCS5D02G407800/…	-/-/-/-/-/-/-/-/-/-/-/-/-/-/-/-/-/-/-/-/-/-/-/-/-/-/-/-/-/-/-/-/-/-/-/-/-/-/-/-/-/-/-/-/-/-/-/-/-/-/-/-/-/-/-/-/-/-/-	59	37	TraesCS6B02G284600/TraesCS7A02G210100/TraesCS3D02G357200/TraesCS5B02G210100/TraesCS2A02G336000/TraesCS5B02G121400/TraesCS5A02G213600/TraesCS5D02G126700/TraesCS5D02G218400/TraesCS3A02G363700/TraesCS3B02G395900/TraesCS7B02G116800/TraesCS2D02G326900/TraesCS1B02G374500/TraesCS1D02G362700/TraesCS3B02G452100/TraesCS2D02G477100/TraesCS7D02G211900/TraesCS6B02G302400/TraesCS6B02G183600/TraesCS7A02G238900/…	22	TraesCS1A02G310600/TraesCS6B02G243700/TraesCS6D02G196300/TraesCS6A02G213700/TraesCS5D02G407800/TraesCS1D02G165600/TraesCS7D02G354000/TraesCS2B02G342200/TraesCS2A02G344600/TraesCS1B02G191200/TraesCS7A02G369300/TraesCS2A02G190700/TraesCS6D02G222300/TraesCS2D02G197300/TraesCS1D02G310100/TraesCS1A02G173100/TraesCS7B02G259200/TraesCS5A02G374500/TraesCS5B02G403400/TraesCS4B02G323000/TraesCS1B02G321900/…
MF	GO:0003924	GTPase activity	125/10087	414/50169	6.53193e-07	1.91255e-05	TraesCS3A02G333300/TraesCS3D02G326900/TraesCS2D02G202200/TraesCS4A02G257800/TraesCS1B02G269400/TraesCS1A02G258800/TraesCS3B02G363500/TraesCS2B02G221800/TraesCS2A02G185500/TraesCS2B02G097300/TraesCS4D02G057000/TraesCS4B02G017100/TraesCS7D02G192400/TraesCS2A02G083300/TraesCS7A02G191400/TraesCS4D02G015400/TraesCS1D02G258800/TraesCS4B02G056700/TraesCS2D02G080900/TraesCS2B02G097100/TraesCS1A02G309700/…	-/-/-/-/-/-/-/-/-/-/-/-/-/-/-/-/-/-/-/-/TUBB5/TUBB5/-/TUBB5/-/-/-/-/-/-/-/TEF1/TUBB3/-/-/-/TEF1/-/-/-/-/-/-/-/-/-/-/-/-/-/-/-/-/-/-/-/-/-/-/-/-/-/-/-/-/-/-/-/-/-/-/-/-/-/-/-/-/-/-/-/TEF1/-/-/-/-/-/-/-/-/-/-/-/TEF1/-/-/-/-/-/-/-/-/-/-/-/-/-/-/-/-/TEF1/-/-/-/-/-/-/-/-/-/-/-/-/-/-/-	125	68	TraesCS2B02G097300/TraesCS2A02G083300/TraesCS2D02G080900/TraesCS2B02G097100/TraesCS2A02G083000/TraesCS4A02G107600/TraesCS4A02G363700/TraesCS2D02G080800/TraesCS4B02G196900/TraesCS2B02G350600/TraesCS4D02G197200/TraesCS3D02G220900/TraesCS4B02G196800/TraesCS3A02G232300/TraesCS4A02G407500/TraesCS1B02G472500/TraesCS4B02G243100/TraesCS5B02G373200/TraesCS3A02G290200/TraesCS7D02G344300/TraesCS2A02G331600/…	57	TraesCS3A02G333300/TraesCS3D02G326900/TraesCS2D02G202200/TraesCS4A02G257800/TraesCS1B02G269400/TraesCS1A02G258800/TraesCS3B02G363500/TraesCS2B02G221800/TraesCS2A02G185500/TraesCS4D02G057000/TraesCS4B02G017100/TraesCS7D02G192400/TraesCS7A02G191400/TraesCS4D02G015400/TraesCS1D02G258800/TraesCS4B02G056700/TraesCS1A02G309700/TraesCS1D02G309200/TraesCS4A02G296600/TraesCS1B02G320800/TraesCS7B02G096200/…
MF	GO:0061134	peptidase regulator activity	64/10087	179/50169	8.10576e-07	2.28208e-05	TraesCS5A02G281800/TraesCS3D02G020500/TraesCS1B02G026700/TraesCS5D02G289000/TraesCS3D02G033800/TraesCS1D02G027300/TraesCS2A02G158600/TraesCS2A02G126100/TraesCS2B02G184400/TraesCS2D02G165800/TraesCS2A02G158800/TraesCS3A02G045600/TraesCS1D02G028400/TraesCS1B02G025900/TraesCS5B02G281000/TraesCS2A02G158700/TraesCS1D02G027400/TraesCS3A02G045500/TraesCS3D02G094200/TraesCS3A02G046000/TraesCS5B02G478300/…	-/-/-/-/-/-/-/-/-/-/-/-/-/-/-/-/-/-/-/-/-/-/-/-/-/-/-/-/-/-/-/-/-/-/-/-/-/-/-/-/-/-/-/-/-/-/-/-/-/-/-/-/-/-/-/-/-/-/-/-/-/-/-/-	64	23	TraesCS3D02G033800/TraesCS2A02G158600/TraesCS2B02G184400/TraesCS2D02G165800/TraesCS2A02G158800/TraesCS1D02G028400/TraesCS2A02G158700/TraesCS3D02G094200/TraesCS3A02G046000/TraesCS5A02G281700/TraesCS5A02G475100/TraesCS1B02G034200/TraesCS3D02G034200/TraesCS3A02G046100/TraesCS3B02G037000/TraesCS1B02G276500/TraesCS7B02G007700/TraesCS5D02G288900/TraesCS5D02G498300/TraesCS2D02G165600/TraesCS2D02G165500/…	41	TraesCS5A02G281800/TraesCS3D02G020500/TraesCS1B02G026700/TraesCS5D02G289000/TraesCS1D02G027300/TraesCS2A02G126100/TraesCS3A02G045600/TraesCS1B02G025900/TraesCS5B02G281000/TraesCS1D02G027400/TraesCS3A02G045500/TraesCS5B02G478300/TraesCS1B02G027800/TraesCS1B02G026000/TraesCS6D02G068900/TraesCS5D02G479300/TraesCS3A02G331500/TraesCS5D02G289200/TraesCS3B02G038700/TraesCS5D02G479400/TraesCS1D02G265800/…
MF	GO:0015399	primary active transmembrane transporter activity	118/10087	393/50169	1.78332e-06	4.66211e-05	TraesCS3A02G258000/TraesCS2D02G451300/TraesCS2A02G451500/TraesCS5A02G276700/TraesCS3B02G148100/TraesCS3A02G129000/TraesCS3D02G257900/TraesCS2D02G451100/TraesCS2B02G012200/TraesCS3D02G258200/TraesCS3A02G285200/TraesCS2D02G010500/TraesCS2B02G472800/TraesCS7B02G320900/TraesCS2A02G009900/TraesCS3D02G129900/novel.12285/TraesCS5B02G276500/TraesCS2A02G451300/TraesCS1D02G253200/TraesCS3B02G319100/TraesCS…	-/-/-/-/-/-/-/-/-/-/-/-/-/-/-/-/-/-/-/-/-/-/-/-/-/-/-/-/-/-/-/-/-/-/-/-/-/-/-/-/-/-/-/-/-/-/-/-/-/-/-/-/-/-/-/-/-/-/-/-/-/-/-/-/-/-/-/-/-/-/-/-/-/-/-/-/-/-/-/-/-/-/-/-/-/-/-/-/-/-/-/-/-/-/-/-/-/-/-/-/-/-/-/-/-/-/-/-/-/-/-/-/-/-/-/-/-/-	118	77	TraesCS3A02G258000/TraesCS2D02G451300/TraesCS2A02G451500/TraesCS5A02G276700/TraesCS3B02G148100/TraesCS3A02G129000/TraesCS3D02G257900/TraesCS2D02G451100/TraesCS2D02G010500/TraesCS2B02G472800/TraesCS2A02G009900/TraesCS3D02G129900/novel.12285/TraesCS5B02G276500/TraesCS2A02G451300/TraesCS1D02G253200/TraesCS6D02G142400/TraesCS1B02G264600/TraesCS3B02G290300/TraesCS7B02G433800/TraesCS2B02G473000/TraesCS…	41	TraesCS2B02G012200/TraesCS3D02G258200/TraesCS3A02G285200/TraesCS7B02G320900/TraesCS3B02G319100/TraesCS3D02G285100/TraesCS2A02G432700/TraesCS7D02G142600/TraesCS7A02G480100/TraesCS4D02G066200/TraesCS3B02G291100/TraesCS3A02G393500/TraesCS4B02G067300/TraesCS7D02G467100/TraesCS7B02G042600/TraesCS3A02G258400/TraesCS3D02G155400/TraesCS5A02G512500/TraesCS7B02G320100/TraesCS7B02G406300/TraesCS2A02G344300/…
MF	GO:0015405	P-P-bond-hydrolysis-driven transmembrane transporter activity	118/10087	393/50169	1.78332e-06	4.66211e-05	TraesCS3A02G258000/TraesCS2D02G451300/TraesCS2A02G451500/TraesCS5A02G276700/TraesCS3B02G148100/TraesCS3A02G129000/TraesCS3D02G257900/TraesCS2D02G451100/TraesCS2B02G012200/TraesCS3D02G258200/TraesCS3A02G285200/TraesCS2D02G010500/TraesCS2B02G472800/TraesCS7B02G320900/TraesCS2A02G009900/TraesCS3D02G129900/novel.12285/TraesCS5B02G276500/TraesCS2A02G451300/TraesCS1D02G253200/TraesCS3B02G319100/TraesCS…	-/-/-/-/-/-/-/-/-/-/-/-/-/-/-/-/-/-/-/-/-/-/-/-/-/-/-/-/-/-/-/-/-/-/-/-/-/-/-/-/-/-/-/-/-/-/-/-/-/-/-/-/-/-/-/-/-/-/-/-/-/-/-/-/-/-/-/-/-/-/-/-/-/-/-/-/-/-/-/-/-/-/-/-/-/-/-/-/-/-/-/-/-/-/-/-/-/-/-/-/-/-/-/-/-/-/-/-/-/-/-/-/-/-/-/-/-/-	118	77	TraesCS3A02G258000/TraesCS2D02G451300/TraesCS2A02G451500/TraesCS5A02G276700/TraesCS3B02G148100/TraesCS3A02G129000/TraesCS3D02G257900/TraesCS2D02G451100/TraesCS2D02G010500/TraesCS2B02G472800/TraesCS2A02G009900/TraesCS3D02G129900/novel.12285/TraesCS5B02G276500/TraesCS2A02G451300/TraesCS1D02G253200/TraesCS6D02G142400/TraesCS1B02G264600/TraesCS3B02G290300/TraesCS7B02G433800/TraesCS2B02G473000/TraesCS…	41	TraesCS2B02G012200/TraesCS3D02G258200/TraesCS3A02G285200/TraesCS7B02G320900/TraesCS3B02G319100/TraesCS3D02G285100/TraesCS2A02G432700/TraesCS7D02G142600/TraesCS7A02G480100/TraesCS4D02G066200/TraesCS3B02G291100/TraesCS3A02G393500/TraesCS4B02G067300/TraesCS7D02G467100/TraesCS7B02G042600/TraesCS3A02G258400/TraesCS3D02G155400/TraesCS5A02G512500/TraesCS7B02G320100/TraesCS7B02G406300/TraesCS2A02G344300/…
MF	GO:0008146	sulfotransferase activity	41/10087	103/50169	3.55648e-06	8.97705e-05	TraesCS2B02G200100/TraesCS1D02G301500/TraesCS1A02G302100/TraesCS2D02G538600/TraesCS7D02G540900/TraesCS2B02G063500/TraesCSU02G201400/novel.13266/TraesCS2D02G145900/TraesCS2A02G050300/TraesCS6B02G404000/TraesCS1A02G250700/TraesCS2B02G068800/TraesCS7A02G426000/TraesCS7B02G012400/TraesCS2A02G142500/TraesCS2D02G055400/TraesCSU02G243300/TraesCS6D02G035000/TraesCS1D02G420200/TraesCS2B02G063400/TraesCS2B…	-/-/-/-/-/-/-/-/-/-/-/-/-/-/-/-/-/-/-/-/-/-/-/-/-/-/-/-/-/-/-/-/-/-/-/-/-/-/-/-/-	41	1	TraesCS2B02G200100	40	TraesCS1D02G301500/TraesCS1A02G302100/TraesCS2D02G538600/TraesCS7D02G540900/TraesCS2B02G063500/TraesCSU02G201400/novel.13266/TraesCS2D02G145900/TraesCS2A02G050300/TraesCS6B02G404000/TraesCS1A02G250700/TraesCS2B02G068800/TraesCS7A02G426000/TraesCS7B02G012400/TraesCS2A02G142500/TraesCS2D02G055400/TraesCSU02G243300/TraesCS6D02G035000/TraesCS1D02G420200/TraesCS2B02G063400/TraesCS2B02G167700/TraesCS2A…
MF	GO:0015926	glucosidase activity	24/10087	49/50169	5.76324e-06	0.000140623	TraesCS4A02G485900/TraesCS2B02G403000/TraesCS2A02G386100/TraesCS2D02G382600/TraesCS2B02G599800/TraesCS3A02G398000/TraesCS4B02G248600/TraesCS7D02G010000/TraesCS3B02G528500/TraesCS4A02G484800/TraesCS6A02G023200/TraesCS4A02G175900/TraesCS7A02G010200/TraesCS6D02G026400/TraesCS3A02G483000/TraesCS7D02G008700/TraesCS6A02G023300/TraesCS3D02G424400/TraesCS6B02G031600/TraesCS4A02G486000/TraesCS6D02G026500/…	-/-/-/-/GLU1B/-/-/-/-/-/-/GLC1/-/-/-/-/-/-/-/-/-/-/-/-	24	10	TraesCS2B02G403000/TraesCS2A02G386100/TraesCS2D02G382600/TraesCS7D02G010000/TraesCS3B02G528500/TraesCS4A02G484800/TraesCS7A02G010200/TraesCS3A02G483000/TraesCS3D02G424400/TraesCS3B02G466400	14	TraesCS4A02G485900/TraesCS2B02G599800/TraesCS3A02G398000/TraesCS4B02G248600/TraesCS6A02G023200/TraesCS4A02G175900/TraesCS6D02G026400/TraesCS7D02G008700/TraesCS6A02G023300/TraesCS6B02G031600/TraesCS4A02G486000/TraesCS6D02G026500/TraesCS7A02G009200/TraesCS7A02G009100
MF	GO:0004564	beta-fructofuranosidase activity	18/10087	32/50169	7.10721e-06	0.000167822	TraesCS4A02G485900/TraesCS4D02G350500/TraesCS2B02G403000/TraesCS2A02G386100/TraesCS2D02G382600/TraesCS7D02G010000/TraesCS4A02G484800/TraesCS6A02G023200/TraesCS7A02G010200/TraesCS6D02G026400/TraesCS7D02G008700/TraesCS6A02G023300/TraesCS6B02G031600/TraesCS4A02G486000/TraesCS6A02G060700/TraesCS6D02G026500/TraesCS7A02G009200/TraesCS7A02G009100	-/-/-/-/-/-/-/-/-/-/-/-/-/-/1-FEHw1/-/-/-	18	7	TraesCS2B02G403000/TraesCS2A02G386100/TraesCS2D02G382600/TraesCS7D02G010000/TraesCS4A02G484800/TraesCS7A02G010200/TraesCS6A02G060700	11	TraesCS4A02G485900/TraesCS4D02G350500/TraesCS6A02G023200/TraesCS6D02G026400/TraesCS7D02G008700/TraesCS6A02G023300/TraesCS6B02G031600/TraesCS4A02G486000/TraesCS6D02G026500/TraesCS7A02G009200/TraesCS7A02G009100
MF	GO:0015020	glucuronosyltransferase activity	19/10087	35/50169	8.00169e-06	0.000183039	TraesCS1A02G064000/TraesCS1D02G064500/TraesCS4D02G197300/TraesCS4A02G004100/TraesCS4A02G107400/TraesCS1B02G081900/TraesCS4B02G197000/TraesCS4D02G299500/TraesCS3B02G304000/TraesCS4B02G301200/TraesCS7B02G340100/TraesCS7D02G430700/TraesCS7A02G441400/TraesCS3D02G269800/TraesCS3A02G270100/TraesCS1D02G399000/TraesCS2D02G512800/novel.2131/TraesCS2B02G539600	-/-/-/-/-/-/-/-/-/-/-/-/-/-/-/-/-/-/-	19	0		19	TraesCS1A02G064000/TraesCS1D02G064500/TraesCS4D02G197300/TraesCS4A02G004100/TraesCS4A02G107400/TraesCS1B02G081900/TraesCS4B02G197000/TraesCS4D02G299500/TraesCS3B02G304000/TraesCS4B02G301200/TraesCS7B02G340100/TraesCS7D02G430700/TraesCS7A02G441400/TraesCS3D02G269800/TraesCS3A02G270100/TraesCS1D02G399000/TraesCS2D02G512800/novel.2131/TraesCS2B02G539600
MF	GO:0019203	carbohydrate phosphatase activity	24/10087	50/50169	8.97235e-06	0.000199023	TraesCS1B02G107600/TraesCS6B02G276300/TraesCS1A02G088600/TraesCS1D02G090000/TraesCS6A02G248400/TraesCS2A02G161000/TraesCS3A02G377600/TraesCS2D02G168100/TraesCS2B02G187100/TraesCS1A02G273900/TraesCS1D02G274000/TraesCS2B02G187000/TraesCS2D02G168200/TraesCS1D02G274200/TraesCS1B02G283600/TraesCS6D02G230500/TraesCS5B02G193100/TraesCS3B02G410400/TraesCS5D02G200800/TraesCS4A02G163700/TraesCS1D02G440600/…	-/-/-/-/-/-/-/-/-/-/-/-/-/-/-/-/-/-/-/-/-/-/-/-	24	11	TraesCS1B02G107600/TraesCS1A02G088600/TraesCS1D02G090000/TraesCS3A02G377600/TraesCS1A02G273900/TraesCS1D02G274000/TraesCS1D02G274200/TraesCS1B02G283600/TraesCS3B02G410400/TraesCS4A02G163700/TraesCS5A02G529100	13	TraesCS6B02G276300/TraesCS6A02G248400/TraesCS2A02G161000/TraesCS2D02G168100/TraesCS2B02G187100/TraesCS2B02G187000/TraesCS2D02G168200/TraesCS6D02G230500/TraesCS5B02G193100/TraesCS5D02G200800/TraesCS1D02G440600/TraesCS5A02G190000/TraesCS6A02G301800
MF	GO:0016701	oxidoreductase activity, acting on single donors with incorporation of molecular oxygen	53/10087	150/50169	1.00616e-05	0.000216621	TraesCS5B02G180000/TraesCS3B02G308000/TraesCS5A02G182000/TraesCS3A02G037900/novel.8988/TraesCS5D02G186400/TraesCS5D02G031700/TraesCS5A02G002400/TraesCS5B02G023100/TraesCS3D02G273500/TraesCS3A02G274300/TraesCS5A02G025300/TraesCS6B02G018700/TraesCS7B02G145200/TraesCS5B02G382600/TraesCS5D02G001900/novel.7652/TraesCS6A02G166000/TraesCSU02G085100/TraesCS4B02G037700/TraesCS5B02G023000/TraesCS4D02G03520…	-/-/-/-/-/-/-/-/-/-/-/-/-/-/-/-/-/-/-/-/-/-/-/-/-/-/-/-/-/-/-/-/-/-/Lpx-A3/-/-/-/-/-/-/-/-/-/-/-/-/-/-/-/-/-/-	53	23	TraesCS5A02G002400/TraesCS7B02G145200/TraesCS5D02G001900/TraesCS6A02G166000/TraesCS4B02G037700/TraesCS4D02G035200/TraesCS7A02G246200/TraesCS5D02G002900/TraesCS3D02G381700/TraesCS1D02G238900/TraesCS5D02G002800/TraesCS6D02G130800/TraesCS6D02G336000/TraesCS4A02G004300/TraesCS4B02G300700/TraesCS4B02G037900/TraesCS3B02G421100/TraesCS1A02G238700/TraesCS3A02G387700/TraesCS1B02G226400/TraesCS1B02G396200/…	30	TraesCS5B02G180000/TraesCS3B02G308000/TraesCS5A02G182000/TraesCS3A02G037900/novel.8988/TraesCS5D02G186400/TraesCS5D02G031700/TraesCS5B02G023100/TraesCS3D02G273500/TraesCS3A02G274300/TraesCS5A02G025300/TraesCS6B02G018700/TraesCS5B02G382600/novel.7652/TraesCSU02G085100/TraesCS5B02G023000/TraesCS7D02G137200/TraesCS3B02G421200/TraesCS1D02G215800/TraesCS7B02G038300/TraesCS5A02G025200/TraesCS3A02G24730…
MF	GO:0042626	ATPase activity, coupled to transmembrane movement of substances	107/10087	368/50169	2.41039e-05	0.000504116	TraesCS3A02G258000/TraesCS2D02G451300/TraesCS2A02G451500/TraesCS5A02G276700/TraesCS3B02G148100/TraesCS3A02G129000/TraesCS3D02G257900/TraesCS2D02G451100/TraesCS2B02G012200/TraesCS3D02G258200/TraesCS3A02G285200/TraesCS2D02G010500/TraesCS2B02G472800/TraesCS7B02G320900/TraesCS2A02G009900/TraesCS3D02G129900/novel.12285/TraesCS5B02G276500/TraesCS2A02G451300/TraesCS3B02G319100/TraesCS6D02G142400/TraesCS…	-/-/-/-/-/-/-/-/-/-/-/-/-/-/-/-/-/-/-/-/-/-/-/-/-/-/-/-/-/-/-/-/-/-/-/-/-/-/-/-/-/-/-/-/-/-/-/-/-/-/-/-/-/-/-/-/-/-/-/-/-/-/-/-/-/-/-/-/-/-/-/-/-/-/-/-/-/-/-/-/-/-/-/-/-/-/-/-/-/-/-/-/-/-/-/-/-/-/-/-/-/-/-/-/-/-/-	107	71	TraesCS3A02G258000/TraesCS2D02G451300/TraesCS2A02G451500/TraesCS5A02G276700/TraesCS3B02G148100/TraesCS3A02G129000/TraesCS3D02G257900/TraesCS2D02G451100/TraesCS2D02G010500/TraesCS2B02G472800/TraesCS2A02G009900/TraesCS3D02G129900/novel.12285/TraesCS5B02G276500/TraesCS2A02G451300/TraesCS6D02G142400/TraesCS3B02G290300/TraesCS2B02G473000/TraesCS1A02G343000/TraesCS1B02G324000/TraesCS3B02G290700/TraesCS…	36	TraesCS2B02G012200/TraesCS3D02G258200/TraesCS3A02G285200/TraesCS7B02G320900/TraesCS3B02G319100/TraesCS3D02G285100/TraesCS2A02G432700/TraesCS7A02G480100/TraesCS4D02G066200/TraesCS3B02G291100/TraesCS3A02G393500/TraesCS4B02G067300/TraesCS7D02G467100/TraesCS3A02G258400/TraesCS3D02G155400/TraesCS5A02G512500/TraesCS7B02G320100/TraesCS2A02G344300/TraesCS4B02G253200/TraesCS7B02G016100/TraesCS5A02G534100/…
MF	GO:0004575	sucrose alpha-glucosidase activity	16/10087	29/50169	3.19786e-05	0.000612443	TraesCS4A02G485900/TraesCS2B02G403000/TraesCS2A02G386100/TraesCS2D02G382600/TraesCS7D02G010000/TraesCS4A02G484800/TraesCS6A02G023200/TraesCS7A02G010200/TraesCS6D02G026400/TraesCS7D02G008700/TraesCS6A02G023300/TraesCS6B02G031600/TraesCS4A02G486000/TraesCS6D02G026500/TraesCS7A02G009200/TraesCS7A02G009100	-/-/-/-/-/-/-/-/-/-/-/-/-/-/-/-	16	6	TraesCS2B02G403000/TraesCS2A02G386100/TraesCS2D02G382600/TraesCS7D02G010000/TraesCS4A02G484800/TraesCS7A02G010200	10	TraesCS4A02G485900/TraesCS6A02G023200/TraesCS6D02G026400/TraesCS7D02G008700/TraesCS6A02G023300/TraesCS6B02G031600/TraesCS4A02G486000/TraesCS6D02G026500/TraesCS7A02G009200/TraesCS7A02G009100
MF	GO:0090599	alpha-glucosidase activity	16/10087	29/50169	3.19786e-05	0.000612443	TraesCS4A02G485900/TraesCS2B02G403000/TraesCS2A02G386100/TraesCS2D02G382600/TraesCS7D02G010000/TraesCS4A02G484800/TraesCS6A02G023200/TraesCS7A02G010200/TraesCS6D02G026400/TraesCS7D02G008700/TraesCS6A02G023300/TraesCS6B02G031600/TraesCS4A02G486000/TraesCS6D02G026500/TraesCS7A02G009200/TraesCS7A02G009100	-/-/-/-/-/-/-/-/-/-/-/-/-/-/-/-	16	6	TraesCS2B02G403000/TraesCS2A02G386100/TraesCS2D02G382600/TraesCS7D02G010000/TraesCS4A02G484800/TraesCS7A02G010200	10	TraesCS4A02G485900/TraesCS6A02G023200/TraesCS6D02G026400/TraesCS7D02G008700/TraesCS6A02G023300/TraesCS6B02G031600/TraesCS4A02G486000/TraesCS6D02G026500/TraesCS7A02G009200/TraesCS7A02G009100
MF	GO:0008725	DNA-3-methyladenine glycosylase activity	11/10087	16/50169	3.42469e-05	0.000612443	TraesCS3B02G385400/TraesCS3D02G346700/TraesCS3A02G352700/TraesCS5D02G231700/TraesCS5B02G223100/TraesCS5A02G224300/TraesCS3D02G322500/TraesCS3B02G359100/TraesCS7D02G496200/TraesCS7A02G508000/TraesCS3A02G328700	-/-/-/-/-/-/-/-/-/-/-	11	0		11	TraesCS3B02G385400/TraesCS3D02G346700/TraesCS3A02G352700/TraesCS5D02G231700/TraesCS5B02G223100/TraesCS5A02G224300/TraesCS3D02G322500/TraesCS3B02G359100/TraesCS7D02G496200/TraesCS7A02G508000/TraesCS3A02G328700
MF	GO:0043733	DNA-3-methylbase glycosylase activity	11/10087	16/50169	3.42469e-05	0.000612443	TraesCS3B02G385400/TraesCS3D02G346700/TraesCS3A02G352700/TraesCS5D02G231700/TraesCS5B02G223100/TraesCS5A02G224300/TraesCS3D02G322500/TraesCS3B02G359100/TraesCS7D02G496200/TraesCS7A02G508000/TraesCS3A02G328700	-/-/-/-/-/-/-/-/-/-/-	11	0		11	TraesCS3B02G385400/TraesCS3D02G346700/TraesCS3A02G352700/TraesCS5D02G231700/TraesCS5B02G223100/TraesCS5A02G224300/TraesCS3D02G322500/TraesCS3B02G359100/TraesCS7D02G496200/TraesCS7A02G508000/TraesCS3A02G328700
MF	GO:0003756	protein disulfide isomerase activity	13/10087	21/50169	3.43035e-05	0.000612443	TraesCS2D02G479600/TraesCS2A02G480300/TraesCS2B02G505100/TraesCS4D02G098400/TraesCS4B02G101800/TraesCS4D02G063000/TraesCS4B02G064100/TraesCS4A02G214200/TraesCS6D02G004700/TraesCS4A02G250800/TraesCS2A02G384200/TraesCS2B02G401400/TraesCS6D02G005200	-/-/-/-/-/-/-/-/-/-/-/-/-	13	0		13	TraesCS2D02G479600/TraesCS2A02G480300/TraesCS2B02G505100/TraesCS4D02G098400/TraesCS4B02G101800/TraesCS4D02G063000/TraesCS4B02G064100/TraesCS4A02G214200/TraesCS6D02G004700/TraesCS4A02G250800/TraesCS2A02G384200/TraesCS2B02G401400/TraesCS6D02G005200
MF	GO:0016864	intramolecular oxidoreductase activity, transposing S-S bonds	13/10087	21/50169	3.43035e-05	0.000612443	TraesCS2D02G479600/TraesCS2A02G480300/TraesCS2B02G505100/TraesCS4D02G098400/TraesCS4B02G101800/TraesCS4D02G063000/TraesCS4B02G064100/TraesCS4A02G214200/TraesCS6D02G004700/TraesCS4A02G250800/TraesCS2A02G384200/TraesCS2B02G401400/TraesCS6D02G005200	-/-/-/-/-/-/-/-/-/-/-/-/-	13	0		13	TraesCS2D02G479600/TraesCS2A02G480300/TraesCS2B02G505100/TraesCS4D02G098400/TraesCS4B02G101800/TraesCS4D02G063000/TraesCS4B02G064100/TraesCS4A02G214200/TraesCS6D02G004700/TraesCS4A02G250800/TraesCS2A02G384200/TraesCS2B02G401400/TraesCS6D02G005200
MF	GO:0016702	oxidoreductase activity, acting on single donors with incorporation of molecular oxygen, incorporation of two atoms of oxygen	41/10087	112/50169	3.80117e-05	0.000648136	TraesCS5B02G180000/TraesCS3B02G308000/TraesCS5A02G182000/novel.8988/TraesCS5D02G186400/TraesCS5D02G031700/TraesCS5A02G002400/TraesCS5B02G023100/TraesCS3D02G273500/TraesCS3A02G274300/TraesCS5A02G025300/TraesCS7B02G145200/TraesCS5B02G382600/TraesCS5D02G001900/novel.7652/TraesCS6A02G166000/TraesCSU02G085100/TraesCS4B02G037700/TraesCS5B02G023000/TraesCS4D02G035200/TraesCS7A02G246200/TraesCS5D02G00290…	-/-/-/-/-/-/-/-/-/-/-/-/-/-/-/-/-/-/-/-/-/-/-/-/-/-/-/Lpx-A3/-/-/-/-/-/-/-/-/-/-/-/-/-	41	16	TraesCS5A02G002400/TraesCS7B02G145200/TraesCS5D02G001900/TraesCS6A02G166000/TraesCS4B02G037700/TraesCS4D02G035200/TraesCS7A02G246200/TraesCS5D02G002900/TraesCS5D02G002800/TraesCS6D02G130800/TraesCS4A02G004300/TraesCS4B02G300700/TraesCS4B02G037900/TraesCS1B02G226400/TraesCS1B02G396200/TraesCS7D02G244800	25	TraesCS5B02G180000/TraesCS3B02G308000/TraesCS5A02G182000/novel.8988/TraesCS5D02G186400/TraesCS5D02G031700/TraesCS5B02G023100/TraesCS3D02G273500/TraesCS3A02G274300/TraesCS5A02G025300/TraesCS5B02G382600/novel.7652/TraesCSU02G085100/TraesCS5B02G023000/TraesCS1D02G215800/TraesCS5A02G025200/TraesCS3A02G247300/TraesCS1A02G212900/TraesCS4A02G275900/TraesCS5D02G031600/TraesCS2B02G433800/TraesCS5B02G00180…
MF	GO:0043492	ATPase activity, coupled to movement of substances	109/10087	380/50169	3.80735e-05	0.000648136	TraesCS3A02G258000/TraesCS2D02G451300/TraesCS2A02G451500/TraesCS5A02G276700/TraesCS3B02G148100/TraesCS3A02G129000/TraesCS3D02G257900/TraesCS2D02G451100/TraesCS2B02G012200/TraesCS3D02G258200/TraesCS3A02G285200/TraesCS2D02G010500/TraesCS2B02G472800/TraesCS7B02G320900/TraesCS2A02G009900/TraesCS3D02G129900/novel.12285/TraesCS5B02G276500/TraesCS2A02G451300/TraesCS3B02G319100/TraesCS6D02G142400/TraesCS…	-/-/-/-/-/-/-/-/-/-/-/-/-/-/-/-/-/-/-/-/-/-/-/-/-/-/-/-/-/-/-/-/-/-/-/-/-/-/-/-/-/-/-/-/-/-/-/-/-/-/-/-/-/-/-/-/-/-/-/-/-/-/-/-/-/-/-/-/-/-/-/-/-/-/-/-/-/-/-/-/-/-/-/-/-/-/-/-/-/-/-/-/-/-/-/-/-/-/-/-/-/-/-/-/-/-/-/-/-	109	73	TraesCS3A02G258000/TraesCS2D02G451300/TraesCS2A02G451500/TraesCS5A02G276700/TraesCS3B02G148100/TraesCS3A02G129000/TraesCS3D02G257900/TraesCS2D02G451100/TraesCS2D02G010500/TraesCS2B02G472800/TraesCS2A02G009900/TraesCS3D02G129900/novel.12285/TraesCS5B02G276500/TraesCS2A02G451300/TraesCS6D02G142400/TraesCS3B02G290300/TraesCS2B02G473000/TraesCS1A02G343000/TraesCS1B02G324000/TraesCS3B02G290700/TraesCS…	36	TraesCS2B02G012200/TraesCS3D02G258200/TraesCS3A02G285200/TraesCS7B02G320900/TraesCS3B02G319100/TraesCS3D02G285100/TraesCS2A02G432700/TraesCS7A02G480100/TraesCS4D02G066200/TraesCS3B02G291100/TraesCS3A02G393500/TraesCS4B02G067300/TraesCS7D02G467100/TraesCS3A02G258400/TraesCS3D02G155400/TraesCS5A02G512500/TraesCS7B02G320100/TraesCS2A02G344300/TraesCS4B02G253200/TraesCS7B02G016100/TraesCS5A02G534100/…
MF	GO:0016682	oxidoreductase activity, acting on diphenols and related substances as donors, oxygen as acceptor	37/10087	98/50169	4.12985e-05	0.000687057	TraesCS1A02G283400/TraesCS3D02G354200/TraesCS1B02G292600/TraesCS1D02G282600/TraesCS3B02G392700/TraesCS3A02G361100/TraesCS3B02G393500/TraesCS4A02G178900/TraesCS4D02G133800/TraesCS5D02G031400/TraesCS5A02G025000/TraesCS7B02G079800/TraesCS2A02G438200/TraesCS4B02G139100/TraesCS3D02G341600/TraesCS1D02G044300/TraesCS7A02G175000/TraesCS3A02G360400/TraesCS4D02G208900/TraesCS4A02G114700/TraesCS1D02G283000/…	-/-/-/-/-/-/-/-/-/-/-/-/-/-/-/-/-/-/-/-/-/-/-/-/-/-/-/-/-/-/-/-/-/Ppo-A2/-/-/-	37	13	TraesCS7B02G079800/TraesCS2A02G438200/TraesCS3D02G341600/TraesCS1D02G044300/TraesCS7A02G175000/TraesCS1A02G043900/TraesCS3B02G379900/TraesCS3A02G348000/TraesCS3D02G358600/TraesCS7D02G176400/TraesCS1B02G056900/TraesCS2A02G468500/TraesCS6D02G245800	24	TraesCS1A02G283400/TraesCS3D02G354200/TraesCS1B02G292600/TraesCS1D02G282600/TraesCS3B02G392700/TraesCS3A02G361100/TraesCS3B02G393500/TraesCS4A02G178900/TraesCS4D02G133800/TraesCS5D02G031400/TraesCS5A02G025000/TraesCS4B02G139100/TraesCS3A02G360400/TraesCS4D02G208900/TraesCS4A02G114700/TraesCS1D02G283000/TraesCS4D02G190900/TraesCS4D02G358500/TraesCS3B02G397200/TraesCS1A02G283900/TraesCS5A02G151400/…
MF	GO:0008483	transaminase activity	41/10087	115/50169	7.61402e-05	0.00121162	TraesCS4D02G264500/TraesCS4A02G043800/TraesCS7B02G253600/TraesCS2A02G421400/TraesCS2B02G440400/TraesCS1A02G070500/TraesCS2D02G418400/TraesCS4B02G264500/TraesCS1D02G073000/TraesCS3D02G093300/TraesCS3A02G305400/TraesCS1D02G074600/TraesCS4B02G167100/TraesCS3A02G093000/TraesCS3A02G122400/TraesCS4A02G116000/TraesCS7D02G341900/TraesCS2A02G467900/TraesCS4A02G059800/TraesCS4D02G189600/TraesCS1B02G090600/…	-/-/-/-/-/-/-/-/-/-/-/-/-/-/-/-/-/-/-/-/-/-/-/-/-/-/-/-/-/-/-/-/-/-/-/-/-/-/-/-/-	41	34	TraesCS4D02G264500/TraesCS4A02G043800/TraesCS7B02G253600/TraesCS2A02G421400/TraesCS2B02G440400/TraesCS1A02G070500/TraesCS2D02G418400/TraesCS4B02G264500/TraesCS1D02G073000/TraesCS1D02G074600/TraesCS4B02G167100/TraesCS3A02G122400/TraesCS4A02G116000/TraesCS7D02G341900/TraesCS4A02G059800/TraesCS4D02G189600/TraesCS1B02G090600/TraesCS4B02G188200/TraesCS7A02G353500/TraesCS7D02G369300/TraesCS7B02G246800/…	7	TraesCS3D02G093300/TraesCS3A02G305400/TraesCS3A02G093000/TraesCS2A02G467900/TraesCS6A02G018600/TraesCS1A02G233800/TraesCS6D02G344200
MF	GO:0016769	transferase activity, transferring nitrogenous groups	41/10087	115/50169	7.61402e-05	0.00121162	TraesCS4D02G264500/TraesCS4A02G043800/TraesCS7B02G253600/TraesCS2A02G421400/TraesCS2B02G440400/TraesCS1A02G070500/TraesCS2D02G418400/TraesCS4B02G264500/TraesCS1D02G073000/TraesCS3D02G093300/TraesCS3A02G305400/TraesCS1D02G074600/TraesCS4B02G167100/TraesCS3A02G093000/TraesCS3A02G122400/TraesCS4A02G116000/TraesCS7D02G341900/TraesCS2A02G467900/TraesCS4A02G059800/TraesCS4D02G189600/TraesCS1B02G090600/…	-/-/-/-/-/-/-/-/-/-/-/-/-/-/-/-/-/-/-/-/-/-/-/-/-/-/-/-/-/-/-/-/-/-/-/-/-/-/-/-/-	41	34	TraesCS4D02G264500/TraesCS4A02G043800/TraesCS7B02G253600/TraesCS2A02G421400/TraesCS2B02G440400/TraesCS1A02G070500/TraesCS2D02G418400/TraesCS4B02G264500/TraesCS1D02G073000/TraesCS1D02G074600/TraesCS4B02G167100/TraesCS3A02G122400/TraesCS4A02G116000/TraesCS7D02G341900/TraesCS4A02G059800/TraesCS4D02G189600/TraesCS1B02G090600/TraesCS4B02G188200/TraesCS7A02G353500/TraesCS7D02G369300/TraesCS7B02G246800/…	7	TraesCS3D02G093300/TraesCS3A02G305400/TraesCS3A02G093000/TraesCS2A02G467900/TraesCS6A02G018600/TraesCS1A02G233800/TraesCS6D02G344200
MF	GO:0016157	sucrose synthase activity	17/10087	34/50169	9.51539e-05	0.00148197	TraesCS7D02G036600/TraesCS7D02G159800/TraesCS4A02G446700/TraesCS7B02G063400/TraesCS7A02G158900/TraesCS2A02G168200/TraesCS7A02G040900/TraesCS4D02G169800/TraesCS4A02G140000/TraesCS4B02G167500/TraesCS7A02G518200/TraesCS2B02G424300/TraesCS7B02G434300/TraesCS2D02G403600/TraesCS7D02G552800/TraesCS2A02G406700/TraesCS3B02G461800	-/-/-/-/-/-/-/-/-/-/-/-/-/-/-/-/-	17	4	TraesCS2A02G168200/TraesCS4D02G169800/TraesCS4A02G140000/TraesCS4B02G167500	13	TraesCS7D02G036600/TraesCS7D02G159800/TraesCS4A02G446700/TraesCS7B02G063400/TraesCS7A02G158900/TraesCS7A02G040900/TraesCS7A02G518200/TraesCS2B02G424300/TraesCS7B02G434300/TraesCS2D02G403600/TraesCS7D02G552800/TraesCS2A02G406700/TraesCS3B02G461800
MF	GO:0016831	carboxy-lyase activity	58/10087	181/50169	0.00010141	0.0015465	TraesCS5D02G169900/TraesCS4D02G232700/TraesCSU02G047800/TraesCS7A02G387000/TraesCS5A02G165400/TraesCS3D02G545100/TraesCS4B02G231400/TraesCS2D02G069900/TraesCS5B02G162800/TraesCS7D02G551700/TraesCS3D02G085400/TraesCS3B02G022900/TraesCS3D02G494000/TraesCS3D02G493700/TraesCS7D02G383500/TraesCS5D02G169600/TraesCS4A02G262600/TraesCS4A02G083900/TraesCS2B02G315300/TraesCS2D02G065200/TraesCS6D02G183200/T…	-/-/-/-/-/-/-/-/-/-/-/-/-/-/-/-/-/-/-/-/-/-/-/-/-/-/-/-/-/-/-/-/-/-/-/-/-/-/-/-/-/-/-/-/-/-/-/-/-/-/-/-/-/-/-/-/-/-	58	34	TraesCS7A02G387000/TraesCS3D02G085400/TraesCS3D02G494000/TraesCS3D02G493700/TraesCS7D02G383500/TraesCS4A02G262600/TraesCS4A02G083900/TraesCS6D02G183200/TraesCS2D02G518200/TraesCS2D02G518300/TraesCS3D02G523200/TraesCS1D02G052500/TraesCS6A02G195600/TraesCS3B02G547900/TraesCS6A02G122300/TraesCS5D02G138500/TraesCS3B02G580500/TraesCS2B02G545300/TraesCS6B02G150600/TraesCS4A02G419400/TraesCS7A02G069300/…	24	TraesCS5D02G169900/TraesCS4D02G232700/TraesCSU02G047800/TraesCS5A02G165400/TraesCS3D02G545100/TraesCS4B02G231400/TraesCS2D02G069900/TraesCS5B02G162800/TraesCS7D02G551700/TraesCS3B02G022900/TraesCS5D02G169600/TraesCS2B02G315300/TraesCS2D02G065200/TraesCS5B02G220000/TraesCS2D02G296800/TraesCS2B02G334000/TraesCS2D02G352900/TraesCS2A02G315800/TraesCS3B02G340000/TraesCS2A02G298800/TraesCS5A02G165700/T…
MF	GO:0016782	transferase activity, transferring sulfur-containing groups	49/10087	147/50169	0.000115503	0.00172547	TraesCS2B02G200100/TraesCS1D02G301500/TraesCS1A02G302100/TraesCS2D02G538600/TraesCS7D02G540900/TraesCS6B02G168600/TraesCS2B02G063500/TraesCSU02G201400/novel.13266/TraesCS6A02G140100/TraesCS2D02G145900/TraesCS2A02G050300/TraesCS6B02G404000/TraesCS1A02G250700/TraesCS2B02G068800/TraesCS7A02G426000/TraesCS7B02G012400/TraesCS2A02G142500/TraesCS2D02G055400/TraesCSU02G243300/TraesCS6D02G035000/TraesCS1D…	-/-/-/-/-/-/-/-/-/-/-/-/-/-/-/-/-/-/-/-/-/-/-/-/-/-/-/-/-/-/-/-/-/-/-/-/-/-/-/-/-/-/-/-/-/-/-/-/-	49	7	TraesCS2B02G200100/TraesCS6B02G168600/TraesCS6A02G140100/TraesCS6D02G128900/TraesCS5A02G186000/TraesCS5B02G184100/TraesCS4B02G122000	42	TraesCS1D02G301500/TraesCS1A02G302100/TraesCS2D02G538600/TraesCS7D02G540900/TraesCS2B02G063500/TraesCSU02G201400/novel.13266/TraesCS2D02G145900/TraesCS2A02G050300/TraesCS6B02G404000/TraesCS1A02G250700/TraesCS2B02G068800/TraesCS7A02G426000/TraesCS7B02G012400/TraesCS2A02G142500/TraesCS2D02G055400/TraesCSU02G243300/TraesCS6D02G035000/TraesCS1D02G420200/TraesCS2B02G063400/TraesCS2B02G167700/TraesCS2A…
MF	GO:0016679	oxidoreductase activity, acting on diphenols and related substances as donors	40/10087	114/50169	0.000137648	0.00195847	TraesCS1A02G283400/TraesCS3D02G354200/TraesCS1B02G292600/TraesCS1D02G282600/TraesCS3B02G392700/TraesCS3A02G361100/TraesCS3B02G393500/TraesCS4A02G178900/TraesCS4D02G133800/TraesCS5D02G031400/TraesCS5A02G025000/TraesCS7B02G079800/TraesCS2A02G438200/TraesCS4B02G139100/TraesCS3D02G341600/TraesCS1D02G044300/TraesCS7A02G175000/TraesCS3A02G360400/TraesCS4D02G208900/TraesCS4A02G114700/TraesCS1D02G283000/…	-/-/-/-/-/-/-/-/-/-/-/-/-/-/-/-/-/-/-/-/-/-/petC/-/-/-/-/-/-/-/-/-/-/-/-/-/Ppo-A2/-/-/-	40	13	TraesCS7B02G079800/TraesCS2A02G438200/TraesCS3D02G341600/TraesCS1D02G044300/TraesCS7A02G175000/TraesCS1A02G043900/TraesCS3B02G379900/TraesCS3A02G348000/TraesCS3D02G358600/TraesCS7D02G176400/TraesCS1B02G056900/TraesCS2A02G468500/TraesCS6D02G245800	27	TraesCS1A02G283400/TraesCS3D02G354200/TraesCS1B02G292600/TraesCS1D02G282600/TraesCS3B02G392700/TraesCS3A02G361100/TraesCS3B02G393500/TraesCS4A02G178900/TraesCS4D02G133800/TraesCS5D02G031400/TraesCS5A02G025000/TraesCS4B02G139100/TraesCS3A02G360400/TraesCS4D02G208900/TraesCS4A02G114700/TraesCS1D02G283000/TraesCS2B02G234500/TraesCS2D02G214700/TraesCS4D02G190900/TraesCS4D02G358500/TraesCS3B02G397200/…
MF	GO:0050664	oxidoreductase activity, acting on NAD(P)H, oxygen as acceptor	19/10087	41/50169	0.000137944	0.00195847	TraesCS1D02G350600/TraesCS3B02G386600/TraesCS1A02G347700/TraesCS3A02G354200/TraesCS1D02G284800/TraesCS1B02G362200/TraesCS3D02G347900/TraesCS5D02G222100/TraesCS5B02G212100/TraesCS4B02G358800/TraesCS5A02G527600/TraesCS1B02G295300/TraesCS1A02G285700/TraesCS6D02G164500/TraesCS5A02G211800/TraesCS5A02G093600/TraesCS6B02G205000/TraesCS4D02G352200/TraesCS6A02G180600	-/-/-/-/-/-/-/-/-/-/-/-/-/-/-/-/-/-/-	19	3	TraesCS1D02G284800/TraesCS1B02G295300/TraesCS1A02G285700	16	TraesCS1D02G350600/TraesCS3B02G386600/TraesCS1A02G347700/TraesCS3A02G354200/TraesCS1B02G362200/TraesCS3D02G347900/TraesCS5D02G222100/TraesCS5B02G212100/TraesCS4B02G358800/TraesCS5A02G527600/TraesCS6D02G164500/TraesCS5A02G211800/TraesCS5A02G093600/TraesCS6B02G205000/TraesCS4D02G352200/TraesCS6A02G180600
MF	GO:0051213	dioxygenase activity	44/10087	129/50169	0.000139127	0.00195847	TraesCS5B02G180000/TraesCS3B02G308000/TraesCS5A02G182000/novel.8988/TraesCS5D02G186400/TraesCS5D02G031700/TraesCS5A02G002400/TraesCS5B02G023100/TraesCS3D02G273500/TraesCS3A02G274300/TraesCS5A02G025300/TraesCS7B02G145200/TraesCS5B02G382600/TraesCS5D02G001900/novel.7652/TraesCS6A02G166000/TraesCSU02G085100/TraesCS4B02G037700/TraesCS5B02G023000/TraesCS4D02G035200/TraesCS7A02G246200/TraesCS5D02G00290…	-/-/-/-/-/-/-/-/-/-/-/-/-/-/-/-/-/-/-/-/-/-/-/-/-/-/-/-/Lpx-A3/-/-/-/-/-/-/-/-/-/-/-/-/-/-/-	44	19	TraesCS5A02G002400/TraesCS7B02G145200/TraesCS5D02G001900/TraesCS6A02G166000/TraesCS4B02G037700/TraesCS4D02G035200/TraesCS7A02G246200/TraesCS5D02G002900/TraesCS4D02G040900/TraesCS5D02G002800/TraesCS4B02G043400/TraesCS6D02G130800/TraesCS4A02G004300/TraesCS4B02G300700/TraesCS4B02G037900/TraesCS1B02G226400/TraesCS3A02G122600/TraesCS1B02G396200/TraesCS7D02G244800	25	TraesCS5B02G180000/TraesCS3B02G308000/TraesCS5A02G182000/novel.8988/TraesCS5D02G186400/TraesCS5D02G031700/TraesCS5B02G023100/TraesCS3D02G273500/TraesCS3A02G274300/TraesCS5A02G025300/TraesCS5B02G382600/novel.7652/TraesCSU02G085100/TraesCS5B02G023000/TraesCS1D02G215800/TraesCS5A02G025200/TraesCS3A02G247300/TraesCS1A02G212900/TraesCS4A02G275900/TraesCS5D02G031600/TraesCS2B02G433800/TraesCS5B02G00180…
MF	GO:0015018	galactosylgalactosylxylosylprotein 3-beta-glucuronosyltransferase activity	16/10087	32/50169	0.00015246	0.00210568	TraesCS1A02G064000/TraesCS1D02G064500/TraesCS4D02G197300/TraesCS4A02G107400/TraesCS1B02G081900/TraesCS4B02G197000/TraesCS3B02G304000/TraesCS7B02G340100/TraesCS7D02G430700/TraesCS7A02G441400/TraesCS3D02G269800/TraesCS3A02G270100/TraesCS1D02G399000/TraesCS2D02G512800/novel.2131/TraesCS2B02G539600	-/-/-/-/-/-/-/-/-/-/-/-/-/-/-/-	16	0		16	TraesCS1A02G064000/TraesCS1D02G064500/TraesCS4D02G197300/TraesCS4A02G107400/TraesCS1B02G081900/TraesCS4B02G197000/TraesCS3B02G304000/TraesCS7B02G340100/TraesCS7D02G430700/TraesCS7A02G441400/TraesCS3D02G269800/TraesCS3A02G270100/TraesCS1D02G399000/TraesCS2D02G512800/novel.2131/TraesCS2B02G539600
MF	GO:0003905	alkylbase DNA N-glycosylase activity	11/10087	18/50169	0.000166769	0.00222048	TraesCS3B02G385400/TraesCS3D02G346700/TraesCS3A02G352700/TraesCS5D02G231700/TraesCS5B02G223100/TraesCS5A02G224300/TraesCS3D02G322500/TraesCS3B02G359100/TraesCS7D02G496200/TraesCS7A02G508000/TraesCS3A02G328700	-/-/-/-/-/-/-/-/-/-/-	11	0		11	TraesCS3B02G385400/TraesCS3D02G346700/TraesCS3A02G352700/TraesCS5D02G231700/TraesCS5B02G223100/TraesCS5A02G224300/TraesCS3D02G322500/TraesCS3B02G359100/TraesCS7D02G496200/TraesCS7A02G508000/TraesCS3A02G328700
MF	GO:0016830	carbon-carbon lyase activity	74/10087	248/50169	0.000166885	0.00222048	TraesCS5D02G169900/TraesCS4D02G232700/TraesCS3A02G391500/TraesCSU02G047800/TraesCS7A02G387000/TraesCS5A02G165400/TraesCS3D02G545100/TraesCS4B02G231400/TraesCS2D02G069900/TraesCS5B02G162800/TraesCS1D02G045200/TraesCS7D02G551700/TraesCS3D02G085400/TraesCS3B02G022900/TraesCS3D02G494000/TraesCS3D02G493700/TraesCS7A02G205200/TraesCS7D02G383500/TraesCS4B02G109900/TraesCS5D02G169600/TraesCS4A02G262600/T…	-/-/-/-/-/-/-/-/-/-/-/-/-/-/-/-/-/-/-/-/-/-/-/-/-/-/-/-/-/-/-/-/-/-/-/-/-/-/-/-/-/-/-/-/-/-/-/-/-/-/-/-/-/-/-/-/-/-/-/-/-/-/-/-/-/-/-/-/-/-/-/-/-/-	74	41	TraesCS7A02G387000/TraesCS3D02G085400/TraesCS3D02G494000/TraesCS3D02G493700/TraesCS7A02G205200/TraesCS7D02G383500/TraesCS4A02G262600/TraesCS4A02G083900/TraesCS6D02G183200/TraesCS4D02G215100/TraesCS7B02G112500/TraesCS2D02G518200/TraesCS2D02G518300/TraesCS4A02G089800/TraesCS3D02G523200/TraesCS1D02G052500/TraesCS6A02G195600/TraesCS3B02G547900/TraesCS3A02G185500/TraesCS6A02G122300/TraesCS5D02G138500/…	33	TraesCS5D02G169900/TraesCS4D02G232700/TraesCS3A02G391500/TraesCSU02G047800/TraesCS5A02G165400/TraesCS3D02G545100/TraesCS4B02G231400/TraesCS2D02G069900/TraesCS5B02G162800/TraesCS1D02G045200/TraesCS7D02G551700/TraesCS3B02G022900/TraesCS4B02G109900/TraesCS5D02G169600/TraesCS2B02G315300/TraesCS2D02G065200/TraesCS3B02G422900/TraesCS7D02G267200/TraesCS5B02G220000/TraesCS1B02G057900/TraesCS2D02G296800/T…
MF	GO:0071949	FAD binding	67/10087	220/50169	0.000172578	0.00222048	TraesCS4A02G212100/TraesCS5B02G429800/TraesCS4D02G353500/TraesCS5D02G435900/TraesCS7D02G550700/TraesCS5A02G427900/TraesCS7B02G273700/TraesCS3B02G344600/TraesCS7D02G472000/TraesCS7D02G139500/TraesCS3D02G310200/TraesCS7B02G130800/TraesCS7A02G400100/TraesCS6B02G336300/TraesCS3A02G321100/TraesCS7D02G368800/TraesCS7D02G393900/TraesCS4D02G269500/TraesCS6D02G286900/TraesCSU02G034600/TraesCS1D02G252600/T…	-/-/-/-/-/-/-/-/-/-/-/-/-/-/-/-/-/-/-/-/-/-/-/-/-/-/-/-/-/-/-/-/-/-/-/-/-/-/-/-/-/-/-/-/-/-/-/-/-/-/-/-/-/-/-/-/-/-/-/-/-/-/-/-/-/-/-	67	21	TraesCS5D02G436200/TraesCS5A02G428000/TraesCS5B02G329700/TraesCS1B02G456900/TraesCS5A02G428200/TraesCS7A02G317500/TraesCS5B02G329600/TraesCS2B02G270600/TraesCS6A02G185800/TraesCS1A02G424100/TraesCS2D02G248700/TraesCS7B02G044200/TraesCS2D02G458500/TraesCS7B02G417900/TraesCS7D02G143200/TraesCS7D02G368700/TraesCS1B02G205300/TraesCS7D02G346400/TraesCS2A02G457900/TraesCS7A02G141800/TraesCS2A02G246300	46	TraesCS4A02G212100/TraesCS5B02G429800/TraesCS4D02G353500/TraesCS5D02G435900/TraesCS7D02G550700/TraesCS5A02G427900/TraesCS7B02G273700/TraesCS3B02G344600/TraesCS7D02G472000/TraesCS7D02G139500/TraesCS3D02G310200/TraesCS7B02G130800/TraesCS7A02G400100/TraesCS6B02G336300/TraesCS3A02G321100/TraesCS7D02G368800/TraesCS7D02G393900/TraesCS4D02G269500/TraesCS6D02G286900/TraesCSU02G034600/TraesCS1D02G252600/T…
MF	GO:0031369	translation initiation factor binding	9/10087	13/50169	0.000172907	0.00222048	TraesCS5A02G220000/TraesCS5A02G442500/TraesCS5D02G228100/TraesCS5B02G446600/TraesCS4D02G081300/TraesCS5D02G416000/TraesCS4A02G232600/TraesCS5D02G449900/TraesCS5B02G219100	-/-/-/-/-/-/-/-/-	9	9	TraesCS5A02G220000/TraesCS5A02G442500/TraesCS5D02G228100/TraesCS5B02G446600/TraesCS4D02G081300/TraesCS5D02G416000/TraesCS4A02G232600/TraesCS5D02G449900/TraesCS5B02G219100	0
MF	GO:0004813	alanine-tRNA ligase activity	13/10087	24/50169	0.000228346	0.00288188	TraesCS4B02G054900/TraesCS4D02G055000/TraesCS3A02G024100/TraesCS3D02G022200/TraesCS4D02G135700/TraesCS4B02G140900/TraesCSU02G115400/TraesCS7A02G239200/TraesCS4B02G398200/TraesCS4A02G177000/novel.6545/novel.1207/novel.8283	-/-/-/-/-/-/-/-/-/-/-/-/-	13	12	TraesCS4B02G054900/TraesCS4D02G055000/TraesCS3A02G024100/TraesCS3D02G022200/TraesCS4D02G135700/TraesCS4B02G140900/TraesCSU02G115400/TraesCS7A02G239200/TraesCS4B02G398200/TraesCS4A02G177000/novel.6545/novel.8283	1	novel.1207
MF	GO:0005504	fatty acid binding	16/10087	33/50169	0.000240869	0.00298841	TraesCS4D02G319600/TraesCS5A02G495400/TraesCS4B02G323400/TraesCS7B02G351900/TraesCS5B02G076100/TraesCS2A02G297100/TraesCS3D02G415100/TraesCS2D02G295000/TraesCS7D02G441100/TraesCS6B02G028400/TraesCS3A02G364300/TraesCS2A02G430800/TraesCS5A02G070100/TraesCS3A02G419700/TraesCS3B02G454900/TraesCS3D02G357700	-/-/-/-/-/-/-/-/-/-/-/-/-/-/-/-	16	4	TraesCS2A02G297100/TraesCS2D02G295000/TraesCS3A02G364300/TraesCS3D02G357700	12	TraesCS4D02G319600/TraesCS5A02G495400/TraesCS4B02G323400/TraesCS7B02G351900/TraesCS5B02G076100/TraesCS3D02G415100/TraesCS7D02G441100/TraesCS6B02G028400/TraesCS2A02G430800/TraesCS5A02G070100/TraesCS3A02G419700/TraesCS3B02G454900
MF	GO:0004066	asparagine synthase (glutamine-hydrolyzing) activity	10/10087	16/50169	0.000258538	0.00315416	TraesCS4D02G195100/TraesCS4A02G109900/TraesCS4B02G194400/TraesCS3A02G077100/TraesCS1A02G382800/TraesCS1D02G390500/TraesCS1D02G430300/TraesCS5A02G153900/TraesCS1B02G408200/TraesCS5D02G159100	-/-/-/-/-/-/-/-/-/-	10	10	TraesCS4D02G195100/TraesCS4A02G109900/TraesCS4B02G194400/TraesCS3A02G077100/TraesCS1A02G382800/TraesCS1D02G390500/TraesCS1D02G430300/TraesCS5A02G153900/TraesCS1B02G408200/TraesCS5D02G159100	0
MF	GO:0050660	flavin adenine dinucleotide binding	120/10087	447/50169	0.000338482	0.00406179	TraesCS2D02G070300/TraesCS2B02G085500/TraesCS4A02G212100/TraesCS2A02G071500/TraesCS6D02G368800/TraesCS5B02G429800/TraesCS4D02G009200/TraesCS4D02G353500/TraesCS5D02G435900/TraesCS7D02G550700/TraesCS5A02G427900/TraesCS7B02G273700/TraesCS1D02G111900/TraesCS1B02G085100/TraesCS5D02G225200/TraesCS3D02G280900/TraesCS3B02G344600/TraesCS4A02G303300/TraesCS7D02G472000/TraesCS7D02G139500/TraesCS3D02G310200/…	-/-/-/-/-/-/-/-/-/-/-/-/-/-/-/-/-/-/-/-/-/-/-/-/-/-/-/-/-/-/-/-/-/-/-/-/-/-/-/-/-/-/-/-/-/-/-/-/-/-/-/-/-/-/-/-/-/-/-/-/-/-/-/-/-/-/-/-/-/-/-/-/-/-/-/-/-/-/-/-/-/-/-/-/-/-/-/-/-/-/-/-/-/-/-/-/-/-/-/-/-/-/-/-/-/-/-/-/-/-/-/-/-/-/-/-/-/-/-/-	120	54	TraesCS2D02G070300/TraesCS2B02G085500/TraesCS2A02G071500/TraesCS6D02G368800/TraesCS4D02G009200/TraesCS1D02G111900/TraesCS1B02G085100/TraesCS4A02G303300/novel.10340/TraesCS4B02G010500/TraesCS5A02G184300/TraesCS5A02G536500/TraesCS5A02G192300/TraesCS5D02G436200/TraesCS6B02G423100/TraesCS5A02G428000/TraesCS5D02G354600/TraesCS5B02G329700/TraesCS3A02G149500/TraesCS1A02G066800/TraesCS1B02G456900/TraesCS…	66	TraesCS4A02G212100/TraesCS5B02G429800/TraesCS4D02G353500/TraesCS5D02G435900/TraesCS7D02G550700/TraesCS5A02G427900/TraesCS7B02G273700/TraesCS5D02G225200/TraesCS3D02G280900/TraesCS3B02G344600/TraesCS7D02G472000/TraesCS7D02G139500/TraesCS3D02G310200/TraesCS7B02G130800/TraesCS7A02G400100/TraesCS6B02G336300/TraesCS3A02G321100/TraesCS7D02G368800/TraesCS7D02G393900/TraesCS4D02G269500/TraesCS6D02G286900/…
MF	GO:0048029	monosaccharide binding	27/10087	71/50169	0.000374751	0.00442448	TraesCS6D02G393500/TraesCS6B02G141400/TraesCS5D02G511200/TraesCS2B02G451100/TraesCS6D02G102400/TraesCS1A02G139300/TraesCS4A02G361900/TraesCS2A02G430500/TraesCS7D02G410100/TraesCS1B02G316600/TraesCS5B02G459100/TraesCS2D02G428100/TraesCS3A02G480900/TraesCS6A02G112800/TraesCS7B02G317000/TraesCS2A02G005200/TraesCS3A02G276100/TraesCS5D02G460700/TraesCS5B02G510900/TraesCS1D02G132900/TraesCS1D02G305600/…	-/-/-/-/-/-/-/-/-/-/-/-/-/-/-/-/-/-/-/-/-/-/-/-/-/-/-	27	12	TraesCS6B02G141400/TraesCS5D02G511200/TraesCS6D02G102400/TraesCS1A02G139300/TraesCS4A02G361900/TraesCS6A02G112800/TraesCS5B02G510900/TraesCS1D02G132900/TraesCS1B02G149500/TraesCS3D02G205500/TraesCS3A02G194300/TraesCS3B02G230600	15	TraesCS6D02G393500/TraesCS2B02G451100/TraesCS2A02G430500/TraesCS7D02G410100/TraesCS1B02G316600/TraesCS5B02G459100/TraesCS2D02G428100/TraesCS3A02G480900/TraesCS7B02G317000/TraesCS2A02G005200/TraesCS3A02G276100/TraesCS5D02G460700/TraesCS1D02G305600/TraesCS3D02G475600/TraesCS3B02G525400
MF	GO:0140101	catalytic activity, acting on a tRNA	100/10087	363/50169	0.000385668	0.00448109	TraesCS4B02G054900/TraesCS4D02G055000/TraesCS4B02G034500/TraesCS1D02G236900/TraesCS3B02G282000/TraesCS3A02G310400/TraesCS7B02G301400/TraesCS7B02G107300/TraesCS7D02G028100/TraesCS4A02G278500/TraesCS4D02G032900/TraesCS1D02G163400/TraesCS7A02G200500/TraesCS7D02G203800/TraesCS1A02G145100/TraesCS5B02G042800/TraesCS6B02G462900/TraesCS5D02G333800/TraesCS3A02G024100/TraesCS5D02G048600/TraesCS7D02G506300/…	-/-/-/-/-/-/-/-/-/-/-/-/-/-/-/-/-/-/-/-/-/-/-/-/-/-/-/-/-/-/-/-/-/-/-/-/-/-/-/-/-/-/-/-/-/-/-/-/-/-/-/-/-/-/-/-/-/-/-/-/-/-/-/-/-/-/-/-/-/-/-/-/-/-/-/-/-/-/-/-/-/-/-/-/-/-/-/-/-/-/-/-/-/-/-/-/-/-/-/-	100	94	TraesCS4B02G054900/TraesCS4D02G055000/TraesCS4B02G034500/TraesCS1D02G236900/TraesCS3B02G282000/TraesCS3A02G310400/TraesCS7B02G301400/TraesCS7B02G107300/TraesCS7D02G028100/TraesCS4A02G278500/TraesCS4D02G032900/TraesCS1D02G163400/TraesCS7A02G200500/TraesCS7D02G203800/TraesCS1A02G145100/TraesCS5B02G042800/TraesCS6B02G462900/TraesCS5D02G333800/TraesCS3A02G024100/TraesCS5D02G048600/TraesCS7D02G506300/…	6	TraesCS1D02G165600/TraesCS1B02G191200/TraesCS3A02G097800/TraesCS1A02G173100/novel.1207/novel.3348
MF	GO:0010333	terpene synthase activity	26/10087	68/50169	0.000432358	0.0049451	TraesCS2B02G017600/TraesCS2D02G005500/TraesCS5A02G521600/TraesCS2B02G017100/TraesCS2B02G017400/TraesCSU02G008700/TraesCS6D02G048600/novel.3884/TraesCS2D02G030200/TraesCS2B02G016700/TraesCS2A02G027600/TraesCS2D02G139100/TraesCS1D02G120800/TraesCSU02G252000/TraesCS2A02G027200/TraesCS2D02G029400/TraesCS2D02G030100/TraesCS2A02G425100/TraesCS2B02G018100/TraesCS7A02G552700/TraesCS2B02G533600/TraesCS2A0…	-/-/-/-/-/-/-/-/-/-/-/-/-/-/-/-/-/-/-/-/-/-/-/-/-/-	26	9	TraesCS6D02G048600/TraesCS2A02G027600/TraesCSU02G252000/TraesCS2D02G029400/TraesCS2A02G425100/TraesCS2B02G018100/TraesCSU02G244600/TraesCS6D02G065200/TraesCS2B02G445700	17	TraesCS2B02G017600/TraesCS2D02G005500/TraesCS5A02G521600/TraesCS2B02G017100/TraesCS2B02G017400/TraesCSU02G008700/novel.3884/TraesCS2D02G030200/TraesCS2B02G016700/TraesCS2D02G139100/TraesCS1D02G120800/TraesCS2A02G027200/TraesCS2D02G030100/TraesCS7A02G552700/TraesCS2B02G533600/TraesCS2A02G028100/TraesCS2B02G160400
MF	GO:0031406	carboxylic acid binding	34/10087	98/50169	0.000531478	0.00589457	TraesCS4D02G319600/TraesCS5A02G495400/TraesCS4B02G323400/novel.214/TraesCS6D02G393500/TraesCS1A02G139300/TraesCS5D02G124500/TraesCS5A02G120200/TraesCS1B02G316600/TraesCS5B02G459100/TraesCS7B02G351900/TraesCS5B02G076100/TraesCS7A02G358200/TraesCS5D02G460700/TraesCS2A02G297100/TraesCS2D02G317800/TraesCS1D02G132900/TraesCS3D02G415100/TraesCS5B02G121700/TraesCS2D02G420900/TraesCS2D02G295000/TraesCS7D…	-/-/-/-/-/-/-/-/-/-/-/-/-/-/-/-/-/-/-/-/-/-/-/-/-/-/-/-/-/-/-/-/-/-	34	14	TraesCS1A02G139300/TraesCS5D02G124500/TraesCS5A02G120200/TraesCS2A02G297100/TraesCS1D02G132900/TraesCS5B02G121700/TraesCS2D02G420900/TraesCS2D02G295000/TraesCS3A02G364300/TraesCS1B02G149500/TraesCS3D02G205500/TraesCS3A02G194300/TraesCS3B02G230600/TraesCS3D02G357700	20	TraesCS4D02G319600/TraesCS5A02G495400/TraesCS4B02G323400/novel.214/TraesCS6D02G393500/TraesCS1B02G316600/TraesCS5B02G459100/TraesCS7B02G351900/TraesCS5B02G076100/TraesCS7A02G358200/TraesCS5D02G460700/TraesCS2D02G317800/TraesCS3D02G415100/TraesCS7D02G441100/TraesCS1D02G305600/TraesCS6B02G028400/TraesCS2A02G430800/TraesCS5A02G070100/TraesCS3A02G419700/TraesCS3B02G454900
MF	GO:0043177	organic acid binding	34/10087	98/50169	0.000531478	0.00589457	TraesCS4D02G319600/TraesCS5A02G495400/TraesCS4B02G323400/novel.214/TraesCS6D02G393500/TraesCS1A02G139300/TraesCS5D02G124500/TraesCS5A02G120200/TraesCS1B02G316600/TraesCS5B02G459100/TraesCS7B02G351900/TraesCS5B02G076100/TraesCS7A02G358200/TraesCS5D02G460700/TraesCS2A02G297100/TraesCS2D02G317800/TraesCS1D02G132900/TraesCS3D02G415100/TraesCS5B02G121700/TraesCS2D02G420900/TraesCS2D02G295000/TraesCS7D…	-/-/-/-/-/-/-/-/-/-/-/-/-/-/-/-/-/-/-/-/-/-/-/-/-/-/-/-/-/-/-/-/-/-	34	14	TraesCS1A02G139300/TraesCS5D02G124500/TraesCS5A02G120200/TraesCS2A02G297100/TraesCS1D02G132900/TraesCS5B02G121700/TraesCS2D02G420900/TraesCS2D02G295000/TraesCS3A02G364300/TraesCS1B02G149500/TraesCS3D02G205500/TraesCS3A02G194300/TraesCS3B02G230600/TraesCS3D02G357700	20	TraesCS4D02G319600/TraesCS5A02G495400/TraesCS4B02G323400/novel.214/TraesCS6D02G393500/TraesCS1B02G316600/TraesCS5B02G459100/TraesCS7B02G351900/TraesCS5B02G076100/TraesCS7A02G358200/TraesCS5D02G460700/TraesCS2D02G317800/TraesCS3D02G415100/TraesCS7D02G441100/TraesCS1D02G305600/TraesCS6B02G028400/TraesCS2A02G430800/TraesCS5A02G070100/TraesCS3A02G419700/TraesCS3B02G454900
MF	GO:0005544	calcium-dependent phospholipid binding	19/10087	45/50169	0.000599373	0.00630137	TraesCS2B02G152000/TraesCS7A02G180100/TraesCS7D02G181600/TraesCS1B02G251900/novel.3319/TraesCS3B02G531500/TraesCS7B02G085300/TraesCS2A02G129800/TraesCS3D02G479100/TraesCS4D02G278600/TraesCS1D02G076600/TraesCS3A02G484400/TraesCS4D02G278700/TraesCS4B02G280100/TraesCS4A02G023300/TraesCS1B02G247700/TraesCS1D02G239800/TraesCS6B02G330100/TraesCS6D02G280300	-/-/-/-/-/-/-/-/-/-/-/-/-/-/-/-/-/-/-	19	5	TraesCS7A02G180100/TraesCS7D02G181600/TraesCS1B02G251900/TraesCS7B02G085300/TraesCS6D02G280300	14	TraesCS2B02G152000/novel.3319/TraesCS3B02G531500/TraesCS2A02G129800/TraesCS3D02G479100/TraesCS4D02G278600/TraesCS1D02G076600/TraesCS3A02G484400/TraesCS4D02G278700/TraesCS4B02G280100/TraesCS4A02G023300/TraesCS1B02G247700/TraesCS1D02G239800/TraesCS6B02G330100
MF	GO:0033293	monocarboxylic acid binding	19/10087	45/50169	0.000599373	0.00630137	TraesCS4D02G319600/TraesCS5A02G495400/TraesCS4B02G323400/TraesCS7B02G351900/TraesCS5B02G076100/TraesCS7A02G358200/TraesCS2A02G297100/TraesCS2D02G317800/TraesCS3D02G415100/TraesCS2D02G420900/TraesCS2D02G295000/TraesCS7D02G441100/TraesCS6B02G028400/TraesCS3A02G364300/TraesCS2A02G430800/TraesCS5A02G070100/TraesCS3A02G419700/TraesCS3B02G454900/TraesCS3D02G357700	-/-/-/-/-/-/-/-/-/-/-/-/-/-/-/-/-/-/-	19	5	TraesCS2A02G297100/TraesCS2D02G420900/TraesCS2D02G295000/TraesCS3A02G364300/TraesCS3D02G357700	14	TraesCS4D02G319600/TraesCS5A02G495400/TraesCS4B02G323400/TraesCS7B02G351900/TraesCS5B02G076100/TraesCS7A02G358200/TraesCS2D02G317800/TraesCS3D02G415100/TraesCS7D02G441100/TraesCS6B02G028400/TraesCS2A02G430800/TraesCS5A02G070100/TraesCS3A02G419700/TraesCS3B02G454900
MF	GO:0004825	methionine-tRNA ligase activity	8/10087	12/50169	0.00060259	0.00630137	TraesCS7B02G301400/TraesCS4B02G245500/TraesCS7D02G395100/TraesCS5B02G075700/TraesCS4A02G078800/TraesCS4D02G243900/TraesCS5D02G081600/TraesCS5A02G069400	-/-/-/-/-/-/-/-	8	8	TraesCS7B02G301400/TraesCS4B02G245500/TraesCS7D02G395100/TraesCS5B02G075700/TraesCS4A02G078800/TraesCS4D02G243900/TraesCS5D02G081600/TraesCS5A02G069400	0
MF	GO:0047334	diphosphate-fructose-6-phosphate 1-phosphotransferase activity	8/10087	12/50169	0.00060259	0.00630137	TraesCS6D02G259500/TraesCS5B02G078300/TraesCS7A02G198200/TraesCS5A02G072700/TraesCS6B02G307200/TraesCS7B02G104400/TraesCS5D02G085500/TraesCS6A02G279100	-/-/-/-/-/-/-/-	8	0		8	TraesCS6D02G259500/TraesCS5B02G078300/TraesCS7A02G198200/TraesCS5A02G072700/TraesCS6B02G307200/TraesCS7B02G104400/TraesCS5D02G085500/TraesCS6A02G279100
MF	GO:0004805	trehalose-phosphatase activity	12/10087	23/50169	0.000626379	0.00645788	TraesCS6B02G276300/TraesCS6A02G248400/TraesCS2A02G161000/TraesCS2D02G168100/TraesCS2B02G187100/TraesCS2B02G187000/TraesCS2D02G168200/TraesCS6D02G230500/TraesCS5B02G193100/TraesCS5D02G200800/TraesCS5A02G190000/TraesCS6A02G301800	-/-/-/-/-/-/-/-/-/-/-/-	12	0		12	TraesCS6B02G276300/TraesCS6A02G248400/TraesCS2A02G161000/TraesCS2D02G168100/TraesCS2B02G187100/TraesCS2B02G187000/TraesCS2D02G168200/TraesCS6D02G230500/TraesCS5B02G193100/TraesCS5D02G200800/TraesCS5A02G190000/TraesCS6A02G301800
MF	GO:0050661	NADP binding	68/10087	234/50169	0.000667583	0.0067871	TraesCS2D02G070300/TraesCS2B02G085500/TraesCS2A02G071500/TraesCS6D02G368800/TraesCS6B02G243700/TraesCS6D02G196300/TraesCS5D02G225200/TraesCS3D02G280900/TraesCS5B02G269600/TraesCS6A02G213700/TraesCS5D02G277500/TraesCS7A02G205200/TraesCS4A02G442600/TraesCS5A02G184300/TraesCS5D02G407800/TraesCS1D02G165600/TraesCS5A02G536500/TraesCS7B02G112500/TraesCS2B02G342200/TraesCS3B02G237200/TraesCS6A02G120500/…	-/-/-/-/-/-/-/-/-/-/-/-/-/-/-/-/-/-/-/-/-/-/-/-/-/-/-/-/-/-/-/-/-/-/-/-/-/-/-/-/-/-/-/-/-/-/-/-/-/-/-/-/-/-/-/-/-/-/-/-/-/-/-/-/-/-/-/-	68	33	TraesCS2D02G070300/TraesCS2B02G085500/TraesCS2A02G071500/TraesCS6D02G368800/TraesCS7A02G205200/TraesCS5A02G184300/TraesCS5A02G536500/TraesCS7B02G112500/TraesCS6B02G423100/TraesCS7A02G478100/TraesCS5D02G354600/TraesCS3A02G149500/TraesCS4B02G298600/TraesCS4D02G297200/TraesCSU02G099800/TraesCS3A02G196700/TraesCS3A02G276300/TraesCS6A02G383800/TraesCS1A02G102500/TraesCS3B02G229000/TraesCS7D02G465500/T…	35	TraesCS6B02G243700/TraesCS6D02G196300/TraesCS5D02G225200/TraesCS3D02G280900/TraesCS5B02G269600/TraesCS6A02G213700/TraesCS5D02G277500/TraesCS4A02G442600/TraesCS5D02G407800/TraesCS1D02G165600/TraesCS2B02G342200/TraesCS3B02G237200/TraesCS6A02G120500/TraesCS2A02G344600/TraesCS1B02G191200/TraesCS2A02G533200/TraesCS6D02G110500/TraesCS7D02G425900/TraesCS3A02G010900/TraesCS7D02G538700/TraesCS4B02G269700/…
MF	GO:0005507	copper ion binding	65/10087	223/50169	0.000791829	0.00793998	TraesCS1A02G283400/TraesCS3D02G354200/TraesCS1B02G292600/TraesCS1D02G282600/TraesCS3B02G392700/TraesCS3A02G361100/TraesCS3B02G393500/TraesCS4A02G178900/TraesCS4D02G133800/TraesCS5D02G031400/TraesCS5A02G025000/TraesCS7A02G361600/TraesCS7B02G079800/TraesCS4B02G139100/TraesCS3D02G341600/TraesCS2A02G406200/TraesCS1D02G044300/TraesCS7A02G175000/TraesCS3A02G360400/TraesCS3B02G035200/TraesCS7A02G480100/…	-/-/-/-/-/-/-/-/-/-/-/-/-/-/-/-/-/-/-/-/-/-/-/-/-/-/-/-/-/-/-/-/-/-/-/-/-/-/-/-/-/-/-/-/-/-/-/-/-/-/-/-/-/-/-/-/-/-/-/-/-/-/-/-/-	65	26	TraesCS7B02G079800/TraesCS3D02G341600/TraesCS2A02G406200/TraesCS1D02G044300/TraesCS7A02G175000/TraesCS3B02G457900/TraesCS3A02G422600/TraesCS2D02G075000/TraesCS2D02G477100/TraesCS6A02G058300/TraesCS3D02G417800/TraesCS1A02G043900/TraesCS5B02G286300/TraesCS3B02G379900/TraesCS3A02G348000/TraesCS5D02G162300/TraesCS3D02G358600/TraesCS2B02G409300/TraesCS7D02G176400/TraesCS7D02G237500/TraesCS3A02G128600/…	39	TraesCS1A02G283400/TraesCS3D02G354200/TraesCS1B02G292600/TraesCS1D02G282600/TraesCS3B02G392700/TraesCS3A02G361100/TraesCS3B02G393500/TraesCS4A02G178900/TraesCS4D02G133800/TraesCS5D02G031400/TraesCS5A02G025000/TraesCS7A02G361600/TraesCS4B02G139100/TraesCS3A02G360400/TraesCS3B02G035200/TraesCS7A02G480100/TraesCS4D02G208900/TraesCS7D02G000300/TraesCS4A02G114700/TraesCS1D02G283000/TraesCS1B02G204100/…
MF	GO:0016838	carbon-oxygen lyase activity, acting on phosphates	28/10087	78/50169	0.000865608	0.0085625	TraesCS2B02G017600/TraesCS2D02G005500/TraesCS5A02G521600/TraesCS2B02G017100/TraesCS2B02G017400/TraesCSU02G008700/TraesCS6D02G048600/novel.3884/TraesCS2D02G030200/TraesCS2B02G016700/TraesCS2A02G027600/TraesCS2D02G139100/TraesCS1D02G120800/TraesCSU02G252000/TraesCS2A02G027200/TraesCS2D02G029400/TraesCS2D02G030100/TraesCS2A02G425100/TraesCS2B02G018100/TraesCS7A02G552700/TraesCS5A02G330700/TraesCS2B0…	-/-/-/-/-/-/-/-/-/-/-/-/-/-/-/-/-/-/-/-/-/-/-/-/-/-/-/-	28	11	TraesCS6D02G048600/TraesCS2A02G027600/TraesCSU02G252000/TraesCS2D02G029400/TraesCS2A02G425100/TraesCS2B02G018100/TraesCS5A02G330700/TraesCSU02G244600/TraesCS6D02G065200/TraesCS2B02G445700/TraesCS5D02G336400	17	TraesCS2B02G017600/TraesCS2D02G005500/TraesCS5A02G521600/TraesCS2B02G017100/TraesCS2B02G017400/TraesCSU02G008700/novel.3884/TraesCS2D02G030200/TraesCS2B02G016700/TraesCS2D02G139100/TraesCS1D02G120800/TraesCS2A02G027200/TraesCS2D02G030100/TraesCS7A02G552700/TraesCS2B02G533600/TraesCS2A02G028100/TraesCS2B02G160400
MF	GO:0003857	3-hydroxyacyl-CoA dehydrogenase activity	10/10087	18/50169	0.00094933	0.00926546	TraesCS3D02G077200/TraesCS6D02G116200/TraesCS3A02G077000/TraesCS6A02G125800/TraesCS3D02G086900/TraesCS1D02G231000/TraesCS1D02G105200/TraesCS3B02G102100/TraesCS6B02G153900/TraesCS3A02G086700	-/-/-/-/-/-/-/-/-/-	10	9	TraesCS3D02G077200/TraesCS6D02G116200/TraesCS3A02G077000/TraesCS6A02G125800/TraesCS3D02G086900/TraesCS1D02G105200/TraesCS3B02G102100/TraesCS6B02G153900/TraesCS3A02G086700	1	TraesCS1D02G231000
MF	GO:0008238	exopeptidase activity	73/10087	258/50169	0.000991819	0.00955278	TraesCS6D02G215000/TraesCS3D02G322700/TraesCS5A02G307200/TraesCS6B02G261700/TraesCS5B02G263100/TraesCS4B02G060600/TraesCS6B02G213700/TraesCS7B02G021500/TraesCS7D02G120800/TraesCS1B02G023800/TraesCS3A02G099800/TraesCS1A02G095800/TraesCS7A02G122300/TraesCS6D02G171800/TraesCS6A02G036100/TraesCS1A02G331100/TraesCS3B02G589000/TraesCS5D02G314100/TraesCS6A02G220200/TraesCS1A02G421600/TraesCS1D02G104800/…	-/-/-/-/-/-/-/-/-/-/-/-/-/-/-/-/-/-/-/-/-/-/-/-/-/-/-/-/-/-/-/-/-/-/-/-/-/-/-/-/-/-/-/-/-/-/-/-/-/-/-/-/-/-/-/-/-/-/-/-/-/-/-/-/-/-/-/-/-/-/-/-/-	73	39	TraesCS3D02G322700/TraesCS5A02G307200/TraesCS6B02G213700/TraesCS1A02G095800/TraesCS6D02G171800/TraesCS6A02G036100/TraesCS3B02G589000/TraesCS5D02G314100/TraesCS1D02G104800/TraesCS2D02G409500/TraesCS3D02G076400/TraesCS2A02G406900/TraesCS6B02G278200/TraesCS1D02G340500/TraesCS3D02G438800/TraesCS6A02G246300/TraesCS3D02G287800/TraesCS3D02G100100/TraesCS2B02G157100/TraesCS6D02G228700/TraesCS2B02G430900/…	34	TraesCS6D02G215000/TraesCS6B02G261700/TraesCS5B02G263100/TraesCS4B02G060600/TraesCS7B02G021500/TraesCS7D02G120800/TraesCS1B02G023800/TraesCS3A02G099800/TraesCS7A02G122300/TraesCS1A02G331100/TraesCS6A02G220200/TraesCS1A02G421600/TraesCS2B02G157000/TraesCS6B02G079500/TraesCS2B02G393300/TraesCS4D02G131400/TraesCS2A02G133500/TraesCS2B02G058400/TraesCS1A02G168100/TraesCS5D02G435600/TraesCS3A02G076700/…
MF	GO:0140104	molecular carrier activity	16/10087	37/50169	0.00116948	0.0111176	TraesCS7A02G369100/TraesCS7B02G255800/TraesCS7B02G259300/TraesCS4D02G238600/TraesCS6B02G388500/TraesCS4B02G237300/TraesCS1B02G126500/TraesCS5B02G561500/TraesCS6D02G338400/TraesCS1A02G097400/TraesCS1D02G106200/TraesCS7D02G237500/TraesCS5D02G568300/TraesCS3B02G152900/TraesCS3B02G202800/TraesCS6A02G355800	-/-/-/-/-/-/-/-/-/-/-/-/-/-/-/-	16	9	TraesCS7B02G255800/TraesCS1B02G126500/TraesCS5B02G561500/TraesCS1A02G097400/TraesCS1D02G106200/TraesCS7D02G237500/TraesCS5D02G568300/TraesCS3B02G152900/TraesCS3B02G202800	7	TraesCS7A02G369100/TraesCS7B02G259300/TraesCS4D02G238600/TraesCS6B02G388500/TraesCS4B02G237300/TraesCS6D02G338400/TraesCS6A02G355800
MF	GO:0016616	oxidoreductase activity, acting on the CH-OH group of donors, NAD or NADP as acceptor	78/10087	281/50169	0.00124244	0.0116598	TraesCS3A02G285900/TraesCS3D02G285700/TraesCS2B02G091400/TraesCS3B02G320200/TraesCS6D02G162800/TraesCS3D02G077200/TraesCS4A02G264600/TraesCS4D02G050600/TraesCS6A02G173700/TraesCS3B02G179100/TraesCS4A02G331900/TraesCS3D02G159800/TraesCS4B02G050400/TraesCS6B02G201600/TraesCS3A02G275600/TraesCS5A02G004800/TraesCS5B02G269600/TraesCS5D02G540800/TraesCS5D02G277500/TraesCS2A02G076600/TraesCS5B02G418600/…	-/-/-/-/-/-/-/-/-/-/-/-/-/-/-/-/-/-/-/-/-/-/-/-/-/-/-/-/-/-/-/-/-/-/-/-/-/-/-/-/-/-/-/-/-/-/-/-/-/-/-/-/-/-/-/-/-/-/-/-/-/-/-/-/-/-/-/-/-/-/-/-/-/-/-/-/-/-	78	49	TraesCS3A02G285900/TraesCS3D02G285700/TraesCS3B02G320200/TraesCS6D02G162800/TraesCS3D02G077200/TraesCS6A02G173700/TraesCS3B02G179100/TraesCS4A02G331900/TraesCS3D02G159800/TraesCS6B02G201600/TraesCS3A02G275600/TraesCS5A02G004800/TraesCS5D02G540800/TraesCS5B02G418600/TraesCS5D02G019700/TraesCS3A02G237100/TraesCS6D02G116200/TraesCS6B02G302400/TraesCS3B02G265700/TraesCS3A02G077000/TraesCS5B02G012400/…	29	TraesCS2B02G091400/TraesCS4A02G264600/TraesCS4D02G050600/TraesCS4B02G050400/TraesCS5B02G269600/TraesCS5D02G277500/TraesCS2A02G076600/TraesCS4A02G442600/TraesCS3B02G237200/TraesCS1A02G221000/TraesCS3A02G146800/TraesCS1B02G443200/TraesCS5B02G399800/TraesCS2D02G075200/TraesCS5D02G404300/TraesCS5A02G394900/TraesCS1D02G419800/TraesCS1B02G234300/TraesCS7D02G050900/TraesCS7D02G247800/TraesCS6B02G174700/…
MF	GO:0004857	enzyme inhibitor activity	92/10087	342/50169	0.00143505	0.0132969	TraesCS5A02G281800/TraesCS3D02G020500/TraesCS1B02G026700/TraesCS5D02G289000/TraesCS3D02G033800/TraesCS1D02G027300/TraesCS2A02G158600/TraesCS1D02G005800/TraesCS2A02G126100/TraesCS2B02G184400/TraesCS2D02G165800/TraesCS2A02G158800/TraesCS3A02G045600/TraesCS1D02G028400/TraesCS1B02G025900/TraesCS5B02G281000/TraesCS2A02G158700/TraesCS1D02G027400/TraesCS3A02G045500/TraesCS3D02G094200/TraesCS3A02G325500/…	-/-/-/-/-/-/-/-/-/-/-/-/-/-/-/-/-/-/-/-/-/-/-/-/-/-/-/-/-/-/-/-/-/-/-/-/-/-/-/-/-/-/-/-/-/-/-/-/-/-/-/-/-/-/-/-/-/-/-/-/-/-/-/-/-/-/-/-/-/-/-/-/-/-/-/-/-/-/-/-/-/-/-/-/-/-/-/-/-/-/-/-	92	32	TraesCS3D02G033800/TraesCS2A02G158600/TraesCS2B02G184400/TraesCS2D02G165800/TraesCS2A02G158800/TraesCS1D02G028400/TraesCS2A02G158700/TraesCS3D02G094200/TraesCS3A02G046000/TraesCS5A02G281700/TraesCS5A02G475100/TraesCS1B02G034200/TraesCS3D02G034200/TraesCS3A02G046100/TraesCS6D02G261200/TraesCS3B02G037000/TraesCS1B02G276500/TraesCS7B02G007700/TraesCS2A02G452700/TraesCS5D02G288900/TraesCS5D02G498300/…	60	TraesCS5A02G281800/TraesCS3D02G020500/TraesCS1B02G026700/TraesCS5D02G289000/TraesCS1D02G027300/TraesCS1D02G005800/TraesCS2A02G126100/TraesCS3A02G045600/TraesCS1B02G025900/TraesCS5B02G281000/TraesCS1D02G027400/TraesCS3A02G045500/TraesCS3A02G325500/TraesCS5B02G478300/TraesCS1B02G027800/TraesCS6B02G352100/TraesCS7D02G551700/TraesCS6A02G321400/TraesCS1B02G026000/TraesCS6D02G068900/TraesCS5D02G479300/…
MF	GO:0008135	translation factor activity, RNA binding	71/10087	253/50169	0.00145911	0.0133509	TraesCS2B02G097300/TraesCS4A02G248900/TraesCS2A02G083300/TraesCS4D02G064800/TraesCS2A02G474500/TraesCS2D02G080900/TraesCS2B02G097100/TraesCS2A02G083000/TraesCS4A02G107600/TraesCS1D02G237100/TraesCS4B02G065700/TraesCS2D02G080800/TraesCS4B02G196900/TraesCS4D02G197200/TraesCSU02G051800/TraesCS4B02G196800/TraesCS5A02G220000/TraesCS2B02G244400/TraesCS5A02G442500/TraesCS6B02G141000/TraesCS2B02G121200/T…	-/-/-/-/-/-/-/-/-/-/-/-/TEF1/TEF1/-/-/-/-/-/-/-/-/-/-/-/-/-/-/-/-/-/-/-/-/-/-/-/-/-/-/-/-/-/-/-/-/TEF1/-/-/-/-/-/-/-/-/TEF1/-/-/-/-/-/-/-/-/TEF1/-/-/-/-/-/-	71	64	TraesCS2B02G097300/TraesCS4A02G248900/TraesCS2A02G083300/TraesCS4D02G064800/TraesCS2A02G474500/TraesCS2D02G080900/TraesCS2B02G097100/TraesCS2A02G083000/TraesCS4A02G107600/TraesCS1D02G237100/TraesCS4B02G065700/TraesCS2D02G080800/TraesCS4B02G196900/TraesCS4D02G197200/TraesCSU02G051800/TraesCS4B02G196800/TraesCS5A02G220000/TraesCS5A02G442500/TraesCS6B02G141000/TraesCS2B02G121200/TraesCS7D02G344300/T…	7	TraesCS2B02G244400/TraesCS2A02G219000/TraesCS7D02G275900/TraesCS6A02G289000/TraesCS2B02G209100/TraesCS2D02G224400/TraesCS5B02G545300
MF	GO:0015291	secondary active transmembrane transporter activity	101/10087	382/50169	0.00160521	0.0145063	TraesCS2B02G296000/TraesCS4D02G264200/TraesCS7D02G484500/TraesCS2D02G277400/TraesCS3A02G202800/TraesCS7B02G400500/TraesCS7A02G497300/TraesCS5D02G378300/TraesCS5B02G371200/TraesCS4B02G283600/TraesCS4A02G043500/TraesCS4A02G043400/TraesCS3B02G149400/TraesCS5D02G513000/TraesCS4A02G020100/TraesCS3A02G130300/TraesCS3B02G068700/TraesCS1D02G304800/TraesCS1D02G039000/TraesCS2D02G443700/TraesCS2B02G465600/…	-/-/-/-/-/-/-/-/-/-/-/-/-/-/-/-/-/-/-/-/-/-/-/-/-/-/-/-/-/-/-/-/-/-/-/-/-/-/-/-/-/-/-/-/-/-/-/-/-/-/-/-/-/-/-/-/-/-/-/-/-/-/-/-/-/-/-/-/-/-/-/-/-/-/-/-/-/-/-/-/-/-/-/-/-/-/-/-/-/-/-/-/-/-/-/-/-/-/-/-/-	101	50	TraesCS2B02G296000/TraesCS7D02G484500/TraesCS2D02G277400/TraesCS3A02G202800/TraesCS7B02G400500/TraesCS7A02G497300/TraesCS5D02G378300/TraesCS5B02G371200/TraesCS5D02G513000/TraesCS2D02G443700/TraesCS2B02G465600/TraesCS2B02G296100/TraesCS5B02G371100/TraesCS5A02G460300/TraesCS5D02G378100/TraesCS5A02G368700/TraesCS7D02G230900/TraesCS2A02G349800/TraesCS5A02G368600/TraesCS5A02G368800/TraesCS2D02G348200/…	51	TraesCS4D02G264200/TraesCS4B02G283600/TraesCS4A02G043500/TraesCS4A02G043400/TraesCS3B02G149400/TraesCS4A02G020100/TraesCS3A02G130300/TraesCS3B02G068700/TraesCS1D02G304800/TraesCS1D02G039000/TraesCS4B02G263900/TraesCS4B02G234800/TraesCS1A02G037400/TraesCS3D02G506200/TraesCS7D02G541200/TraesCS7B02G269800/TraesCS3D02G131200/TraesCS4A02G311300/TraesCS7D02G230800/TraesCS7B02G478700/TraesCS2A02G222300/…
MF	GO:0016614	oxidoreductase activity, acting on CH-OH group of donors	94/10087	353/50169	0.00179911	0.0160603	TraesCS3A02G285900/TraesCS3D02G285700/TraesCS2B02G091400/TraesCS3B02G320200/TraesCS6D02G162800/TraesCS3D02G077200/TraesCS4A02G264600/TraesCS4D02G353500/TraesCS4D02G050600/TraesCS6A02G173700/TraesCS3B02G179100/TraesCS4A02G331900/TraesCS3D02G159800/TraesCS4B02G050400/TraesCS6B02G201600/TraesCS3A02G275600/TraesCS5A02G004800/TraesCS5B02G269600/TraesCS5D02G540800/TraesCS5D02G277500/TraesCS2A02G076600/…	-/-/-/-/-/-/-/-/-/-/-/-/-/-/-/-/-/-/-/-/-/-/-/-/-/-/-/-/-/-/-/-/-/-/-/-/-/-/-/-/-/-/-/-/-/-/-/-/-/-/-/-/-/-/-/-/-/-/-/-/-/-/-/-/-/-/-/-/-/-/-/-/-/-/-/-/-/-/-/-/-/-/-/-/-/-/-/-/-/-/-/-/-/-	94	57	TraesCS3A02G285900/TraesCS3D02G285700/TraesCS3B02G320200/TraesCS6D02G162800/TraesCS3D02G077200/TraesCS6A02G173700/TraesCS3B02G179100/TraesCS4A02G331900/TraesCS3D02G159800/TraesCS6B02G201600/TraesCS3A02G275600/TraesCS5A02G004800/TraesCS5D02G540800/TraesCS5B02G418600/TraesCS5D02G019700/TraesCS5A02G192300/TraesCS3A02G237100/TraesCS6D02G116200/TraesCS6B02G302400/TraesCS3B02G265700/TraesCS3A02G077000/…	37	TraesCS2B02G091400/TraesCS4A02G264600/TraesCS4D02G353500/TraesCS4D02G050600/TraesCS4B02G050400/TraesCS5B02G269600/TraesCS5D02G277500/TraesCS2A02G076600/TraesCS7B02G130800/TraesCS4A02G442600/novel.464/TraesCS3B02G237200/TraesCS1D02G252600/TraesCS1A02G221000/TraesCS3A02G146800/TraesCS1B02G443200/TraesCS5B02G399800/TraesCS2D02G075200/TraesCS5D02G404300/TraesCS5A02G394900/TraesCS1D02G419800/TraesCS1B…
MF	GO:0005388	calcium-transporting ATPase activity	15/10087	35/50169	0.00184492	0.0160772	TraesCS5A02G276700/TraesCS5B02G276500/TraesCS6D02G142400/TraesCS2A02G432700/TraesCS1B02G324000/TraesCS5D02G284100/TraesCS1A02G312300/TraesCS6B02G180700/TraesCS1D02G312500/TraesCS2D02G430700/TraesCS2B02G454000/TraesCS7B02G150600/TraesCS4D02G079200/TraesCS4D02G257900/TraesCS6A02G152700	-/-/-/-/-/-/-/-/-/-/-/-/-/-/-	15	12	TraesCS5A02G276700/TraesCS5B02G276500/TraesCS6D02G142400/TraesCS1B02G324000/TraesCS5D02G284100/TraesCS1A02G312300/TraesCS6B02G180700/TraesCS1D02G312500/TraesCS7B02G150600/TraesCS4D02G079200/TraesCS4D02G257900/TraesCS6A02G152700	3	TraesCS2A02G432700/TraesCS2D02G430700/TraesCS2B02G454000
MF	GO:0019901	protein kinase binding	15/10087	35/50169	0.00184492	0.0160772	TraesCS6B02G113800/TraesCS1B02G230100/TraesCS1D02G218800/TraesCS1A02G217000/TraesCS6A02G083300/TraesCS1B02G260000/TraesCSU02G104700/TraesCS1A02G249300/TraesCS4D02G312300/TraesCS4B02G052500/TraesCS2B02G235200/TraesCS4D02G052700/TraesCS1D02G248800/TraesCS2B02G432000/TraesCS4A02G262300	-/-/-/-/-/-/-/-/-/-/-/-/-/-/-	15	6	TraesCS4D02G312300/TraesCS4B02G052500/TraesCS2B02G235200/TraesCS4D02G052700/TraesCS2B02G432000/TraesCS4A02G262300	9	TraesCS6B02G113800/TraesCS1B02G230100/TraesCS1D02G218800/TraesCS1A02G217000/TraesCS6A02G083300/TraesCS1B02G260000/TraesCSU02G104700/TraesCS1A02G249300/TraesCS1D02G248800
MF	GO:0016884	carbon-nitrogen ligase activity, with glutamine as amido-N-donor	19/10087	49/50169	0.00202781	0.0166834	TraesCS4D02G195100/TraesCS4A02G109900/TraesCS4B02G194400/TraesCS3A02G077100/TraesCS6D02G054300/TraesCS1A02G382800/TraesCS1D02G390500/TraesCS1A02G360300/TraesCS1D02G430300/TraesCS1D02G364700/TraesCS5A02G153900/TraesCS6B02G063300/TraesCS1B02G408200/TraesCS1B02G376800/TraesCS3B02G238600/TraesCS5D02G159100/TraesCS1A02G152900/TraesCS1B02G170300/TraesCS6A02G047100	-/-/-/-/-/-/-/-/-/-/-/-/-/-/-/-/-/-/-	19	19	TraesCS4D02G195100/TraesCS4A02G109900/TraesCS4B02G194400/TraesCS3A02G077100/TraesCS6D02G054300/TraesCS1A02G382800/TraesCS1D02G390500/TraesCS1A02G360300/TraesCS1D02G430300/TraesCS1D02G364700/TraesCS5A02G153900/TraesCS6B02G063300/TraesCS1B02G408200/TraesCS1B02G376800/TraesCS3B02G238600/TraesCS5D02G159100/TraesCS1A02G152900/TraesCS1B02G170300/TraesCS6A02G047100	0
MF	GO:0003979	UDP-glucose 6-dehydrogenase activity	7/10087	11/50169	0.00202796	0.0166834	TraesCS4A02G264600/TraesCS4D02G050600/TraesCS4B02G050400/TraesCS5B02G399800/TraesCS5D02G404300/TraesCS5A02G394900/TraesCS4B02G116200	-/-/-/-/-/-/-	7	0		7	TraesCS4A02G264600/TraesCS4D02G050600/TraesCS4B02G050400/TraesCS5B02G399800/TraesCS5D02G404300/TraesCS5A02G394900/TraesCS4B02G116200
MF	GO:0035250	UDP-galactosyltransferase activity	7/10087	11/50169	0.00202796	0.0166834	TraesCS2B02G109800/TraesCS2B02G109700/TraesCS2D02G093100/TraesCS4A02G125300/TraesCS4B02G179300/TraesCS2B02G112800/TraesCS4D02G180800	-/-/-/-/-/-/-	7	0		7	TraesCS2B02G109800/TraesCS2B02G109700/TraesCS2D02G093100/TraesCS4A02G125300/TraesCS4B02G179300/TraesCS2B02G112800/TraesCS4D02G180800
MF	GO:0047216	inositol 3-alpha-galactosyltransferase activity	7/10087	11/50169	0.00202796	0.0166834	TraesCS2B02G109800/TraesCS2B02G109700/TraesCS2D02G093100/TraesCS4A02G125300/TraesCS4B02G179300/TraesCS2B02G112800/TraesCS4D02G180800	-/-/-/-/-/-/-	7	0		7	TraesCS2B02G109800/TraesCS2B02G109700/TraesCS2D02G093100/TraesCS4A02G125300/TraesCS4B02G179300/TraesCS2B02G112800/TraesCS4D02G180800
MF	GO:0005385	zinc ion transmembrane transporter activity	14/10087	32/50169	0.00205123	0.0166834	TraesCS2A02G143400/TraesCS1A02G297400/TraesCS2B02G168400/TraesCS1A02G111000/TraesCS2D02G146800/TraesCS4D02G017600/TraesCS7D02G412900/TraesCS7A02G420200/TraesCS1A02G297500/TraesCS2B02G443800/TraesCS1D02G293900/TraesCS4A02G025400/TraesCS1D02G112500/TraesCS1A02G125500	-/-/-/-/-/-/-/-/-/-/-/-/-/-	14	9	TraesCS1A02G297400/TraesCS1A02G111000/TraesCS7D02G412900/TraesCS7A02G420200/TraesCS1A02G297500/TraesCS1D02G293900/TraesCS4A02G025400/TraesCS1D02G112500/TraesCS1A02G125500	5	TraesCS2A02G143400/TraesCS2B02G168400/TraesCS2D02G146800/TraesCS4D02G017600/TraesCS2B02G443800
MF	GO:0072509	divalent inorganic cation transmembrane transporter activity	14/10087	32/50169	0.00205123	0.0166834	TraesCS2A02G143400/TraesCS1A02G297400/TraesCS2B02G168400/TraesCS1A02G111000/TraesCS2D02G146800/TraesCS4D02G017600/TraesCS7D02G412900/TraesCS7A02G420200/TraesCS1A02G297500/TraesCS2B02G443800/TraesCS1D02G293900/TraesCS4A02G025400/TraesCS1D02G112500/TraesCS1A02G125500	-/-/-/-/-/-/-/-/-/-/-/-/-/-	14	9	TraesCS1A02G297400/TraesCS1A02G111000/TraesCS7D02G412900/TraesCS7A02G420200/TraesCS1A02G297500/TraesCS1D02G293900/TraesCS4A02G025400/TraesCS1D02G112500/TraesCS1A02G125500	5	TraesCS2A02G143400/TraesCS2B02G168400/TraesCS2D02G146800/TraesCS4D02G017600/TraesCS2B02G443800
MF	GO:0004568	chitinase activity	22/10087	60/50169	0.00217872	0.0175255	TraesCS5A02G272400/TraesCS3B02G293200/TraesCS5D02G280400/TraesCS5B02G272600/TraesCS3D02G260300/TraesCS3A02G260200/TraesCS5A02G500100/TraesCS4D02G325500/TraesCS1B02G100000/TraesCS7B02G140700/TraesCS1A02G082400/TraesCS2D02G349400/TraesCS3A02G260100/TraesCS2A02G350700/novel.1371/TraesCS5D02G415600/TraesCS3D02G260500/TraesCS2D02G033100/TraesCS1D02G207000/novel.777/TraesCS1D02G207100/TraesCS7A02G250400	-/-/-/-/-/-/-/-/-/-/-/-/-/-/-/-/-/-/-/-/-/-	22	8	TraesCS3B02G293200/TraesCS3D02G260300/TraesCS3A02G260200/TraesCS5A02G500100/TraesCS4D02G325500/TraesCS3A02G260100/TraesCS3D02G260500/TraesCS2D02G033100	14	TraesCS5A02G272400/TraesCS5D02G280400/TraesCS5B02G272600/TraesCS1B02G100000/TraesCS7B02G140700/TraesCS1A02G082400/TraesCS2D02G349400/TraesCS2A02G350700/novel.1371/TraesCS5D02G415600/TraesCS1D02G207000/novel.777/TraesCS1D02G207100/TraesCS7A02G250400
MF	GO:0000049	tRNA binding	23/10087	64/50169	0.00236847	0.0188448	TraesCS4D02G055000/TraesCS7D02G506300/TraesCS7A02G516000/TraesCS3D02G337700/TraesCS4A02G096200/TraesCS4B02G245500/TraesCS4B02G140900/TraesCSU02G115400/TraesCS7A02G239200/TraesCS5B02G075700/TraesCS3B02G376000/TraesCS5B02G105800/TraesCS7B02G432400/TraesCS4A02G078800/TraesCS4D02G243900/TraesCS5D02G217600/TraesCS2D02G347600/TraesCS6A02G336800/TraesCS7B02G098200/TraesCS5B02G209400/TraesCS3A02G344100/T…	-/-/-/-/-/-/-/-/-/-/-/-/-/-/-/-/-/-/-/-/-/-/-	23	23	TraesCS4D02G055000/TraesCS7D02G506300/TraesCS7A02G516000/TraesCS3D02G337700/TraesCS4A02G096200/TraesCS4B02G245500/TraesCS4B02G140900/TraesCSU02G115400/TraesCS7A02G239200/TraesCS5B02G075700/TraesCS3B02G376000/TraesCS5B02G105800/TraesCS7B02G432400/TraesCS4A02G078800/TraesCS4D02G243900/TraesCS5D02G217600/TraesCS2D02G347600/TraesCS6A02G336800/TraesCS7B02G098200/TraesCS5B02G209400/TraesCS3A02G344100/T…	0
MF	GO:0004823	leucine-tRNA ligase activity	8/10087	14/50169	0.00248032	0.0195225	TraesCS5B02G042800/TraesCS5D02G048600/TraesCS1D02G221400/TraesCS3A02G163300/TraesCS2D02G154000/TraesCS3B02G194400/TraesCS3D02G169600/TraesCS1B02G233200	-/-/-/-/-/-/-/-	8	8	TraesCS5B02G042800/TraesCS5D02G048600/TraesCS1D02G221400/TraesCS3A02G163300/TraesCS2D02G154000/TraesCS3B02G194400/TraesCS3D02G169600/TraesCS1B02G233200	0
MF	GO:0008017	microtubule binding	73/10087	268/50169	0.00294565	0.0229385	TraesCS2B02G505400/TraesCS2A02G480500/TraesCS7B02G158100/TraesCS7A02G260100/TraesCS7D02G261100/TraesCS2D02G479900/TraesCS6B02G365300/TraesCS2A02G387400/TraesCS6A02G311500/TraesCS7A02G167100/TraesCS2D02G385000/TraesCS7B02G169100/TraesCS5D02G167500/TraesCS5A02G233900/TraesCS7B02G071700/TraesCS4D02G051300/TraesCS2B02G405200/TraesCS6D02G314500/TraesCS5B02G159100/TraesCS3A02G229100/TraesCS6D02G290800/…	-/-/-/-/-/-/-/-/-/-/-/-/-/-/-/-/-/-/-/-/-/-/-/-/-/-/-/-/-/-/-/-/-/-/-/-/-/-/-/-/-/-/-/-/-/-/-/-/-/-/-/-/-/-/-/-/-/-/-/-/-/-/-/-/-/-/-/-/-/-/-/-/-	73	5	TraesCS1A02G230600/TraesCS2A02G259400/TraesCS4D02G158800/TraesCSU02G115700/TraesCS2D02G264300	68	TraesCS2B02G505400/TraesCS2A02G480500/TraesCS7B02G158100/TraesCS7A02G260100/TraesCS7D02G261100/TraesCS2D02G479900/TraesCS6B02G365300/TraesCS2A02G387400/TraesCS6A02G311500/TraesCS7A02G167100/TraesCS2D02G385000/TraesCS7B02G169100/TraesCS5D02G167500/TraesCS5A02G233900/TraesCS7B02G071700/TraesCS4D02G051300/TraesCS2B02G405200/TraesCS6D02G314500/TraesCS5B02G159100/TraesCS3A02G229100/TraesCS6D02G290800/…
MF	GO:0019900	kinase binding	16/10087	40/50169	0.00309357	0.0238368	TraesCS6B02G113800/TraesCS1B02G230100/TraesCS1D02G218800/TraesCS1A02G217000/TraesCS6A02G083300/TraesCS1B02G260000/TraesCSU02G104700/TraesCS1A02G249300/TraesCS4D02G312300/TraesCS4B02G052500/TraesCS2B02G235200/TraesCS4D02G052700/TraesCS1D02G248800/TraesCS5A02G135500/TraesCS2B02G432000/TraesCS4A02G262300	-/-/-/-/-/-/-/-/-/-/-/-/-/-/-/-	16	7	TraesCS4D02G312300/TraesCS4B02G052500/TraesCS2B02G235200/TraesCS4D02G052700/TraesCS5A02G135500/TraesCS2B02G432000/TraesCS4A02G262300	9	TraesCS6B02G113800/TraesCS1B02G230100/TraesCS1D02G218800/TraesCS1A02G217000/TraesCS6A02G083300/TraesCS1B02G260000/TraesCSU02G104700/TraesCS1A02G249300/TraesCS1D02G248800
MF	GO:0016810	hydrolase activity, acting on carbon-nitrogen (but not peptide) bonds	67/10087	244/50169	0.0034508	0.0263123	TraesCS7B02G383900/TraesCS2A02G334600/TraesCS6A02G263900/TraesCS2D02G565300/TraesCS6D02G251000/TraesCS6B02G290900/TraesCS2A02G041300/TraesCS6A02G232400/TraesCS1A02G225000/TraesCS3A02G334000/TraesCS6D02G163600/TraesCS6A02G174500/TraesCS5D02G165700/TraesCS2D02G039600/TraesCS1B02G352100/TraesCS6B02G260800/TraesCS6B02G260700/TraesCS2B02G624200/TraesCS7B02G143300/TraesCS3B02G575600/TraesCS2B02G053700/…	-/-/-/-/-/-/-/-/-/-/-/-/-/-/-/-/-/-/-/-/-/-/-/-/-/-/-/-/-/-/-/-/-/-/-/-/-/-/-/-/-/-/-/-/-/-/-/-/-/-/-/-/-/-/-/-/-/-/-/-/-/-/-/-/-/-/-	67	50	TraesCS6A02G263900/TraesCS6D02G251000/TraesCS6B02G290900/TraesCS2A02G041300/TraesCS6A02G232400/TraesCS1A02G225000/TraesCS3A02G334000/TraesCS6D02G163600/TraesCS6A02G174500/TraesCS2D02G039600/TraesCS6B02G260800/TraesCS6B02G260700/TraesCS2B02G624200/TraesCS7B02G143300/TraesCS3B02G575600/TraesCS2B02G053700/TraesCS4B02G292100/TraesCS7A02G248200/TraesCS2B02G048700/TraesCS5D02G292000/TraesCS7D02G247000/…	17	TraesCS7B02G383900/TraesCS2A02G334600/TraesCS2D02G565300/TraesCS5D02G165700/TraesCS1B02G352100/TraesCS3A02G459600/TraesCS2B02G347800/TraesCS7D02G468600/TraesCS1A02G339800/TraesCS7A02G481500/TraesCS1D02G341800/TraesCS4A02G276600/TraesCS2A02G492900/TraesCS2D02G328900/TraesCS3D02G495100/TraesCS3B02G499300/TraesCS4B02G037100
MF	GO:0004180	carboxypeptidase activity	48/10087	165/50169	0.00368128	0.0277804	TraesCS6D02G215000/TraesCS3D02G322700/TraesCS5A02G307200/TraesCS6B02G261700/TraesCS5B02G263100/TraesCS4B02G060600/TraesCS7B02G021500/TraesCS7D02G120800/TraesCS1B02G023800/TraesCS3A02G099800/TraesCS7A02G122300/TraesCS6A02G036100/TraesCS1A02G331100/TraesCS5D02G314100/TraesCS6A02G220200/TraesCS1A02G421600/TraesCS2D02G409500/TraesCS2B02G157000/TraesCS6B02G079500/TraesCS3D02G438800/TraesCS2B02G393300/…	-/-/-/-/-/-/-/-/-/-/-/-/-/-/-/-/-/-/-/-/-/-/-/-/-/-/-/-/-/-/-/-/-/-/-/-/-/-/-/-/-/-/-/-/-/-/-/-	48	16	TraesCS3D02G322700/TraesCS5A02G307200/TraesCS6A02G036100/TraesCS5D02G314100/TraesCS2D02G409500/TraesCS3D02G438800/TraesCS3D02G287800/TraesCS3D02G100100/TraesCS2B02G157100/TraesCS2B02G430900/TraesCS3B02G359400/TraesCS2A02G412300/TraesCS4B02G341500/TraesCS2A02G489700/TraesCS3A02G329200/TraesCS4A02G011100	32	TraesCS6D02G215000/TraesCS6B02G261700/TraesCS5B02G263100/TraesCS4B02G060600/TraesCS7B02G021500/TraesCS7D02G120800/TraesCS1B02G023800/TraesCS3A02G099800/TraesCS7A02G122300/TraesCS1A02G331100/TraesCS6A02G220200/TraesCS1A02G421600/TraesCS2B02G157000/TraesCS6B02G079500/TraesCS2B02G393300/TraesCS4D02G131400/TraesCS2A02G133500/TraesCS2B02G058400/TraesCS1A02G168100/TraesCS5D02G435600/TraesCS6A02G059200/…
MF	GO:0015297	antiporter activity	76/10087	284/50169	0.00401903	0.0294519	TraesCS2B02G296000/TraesCS7D02G484500/TraesCS2D02G277400/TraesCS3A02G202800/TraesCS7B02G400500/TraesCS7A02G497300/TraesCS5D02G378300/TraesCS5B02G371200/TraesCS3B02G149400/TraesCS3A02G130300/TraesCS3B02G068700/TraesCS1D02G304800/TraesCS1D02G039000/TraesCS2D02G443700/TraesCS2B02G465600/TraesCS2B02G296100/TraesCS4B02G234800/TraesCS1A02G037400/TraesCS3D02G506200/TraesCS7D02G541200/TraesCS5B02G371100/…	-/-/-/-/-/-/-/-/-/-/-/-/-/-/-/-/-/-/-/-/-/-/-/-/-/-/-/-/-/-/-/-/-/-/-/-/-/-/-/-/-/-/-/-/-/-/-/-/-/-/-/-/-/-/-/-/-/-/-/-/-/-/-/-/-/-/-/-/-/-/-/-/-/-/-/-	76	39	TraesCS2B02G296000/TraesCS7D02G484500/TraesCS2D02G277400/TraesCS3A02G202800/TraesCS7B02G400500/TraesCS7A02G497300/TraesCS5D02G378300/TraesCS5B02G371200/TraesCS2D02G443700/TraesCS2B02G465600/TraesCS2B02G296100/TraesCS5B02G371100/TraesCS5D02G378100/TraesCS5A02G368700/TraesCS7D02G230900/TraesCS5A02G368600/TraesCS5A02G368800/TraesCS5B02G031800/TraesCS7B02G475500/TraesCS5A02G031700/TraesCSU02G002700/T…	37	TraesCS3B02G149400/TraesCS3A02G130300/TraesCS3B02G068700/TraesCS1D02G304800/TraesCS1D02G039000/TraesCS4B02G234800/TraesCS1A02G037400/TraesCS3D02G506200/TraesCS7D02G541200/TraesCS7B02G269800/TraesCS3D02G131200/TraesCS7D02G230800/TraesCS7B02G478700/TraesCS2A02G222300/TraesCS1D02G418100/TraesCS1B02G047900/TraesCS2A02G534900/TraesCS7D02G384100/TraesCS7D02G364800/TraesCS5D02G355500/TraesCS3D02G056000/…
MF	GO:0004372	glycine hydroxymethyltransferase activity	7/10087	12/50169	0.00402348	0.0294519	TraesCS2A02G493700/TraesCS4B02G069300/TraesCS1B02G232200/TraesCS4D02G068100/TraesCS4A02G246100/TraesCS3D02G378700/TraesCS1D02G220400	-/-/-/-/-/-/-	7	2	TraesCS1B02G232200/TraesCS1D02G220400	5	TraesCS2A02G493700/TraesCS4B02G069300/TraesCS4D02G068100/TraesCS4A02G246100/TraesCS3D02G378700
MF	GO:0005093	Rab GDP-dissociation inhibitor activity	7/10087	12/50169	0.00402348	0.0294519	TraesCS1D02G260900/TraesCS1A02G260900/TraesCS1D02G261000/TraesCS1A02G261000/TraesCS1B02G271700/TraesCS1B02G271800/TraesCS5D02G048100	-/-/-/-/-/-/-	7	7	TraesCS1D02G260900/TraesCS1A02G260900/TraesCS1D02G261000/TraesCS1A02G261000/TraesCS1B02G271700/TraesCS1B02G271800/TraesCS5D02G048100	0
MF	GO:0051015	actin filament binding	21/10087	59/50169	0.00408994	0.0296419	TraesCS5A02G052600/TraesCS5D02G064000/TraesCS5B02G064000/TraesCS5B02G064100/TraesCS1A02G093300/TraesCS1B02G122300/TraesCS5D02G064100/TraesCS1D02G009100/TraesCS3B02G222600/TraesCS6D02G316500/TraesCS1B02G016400/TraesCS1A02G094200/TraesCS3D02G200600/TraesCS1D02G103000/TraesCS5D02G115000/TraesCS6A02G336500/TraesCS6B02G367000/TraesCS6B02G310900/TraesCS3A02G209500/TraesCS6D02G263000/TraesCS1D02G101900	-/-/-/-/-/-/-/-/-/-/-/-/-/-/-/-/-/-/-/-/-	21	6	TraesCS6D02G316500/TraesCS6A02G336500/TraesCS6B02G367000/TraesCS6B02G310900/TraesCS3A02G209500/TraesCS6D02G263000	15	TraesCS5A02G052600/TraesCS5D02G064000/TraesCS5B02G064000/TraesCS5B02G064100/TraesCS1A02G093300/TraesCS1B02G122300/TraesCS5D02G064100/TraesCS1D02G009100/TraesCS3B02G222600/TraesCS1B02G016400/TraesCS1A02G094200/TraesCS3D02G200600/TraesCS1D02G103000/TraesCS5D02G115000/TraesCS1D02G101900
MF	GO:0050308	sugar-phosphatase activity	10/10087	21/50169	0.00423151	0.0303673	TraesCS1B02G107600/TraesCS1A02G088600/TraesCS1D02G090000/TraesCS3A02G377600/TraesCS1A02G273900/TraesCS1D02G274000/TraesCS1D02G274200/TraesCS1B02G283600/TraesCS3B02G410400/TraesCS4A02G163700	-/-/-/-/-/-/-/-/-/-	10	10	TraesCS1B02G107600/TraesCS1A02G088600/TraesCS1D02G090000/TraesCS3A02G377600/TraesCS1A02G273900/TraesCS1D02G274000/TraesCS1D02G274200/TraesCS1B02G283600/TraesCS3B02G410400/TraesCS4A02G163700	0
MF	GO:0004351	glutamate decarboxylase activity	8/10087	15/50169	0.00438242	0.0308455	TraesCS4D02G232700/TraesCS4B02G231400/TraesCS3B02G022900/TraesCS4A02G262600/TraesCS2B02G334000/TraesCS3D02G523200/TraesCS2A02G315800/TraesCS3B02G583600	-/-/-/-/-/-/-/-	8	3	TraesCS4A02G262600/TraesCS3D02G523200/TraesCS3B02G583600	5	TraesCS4D02G232700/TraesCS4B02G231400/TraesCS3B02G022900/TraesCS2B02G334000/TraesCS2A02G315800
MF	GO:0009678	hydrogen-translocating pyrophosphatase activity	8/10087	15/50169	0.00438242	0.0308455	TraesCS1D02G253200/TraesCS1B02G264600/TraesCS7D02G142600/TraesCS7B02G433800/TraesCS7A02G517700/TraesCS7B02G042600/TraesCS7D02G507600/TraesCS1A02G253600	-/-/-/-/-/-/-/-	8	6	TraesCS1D02G253200/TraesCS1B02G264600/TraesCS7B02G433800/TraesCS7A02G517700/TraesCS7D02G507600/TraesCS1A02G253600	2	TraesCS7D02G142600/TraesCS7B02G042600
MF	GO:0009055	electron transfer activity	123/10087	493/50169	0.00492378	0.0343258	TraesCS6B02G346200/TraesCS6D02G295000/TraesCS2A02G262400/TraesCS4A02G199100/TraesCS2B02G279700/TraesCS6A02G315800/TraesCS6D02G368800/TraesCS6B02G165300/TraesCS7B02G114700/TraesCS6A02G137100/TraesCS1D02G263400/TraesCS5B02G429800/TraesCS4D02G113900/TraesCS1B02G364200/TraesCS7D02G322000/TraesCS5D02G468600/TraesCS5D02G435900/TraesCS5D02G255700/TraesCS2D02G261600/TraesCS7D02G178100/TraesCS3A02G132300/…	-/-/-/-/-/-/-/-/-/-/-/-/-/-/-/-/-/-/-/-/-/-/-/-/-/-/-/-/PETF/-/PETF/-/-/-/-/-/-/-/-/-/-/-/-/-/-/-/-/-/-/-/-/-/petC/-/-/-/-/-/-/-/-/-/-/-/-/-/-/-/-/-/-/-/-/-/-/-/-/-/-/-/-/-/-/-/-/-/-/-/-/-/-/-/-/-/-/-/-/-/-/-/-/-/-/-/-/-/-/-/-/-/-/-/-/-/-/-/-/-/-/-/-/-/-	123	34	TraesCS6D02G368800/TraesCS1B02G364200/TraesCS5D02G255700/TraesCS1D02G352600/TraesCS7A02G454600/TraesCS6D02G393200/TraesCS6A02G409600/TraesCS6B02G455600/TraesCS5D02G436200/TraesCS6B02G423100/TraesCS1A02G159200/TraesCS7B02G355200/TraesCS5A02G428000/TraesCS7A02G314000/TraesCS5A02G428200/TraesCS1A02G349900/TraesCS6A02G383800/TraesCS2B02G270600/TraesCS7D02G311200/TraesCS7A02G493400/TraesCS2D02G248700/…	89	TraesCS6B02G346200/TraesCS6D02G295000/TraesCS2A02G262400/TraesCS4A02G199100/TraesCS2B02G279700/TraesCS6A02G315800/TraesCS6B02G165300/TraesCS7B02G114700/TraesCS6A02G137100/TraesCS1D02G263400/TraesCS5B02G429800/TraesCS4D02G113900/TraesCS7D02G322000/TraesCS5D02G468600/TraesCS5D02G435900/TraesCS2D02G261600/TraesCS7D02G178100/TraesCS3A02G132300/TraesCS5A02G427900/TraesCS3D02G318000/TraesCS3B02G353700/…
MF	GO:0003743	translation initiation factor activity	45/10087	155/50169	0.00499793	0.034514	TraesCS4A02G248900/TraesCS4D02G064800/TraesCS2A02G474500/TraesCS4B02G065700/TraesCS5A02G220000/TraesCS2B02G244400/TraesCS5A02G442500/TraesCS6B02G141000/TraesCS2B02G121200/TraesCS2B02G172800/TraesCS2A02G219000/TraesCS3B02G220700/TraesCS4D02G149800/TraesCS2D02G152200/TraesCS5D02G228100/TraesCS7D02G275900/TraesCS4B02G170900/TraesCS5B02G446600/TraesCS4D02G081300/TraesCS6A02G289000/TraesCS5D02G416000/…	-/-/-/-/-/-/-/-/-/-/-/-/-/-/-/-/-/-/-/-/-/-/-/-/-/-/-/-/-/-/-/-/-/-/-/-/-/-/-/-/-/-/-/-/-	45	40	TraesCS4A02G248900/TraesCS4D02G064800/TraesCS2A02G474500/TraesCS4B02G065700/TraesCS5A02G220000/TraesCS5A02G442500/TraesCS6B02G141000/TraesCS2B02G121200/TraesCS2B02G172800/TraesCS3B02G220700/TraesCS4D02G149800/TraesCS2D02G152200/TraesCS5D02G228100/TraesCS4B02G170900/TraesCS5B02G446600/TraesCS4D02G081300/TraesCS5D02G416000/TraesCS2D02G038800/TraesCS2B02G053100/TraesCS2A02G147400/TraesCS4A02G232600/…	5	TraesCS2B02G244400/TraesCS2A02G219000/TraesCS7D02G275900/TraesCS6A02G289000/TraesCS2D02G224400
MF	GO:0015085	calcium ion transmembrane transporter activity	19/10087	54/50169	0.00707171	0.0483784	TraesCS5A02G276700/TraesCS3A02G202800/TraesCS5B02G276500/TraesCS6D02G142400/TraesCS2A02G432700/TraesCS2D02G443700/TraesCS2B02G465600/TraesCS1B02G324000/TraesCS5D02G284100/TraesCS1A02G312300/TraesCS6B02G180700/TraesCS1D02G312500/TraesCS2D02G430700/TraesCS2B02G454000/TraesCS7B02G150600/TraesCS4D02G079200/TraesCS4D02G257900/TraesCS2A02G444600/TraesCS6A02G152700	-/-/-/-/-/-/-/-/-/-/-/-/-/-/-/-/-/-/-	19	16	TraesCS5A02G276700/TraesCS3A02G202800/TraesCS5B02G276500/TraesCS6D02G142400/TraesCS2D02G443700/TraesCS2B02G465600/TraesCS1B02G324000/TraesCS5D02G284100/TraesCS1A02G312300/TraesCS6B02G180700/TraesCS1D02G312500/TraesCS7B02G150600/TraesCS4D02G079200/TraesCS4D02G257900/TraesCS2A02G444600/TraesCS6A02G152700	3	TraesCS2A02G432700/TraesCS2D02G430700/TraesCS2B02G454000
