# Supplementary material for: Comparative transcriptomic and metabolic profiling provides insight into the mechanism by which the autophagy inhibitor 3-MA enhances salt stress sensitivity in wheat seedlings
Source: BMC Plant Biol. 2021 Dec 6;21:577. doi: 10.1186/s12870-021-03351-5 (PMC8647401; doi:10.1186/s12870-021-03351-5)
Supplement: Supplementary file 9 — Additional file 9: Table S6. The effect of 3-MA on GO significant enrichment of DEGs in leaves of wheat seedings under NaCl stress. [file 12870_2021_3351_MOESM9_ESM.xlsx]

## Sheet: TMYvsTY_GOenrich_significant
Table S6 The effect of 3-MA on GO significant enrichment of DEGs in leaves of wheat seedings under NaCl stress
Category	GOID	Description	GeneRatio	BgRatio	pvalue	padj	geneID	geneName	Count	Up	Up_Gene_id	Down	Down_Gene_id
BP	GO:0015979	photosynthesis	195/6590	448/31013	1.42e-26	2.56e-23	TraesCS5D02G329200/TraesCS5B02G322900/TraesCS2D02G253900/TraesCS5A02G322500/TraesCS4D02G212000/TraesCS4B02G062100/TraesCS4D02G045400/TraesCS6B02G227900/TraesCS6D02G187800/TraesCS1D02G375000/TraesCS5B02G175000/TraesCS1A02G369800/TraesCS5D02G219100/TraesCS6D02G152700/TraesCS2D02G200700/TraesCS4D02G086400/TraesCS2B02G233400/TraesCS4B02G089500/TraesCS1A02G420900/TraesCS2A02G206200/TraesCS6B02G191500/…	-/-/-/-/-/-/-/-/-/-/-/-/-/-/-/-/-/-/-/-/-/-/-/-/-/-/-/-/-/-/-/-/-/-/-/-/-/-/-/-/-/-/-/-/-/-/psbM/-/-/-/-/-/FBP/-/-/-/-/-/-/-/-/-/-/-/-/-/-/-/-/-/-/-/-/-/-/-/-/-/-/-/-/-/-/-/-/-/-/-/-/-/-/-/-/-/-/-/-/-/-/-/-/-/-/-/-/-/-/-/-/-/-/-/-/-/-/-/-/-/-/-/-/-/-/-/-/-/-/-/-/-/-/-/-/-/-/-/-/-/-/-/-/-/-/-/-/-/-/-/-/-/-/-/-/-/-/-/-/-/-/-/-/petC/-/-/-/-/-/-/-/-/-/-/-/-/-/-/-/-/-/-/-/-/-/-/-/-/-/-/-/-/-/-/-/-/-	195	9	TraesCS2D02G253900/TraesCS2B02G272900/TraesCS2B02G395900/TraesCS2D02G375200/TraesCS3B02G493700/TraesCS1A02G030700/TraesCS2A02G378900/TraesCS7D02G237500/novel.9649	186	TraesCS5D02G329200/TraesCS5B02G322900/TraesCS5A02G322500/TraesCS4D02G212000/TraesCS4B02G062100/TraesCS4D02G045400/TraesCS6B02G227900/TraesCS6D02G187800/TraesCS1D02G375000/TraesCS5B02G175000/TraesCS1A02G369800/TraesCS5D02G219100/TraesCS6D02G152700/TraesCS2D02G200700/TraesCS4D02G086400/TraesCS2B02G233400/TraesCS4B02G089500/TraesCS1A02G420900/TraesCS2A02G206200/TraesCS6B02G191500/TraesCS2D02G065300/…
BP	GO:0016054	organic acid catabolic process	101/6590	176/31013	1.36e-25	8.21e-23	TraesCS6B02G258400/TraesCS1B02G085100/TraesCS2A02G196700/TraesCS6D02G255200/TraesCS6A02G344000/TraesCS2B02G224300/TraesCS2D02G204700/TraesCS6B02G203100/TraesCS3B02G141600/TraesCS1B02G122800/TraesCS6D02G145400/TraesCS2A02G196400/TraesCS6A02G312200/TraesCS1D02G103500/TraesCS5D02G384500/TraesCS6D02G291600/TraesCS6D02G212200/TraesCS3D02G124300/TraesCS6A02G222900/TraesCS7B02G044200/TraesCS1D02G212400/…	-/-/-/-/-/-/-/-/-/-/-/-/-/-/-/-/-/-/-/-/-/-/-/-/-/-/-/-/-/-/-/-/-/-/-/-/-/-/-/-/-/-/-/-/-/-/-/-/-/-/-/-/-/-/-/-/-/-/-/-/-/-/-/-/-/-/-/-/-/-/-/-/-/-/-/-/-/-/-/-/-/-/-/-/-/-/-/-/-/-/-/-/-/-/-/-/-/-/-/-/-	101	76	TraesCS6B02G258400/TraesCS1B02G085100/TraesCS6D02G255200/TraesCS6A02G344000/TraesCS6B02G203100/TraesCS3B02G141600/TraesCS6D02G145400/TraesCS5D02G384500/TraesCS6D02G212200/TraesCS3D02G124300/TraesCS6A02G222900/TraesCS7B02G044200/TraesCS7A02G141800/TraesCS6B02G183600/TraesCS1D02G162200/TraesCS5B02G376900/TraesCS1A02G303100/TraesCS5A02G375000/TraesCS6B02G302400/TraesCS7D02G232300/TraesCS3A02G122400/…	25	TraesCS2A02G196700/TraesCS2B02G224300/TraesCS2D02G204700/TraesCS1B02G122800/TraesCS2A02G196400/TraesCS6A02G312200/TraesCS1D02G103500/TraesCS6D02G291600/TraesCS1D02G212400/TraesCS3D02G361800/TraesCS6B02G342400/TraesCS1A02G209100/TraesCS3A02G368800/TraesCS2A02G467900/TraesCS3B02G400800/TraesCS3A02G250200/TraesCS1B02G223300/TraesCS7D02G225100/TraesCS2B02G490900/TraesCS2D02G218700/TraesCS3B02G279700/…
BP	GO:0046395	carboxylic acid catabolic process	101/6590	176/31013	1.36e-25	8.21e-23	TraesCS6B02G258400/TraesCS1B02G085100/TraesCS2A02G196700/TraesCS6D02G255200/TraesCS6A02G344000/TraesCS2B02G224300/TraesCS2D02G204700/TraesCS6B02G203100/TraesCS3B02G141600/TraesCS1B02G122800/TraesCS6D02G145400/TraesCS2A02G196400/TraesCS6A02G312200/TraesCS1D02G103500/TraesCS5D02G384500/TraesCS6D02G291600/TraesCS6D02G212200/TraesCS3D02G124300/TraesCS6A02G222900/TraesCS7B02G044200/TraesCS1D02G212400/…	-/-/-/-/-/-/-/-/-/-/-/-/-/-/-/-/-/-/-/-/-/-/-/-/-/-/-/-/-/-/-/-/-/-/-/-/-/-/-/-/-/-/-/-/-/-/-/-/-/-/-/-/-/-/-/-/-/-/-/-/-/-/-/-/-/-/-/-/-/-/-/-/-/-/-/-/-/-/-/-/-/-/-/-/-/-/-/-/-/-/-/-/-/-/-/-/-/-/-/-/-	101	76	TraesCS6B02G258400/TraesCS1B02G085100/TraesCS6D02G255200/TraesCS6A02G344000/TraesCS6B02G203100/TraesCS3B02G141600/TraesCS6D02G145400/TraesCS5D02G384500/TraesCS6D02G212200/TraesCS3D02G124300/TraesCS6A02G222900/TraesCS7B02G044200/TraesCS7A02G141800/TraesCS6B02G183600/TraesCS1D02G162200/TraesCS5B02G376900/TraesCS1A02G303100/TraesCS5A02G375000/TraesCS6B02G302400/TraesCS7D02G232300/TraesCS3A02G122400/…	25	TraesCS2A02G196700/TraesCS2B02G224300/TraesCS2D02G204700/TraesCS1B02G122800/TraesCS2A02G196400/TraesCS6A02G312200/TraesCS1D02G103500/TraesCS6D02G291600/TraesCS1D02G212400/TraesCS3D02G361800/TraesCS6B02G342400/TraesCS1A02G209100/TraesCS3A02G368800/TraesCS2A02G467900/TraesCS3B02G400800/TraesCS3A02G250200/TraesCS1B02G223300/TraesCS7D02G225100/TraesCS2B02G490900/TraesCS2D02G218700/TraesCS3B02G279700/…
BP	GO:0044282	small molecule catabolic process	120/6590	229/31013	2.65e-25	1.2e-22	TraesCS6B02G258400/TraesCS4B02G172700/TraesCS1B02G085100/TraesCS2A02G196700/TraesCS6D02G255200/TraesCS7B02G269900/TraesCS6A02G344000/TraesCS7A02G357800/TraesCS2B02G224300/TraesCS2D02G204700/TraesCS6B02G203100/TraesCS3B02G141600/TraesCS1B02G122800/TraesCS6D02G145400/TraesCS2A02G196400/TraesCS6A02G312200/TraesCS1D02G103500/TraesCS5D02G384500/TraesCS6D02G291600/TraesCS6D02G212200/TraesCS3D02G124300/…	-/-/-/-/-/-/-/-/-/-/-/-/-/-/-/-/-/-/-/-/-/-/-/-/-/-/-/-/-/-/-/-/-/-/-/-/-/-/-/-/-/-/-/-/-/-/-/-/-/-/-/-/-/-/-/-/-/-/-/-/-/-/-/-/-/-/-/-/-/-/-/-/-/-/-/-/-/-/-/-/-/-/-/-/-/-/-/-/-/-/-/-/-/-/-/-/-/-/-/-/-/-/-/-/-/-/-/-/-/-/-/-/-/-/-/-/-/-/-/-	120	87	TraesCS6B02G258400/TraesCS4B02G172700/TraesCS1B02G085100/TraesCS6D02G255200/TraesCS7B02G269900/TraesCS6A02G344000/TraesCS7A02G357800/TraesCS6B02G203100/TraesCS3B02G141600/TraesCS6D02G145400/TraesCS5D02G384500/TraesCS6D02G212200/TraesCS3D02G124300/TraesCS6A02G222900/TraesCS7B02G044200/TraesCS7A02G141800/TraesCS6B02G183600/TraesCS1D02G162200/TraesCS5B02G376900/TraesCS1A02G303100/TraesCS5A02G375000/…	33	TraesCS2A02G196700/TraesCS2B02G224300/TraesCS2D02G204700/TraesCS1B02G122800/TraesCS2A02G196400/TraesCS6A02G312200/TraesCS1D02G103500/TraesCS6D02G291600/TraesCS1D02G212400/TraesCS3D02G361800/TraesCS6B02G342400/TraesCS1A02G209100/TraesCS3A02G368800/TraesCS2A02G467900/TraesCS5B02G324800/TraesCS3B02G400800/TraesCS3A02G250200/TraesCS1B02G223300/TraesCS5A02G324200/TraesCS7D02G225100/TraesCS5D02G331100/…
BP	GO:1901606	alpha-amino acid catabolic process	75/6590	122/31013	6.93e-22	2.5e-19	TraesCS6B02G258400/TraesCS1B02G085100/TraesCS2A02G196700/TraesCS6A02G344000/TraesCS2B02G224300/TraesCS2D02G204700/TraesCS6B02G203100/TraesCS3B02G141600/TraesCS1B02G122800/TraesCS2A02G196400/TraesCS6A02G312200/TraesCS1D02G103500/TraesCS5D02G384500/TraesCS6D02G291600/TraesCS6D02G212200/TraesCS3D02G124300/TraesCS6A02G222900/TraesCS1D02G212400/TraesCS3D02G361800/TraesCS6B02G342400/TraesCS1A02G209100/…	-/-/-/-/-/-/-/-/-/-/-/-/-/-/-/-/-/-/-/-/-/-/-/-/-/-/-/-/-/-/-/-/-/-/-/-/-/-/-/-/-/-/-/-/-/-/-/-/-/-/-/-/-/-/-/-/-/-/-/-/-/-/-/-/-/-/-/-/-/-/-/-/-/-/-	75	51	TraesCS6B02G258400/TraesCS1B02G085100/TraesCS6A02G344000/TraesCS6B02G203100/TraesCS3B02G141600/TraesCS5D02G384500/TraesCS6D02G212200/TraesCS3D02G124300/TraesCS6A02G222900/TraesCS1D02G162200/TraesCS5B02G376900/TraesCS5A02G375000/TraesCS3A02G122400/TraesCS2B02G048700/TraesCS1B02G374500/TraesCS1D02G362700/TraesCS2B02G521600/TraesCS1B02G048300/TraesCS5D02G165700/TraesCS1A02G066800/TraesCS6D02G153400/…	24	TraesCS2A02G196700/TraesCS2B02G224300/TraesCS2D02G204700/TraesCS1B02G122800/TraesCS2A02G196400/TraesCS6A02G312200/TraesCS1D02G103500/TraesCS6D02G291600/TraesCS1D02G212400/TraesCS3D02G361800/TraesCS6B02G342400/TraesCS1A02G209100/TraesCS3A02G368800/TraesCS2A02G467900/TraesCS3B02G400800/TraesCS3A02G250200/TraesCS1B02G223300/TraesCS2B02G490900/TraesCS2D02G218700/TraesCS3B02G279700/TraesCS6D02G147700/…
BP	GO:0009063	cellular amino acid catabolic process	78/6590	131/31013	1.81e-21	5.46e-19	TraesCS6B02G258400/TraesCS1B02G085100/TraesCS2A02G196700/TraesCS6A02G344000/TraesCS2B02G224300/TraesCS2D02G204700/TraesCS6B02G203100/TraesCS3B02G141600/TraesCS1B02G122800/TraesCS6D02G145400/TraesCS2A02G196400/TraesCS6A02G312200/TraesCS1D02G103500/TraesCS5D02G384500/TraesCS6D02G291600/TraesCS6D02G212200/TraesCS3D02G124300/TraesCS6A02G222900/TraesCS1D02G212400/TraesCS3D02G361800/TraesCS6B02G183600/…	-/-/-/-/-/-/-/-/-/-/-/-/-/-/-/-/-/-/-/-/-/-/-/-/-/-/-/-/-/-/-/-/-/-/-/-/-/-/-/-/-/-/-/-/-/-/-/-/-/-/-/-/-/-/-/-/-/-/-/-/-/-/-/-/-/-/-/-/-/-/-/-/-/-/-/-/-/-	78	54	TraesCS6B02G258400/TraesCS1B02G085100/TraesCS6A02G344000/TraesCS6B02G203100/TraesCS3B02G141600/TraesCS6D02G145400/TraesCS5D02G384500/TraesCS6D02G212200/TraesCS3D02G124300/TraesCS6A02G222900/TraesCS6B02G183600/TraesCS1D02G162200/TraesCS5B02G376900/TraesCS5A02G375000/TraesCS3A02G122400/TraesCS2B02G048700/TraesCS1B02G374500/TraesCS1D02G362700/TraesCS2B02G521600/TraesCS1B02G048300/TraesCS5D02G165700/…	24	TraesCS2A02G196700/TraesCS2B02G224300/TraesCS2D02G204700/TraesCS1B02G122800/TraesCS2A02G196400/TraesCS6A02G312200/TraesCS1D02G103500/TraesCS6D02G291600/TraesCS1D02G212400/TraesCS3D02G361800/TraesCS6B02G342400/TraesCS1A02G209100/TraesCS3A02G368800/TraesCS2A02G467900/TraesCS3B02G400800/TraesCS3A02G250200/TraesCS1B02G223300/TraesCS2B02G490900/TraesCS2D02G218700/TraesCS3B02G279700/TraesCS6D02G147700/…
BP	GO:0009072	aromatic amino acid family metabolic process	92/6590	198/31013	2.07e-15	5.33e-13	TraesCS5D02G447800/TraesCS5A02G440800/TraesCS5D02G447900/TraesCS5B02G444500/TraesCS5B02G444600/TraesCS6B02G258400/TraesCS7A02G392800/TraesCS2A02G196700/TraesCS5B02G445200/TraesCS6A02G141500/TraesCS7D02G337900/TraesCS7B02G241200/TraesCS2B02G224300/TraesCS2D02G204700/TraesCS6D02G130800/TraesCS6B02G203100/TraesCS3B02G141600/TraesCS1B02G122800/TraesCS2A02G196400/TraesCS1D02G103500/TraesCS6D02G212200/…	-/-/-/-/-/-/-/-/-/-/-/-/-/-/-/-/-/-/-/-/-/-/-/-/-/-/-/-/-/-/-/-/-/-/-/-/-/-/-/-/-/-/-/-/-/-/-/-/-/-/-/-/-/-/-/-/-/-/-/-/-/-/-/-/-/-/-/-/-/-/-/-/-/-/-/-/-/-/-/-/-/-/-/-/-/-/-/-/-/-/-/-	92	64	TraesCS6B02G258400/TraesCS7A02G392800/TraesCS6A02G141500/TraesCS7D02G337900/TraesCS7B02G241200/TraesCS6D02G130800/TraesCS6B02G203100/TraesCS3B02G141600/TraesCS6D02G212200/TraesCS3D02G124300/TraesCS7D02G388400/TraesCS6A02G222900/TraesCS1A02G270300/TraesCS2D02G080100/TraesCS7A02G341700/TraesCS7B02G294800/TraesCS2A02G082200/TraesCS5A02G302900/TraesCS5B02G166300/TraesCS3A02G122400/TraesCS7B02G208700/…	28	TraesCS5D02G447800/TraesCS5A02G440800/TraesCS5D02G447900/TraesCS5B02G444500/TraesCS5B02G444600/TraesCS2A02G196700/TraesCS5B02G445200/TraesCS2B02G224300/TraesCS2D02G204700/TraesCS1B02G122800/TraesCS2A02G196400/TraesCS1D02G103500/TraesCS3B02G041900/TraesCS3D02G361800/TraesCS3A02G368800/TraesCS3B02G400800/TraesCS7B02G308800/TraesCS2D02G218700/novel.8190/TraesCS3A02G041800/TraesCS1A02G188000/TraesCS2…
BP	GO:0042493	response to drug	107/6590	271/31013	6.1e-12	1.38e-09	TraesCS6A02G041700/TraesCS6D02G048300/TraesCS3D02G321500/TraesCS2B02G417900/TraesCS6B02G175100/TraesCS3B02G357500/TraesCS6A02G146900/TraesCS4B02G304300/TraesCS2A02G399900/TraesCS3A02G328000/TraesCS4D02G238600/TraesCS6D02G136200/TraesCS7B02G400500/TraesCS7A02G131600/TraesCS2D02G277400/TraesCS2D02G397500/TraesCS4A02G404500/TraesCS7D02G130800/TraesCS7D02G484500/TraesCS6A02G066900/TraesCS4D02G096400/…	-/-/-/-/-/-/-/-/-/-/-/-/-/-/-/-/-/-/-/-/-/-/-/OMT1/-/-/-/-/-/-/-/-/-/-/-/-/-/-/-/-/-/-/-/-/-/-/-/-/-/-/-/-/-/-/-/-/-/-/-/-/-/-/-/-/-/-/-/-/-/-/-/-/-/-/-/-/-/-/-/-/-/-/-/-/-/-/-/-/-/-/-/-/-/-/-/-/-/-/-/-/-/-/-/-/-/-/-	107	55	TraesCS6A02G041700/TraesCS6D02G048300/TraesCS4B02G304300/TraesCS4D02G238600/TraesCS7B02G400500/TraesCS2D02G277400/TraesCS4A02G404500/TraesCS7D02G484500/TraesCS4D02G302500/TraesCS4D02G068800/TraesCS7B02G245500/TraesCS7D02G230900/TraesCS3A02G229400/TraesCS5B02G371200/TraesCS2D02G277600/TraesCS3B02G336100/TraesCS2A02G202000/TraesCS7D02G129700/TraesCS7A02G497300/TraesCS7A02G130300/TraesCS5A02G326300/…	52	TraesCS3D02G321500/TraesCS2B02G417900/TraesCS6B02G175100/TraesCS3B02G357500/TraesCS6A02G146900/TraesCS2A02G399900/TraesCS3A02G328000/TraesCS6D02G136200/TraesCS7A02G131600/TraesCS2D02G397500/TraesCS7D02G130800/TraesCS6A02G066900/TraesCS4D02G096400/TraesCS1A02G425100/TraesCS4A02G216100/TraesCS2D02G150500/TraesCS4B02G100100/TraesCS7D02G392800/TraesCS5B02G425200/TraesCS1A02G305200/TraesCS4A02G124900/…
BP	GO:0009853	photorespiration	26/6590	35/31013	2.83e-11	5.69e-09	TraesCS1B02G211100/TraesCS2D02G065300/TraesCS2A02G066700/TraesCS2A02G457900/TraesCS2A02G067000/TraesCS3B02G299300/TraesCS2B02G078900/TraesCS2D02G065100/TraesCS2B02G079100/TraesCS5D02G432900/TraesCS5A02G424400/TraesCS2B02G079300/TraesCS2D02G458500/TraesCS3A02G265900/TraesCS2A02G067200/TraesCS5B02G426500/TraesCS3D02G266100/TraesCS2D02G065400/TraesCS2A02G066800/TraesCS3B02G186100/TraesCS5D02G169900/…	-/-/-/-/-/-/-/-/-/-/-/-/-/-/-/-/-/-/-/-/-/-/-/-/-/-	26	2	TraesCS2A02G457900/TraesCS2D02G458500	24	TraesCS1B02G211100/TraesCS2D02G065300/TraesCS2A02G066700/TraesCS2A02G067000/TraesCS3B02G299300/TraesCS2B02G078900/TraesCS2D02G065100/TraesCS2B02G079100/TraesCS5D02G432900/TraesCS5A02G424400/TraesCS2B02G079300/TraesCS3A02G265900/TraesCS2A02G067200/TraesCS5B02G426500/TraesCS3D02G266100/TraesCS2D02G065400/TraesCS2A02G066800/TraesCS3B02G186100/TraesCS5D02G169900/TraesCS2A02G067100/TraesCS2D02G065600/…
BP	GO:0008652	cellular amino acid biosynthetic process	132/6590	369/31013	8.28e-11	1.5e-08	TraesCS5A02G153900/TraesCS5D02G159100/TraesCS6B02G217200/TraesCS3D02G286900/TraesCS3A02G287400/TraesCS3B02G321600/TraesCS7A02G392800/TraesCS4D02G012900/TraesCS5B02G152600/TraesCS4B02G014700/TraesCS4B02G047600/TraesCS4B02G263300/TraesCS3A02G077100/TraesCS4D02G047500/TraesCS3A02G189000/TraesCS5A02G501800/TraesCS5D02G384500/TraesCS6B02G247900/TraesCS5D02G181600/TraesCS4D02G236800/TraesCS4A02G059800/…	-/-/-/-/-/-/-/-/-/-/-/-/-/-/-/-/-/-/-/-/-/-/-/-/-/-/-/-/-/-/-/-/-/-/-/-/-/-/-/-/-/-/-/-/-/-/-/-/-/-/-/-/-/-/-/-/-/-/-/-/-/-/-/-/-/-/-/-/-/-/-/-/-/-/-/-/-/-/-/-/-/-/-/-/-/-/-/-/-/-/-/-/-/-/-/-/-/-/-/-/-/-/-/-/-/-/-/-/-/-/-/-/-/-/-/-/-/-/-/-/-/-/-/-/-/-/-/-/-/-/-/-	132	83	TraesCS5A02G153900/TraesCS5D02G159100/TraesCS6B02G217200/TraesCS3D02G286900/TraesCS3A02G287400/TraesCS3B02G321600/TraesCS7A02G392800/TraesCS4D02G012900/TraesCS5B02G152600/TraesCS4B02G014700/TraesCS3A02G077100/TraesCS5D02G384500/TraesCS4D02G236800/TraesCS4A02G059800/TraesCS7D02G388400/TraesCS4A02G298700/TraesCS1A02G270300/TraesCS2D02G080100/TraesCS4A02G401700/TraesCS6B02G290900/TraesCS5D02G027600/…	49	TraesCS4B02G047600/TraesCS4B02G263300/TraesCS4D02G047500/TraesCS3A02G189000/TraesCS5A02G501800/TraesCS6B02G247900/TraesCS5D02G181600/TraesCS4D02G327200/TraesCS4D02G263500/TraesCS3A02G259700/TraesCS3B02G041900/TraesCS4A02G042700/TraesCS4B02G330300/TraesCS2D02G132900/TraesCS4D02G068100/TraesCS7B02G308800/TraesCS2D02G196900/TraesCS5D02G487000/TraesCS2B02G152900/TraesCS4A02G266700/TraesCS2A02G130600/…
BP	GO:0009074	aromatic amino acid family catabolic process	40/6590	72/31013	2.02e-10	3.32e-08	TraesCS6B02G258400/TraesCS2A02G196700/TraesCS2B02G224300/TraesCS2D02G204700/TraesCS6B02G203100/TraesCS3B02G141600/TraesCS1B02G122800/TraesCS2A02G196400/TraesCS1D02G103500/TraesCS6D02G212200/TraesCS3D02G124300/TraesCS6A02G222900/TraesCS3D02G361800/TraesCS3A02G368800/TraesCS3A02G122400/TraesCS3B02G400800/TraesCS1B02G048300/TraesCS5D02G165700/TraesCS6D02G153400/TraesCS6A02G174500/TraesCS2D02G218700/…	-/-/-/-/-/-/-/-/-/-/-/-/-/-/-/-/-/-/-/-/-/-/-/-/-/-/-/-/-/-/-/-/-/-/-/-/-/-/-/-	40	28	TraesCS6B02G258400/TraesCS6B02G203100/TraesCS3B02G141600/TraesCS6D02G212200/TraesCS3D02G124300/TraesCS6A02G222900/TraesCS3A02G122400/TraesCS1B02G048300/TraesCS5D02G165700/TraesCS6D02G153400/TraesCS6A02G174500/TraesCS2A02G380800/TraesCS2B02G398000/TraesCS6A02G222800/TraesCS5B02G158200/TraesCS4A02G495000/TraesCS6D02G212400/TraesCS6B02G258500/TraesCS1B02G048500/TraesCS5B02G468300/TraesCS4A02G401300/…	12	TraesCS2A02G196700/TraesCS2B02G224300/TraesCS2D02G204700/TraesCS1B02G122800/TraesCS2A02G196400/TraesCS1D02G103500/TraesCS3D02G361800/TraesCS3A02G368800/TraesCS3B02G400800/TraesCS2D02G218700/TraesCS6D02G163700/TraesCS6A02G222700
BP	GO:0006568	tryptophan metabolic process	38/6590	68/31013	4.52e-10	6.29e-08	TraesCS5D02G447800/TraesCS5A02G440800/TraesCS5D02G447900/TraesCS5B02G444500/TraesCS5B02G444600/TraesCS7A02G392800/TraesCS5B02G445200/TraesCS7D02G337900/TraesCS7B02G241200/TraesCS6B02G203100/TraesCS3B02G141600/TraesCS3D02G124300/TraesCS7D02G388400/TraesCS3B02G041900/TraesCS3D02G361800/TraesCS3A02G368800/TraesCS7A02G341700/TraesCS7B02G294800/TraesCS5B02G166300/TraesCS3A02G122400/TraesCS3B02G400800/…	-/-/-/-/-/-/-/-/-/-/-/-/-/-/-/-/-/-/-/-/-/-/-/-/-/-/-/-/-/-/-/-/-/-/-/-/-/-	38	22	TraesCS7A02G392800/TraesCS7D02G337900/TraesCS7B02G241200/TraesCS6B02G203100/TraesCS3B02G141600/TraesCS3D02G124300/TraesCS7D02G388400/TraesCS7A02G341700/TraesCS7B02G294800/TraesCS5B02G166300/TraesCS3A02G122400/TraesCS7B02G208700/TraesCS5D02G165700/TraesCS6A02G174500/TraesCS5B02G158200/TraesCS7D02G305300/TraesCS4D02G315400/TraesCS7A02G308600/TraesCS5A02G160800/TraesCS5A02G252700/TraesCS4A02G089800/…	16	TraesCS5D02G447800/TraesCS5A02G440800/TraesCS5D02G447900/TraesCS5B02G444500/TraesCS5B02G444600/TraesCS5B02G445200/TraesCS3B02G041900/TraesCS3D02G361800/TraesCS3A02G368800/TraesCS3B02G400800/novel.8190/TraesCS3A02G041800/TraesCS2D02G329500/TraesCS6D02G163700/TraesCS7B02G423900/TraesCSU02G029900
BP	GO:0006586	indolalkylamine metabolic process	38/6590	68/31013	4.52e-10	6.29e-08	TraesCS5D02G447800/TraesCS5A02G440800/TraesCS5D02G447900/TraesCS5B02G444500/TraesCS5B02G444600/TraesCS7A02G392800/TraesCS5B02G445200/TraesCS7D02G337900/TraesCS7B02G241200/TraesCS6B02G203100/TraesCS3B02G141600/TraesCS3D02G124300/TraesCS7D02G388400/TraesCS3B02G041900/TraesCS3D02G361800/TraesCS3A02G368800/TraesCS7A02G341700/TraesCS7B02G294800/TraesCS5B02G166300/TraesCS3A02G122400/TraesCS3B02G400800/…	-/-/-/-/-/-/-/-/-/-/-/-/-/-/-/-/-/-/-/-/-/-/-/-/-/-/-/-/-/-/-/-/-/-/-/-/-/-	38	22	TraesCS7A02G392800/TraesCS7D02G337900/TraesCS7B02G241200/TraesCS6B02G203100/TraesCS3B02G141600/TraesCS3D02G124300/TraesCS7D02G388400/TraesCS7A02G341700/TraesCS7B02G294800/TraesCS5B02G166300/TraesCS3A02G122400/TraesCS7B02G208700/TraesCS5D02G165700/TraesCS6A02G174500/TraesCS5B02G158200/TraesCS7D02G305300/TraesCS4D02G315400/TraesCS7A02G308600/TraesCS5A02G160800/TraesCS5A02G252700/TraesCS4A02G089800/…	16	TraesCS5D02G447800/TraesCS5A02G440800/TraesCS5D02G447900/TraesCS5B02G444500/TraesCS5B02G444600/TraesCS5B02G445200/TraesCS3B02G041900/TraesCS3D02G361800/TraesCS3A02G368800/TraesCS3B02G400800/novel.8190/TraesCS3A02G041800/TraesCS2D02G329500/TraesCS6D02G163700/TraesCS7B02G423900/TraesCSU02G029900
BP	GO:0019684	photosynthesis, light reaction	85/6590	214/31013	6.09e-10	7.42e-08	TraesCS5D02G329200/TraesCS5B02G322900/TraesCS5A02G322500/TraesCS4D02G212000/TraesCS1D02G375000/TraesCS5B02G175000/TraesCS1A02G369800/TraesCS5D02G219100/TraesCS6D02G152700/TraesCS2D02G200700/TraesCS4D02G086400/TraesCS2B02G233400/TraesCS4B02G089500/TraesCS2A02G206200/TraesCS6B02G191500/TraesCS4A02G226900/TraesCS6A02G159800/TraesCS5A02G454300/TraesCS7D02G275900/TraesCS5D02G357600/TraesCS4A02G031700/…	-/-/-/-/-/-/-/-/-/-/-/-/-/-/-/-/-/-/-/-/-/-/-/-/-/psbM/-/-/FBP/-/-/-/-/-/-/-/-/-/-/-/-/-/-/-/-/-/-/-/-/-/-/-/-/-/-/-/-/-/-/-/-/-/-/-/-/-/-/-/-/-/-/-/-/-/-/-/-/-/-/-/-/-/-/-/-	85	2	TraesCS1A02G030700/TraesCS7D02G237500	83	TraesCS5D02G329200/TraesCS5B02G322900/TraesCS5A02G322500/TraesCS4D02G212000/TraesCS1D02G375000/TraesCS5B02G175000/TraesCS1A02G369800/TraesCS5D02G219100/TraesCS6D02G152700/TraesCS2D02G200700/TraesCS4D02G086400/TraesCS2B02G233400/TraesCS4B02G089500/TraesCS2A02G206200/TraesCS6B02G191500/TraesCS4A02G226900/TraesCS6A02G159800/TraesCS5A02G454300/TraesCS7D02G275900/TraesCS5D02G357600/TraesCS4A02G031700/…
BP	GO:0009308	amine metabolic process	82/6590	204/31013	6.16e-10	7.42e-08	TraesCS5D02G447800/TraesCS5A02G440800/TraesCS5D02G447900/TraesCS5B02G444500/TraesCS3D02G321500/TraesCS5B02G444600/TraesCS3B02G357500/TraesCS4A02G020900/TraesCS3A02G328000/TraesCS7A02G392800/TraesCS4B02G282700/TraesCS5B02G445200/TraesCS7D02G337900/TraesCS7B02G241200/TraesCS6B02G203100/TraesCS3B02G141600/TraesCS2D02G335300/TraesCS3D02G124300/TraesCS1D02G154700/TraesCS7D02G388400/TraesCS1D02G237200/…	-/-/-/-/-/-/-/-/-/-/-/-/-/-/-/-/-/-/-/-/-/-/-/-/-/-/-/-/-/-/-/-/-/-/-/-/-/-/-/-/-/-/-/-/-/-/-/-/-/-/-/-/-/-/-/-/-/-/-/-/-/-/-/-/-/-/-/-/-/-/-/-/-/-/-/-/-/-/-/-/-/-	82	39	TraesCS7A02G392800/TraesCS7D02G337900/TraesCS7B02G241200/TraesCS6B02G203100/TraesCS3B02G141600/TraesCS3D02G124300/TraesCS1D02G154700/TraesCS7D02G388400/TraesCS7A02G341700/TraesCS7B02G294800/TraesCS5B02G348300/TraesCS5B02G166300/TraesCS3A02G122400/TraesCS2B02G048700/TraesCS7B02G208700/TraesCS2A02G076300/TraesCS5A02G337400/TraesCS3A02G251500/TraesCS5D02G165700/TraesCS6A02G174500/TraesCS5B02G158200/…	43	TraesCS5D02G447800/TraesCS5A02G440800/TraesCS5D02G447900/TraesCS5B02G444500/TraesCS3D02G321500/TraesCS5B02G444600/TraesCS3B02G357500/TraesCS4A02G020900/TraesCS3A02G328000/TraesCS4B02G282700/TraesCS5B02G445200/TraesCS2D02G335300/TraesCS1D02G237200/TraesCS3B02G041900/TraesCS2B02G354400/TraesCS3D02G361800/TraesCS3A02G368800/TraesCS2A02G334600/TraesCS1A02G234800/TraesCS2A02G327600/TraesCS4B02G183900/…
BP	GO:1901607	alpha-amino acid biosynthetic process	112/6590	308/31013	7.23e-10	8.17e-08	TraesCS5A02G153900/TraesCS5D02G159100/TraesCS6B02G217200/TraesCS3D02G286900/TraesCS3A02G287400/TraesCS3B02G321600/TraesCS7A02G392800/TraesCS4D02G012900/TraesCS5B02G152600/TraesCS4B02G014700/TraesCS4B02G047600/TraesCS4B02G263300/TraesCS3A02G077100/TraesCS4D02G047500/TraesCS3A02G189000/TraesCS5A02G501800/TraesCS5D02G384500/TraesCS5D02G181600/TraesCS7D02G388400/TraesCS4A02G298700/TraesCS4D02G327200/…	-/-/-/-/-/-/-/-/-/-/-/-/-/-/-/-/-/-/-/-/-/-/-/-/-/-/-/-/-/-/-/-/-/-/-/-/-/-/-/-/-/-/-/-/-/-/-/-/-/-/-/-/-/-/-/-/-/-/-/-/-/-/-/-/-/-/-/-/-/-/-/-/-/-/-/-/-/-/-/-/-/-/-/-/-/-/-/-/-/-/-/-/-/-/-/-/-/-/-/-/-/-/-/-/-/-/-/-/-/-/-/-	112	70	TraesCS5A02G153900/TraesCS5D02G159100/TraesCS6B02G217200/TraesCS3D02G286900/TraesCS3A02G287400/TraesCS3B02G321600/TraesCS7A02G392800/TraesCS4D02G012900/TraesCS5B02G152600/TraesCS4B02G014700/TraesCS3A02G077100/TraesCS5D02G384500/TraesCS7D02G388400/TraesCS4A02G298700/TraesCS2D02G080100/TraesCS4A02G401700/TraesCS6B02G290900/TraesCS5D02G027600/TraesCS5B02G376900/TraesCS6A02G187300/TraesCS5A02G375000/…	42	TraesCS4B02G047600/TraesCS4B02G263300/TraesCS4D02G047500/TraesCS3A02G189000/TraesCS5A02G501800/TraesCS5D02G181600/TraesCS4D02G327200/TraesCS4D02G263500/TraesCS3A02G259700/TraesCS3B02G041900/TraesCS4A02G042700/TraesCS4B02G330300/TraesCS2D02G132900/TraesCS4D02G068100/TraesCS7B02G308800/TraesCS2D02G196900/TraesCS2B02G152900/TraesCS4A02G266700/TraesCS2A02G130600/TraesCS4A02G337800/TraesCS5A02G177400/…
BP	GO:0044106	cellular amine metabolic process	63/6590	143/31013	7.73e-10	8.22e-08	TraesCS5D02G447800/TraesCS5A02G440800/TraesCS5D02G447900/TraesCS5B02G444500/TraesCS3D02G321500/TraesCS5B02G444600/TraesCS3B02G357500/TraesCS3A02G328000/TraesCS7A02G392800/TraesCS5B02G445200/TraesCS7D02G337900/TraesCS7B02G241200/TraesCS6B02G203100/TraesCS3B02G141600/TraesCS3D02G124300/TraesCS7D02G388400/TraesCS3B02G041900/TraesCS3D02G361800/TraesCS3A02G368800/TraesCS7A02G341700/TraesCS2A02G334600/…	-/-/-/-/-/-/-/-/-/-/-/-/-/-/-/-/-/-/-/-/-/-/-/-/-/-/-/-/-/-/-/-/-/-/-/-/-/-/-/-/-/-/-/-/-/-/-/-/-/-/-/-/-/-/-/-/-/-/-/-/-/-/-	63	32	TraesCS7A02G392800/TraesCS7D02G337900/TraesCS7B02G241200/TraesCS6B02G203100/TraesCS3B02G141600/TraesCS3D02G124300/TraesCS7D02G388400/TraesCS7A02G341700/TraesCS7B02G294800/TraesCS5B02G166300/TraesCS3A02G122400/TraesCS2B02G048700/TraesCS7B02G208700/TraesCS5A02G337400/TraesCS5D02G165700/TraesCS6A02G174500/TraesCS5B02G158200/TraesCS5B02G336200/TraesCS5B02G022300/TraesCS7D02G305300/TraesCS4A02G419400/…	31	TraesCS5D02G447800/TraesCS5A02G440800/TraesCS5D02G447900/TraesCS5B02G444500/TraesCS3D02G321500/TraesCS5B02G444600/TraesCS3B02G357500/TraesCS3A02G328000/TraesCS5B02G445200/TraesCS3B02G041900/TraesCS3D02G361800/TraesCS3A02G368800/TraesCS2A02G334600/TraesCS4B02G183900/TraesCS3B02G400800/TraesCS7B02G232700/TraesCS7A02G265300/TraesCS2B02G111100/TraesCS7A02G350100/TraesCS2D02G094200/TraesCS7D02G328500/…
BP	GO:0006576	cellular biogenic amine metabolic process	59/6590	131/31013	9.31e-10	9.35e-08	TraesCS5D02G447800/TraesCS5A02G440800/TraesCS5D02G447900/TraesCS5B02G444500/TraesCS5B02G444600/TraesCS7A02G392800/TraesCS5B02G445200/TraesCS7D02G337900/TraesCS7B02G241200/TraesCS6B02G203100/TraesCS3B02G141600/TraesCS3D02G124300/TraesCS7D02G388400/TraesCS3B02G041900/TraesCS3D02G361800/TraesCS3A02G368800/TraesCS7A02G341700/TraesCS2A02G334600/TraesCS7B02G294800/TraesCS5B02G166300/TraesCS3A02G122400/…	-/-/-/-/-/-/-/-/-/-/-/-/-/-/-/-/-/-/-/-/-/-/-/-/-/-/-/-/-/-/-/-/-/-/-/-/-/-/-/-/-/-/-/-/-/-/-/-/-/-/-/-/-/-/-/-/-/-/-	59	32	TraesCS7A02G392800/TraesCS7D02G337900/TraesCS7B02G241200/TraesCS6B02G203100/TraesCS3B02G141600/TraesCS3D02G124300/TraesCS7D02G388400/TraesCS7A02G341700/TraesCS7B02G294800/TraesCS5B02G166300/TraesCS3A02G122400/TraesCS2B02G048700/TraesCS7B02G208700/TraesCS5A02G337400/TraesCS5D02G165700/TraesCS6A02G174500/TraesCS5B02G158200/TraesCS5B02G336200/TraesCS5B02G022300/TraesCS7D02G305300/TraesCS4A02G419400/…	27	TraesCS5D02G447800/TraesCS5A02G440800/TraesCS5D02G447900/TraesCS5B02G444500/TraesCS5B02G444600/TraesCS5B02G445200/TraesCS3B02G041900/TraesCS3D02G361800/TraesCS3A02G368800/TraesCS2A02G334600/TraesCS4B02G183900/TraesCS3B02G400800/TraesCS7B02G232700/TraesCS7A02G265300/TraesCS2B02G111100/TraesCS7A02G350100/TraesCS2D02G094200/TraesCS7D02G328500/novel.8190/TraesCS4D02G184900/TraesCS2B02G490100/TraesCS3…
BP	GO:0009064	glutamine family amino acid metabolic process	62/6590	141/31013	1.15e-09	1.1e-07	TraesCS5A02G153900/TraesCS6B02G177600/TraesCS1B02G441900/TraesCS5B02G152600/TraesCS6A02G149700/TraesCS3A02G077100/TraesCS1A02G411600/TraesCS1D02G419400/TraesCS3D02G023900/TraesCS6D02G139000/TraesCS5D02G384500/TraesCS1D02G212400/TraesCS1A02G209100/TraesCS5B02G376900/TraesCS5A02G375000/TraesCS4D02G204800/novel.11188/TraesCS2D02G132900/TraesCS3B02G022900/TraesCS4B02G204000/TraesCS3A02G266300/TraesCS…	-/-/-/-/-/-/-/-/-/-/-/-/-/-/-/-/-/-/-/-/-/-/-/-/-/-/-/-/-/-/-/-/-/-/-/-/-/-/-/-/-/-/-/-/-/-/-/-/-/-/-/-/-/-/-/-/-/-/-/-/-/-	62	42	TraesCS5A02G153900/TraesCS1B02G441900/TraesCS5B02G152600/TraesCS3A02G077100/TraesCS1A02G411600/TraesCS1D02G419400/TraesCS5D02G384500/TraesCS5B02G376900/TraesCS5A02G375000/TraesCS4D02G204800/novel.11188/TraesCS4B02G204000/TraesCS3A02G266300/TraesCS2B02G048700/TraesCS1B02G374500/TraesCS1D02G362700/TraesCS1D02G141800/TraesCS3A02G149900/TraesCS1B02G090600/TraesCS1D02G074600/TraesCS4A02G063800/TraesCS…	20	TraesCS6B02G177600/TraesCS6A02G149700/TraesCS3D02G023900/TraesCS6D02G139000/TraesCS1D02G212400/TraesCS1A02G209100/TraesCS2D02G132900/TraesCS3B02G022900/TraesCS1B02G223300/TraesCS2D02G196900/TraesCS2B02G152900/TraesCS4B02G231400/TraesCS2A02G130600/TraesCS2D02G285100/TraesCS2A02G500400/TraesCS3A02G022600/TraesCS1A02G360300/TraesCS4A02G262600/TraesCS2A02G191100/TraesCS2B02G303300
BP	GO:0042430	indole-containing compound metabolic process	43/6590	84/31013	1.36e-09	1.23e-07	TraesCS5D02G447800/TraesCS5A02G440800/TraesCS5D02G447900/TraesCS5B02G444500/TraesCS5B02G444600/TraesCS7A02G392800/TraesCS5B02G445200/TraesCS7D02G337900/TraesCS7B02G241200/TraesCS6B02G203100/TraesCS3B02G141600/TraesCS4D02G096400/TraesCS3D02G124300/TraesCS7D02G388400/TraesCS3B02G041900/TraesCS3D02G361800/TraesCS4A02G216100/TraesCS3A02G368800/TraesCS7A02G341700/TraesCS7B02G294800/TraesCS4B02G100100/…	-/-/-/-/-/-/-/-/-/-/-/-/-/-/-/-/-/-/-/-/-/-/-/-/-/-/-/-/-/-/-/-/-/-/-/-/-/-/-/-/-/-/-	43	23	TraesCS7A02G392800/TraesCS7D02G337900/TraesCS7B02G241200/TraesCS6B02G203100/TraesCS3B02G141600/TraesCS3D02G124300/TraesCS7D02G388400/TraesCS7A02G341700/TraesCS7B02G294800/TraesCS5B02G166300/TraesCS3A02G122400/TraesCS7B02G208700/TraesCS5D02G165700/TraesCS6A02G174500/TraesCS5B02G158200/TraesCS7D02G305300/TraesCS4D02G315400/TraesCS7A02G308600/TraesCS5A02G160800/TraesCS5A02G252700/TraesCS4A02G089800/…	20	TraesCS5D02G447800/TraesCS5A02G440800/TraesCS5D02G447900/TraesCS5B02G444500/TraesCS5B02G444600/TraesCS5B02G445200/TraesCS4D02G096400/TraesCS3B02G041900/TraesCS3D02G361800/TraesCS4A02G216100/TraesCS3A02G368800/TraesCS4B02G100100/TraesCS3B02G400800/novel.8190/TraesCS3A02G041800/TraesCS2D02G329500/TraesCS6D02G163700/TraesCS4B02G197800/TraesCS7B02G423900/TraesCSU02G029900
BP	GO:0006081	cellular aldehyde metabolic process	52/6590	112/31013	2.44e-09	2.1e-07	TraesCS3B02G473800/TraesCS6A02G240000/TraesCS3A02G439800/TraesCS4A02G251600/TraesCS4B02G062800/TraesCS4D02G283800/TraesCS2A02G345500/TraesCS3D02G432600/TraesCS4B02G285000/TraesCS4D02G094500/TraesCS2B02G287600/TraesCS5B02G317000/TraesCS4A02G178700/TraesCS5B02G324800/TraesCS4D02G061800/TraesCS4A02G019100/TraesCS5D02G322700/TraesCS5A02G324200/TraesCS5D02G331100/TraesCS2B02G201700/TraesCS2D02G344200/…	-/-/-/-/-/-/-/-/-/-/-/-/-/-/-/-/-/-/-/-/-/-/-/-/-/-/-/-/-/-/-/-/-/-/-/-/-/-/-/-/-/-/-/-/-/-/-/-/-/-/-/-	52	24	TraesCS3B02G473800/TraesCS3A02G439800/TraesCS2A02G345500/TraesCS3D02G432600/TraesCS4D02G094500/TraesCS2B02G287600/TraesCS5B02G317000/TraesCS4A02G178700/TraesCS5D02G322700/TraesCS2D02G344200/TraesCS2A02G067800/TraesCS2D02G271700/TraesCS4D02G133600/TraesCS5B02G065400/TraesCS2A02G268800/TraesCS4A02G219900/TraesCS5B02G284600/TraesCS5D02G069700/TraesCS1B02G373600/TraesCS4B02G138900/TraesCS2B02G364000/…	28	TraesCS6A02G240000/TraesCS4A02G251600/TraesCS4B02G062800/TraesCS4D02G283800/TraesCS4B02G285000/TraesCS5B02G324800/TraesCS4D02G061800/TraesCS4A02G019100/TraesCS5A02G324200/TraesCS5D02G331100/TraesCS2B02G201700/TraesCS6B02G117600/TraesCS5B02G303100/TraesCS6B02G178000/TraesCS4D02G173800/TraesCS3B02G000700/TraesCS4B02G291200/TraesCS1B02G199700/TraesCS6D02G222300/TraesCS1A02G180800/TraesCS2A02G234900/…
BP	GO:0018298	protein-chromophore linkage	39/6590	74/31013	2.65e-09	2.18e-07	TraesCS5D02G329200/TraesCS5B02G322900/TraesCS5A02G322500/TraesCS1D02G375000/TraesCS5B02G175000/TraesCS5D02G219100/TraesCS6D02G152700/TraesCS2D02G200700/TraesCS4D02G086400/TraesCS2B02G233400/TraesCS4B02G089500/TraesCS2A02G206200/TraesCS6B02G191500/TraesCS4A02G226900/TraesCS6A02G159800/TraesCS5A02G454300/TraesCS5D02G357600/TraesCS1D02G428200/TraesCS7D02G227300/TraesCS2A02G204800/TraesCS6A02G319700/…	-/-/-/-/-/-/-/-/-/-/-/-/-/-/-/-/-/-/-/-/-/-/-/-/-/-/-/-/-/-/-/-/-/-/-/-/-/-/-	39	0		39	TraesCS5D02G329200/TraesCS5B02G322900/TraesCS5A02G322500/TraesCS1D02G375000/TraesCS5B02G175000/TraesCS5D02G219100/TraesCS6D02G152700/TraesCS2D02G200700/TraesCS4D02G086400/TraesCS2B02G233400/TraesCS4B02G089500/TraesCS2A02G206200/TraesCS6B02G191500/TraesCS4A02G226900/TraesCS6A02G159800/TraesCS5A02G454300/TraesCS5D02G357600/TraesCS1D02G428200/TraesCS7D02G227300/TraesCS2A02G204800/TraesCS6A02G319700/…
BP	GO:0006558	L-phenylalanine metabolic process	39/6590	75/31013	4.39e-09	3.31e-07	TraesCS6B02G258400/TraesCS2A02G196700/TraesCS2B02G224300/TraesCS2D02G204700/TraesCS3B02G141600/TraesCS1B02G122800/TraesCS2A02G196400/TraesCS1D02G103500/TraesCS6D02G212200/TraesCS3D02G124300/TraesCS6A02G222900/TraesCS2D02G080100/TraesCS2A02G082200/TraesCS3A02G122400/TraesCS1B02G048300/TraesCS2A02G291900/TraesCS2D02G218700/TraesCS2A02G380800/novel.7099/TraesCS2B02G398000/TraesCS6A02G222800/TraesCS4…	-/-/-/-/-/-/-/-/-/-/-/-/-/-/-/-/-/-/-/-/-/-/-/-/-/-/-/-/-/-/-/-/-/-/-/-/-/-/-	39	29	TraesCS6B02G258400/TraesCS3B02G141600/TraesCS6D02G212200/TraesCS3D02G124300/TraesCS6A02G222900/TraesCS2D02G080100/TraesCS2A02G082200/TraesCS3A02G122400/TraesCS1B02G048300/TraesCS2A02G291900/TraesCS2A02G380800/novel.7099/TraesCS2B02G398000/TraesCS6A02G222800/TraesCS4A02G495000/TraesCS6D02G212400/TraesCS6B02G258500/TraesCS1B02G048500/TraesCS5B02G468300/TraesCS4A02G401300/TraesCS2A02G292000/TraesCS1…	10	TraesCS2A02G196700/TraesCS2B02G224300/TraesCS2D02G204700/TraesCS1B02G122800/TraesCS2A02G196400/TraesCS1D02G103500/TraesCS2D02G218700/TraesCS1A02G188000/TraesCS5A02G370200/TraesCS6A02G222700
BP	GO:1902221	erythrose 4-phosphate/phosphoenolpyruvate family amino acid metabolic process	39/6590	75/31013	4.39e-09	3.31e-07	TraesCS6B02G258400/TraesCS2A02G196700/TraesCS2B02G224300/TraesCS2D02G204700/TraesCS3B02G141600/TraesCS1B02G122800/TraesCS2A02G196400/TraesCS1D02G103500/TraesCS6D02G212200/TraesCS3D02G124300/TraesCS6A02G222900/TraesCS2D02G080100/TraesCS2A02G082200/TraesCS3A02G122400/TraesCS1B02G048300/TraesCS2A02G291900/TraesCS2D02G218700/TraesCS2A02G380800/novel.7099/TraesCS2B02G398000/TraesCS6A02G222800/TraesCS4…	-/-/-/-/-/-/-/-/-/-/-/-/-/-/-/-/-/-/-/-/-/-/-/-/-/-/-/-/-/-/-/-/-/-/-/-/-/-/-	39	29	TraesCS6B02G258400/TraesCS3B02G141600/TraesCS6D02G212200/TraesCS3D02G124300/TraesCS6A02G222900/TraesCS2D02G080100/TraesCS2A02G082200/TraesCS3A02G122400/TraesCS1B02G048300/TraesCS2A02G291900/TraesCS2A02G380800/novel.7099/TraesCS2B02G398000/TraesCS6A02G222800/TraesCS4A02G495000/TraesCS6D02G212400/TraesCS6B02G258500/TraesCS1B02G048500/TraesCS5B02G468300/TraesCS4A02G401300/TraesCS2A02G292000/TraesCS1…	10	TraesCS2A02G196700/TraesCS2B02G224300/TraesCS2D02G204700/TraesCS1B02G122800/TraesCS2A02G196400/TraesCS1D02G103500/TraesCS2D02G218700/TraesCS1A02G188000/TraesCS5A02G370200/TraesCS6A02G222700
BP	GO:0042737	drug catabolic process	146/6590	445/31013	7.99e-09	5.77e-07	TraesCS6A02G041700/TraesCS6D02G048300/TraesCS5B02G403700/TraesCS3D02G518200/TraesCS6B02G258400/TraesCS3B02G411600/TraesCS3A02G297200/TraesCS1B02G354900/TraesCS2D02G108500/TraesCS4B02G328400/TraesCS1A02G203700/TraesCS2A02G196700/TraesCS6D02G255200/TraesCS7D02G370400/TraesCS6B02G246800/TraesCS6B02G063800/TraesCS6A02G344000/TraesCS2D02G583000/TraesCS6D02G170500/TraesCS2A02G587900/TraesCS1D02G203700/…	-/-/-/-/-/-/-/-/-/-/-/-/-/-/-/-/-/-/-/-/-/-/-/-/-/-/-/-/-/-/-/-/-/-/-/-/-/-/-/-/-/-/-/-/-/-/-/-/-/-/-/-/-/-/-/-/-/-/-/-/-/-/-/-/-/-/-/-/-/-/-/-/-/-/-/-/-/-/-/-/-/-/-/-/-/-/-/-/-/-/-/-/-/-/-/-/-/-/-/-/-/-/-/-/-/-/-/-/-/-/-/-/-/-/-/-/-/-/-/-/-/-/-/-/-/-/-/-/-/-/-/-/-/-/-/-/-/-/-/-/-/-/-/-/-/-	146	87	TraesCS6A02G041700/TraesCS6D02G048300/TraesCS5B02G403700/TraesCS3D02G518200/TraesCS6B02G258400/TraesCS3A02G297200/TraesCS2D02G108500/TraesCS4B02G328400/TraesCS1A02G203700/TraesCS6D02G255200/TraesCS6A02G344000/TraesCS2D02G583000/TraesCS6D02G170500/TraesCS7A02G549800/TraesCS2B02G124800/TraesCS2B02G369000/TraesCS1D02G207100/TraesCS6D02G212200/TraesCS6A02G222900/TraesCS2D02G348800/TraesCS1A02G104300/…	59	TraesCS3B02G411600/TraesCS1B02G354900/TraesCS2A02G196700/TraesCS7D02G370400/TraesCS6B02G246800/TraesCS6B02G063800/TraesCS2A02G587900/TraesCS1D02G203700/TraesCS2B02G224300/TraesCS2D02G204700/TraesCS1B02G122800/TraesCS2A02G196400/TraesCS6A02G312200/TraesCS1D02G103500/TraesCS6D02G291600/TraesCS2D02G260300/TraesCS1D02G079800/TraesCS7B02G493700/TraesCS6B02G342400/TraesCS2A02G467900/TraesCS1B02G331300/…
BP	GO:0009765	photosynthesis, light harvesting	42/6590	86/31013	1.29e-08	8.95e-07	TraesCS5D02G329200/TraesCS5B02G322900/TraesCS5A02G322500/TraesCS1D02G375000/TraesCS5B02G175000/TraesCS5D02G219100/TraesCS6D02G152700/TraesCS2D02G200700/TraesCS4D02G086400/TraesCS2B02G233400/TraesCS4B02G089500/TraesCS2A02G206200/TraesCS6B02G191500/TraesCS4A02G226900/TraesCS6A02G159800/TraesCS5A02G454300/TraesCS5D02G357600/TraesCS1D02G428200/TraesCS7D02G227300/TraesCS2A02G204800/TraesCS6A02G319700/…	-/-/-/-/-/-/-/-/-/-/-/-/-/-/-/-/-/-/-/-/-/-/-/-/-/-/-/-/-/-/-/-/-/-/-/-/-/-/-/-/-/-	42	0		42	TraesCS5D02G329200/TraesCS5B02G322900/TraesCS5A02G322500/TraesCS1D02G375000/TraesCS5B02G175000/TraesCS5D02G219100/TraesCS6D02G152700/TraesCS2D02G200700/TraesCS4D02G086400/TraesCS2B02G233400/TraesCS4B02G089500/TraesCS2A02G206200/TraesCS6B02G191500/TraesCS4A02G226900/TraesCS6A02G159800/TraesCS5A02G454300/TraesCS5D02G357600/TraesCS1D02G428200/TraesCS7D02G227300/TraesCS2A02G204800/TraesCS6A02G319700/…
BP	GO:0015977	carbon fixation	27/6590	45/31013	1.88e-08	1.26e-06	TraesCS2D02G065300/TraesCS2A02G066700/TraesCS3A02G367000/TraesCS2A02G067000/TraesCS6A02G195600/TraesCS2B02G078900/TraesCS2D02G065100/TraesCS2B02G079100/TraesCS5A02G181800/TraesCS1D02G313800/TraesCS4A02G093100/TraesCS2B02G079300/TraesCS5B02G179800/TraesCS2A02G067200/TraesCS2D02G065400/TraesCS2A02G066800/TraesCS3B02G186100/TraesCS6D02G247400/TraesCS5D02G169900/TraesCS6B02G223100/TraesCS2A02G067100/…	-/-/-/-/-/-/-/-/-/-/FBP/-/-/-/-/-/-/-/-/-/-/-/-/-/-/-/-	27	5	TraesCS6A02G195600/TraesCS5A02G181800/TraesCS5B02G179800/TraesCS6B02G223100/TraesCS6D02G183200	22	TraesCS2D02G065300/TraesCS2A02G066700/TraesCS3A02G367000/TraesCS2A02G067000/TraesCS2B02G078900/TraesCS2D02G065100/TraesCS2B02G079100/TraesCS1D02G313800/TraesCS4A02G093100/TraesCS2B02G079300/TraesCS2A02G067200/TraesCS2D02G065400/TraesCS2A02G066800/TraesCS3B02G186100/TraesCS6D02G247400/TraesCS5D02G169900/TraesCS2A02G067100/TraesCS2D02G065600/TraesCS2B02G079500/TraesCS3A02G134200/TraesCS5B02G162800/…
BP	GO:0008643	carbohydrate transport	35/6590	67/31013	2.31e-08	1.49e-06	TraesCS6A02G382600/TraesCS6A02G382400/TraesCS6B02G421600/TraesCS6D02G367400/TraesCS6B02G421500/TraesCS6B02G421800/TraesCS6A02G382500/TraesCS6D02G367300/TraesCS1D02G265400/TraesCS6B02G421700/TraesCS1D02G125900/TraesCS5D02G046300/TraesCS3D02G403300/TraesCS5A02G038900/TraesCS4D02G243100/TraesCS6B02G176800/TraesCS4A02G020100/TraesCS2D02G505700/TraesCS1A02G134100/TraesCS1A02G265200/TraesCS3B02G441800/…	-/-/-/-/-/-/-/-/-/-/-/-/-/-/-/-/-/-/-/-/-/-/-/-/-/-/-/-/-/-/-/-/-/-/-	35	13	TraesCS1D02G265400/TraesCS3D02G403300/TraesCS4D02G243100/TraesCS4A02G020100/TraesCS2D02G505700/TraesCS1A02G265200/TraesCS3B02G441800/TraesCS1B02G276000/TraesCS2A02G187600/TraesCS6A02G218800/TraesCS6D02G009600/TraesCS2D02G200300/TraesCS1D02G052700	22	TraesCS6A02G382600/TraesCS6A02G382400/TraesCS6B02G421600/TraesCS6D02G367400/TraesCS6B02G421500/TraesCS6B02G421800/TraesCS6A02G382500/TraesCS6D02G367300/TraesCS6B02G421700/TraesCS1D02G125900/TraesCS5D02G046300/TraesCS5A02G038900/TraesCS6B02G176800/TraesCS1A02G134100/TraesCS4B02G287800/TraesCS1A02G129600/TraesCS4B02G283600/TraesCS7A02G147300/TraesCSU02G136300/TraesCS1B02G147200/TraesCS4D02G286500/T…
BP	GO:1901615	organic hydroxy compound metabolic process	77/6590	204/31013	5.13e-08	3.2e-06	TraesCS4D02G266700/TraesCS3D02G321500/TraesCS3B02G357500/TraesCS4B02G267200/TraesCS3A02G328000/TraesCS7B02G269900/TraesCS4D02G347100/TraesCS7A02G357800/TraesCS5A02G522100/TraesCS4A02G038500/TraesCS3B02G473800/TraesCS3A02G439800/TraesCS4D02G096400/TraesCS6A02G331400/TraesCS2A02G317000/novel.5269/TraesCS2D02G314900/TraesCS4D02G057100/TraesCS3B02G411500/TraesCS4A02G216100/TraesCS3A02G103800/TraesCS2…	-/-/-/-/-/-/-/-/-/-/-/-/-/-/-/-/-/-/-/-/-/-/-/-/-/-/-/-/-/-/-/-/-/-/-/-/-/-/-/-/-/-/-/-/-/-/-/-/-/-/-/-/-/-/-/-/-/-/-/-/-/-/Psy1-A1/-/-/-/-/-/-/-/-/-/-/-/-/-/-	77	31	TraesCS7B02G269900/TraesCS7A02G357800/TraesCS5A02G522100/TraesCS3B02G473800/TraesCS3A02G439800/TraesCS6A02G331400/TraesCS3A02G103800/TraesCS2D02G517200/TraesCS2B02G544200/TraesCS2B02G287600/TraesCS4A02G178700/TraesCS3A02G196700/TraesCS7D02G364900/TraesCS4B02G051300/TraesCS7A02G158400/TraesCS6D02G153400/TraesCS5B02G102400/TraesCS4D02G133600/TraesCS5B02G065400/TraesCS4D02G051400/TraesCS3D02G205800/…	46	TraesCS4D02G266700/TraesCS3D02G321500/TraesCS3B02G357500/TraesCS4B02G267200/TraesCS3A02G328000/TraesCS4D02G347100/TraesCS4A02G038500/TraesCS4D02G096400/TraesCS2A02G317000/novel.5269/TraesCS2D02G314900/TraesCS4D02G057100/TraesCS3B02G411500/TraesCS4A02G216100/TraesCS4B02G100100/TraesCS4A02G257700/TraesCS5B02G324800/TraesCS2B02G335400/TraesCS5A02G324200/TraesCS5D02G331100/TraesCS5B02G017900/TraesCS7…
BP	GO:0098869	cellular oxidant detoxification	45/6590	100/31013	9.02e-08	5.43e-06	TraesCS6D02G048300/TraesCS3B02G411600/TraesCS2D02G583000/TraesCS2A02G582100/TraesCS3B02G549000/TraesCS7A02G549800/TraesCS1A02G179400/TraesCS2B02G124800/TraesCS1B02G201100/TraesCS6A02G412900/TraesCS2D02G260300/TraesCS6A02G085000/TraesCS7A02G225400/TraesCS7B02G194200/TraesCS2D02G304100/TraesCS2D02G407700/TraesCS7D02G229100/TraesCS2D02G107600/TraesCSU02G105300/TraesCS2A02G573900/TraesCS3A02G182900/T…	-/-/-/-/-/-/-/-/-/-/-/-/-/-/-/-/-/-/-/-/-/-/-/-/-/-/-/-/-/-/-/-/-/-/-/-/-/-/-/-/-/-/-/-/-	45	27	TraesCS6D02G048300/TraesCS2D02G583000/TraesCS3B02G549000/TraesCS7A02G549800/TraesCS2B02G124800/TraesCS7A02G225400/TraesCS7B02G194200/TraesCS2D02G304100/TraesCS2D02G407700/TraesCS7D02G229100/TraesCS2D02G107600/TraesCSU02G105300/TraesCS2A02G573900/TraesCS2D02G583200/TraesCS6D02G258600/TraesCS7B02G473400/TraesCS6B02G306300/TraesCS6A02G278000/TraesCS2A02G107600/TraesCS2B02G613900/TraesCS2D02G123300/T…	18	TraesCS3B02G411600/TraesCS2A02G582100/TraesCS1A02G179400/TraesCS1B02G201100/TraesCS6A02G412900/TraesCS2D02G260300/TraesCS6A02G085000/TraesCS3A02G182900/TraesCS2A02G132200/TraesCS1B02G059100/TraesCS4B02G197900/TraesCS6B02G117300/TraesCS6B02G164400/TraesCS7B02G065200/TraesCS6B02G462300/TraesCS6D02G397200/TraesCS2B02G154700/TraesCS4B02G325800
BP	GO:0015893	drug transport	68/6590	176/31013	1.07e-07	6.23e-06	TraesCS2B02G417900/TraesCS4B02G304300/TraesCS2A02G399900/TraesCS4D02G238600/TraesCS7B02G400500/TraesCS7A02G131600/TraesCS2D02G277400/TraesCS2D02G397500/TraesCS4A02G404500/TraesCS7D02G130800/TraesCS7D02G484500/TraesCS6A02G066900/TraesCS4D02G302500/TraesCS4D02G068800/TraesCS7D02G230900/TraesCS3A02G229400/TraesCS5B02G371200/TraesCS2D02G277600/TraesCS3B02G336100/TraesCS2A02G202000/TraesCS7D02G129700/…	-/-/-/-/-/-/-/-/-/-/-/-/-/-/-/-/-/-/-/-/-/-/-/-/-/-/-/-/-/-/-/-/-/-/-/-/-/-/-/-/-/-/-/-/-/-/-/-/-/-/-/-/-/-/-/-/-/-/-/-/-/-/-/-/-/-/-/-	68	43	TraesCS4B02G304300/TraesCS4D02G238600/TraesCS7B02G400500/TraesCS2D02G277400/TraesCS4A02G404500/TraesCS7D02G484500/TraesCS4D02G302500/TraesCS4D02G068800/TraesCS7D02G230900/TraesCS3A02G229400/TraesCS5B02G371200/TraesCS2D02G277600/TraesCS3B02G336100/TraesCS2A02G202000/TraesCS7D02G129700/TraesCS7A02G497300/TraesCS7A02G130300/TraesCS5A02G326300/TraesCS4B02G237300/TraesCS2B02G296000/TraesCS2A02G278400/…	25	TraesCS2B02G417900/TraesCS2A02G399900/TraesCS7A02G131600/TraesCS2D02G397500/TraesCS7D02G130800/TraesCS6A02G066900/TraesCS1A02G305200/TraesCS1B02G315900/TraesCS1D02G304800/TraesCS4D02G236000/TraesCS2B02G163300/TraesCS4A02G350200/TraesCS7D02G240600/TraesCS4A02G059200/TraesCS7B02G032300/TraesCS7A02G131500/TraesCS3B02G068700/TraesCS7D02G130700/TraesCS2A02G261700/TraesCS4D02G245000/TraesCS4D02G286500/…
BP	GO:0042537	benzene-containing compound metabolic process	34/6590	69/31013	2.32e-07	1.3e-05	TraesCS3D02G321500/TraesCS3B02G357500/TraesCS3A02G328000/TraesCS2B02G224300/TraesCS6B02G203100/TraesCS4D02G096400/TraesCS1B02G122800/TraesCS2A02G196400/TraesCS6D02G212200/TraesCS3D02G361800/TraesCS4A02G216100/TraesCS3A02G368800/TraesCS4B02G100100/TraesCS3B02G400800/TraesCS1B02G048300/TraesCS5D02G165700/TraesCS6A02G174500/TraesCS2D02G218700/TraesCS2B02G398000/TraesCS5B02G158200/TraesCS6D02G212400/…	-/-/-/-/-/-/-/-/-/-/-/-/-/-/-/-/-/-/-/-/-/-/-/-/-/-/-/-/-/-/-/-/-/-	34	18	TraesCS6B02G203100/TraesCS6D02G212200/TraesCS1B02G048300/TraesCS5D02G165700/TraesCS6A02G174500/TraesCS2B02G398000/TraesCS5B02G158200/TraesCS6D02G212400/TraesCS6B02G258500/TraesCS1B02G048500/TraesCS5B02G468300/TraesCS4A02G401300/TraesCS1A02G037800/TraesCS6B02G258600/TraesCS5A02G160800/TraesCS5A02G252700/TraesCS5B02G468400/TraesCS1A02G037700	16	TraesCS3D02G321500/TraesCS3B02G357500/TraesCS3A02G328000/TraesCS2B02G224300/TraesCS4D02G096400/TraesCS1B02G122800/TraesCS2A02G196400/TraesCS3D02G361800/TraesCS4A02G216100/TraesCS3A02G368800/TraesCS4B02G100100/TraesCS3B02G400800/TraesCS2D02G218700/TraesCS6D02G163700/TraesCS3D02G041800/TraesCS6A02G222700
BP	GO:0009607	response to biotic stimulus	116/6590	353/31013	2.37e-07	1.3e-05	TraesCS6A02G041700/TraesCS6D02G048300/TraesCS7A02G435700/TraesCS7B02G335500/TraesCS4B02G018900/TraesCS2D02G081400/TraesCS3D02G321500/TraesCS6B02G175100/TraesCS3B02G357500/TraesCS6A02G146900/TraesCS2A02G407200/TraesCS3D02G524700/TraesCS3A02G328000/TraesCS7D02G426400/TraesCS4A02G294400/TraesCS6D02G136200/TraesCS4D02G017500/TraesCS3A02G042700/TraesCS3B02G040800/TraesCS7D02G441100/TraesCS2A02G083600/…	-/-/-/-/-/-/-/-/-/-/-/PR4B/-/-/-/-/-/-/-/-/-/-/-/-/-/-/-/-/-/-/-/-/-/-/-/-/-/-/-/-/-/-/-/-/PR4A/-/-/-/-/-/-/-/-/-/-/-/-/-/-/-/-/-/-/-/-/-/-/-/-/-/-/-/-/-/-/-/-/-/-/-/petC/-/-/-/-/-/-/-/-/-/-/-/-/-/-/-/-/-/-/-/-/-/-/-/-/-/-/-/-/-/-/-/-/-/-/-	116	46	TraesCS6A02G041700/TraesCS6D02G048300/TraesCS2D02G081400/TraesCS3D02G524700/TraesCS2A02G083600/TraesCS1B02G250600/TraesCS5D02G384500/TraesCS2B02G097800/TraesCS5B02G376900/TraesCS5A02G375000/TraesCS2D02G517200/TraesCS2B02G544200/TraesCS5B02G415100/TraesCS3A02G517100/TraesCS2B02G048700/TraesCS3B02G584700/TraesCS4D02G189200/TraesCS5A02G225500/TraesCS4D02G264500/TraesCS3A02G229700/novel.4948/TraesCS4…	70	TraesCS7A02G435700/TraesCS7B02G335500/TraesCS4B02G018900/TraesCS3D02G321500/TraesCS6B02G175100/TraesCS3B02G357500/TraesCS6A02G146900/TraesCS2A02G407200/TraesCS3A02G328000/TraesCS7D02G426400/TraesCS4A02G294400/TraesCS6D02G136200/TraesCS4D02G017500/TraesCS3A02G042700/TraesCS3B02G040800/TraesCS7D02G441100/TraesCS3B02G324500/TraesCS4D02G096400/TraesCS1D02G035300/TraesCS6D02G153100/TraesCS1A02G425100/…
BP	GO:0097237	cellular response to toxic substance	45/6590	103/31013	2.6e-07	1.3e-05	TraesCS6D02G048300/TraesCS3B02G411600/TraesCS2D02G583000/TraesCS2A02G582100/TraesCS3B02G549000/TraesCS7A02G549800/TraesCS1A02G179400/TraesCS2B02G124800/TraesCS1B02G201100/TraesCS6A02G412900/TraesCS2D02G260300/TraesCS6A02G085000/TraesCS7A02G225400/TraesCS7B02G194200/TraesCS2D02G304100/TraesCS2D02G407700/TraesCS7D02G229100/TraesCS2D02G107600/TraesCSU02G105300/TraesCS2A02G573900/TraesCS3A02G182900/T…	-/-/-/-/-/-/-/-/-/-/-/-/-/-/-/-/-/-/-/-/-/-/-/-/-/-/-/-/-/-/-/-/-/-/-/-/-/-/-/-/-/-/-/-/-	45	27	TraesCS6D02G048300/TraesCS2D02G583000/TraesCS3B02G549000/TraesCS7A02G549800/TraesCS2B02G124800/TraesCS7A02G225400/TraesCS7B02G194200/TraesCS2D02G304100/TraesCS2D02G407700/TraesCS7D02G229100/TraesCS2D02G107600/TraesCSU02G105300/TraesCS2A02G573900/TraesCS2D02G583200/TraesCS6D02G258600/TraesCS7B02G473400/TraesCS6B02G306300/TraesCS6A02G278000/TraesCS2A02G107600/TraesCS2B02G613900/TraesCS2D02G123300/T…	18	TraesCS3B02G411600/TraesCS2A02G582100/TraesCS1A02G179400/TraesCS1B02G201100/TraesCS6A02G412900/TraesCS2D02G260300/TraesCS6A02G085000/TraesCS3A02G182900/TraesCS2A02G132200/TraesCS1B02G059100/TraesCS4B02G197900/TraesCS6B02G117300/TraesCS6B02G164400/TraesCS7B02G065200/TraesCS6B02G462300/TraesCS6D02G397200/TraesCS2B02G154700/TraesCS4B02G325800
BP	GO:0098754	detoxification	45/6590	103/31013	2.6e-07	1.3e-05	TraesCS6D02G048300/TraesCS3B02G411600/TraesCS2D02G583000/TraesCS2A02G582100/TraesCS3B02G549000/TraesCS7A02G549800/TraesCS1A02G179400/TraesCS2B02G124800/TraesCS1B02G201100/TraesCS6A02G412900/TraesCS2D02G260300/TraesCS6A02G085000/TraesCS7A02G225400/TraesCS7B02G194200/TraesCS2D02G304100/TraesCS2D02G407700/TraesCS7D02G229100/TraesCS2D02G107600/TraesCSU02G105300/TraesCS2A02G573900/TraesCS3A02G182900/T…	-/-/-/-/-/-/-/-/-/-/-/-/-/-/-/-/-/-/-/-/-/-/-/-/-/-/-/-/-/-/-/-/-/-/-/-/-/-/-/-/-/-/-/-/-	45	27	TraesCS6D02G048300/TraesCS2D02G583000/TraesCS3B02G549000/TraesCS7A02G549800/TraesCS2B02G124800/TraesCS7A02G225400/TraesCS7B02G194200/TraesCS2D02G304100/TraesCS2D02G407700/TraesCS7D02G229100/TraesCS2D02G107600/TraesCSU02G105300/TraesCS2A02G573900/TraesCS2D02G583200/TraesCS6D02G258600/TraesCS7B02G473400/TraesCS6B02G306300/TraesCS6A02G278000/TraesCS2A02G107600/TraesCS2B02G613900/TraesCS2D02G123300/T…	18	TraesCS3B02G411600/TraesCS2A02G582100/TraesCS1A02G179400/TraesCS1B02G201100/TraesCS6A02G412900/TraesCS2D02G260300/TraesCS6A02G085000/TraesCS3A02G182900/TraesCS2A02G132200/TraesCS1B02G059100/TraesCS4B02G197900/TraesCS6B02G117300/TraesCS6B02G164400/TraesCS7B02G065200/TraesCS6B02G462300/TraesCS6D02G397200/TraesCS2B02G154700/TraesCS4B02G325800
BP	GO:1990748	cellular detoxification	45/6590	103/31013	2.6e-07	1.3e-05	TraesCS6D02G048300/TraesCS3B02G411600/TraesCS2D02G583000/TraesCS2A02G582100/TraesCS3B02G549000/TraesCS7A02G549800/TraesCS1A02G179400/TraesCS2B02G124800/TraesCS1B02G201100/TraesCS6A02G412900/TraesCS2D02G260300/TraesCS6A02G085000/TraesCS7A02G225400/TraesCS7B02G194200/TraesCS2D02G304100/TraesCS2D02G407700/TraesCS7D02G229100/TraesCS2D02G107600/TraesCSU02G105300/TraesCS2A02G573900/TraesCS3A02G182900/T…	-/-/-/-/-/-/-/-/-/-/-/-/-/-/-/-/-/-/-/-/-/-/-/-/-/-/-/-/-/-/-/-/-/-/-/-/-/-/-/-/-/-/-/-/-	45	27	TraesCS6D02G048300/TraesCS2D02G583000/TraesCS3B02G549000/TraesCS7A02G549800/TraesCS2B02G124800/TraesCS7A02G225400/TraesCS7B02G194200/TraesCS2D02G304100/TraesCS2D02G407700/TraesCS7D02G229100/TraesCS2D02G107600/TraesCSU02G105300/TraesCS2A02G573900/TraesCS2D02G583200/TraesCS6D02G258600/TraesCS7B02G473400/TraesCS6B02G306300/TraesCS6A02G278000/TraesCS2A02G107600/TraesCS2B02G613900/TraesCS2D02G123300/T…	18	TraesCS3B02G411600/TraesCS2A02G582100/TraesCS1A02G179400/TraesCS1B02G201100/TraesCS6A02G412900/TraesCS2D02G260300/TraesCS6A02G085000/TraesCS3A02G182900/TraesCS2A02G132200/TraesCS1B02G059100/TraesCS4B02G197900/TraesCS6B02G117300/TraesCS6B02G164400/TraesCS7B02G065200/TraesCS6B02G462300/TraesCS6D02G397200/TraesCS2B02G154700/TraesCS4B02G325800
BP	GO:0009617	response to bacterium	61/6590	157/31013	3.74e-07	1.83e-05	TraesCS6A02G041700/TraesCS6D02G048300/TraesCS4B02G018900/TraesCS6B02G175100/TraesCS6A02G146900/TraesCS3D02G524700/TraesCS4A02G294400/TraesCS6D02G136200/TraesCS4D02G017500/TraesCS3B02G324500/TraesCS4D02G096400/TraesCS5D02G384500/TraesCS1D02G035300/TraesCS1A02G425100/TraesCS3A02G367000/TraesCS4A02G216100/TraesCS5B02G376900/TraesCS3D02G359900/TraesCS5A02G375000/TraesCS2D02G517200/TraesCS2D02G150500/…	-/-/-/-/-/PR4B/-/-/-/-/-/-/-/-/-/-/-/-/-/-/-/-/-/PR4A/-/-/-/-/-/-/-/-/-/-/-/-/-/-/-/-/-/-/petC/-/-/-/-/-/-/-/-/-/-/-/-/-/-/-/-/-/-	61	25	TraesCS6A02G041700/TraesCS6D02G048300/TraesCS3D02G524700/TraesCS5D02G384500/TraesCS5B02G376900/TraesCS5A02G375000/TraesCS2D02G517200/TraesCS2B02G544200/TraesCS3A02G517100/TraesCS2B02G048700/TraesCS3B02G584700/TraesCS5A02G225500/TraesCS4D02G264500/TraesCS3A02G229700/novel.4948/TraesCS4B02G264500/TraesCS4B02G311100/TraesCS2D02G302500/TraesCS2A02G515700/TraesCS5D02G183700/TraesCS4A02G411000/TraesCS2…	36	TraesCS4B02G018900/TraesCS6B02G175100/TraesCS6A02G146900/TraesCS4A02G294400/TraesCS6D02G136200/TraesCS4D02G017500/TraesCS3B02G324500/TraesCS4D02G096400/TraesCS1D02G035300/TraesCS1A02G425100/TraesCS3A02G367000/TraesCS4A02G216100/TraesCS3D02G359900/TraesCS2D02G150500/TraesCS4B02G100100/TraesCS5B02G425200/TraesCS3B02G398300/TraesCS5A02G498000/TraesCS2A02G145900/TraesCS6A02G303800/TraesCS7A02G373500/…
BP	GO:0043207	response to external biotic stimulus	103/6590	309/31013	5.13e-07	2.38e-05	TraesCS6A02G041700/TraesCS6D02G048300/TraesCS7A02G435700/TraesCS7B02G335500/TraesCS4B02G018900/TraesCS3D02G321500/TraesCS6B02G175100/TraesCS3B02G357500/TraesCS6A02G146900/TraesCS2A02G407200/TraesCS3D02G524700/TraesCS3A02G328000/TraesCS7D02G426400/TraesCS4A02G294400/TraesCS6D02G136200/TraesCS4D02G017500/TraesCS3A02G042700/TraesCS3B02G040800/TraesCS7D02G441100/TraesCS1B02G250600/TraesCS3B02G324500/…	-/-/-/-/-/-/-/-/-/-/PR4B/-/-/-/-/-/-/-/-/-/-/-/-/-/-/-/-/-/-/-/-/-/-/-/-/-/-/-/-/-/PR4A/-/-/-/-/-/-/-/-/-/-/-/-/-/-/-/-/-/-/-/-/-/-/-/-/-/-/-/-/-/-/petC/-/-/-/-/-/-/-/-/-/-/-/-/-/-/-/-/-/-/-/-/-/-/-/-/-/-/-/-/-/-/-	103	39	TraesCS6A02G041700/TraesCS6D02G048300/TraesCS3D02G524700/TraesCS1B02G250600/TraesCS5D02G384500/TraesCS5B02G376900/TraesCS5A02G375000/TraesCS2D02G517200/TraesCS2B02G544200/TraesCS5B02G415100/TraesCS3A02G517100/TraesCS2B02G048700/TraesCS3B02G584700/TraesCS5A02G225500/TraesCS4D02G264500/TraesCS3A02G229700/novel.4948/TraesCS4B02G264500/TraesCS5A02G266400/TraesCS6B02G324400/TraesCS4B02G311100/TraesCS6…	64	TraesCS7A02G435700/TraesCS7B02G335500/TraesCS4B02G018900/TraesCS3D02G321500/TraesCS6B02G175100/TraesCS3B02G357500/TraesCS6A02G146900/TraesCS2A02G407200/TraesCS3A02G328000/TraesCS7D02G426400/TraesCS4A02G294400/TraesCS6D02G136200/TraesCS4D02G017500/TraesCS3A02G042700/TraesCS3B02G040800/TraesCS7D02G441100/TraesCS3B02G324500/TraesCS4D02G096400/TraesCS1D02G035300/TraesCS1A02G425100/TraesCS3D02G037900/…
BP	GO:0051707	response to other organism	103/6590	309/31013	5.13e-07	2.38e-05	TraesCS6A02G041700/TraesCS6D02G048300/TraesCS7A02G435700/TraesCS7B02G335500/TraesCS4B02G018900/TraesCS3D02G321500/TraesCS6B02G175100/TraesCS3B02G357500/TraesCS6A02G146900/TraesCS2A02G407200/TraesCS3D02G524700/TraesCS3A02G328000/TraesCS7D02G426400/TraesCS4A02G294400/TraesCS6D02G136200/TraesCS4D02G017500/TraesCS3A02G042700/TraesCS3B02G040800/TraesCS7D02G441100/TraesCS1B02G250600/TraesCS3B02G324500/…	-/-/-/-/-/-/-/-/-/-/PR4B/-/-/-/-/-/-/-/-/-/-/-/-/-/-/-/-/-/-/-/-/-/-/-/-/-/-/-/-/-/PR4A/-/-/-/-/-/-/-/-/-/-/-/-/-/-/-/-/-/-/-/-/-/-/-/-/-/-/-/-/-/-/petC/-/-/-/-/-/-/-/-/-/-/-/-/-/-/-/-/-/-/-/-/-/-/-/-/-/-/-/-/-/-/-	103	39	TraesCS6A02G041700/TraesCS6D02G048300/TraesCS3D02G524700/TraesCS1B02G250600/TraesCS5D02G384500/TraesCS5B02G376900/TraesCS5A02G375000/TraesCS2D02G517200/TraesCS2B02G544200/TraesCS5B02G415100/TraesCS3A02G517100/TraesCS2B02G048700/TraesCS3B02G584700/TraesCS5A02G225500/TraesCS4D02G264500/TraesCS3A02G229700/novel.4948/TraesCS4B02G264500/TraesCS5A02G266400/TraesCS6B02G324400/TraesCS4B02G311100/TraesCS6…	64	TraesCS7A02G435700/TraesCS7B02G335500/TraesCS4B02G018900/TraesCS3D02G321500/TraesCS6B02G175100/TraesCS3B02G357500/TraesCS6A02G146900/TraesCS2A02G407200/TraesCS3A02G328000/TraesCS7D02G426400/TraesCS4A02G294400/TraesCS6D02G136200/TraesCS4D02G017500/TraesCS3A02G042700/TraesCS3B02G040800/TraesCS7D02G441100/TraesCS3B02G324500/TraesCS4D02G096400/TraesCS1D02G035300/TraesCS1A02G425100/TraesCS3D02G037900/…
BP	GO:0006855	drug transmembrane transport	64/6590	169/31013	5.74e-07	2.44e-05	TraesCS2B02G417900/TraesCS4B02G304300/TraesCS2A02G399900/TraesCS7B02G400500/TraesCS7A02G131600/TraesCS2D02G277400/TraesCS2D02G397500/TraesCS4A02G404500/TraesCS7D02G130800/TraesCS7D02G484500/TraesCS6A02G066900/TraesCS4D02G302500/TraesCS4D02G068800/TraesCS7D02G230900/TraesCS3A02G229400/TraesCS5B02G371200/TraesCS2D02G277600/TraesCS3B02G336100/TraesCS2A02G202000/TraesCS7D02G129700/TraesCS7A02G497300/…	-/-/-/-/-/-/-/-/-/-/-/-/-/-/-/-/-/-/-/-/-/-/-/-/-/-/-/-/-/-/-/-/-/-/-/-/-/-/-/-/-/-/-/-/-/-/-/-/-/-/-/-/-/-/-/-/-/-/-/-/-/-/-/-	64	40	TraesCS4B02G304300/TraesCS7B02G400500/TraesCS2D02G277400/TraesCS4A02G404500/TraesCS7D02G484500/TraesCS4D02G302500/TraesCS4D02G068800/TraesCS7D02G230900/TraesCS3A02G229400/TraesCS5B02G371200/TraesCS2D02G277600/TraesCS3B02G336100/TraesCS2A02G202000/TraesCS7D02G129700/TraesCS7A02G497300/TraesCS7A02G130300/TraesCS5A02G326300/TraesCS2B02G296000/TraesCS2A02G278400/TraesCS5A02G368700/TraesCS5B02G326600/…	24	TraesCS2B02G417900/TraesCS2A02G399900/TraesCS7A02G131600/TraesCS2D02G397500/TraesCS7D02G130800/TraesCS6A02G066900/TraesCS1A02G305200/TraesCS1B02G315900/TraesCS1D02G304800/TraesCS4D02G236000/TraesCS2B02G163300/TraesCS4A02G350200/TraesCS7D02G240600/TraesCS4A02G059200/TraesCS7B02G032300/TraesCS7A02G131500/TraesCS3B02G068700/TraesCS7D02G130700/TraesCS2A02G261700/TraesCS4D02G245000/TraesCS7D02G460200/…
BP	GO:0006559	L-phenylalanine catabolic process	26/6590	48/31013	5.77e-07	2.44e-05	TraesCS6B02G258400/TraesCS2A02G196700/TraesCS2B02G224300/TraesCS2D02G204700/TraesCS1B02G122800/TraesCS2A02G196400/TraesCS1D02G103500/TraesCS6D02G212200/TraesCS6A02G222900/TraesCS1B02G048300/TraesCS2D02G218700/TraesCS2A02G380800/TraesCS2B02G398000/TraesCS6A02G222800/TraesCS4A02G495000/TraesCS6D02G212400/TraesCS6B02G258500/TraesCS1B02G048500/TraesCS5B02G468300/TraesCS4A02G401300/TraesCS1A02G037800/…	-/-/-/-/-/-/-/-/-/-/-/-/-/-/-/-/-/-/-/-/-/-/-/-/-/-	26	18	TraesCS6B02G258400/TraesCS6D02G212200/TraesCS6A02G222900/TraesCS1B02G048300/TraesCS2A02G380800/TraesCS2B02G398000/TraesCS6A02G222800/TraesCS4A02G495000/TraesCS6D02G212400/TraesCS6B02G258500/TraesCS1B02G048500/TraesCS5B02G468300/TraesCS4A02G401300/TraesCS1A02G037800/TraesCS6B02G258600/TraesCS7D02G004100/TraesCS5B02G468400/TraesCS1A02G037700	8	TraesCS2A02G196700/TraesCS2B02G224300/TraesCS2D02G204700/TraesCS1B02G122800/TraesCS2A02G196400/TraesCS1D02G103500/TraesCS2D02G218700/TraesCS6A02G222700
BP	GO:1902222	erythrose 4-phosphate/phosphoenolpyruvate family amino acid catabolic process	26/6590	48/31013	5.77e-07	2.44e-05	TraesCS6B02G258400/TraesCS2A02G196700/TraesCS2B02G224300/TraesCS2D02G204700/TraesCS1B02G122800/TraesCS2A02G196400/TraesCS1D02G103500/TraesCS6D02G212200/TraesCS6A02G222900/TraesCS1B02G048300/TraesCS2D02G218700/TraesCS2A02G380800/TraesCS2B02G398000/TraesCS6A02G222800/TraesCS4A02G495000/TraesCS6D02G212400/TraesCS6B02G258500/TraesCS1B02G048500/TraesCS5B02G468300/TraesCS4A02G401300/TraesCS1A02G037800/…	-/-/-/-/-/-/-/-/-/-/-/-/-/-/-/-/-/-/-/-/-/-/-/-/-/-	26	18	TraesCS6B02G258400/TraesCS6D02G212200/TraesCS6A02G222900/TraesCS1B02G048300/TraesCS2A02G380800/TraesCS2B02G398000/TraesCS6A02G222800/TraesCS4A02G495000/TraesCS6D02G212400/TraesCS6B02G258500/TraesCS1B02G048500/TraesCS5B02G468300/TraesCS4A02G401300/TraesCS1A02G037800/TraesCS6B02G258600/TraesCS7D02G004100/TraesCS5B02G468400/TraesCS1A02G037700	8	TraesCS2A02G196700/TraesCS2B02G224300/TraesCS2D02G204700/TraesCS1B02G122800/TraesCS2A02G196400/TraesCS1D02G103500/TraesCS2D02G218700/TraesCS6A02G222700
BP	GO:0009636	response to toxic substance	54/6590	135/31013	5.81e-07	2.44e-05	TraesCS6A02G041700/TraesCS6D02G048300/TraesCS3B02G411600/TraesCS2D02G583000/TraesCS2A02G582100/TraesCS3B02G549000/TraesCS7A02G549800/TraesCS1A02G179400/TraesCS2B02G124800/TraesCS1B02G201100/TraesCS7B02G245500/TraesCS6A02G412900/TraesCS2D02G260300/TraesCS6A02G085000/TraesCS7A02G225400/TraesCS7B02G194200/TraesCS2D02G304100/TraesCS2D02G407700/TraesCS7D02G229100/TraesCS2D02G517200/TraesCS2B02G544200/…	-/-/-/-/-/-/-/-/-/-/OMT1/-/-/-/-/-/-/-/-/-/-/-/-/-/-/-/-/-/-/-/-/-/-/-/-/-/-/-/-/-/-/-/-/-/-/-/-/-/-/-/-/-/-/-	54	33	TraesCS6A02G041700/TraesCS6D02G048300/TraesCS2D02G583000/TraesCS3B02G549000/TraesCS7A02G549800/TraesCS2B02G124800/TraesCS7B02G245500/TraesCS7A02G225400/TraesCS7B02G194200/TraesCS2D02G304100/TraesCS2D02G407700/TraesCS7D02G229100/TraesCS2D02G517200/TraesCS2B02G544200/TraesCS2D02G107600/TraesCSU02G105300/TraesCS2A02G573900/TraesCS2D02G583200/TraesCS6D02G258600/TraesCS7B02G473400/TraesCS6B02G306300/T…	21	TraesCS3B02G411600/TraesCS2A02G582100/TraesCS1A02G179400/TraesCS1B02G201100/TraesCS6A02G412900/TraesCS2D02G260300/TraesCS6A02G085000/TraesCS3A02G182900/TraesCS5A02G498000/TraesCS2A02G132200/TraesCS1B02G059100/TraesCS4B02G197900/TraesCS6B02G117300/TraesCS6B02G164400/TraesCS7B02G065200/TraesCS6B02G462300/TraesCS6D02G397200/TraesCS2B02G154700/TraesCS3A02G400400/TraesCS4B02G325800/TraesCS4D02G322700
BP	GO:0006022	aminoglycan metabolic process	27/6590	52/31013	1.07e-06	3.87e-05	TraesCS5B02G403700/TraesCS4B02G328400/TraesCS1A02G203700/TraesCS6B02G246800/TraesCS2B02G369000/TraesCS1D02G207100/TraesCS2D02G348800/TraesCS7B02G493700/TraesCSU02G169600/TraesCS2D02G349400/TraesCS3A02G260100/novel.777/TraesCS3D02G260300/TraesCS3B02G293200/TraesCS5D02G408200/TraesCS5A02G272400/TraesCS2A02G350700/TraesCS2B02G369100/TraesCS3A02G260200/TraesCS6D02G199500/TraesCS2B02G047300/novel.776/…	-/-/-/-/-/-/-/-/-/-/-/-/-/-/-/-/-/-/-/-/-/-/-/-/-/-/-	27	20	TraesCS5B02G403700/TraesCS4B02G328400/TraesCS1A02G203700/TraesCS2B02G369000/TraesCS1D02G207100/TraesCS2D02G348800/TraesCSU02G169600/TraesCS2D02G349400/TraesCS3A02G260100/novel.777/TraesCS3D02G260300/TraesCS3B02G293200/TraesCS5D02G408200/TraesCS2A02G350700/TraesCS2B02G369100/TraesCS3A02G260200/novel.776/TraesCS1D02G249600/TraesCS7B02G370700/TraesCS5A02G500100	7	TraesCS6B02G246800/TraesCS7B02G493700/TraesCS5A02G272400/TraesCS6D02G199500/TraesCS2B02G047300/TraesCS5B02G272600/TraesCS5D02G280400
BP	GO:0006026	aminoglycan catabolic process	27/6590	52/31013	1.07e-06	3.87e-05	TraesCS5B02G403700/TraesCS4B02G328400/TraesCS1A02G203700/TraesCS6B02G246800/TraesCS2B02G369000/TraesCS1D02G207100/TraesCS2D02G348800/TraesCS7B02G493700/TraesCSU02G169600/TraesCS2D02G349400/TraesCS3A02G260100/novel.777/TraesCS3D02G260300/TraesCS3B02G293200/TraesCS5D02G408200/TraesCS5A02G272400/TraesCS2A02G350700/TraesCS2B02G369100/TraesCS3A02G260200/TraesCS6D02G199500/TraesCS2B02G047300/novel.776/…	-/-/-/-/-/-/-/-/-/-/-/-/-/-/-/-/-/-/-/-/-/-/-/-/-/-/-	27	20	TraesCS5B02G403700/TraesCS4B02G328400/TraesCS1A02G203700/TraesCS2B02G369000/TraesCS1D02G207100/TraesCS2D02G348800/TraesCSU02G169600/TraesCS2D02G349400/TraesCS3A02G260100/novel.777/TraesCS3D02G260300/TraesCS3B02G293200/TraesCS5D02G408200/TraesCS2A02G350700/TraesCS2B02G369100/TraesCS3A02G260200/novel.776/TraesCS1D02G249600/TraesCS7B02G370700/TraesCS5A02G500100	7	TraesCS6B02G246800/TraesCS7B02G493700/TraesCS5A02G272400/TraesCS6D02G199500/TraesCS2B02G047300/TraesCS5B02G272600/TraesCS5D02G280400
BP	GO:0006030	chitin metabolic process	27/6590	52/31013	1.07e-06	3.87e-05	TraesCS5B02G403700/TraesCS4B02G328400/TraesCS1A02G203700/TraesCS6B02G246800/TraesCS2B02G369000/TraesCS1D02G207100/TraesCS2D02G348800/TraesCS7B02G493700/TraesCSU02G169600/TraesCS2D02G349400/TraesCS3A02G260100/novel.777/TraesCS3D02G260300/TraesCS3B02G293200/TraesCS5D02G408200/TraesCS5A02G272400/TraesCS2A02G350700/TraesCS2B02G369100/TraesCS3A02G260200/TraesCS6D02G199500/TraesCS2B02G047300/novel.776/…	-/-/-/-/-/-/-/-/-/-/-/-/-/-/-/-/-/-/-/-/-/-/-/-/-/-/-	27	20	TraesCS5B02G403700/TraesCS4B02G328400/TraesCS1A02G203700/TraesCS2B02G369000/TraesCS1D02G207100/TraesCS2D02G348800/TraesCSU02G169600/TraesCS2D02G349400/TraesCS3A02G260100/novel.777/TraesCS3D02G260300/TraesCS3B02G293200/TraesCS5D02G408200/TraesCS2A02G350700/TraesCS2B02G369100/TraesCS3A02G260200/novel.776/TraesCS1D02G249600/TraesCS7B02G370700/TraesCS5A02G500100	7	TraesCS6B02G246800/TraesCS7B02G493700/TraesCS5A02G272400/TraesCS6D02G199500/TraesCS2B02G047300/TraesCS5B02G272600/TraesCS5D02G280400
BP	GO:0006032	chitin catabolic process	27/6590	52/31013	1.07e-06	3.87e-05	TraesCS5B02G403700/TraesCS4B02G328400/TraesCS1A02G203700/TraesCS6B02G246800/TraesCS2B02G369000/TraesCS1D02G207100/TraesCS2D02G348800/TraesCS7B02G493700/TraesCSU02G169600/TraesCS2D02G349400/TraesCS3A02G260100/novel.777/TraesCS3D02G260300/TraesCS3B02G293200/TraesCS5D02G408200/TraesCS5A02G272400/TraesCS2A02G350700/TraesCS2B02G369100/TraesCS3A02G260200/TraesCS6D02G199500/TraesCS2B02G047300/novel.776/…	-/-/-/-/-/-/-/-/-/-/-/-/-/-/-/-/-/-/-/-/-/-/-/-/-/-/-	27	20	TraesCS5B02G403700/TraesCS4B02G328400/TraesCS1A02G203700/TraesCS2B02G369000/TraesCS1D02G207100/TraesCS2D02G348800/TraesCSU02G169600/TraesCS2D02G349400/TraesCS3A02G260100/novel.777/TraesCS3D02G260300/TraesCS3B02G293200/TraesCS5D02G408200/TraesCS2A02G350700/TraesCS2B02G369100/TraesCS3A02G260200/novel.776/TraesCS1D02G249600/TraesCS7B02G370700/TraesCS5A02G500100	7	TraesCS6B02G246800/TraesCS7B02G493700/TraesCS5A02G272400/TraesCS6D02G199500/TraesCS2B02G047300/TraesCS5B02G272600/TraesCS5D02G280400
BP	GO:0016998	cell wall macromolecule catabolic process	27/6590	52/31013	1.07e-06	3.87e-05	TraesCS5B02G403700/TraesCS4B02G328400/TraesCS1A02G203700/TraesCS6B02G246800/TraesCS2B02G369000/TraesCS1D02G207100/TraesCS2D02G348800/TraesCS7B02G493700/TraesCSU02G169600/TraesCS2D02G349400/TraesCS3A02G260100/novel.777/TraesCS3D02G260300/TraesCS3B02G293200/TraesCS5D02G408200/TraesCS5A02G272400/TraesCS2A02G350700/TraesCS2B02G369100/TraesCS3A02G260200/TraesCS6D02G199500/TraesCS2B02G047300/novel.776/…	-/-/-/-/-/-/-/-/-/-/-/-/-/-/-/-/-/-/-/-/-/-/-/-/-/-/-	27	20	TraesCS5B02G403700/TraesCS4B02G328400/TraesCS1A02G203700/TraesCS2B02G369000/TraesCS1D02G207100/TraesCS2D02G348800/TraesCSU02G169600/TraesCS2D02G349400/TraesCS3A02G260100/novel.777/TraesCS3D02G260300/TraesCS3B02G293200/TraesCS5D02G408200/TraesCS2A02G350700/TraesCS2B02G369100/TraesCS3A02G260200/novel.776/TraesCS1D02G249600/TraesCS7B02G370700/TraesCS5A02G500100	7	TraesCS6B02G246800/TraesCS7B02G493700/TraesCS5A02G272400/TraesCS6D02G199500/TraesCS2B02G047300/TraesCS5B02G272600/TraesCS5D02G280400
BP	GO:0046348	amino sugar catabolic process	27/6590	52/31013	1.07e-06	3.87e-05	TraesCS5B02G403700/TraesCS4B02G328400/TraesCS1A02G203700/TraesCS6B02G246800/TraesCS2B02G369000/TraesCS1D02G207100/TraesCS2D02G348800/TraesCS7B02G493700/TraesCSU02G169600/TraesCS2D02G349400/TraesCS3A02G260100/novel.777/TraesCS3D02G260300/TraesCS3B02G293200/TraesCS5D02G408200/TraesCS5A02G272400/TraesCS2A02G350700/TraesCS2B02G369100/TraesCS3A02G260200/TraesCS6D02G199500/TraesCS2B02G047300/novel.776/…	-/-/-/-/-/-/-/-/-/-/-/-/-/-/-/-/-/-/-/-/-/-/-/-/-/-/-	27	20	TraesCS5B02G403700/TraesCS4B02G328400/TraesCS1A02G203700/TraesCS2B02G369000/TraesCS1D02G207100/TraesCS2D02G348800/TraesCSU02G169600/TraesCS2D02G349400/TraesCS3A02G260100/novel.777/TraesCS3D02G260300/TraesCS3B02G293200/TraesCS5D02G408200/TraesCS2A02G350700/TraesCS2B02G369100/TraesCS3A02G260200/novel.776/TraesCS1D02G249600/TraesCS7B02G370700/TraesCS5A02G500100	7	TraesCS6B02G246800/TraesCS7B02G493700/TraesCS5A02G272400/TraesCS6D02G199500/TraesCS2B02G047300/TraesCS5B02G272600/TraesCS5D02G280400
BP	GO:1901072	glucosamine-containing compound catabolic process	27/6590	52/31013	1.07e-06	3.87e-05	TraesCS5B02G403700/TraesCS4B02G328400/TraesCS1A02G203700/TraesCS6B02G246800/TraesCS2B02G369000/TraesCS1D02G207100/TraesCS2D02G348800/TraesCS7B02G493700/TraesCSU02G169600/TraesCS2D02G349400/TraesCS3A02G260100/novel.777/TraesCS3D02G260300/TraesCS3B02G293200/TraesCS5D02G408200/TraesCS5A02G272400/TraesCS2A02G350700/TraesCS2B02G369100/TraesCS3A02G260200/TraesCS6D02G199500/TraesCS2B02G047300/novel.776/…	-/-/-/-/-/-/-/-/-/-/-/-/-/-/-/-/-/-/-/-/-/-/-/-/-/-/-	27	20	TraesCS5B02G403700/TraesCS4B02G328400/TraesCS1A02G203700/TraesCS2B02G369000/TraesCS1D02G207100/TraesCS2D02G348800/TraesCSU02G169600/TraesCS2D02G349400/TraesCS3A02G260100/novel.777/TraesCS3D02G260300/TraesCS3B02G293200/TraesCS5D02G408200/TraesCS2A02G350700/TraesCS2B02G369100/TraesCS3A02G260200/novel.776/TraesCS1D02G249600/TraesCS7B02G370700/TraesCS5A02G500100	7	TraesCS6B02G246800/TraesCS7B02G493700/TraesCS5A02G272400/TraesCS6D02G199500/TraesCS2B02G047300/TraesCS5B02G272600/TraesCS5D02G280400
BP	GO:0072350	tricarboxylic acid metabolic process	43/6590	101/31013	1.12e-06	3.95e-05	TraesCS2D02G076900/TraesCS3B02G265700/TraesCS3A02G237100/TraesCS2A02G079500/TraesCS5D02G422000/TraesCS3D02G237500/TraesCS2B02G094300/TraesCS2A02G345500/TraesCS5A02G413300/TraesCS6A02G195600/TraesCS4D02G070200/TraesCS5A02G181800/TraesCS2B02G053600/TraesCS4B02G183900/TraesCS2D02G039500/TraesCS4B02G071300/TraesCS2A02G041100/TraesCS2B02G111100/TraesCS5B02G179800/TraesCS6B02G238500/TraesCS5B02G416700/…	-/-/-/-/-/-/-/-/-/-/-/-/-/-/-/-/-/-/-/-/-/-/-/-/-/-/-/-/-/-/-/-/-/-/-/-/-/-/-/-/-/-/-	43	32	TraesCS2D02G076900/TraesCS3B02G265700/TraesCS3A02G237100/TraesCS2A02G079500/TraesCS5D02G422000/TraesCS3D02G237500/TraesCS2B02G094300/TraesCS2A02G345500/TraesCS5A02G413300/TraesCS6A02G195600/TraesCS4D02G070200/TraesCS5A02G181800/TraesCS2B02G053600/TraesCS2D02G039500/TraesCS4B02G071300/TraesCS2A02G041100/TraesCS5B02G179800/TraesCS6B02G238500/TraesCS5B02G416700/TraesCS5A02G014300/TraesCS4A02G243500/…	11	TraesCS4B02G183900/TraesCS2B02G111100/TraesCS2D02G094200/TraesCS1D02G420500/TraesCS5A02G407700/TraesCS5B02G412500/TraesCS4D02G184900/TraesCS1B02G443200/TraesCS5D02G417600/TraesCS2A02G095700/TraesCS3A02G134200
BP	GO:0009415	response to water	95/6590	285/31013	1.39e-06	4.83e-05	TraesCS6A02G041700/TraesCS6D02G048300/TraesCS3D02G321500/TraesCS6B02G383500/TraesCS6B02G175100/TraesCS6B02G383600/TraesCS3B02G357500/TraesCS6D02G333100/TraesCS6A02G146900/TraesCS6A02G350600/TraesCS3A02G328000/TraesCS7A02G160700/TraesCS6A02G350700/TraesCS6D02G136200/TraesCS6D02G333000/TraesCS5B02G356200/TraesCS1D02G184500/TraesCS4B02G208000/TraesCS5D02G354200/TraesCS3B02G324500/TraesCS4D02G027600/…	-/-/-/-/-/-/-/-/-/-/-/-/-/-/-/-/-/-/-/-/-/-/-/-/-/-/-/-/-/-/-/-/-/-/-/-/-/-/-/-/-/-/-/-/-/-/-/-/-/-/-/-/-/-/-/-/-/-/-/-/-/-/-/-/-/-/-/-/-/-/-/-/-/-/-/-/-/-/-/-/-/-/-/-/-/-/-/-/-/-/-/-/-/-/-	95	53	TraesCS6A02G041700/TraesCS6D02G048300/TraesCS6B02G383500/TraesCS6B02G383600/TraesCS6D02G333100/TraesCS6A02G350600/TraesCS6A02G350700/TraesCS6D02G333000/TraesCS5B02G356200/TraesCS1D02G184500/TraesCS4B02G208000/TraesCS5D02G354200/TraesCS5D02G384500/TraesCS7D02G353800/TraesCS5B02G349900/TraesCS5D02G354100/TraesCS1A02G291600/TraesCS4D02G208900/TraesCS5B02G376900/TraesCS5A02G375000/TraesCS5D02G354700/…	42	TraesCS3D02G321500/TraesCS6B02G175100/TraesCS3B02G357500/TraesCS6A02G146900/TraesCS3A02G328000/TraesCS7A02G160700/TraesCS6D02G136200/TraesCS3B02G324500/TraesCS4D02G027600/TraesCS2A02G456100/TraesCS2A02G317000/TraesCS6A02G350300/TraesCS7D02G174200/TraesCS7B02G078200/TraesCS2B02G407100/TraesCS7A02G172900/TraesCS2B02G478100/TraesCS2A02G432700/TraesCS5A02G395200/TraesCS5B02G400000/TraesCS2B02G335400/…
BP	GO:0030243	cellulose metabolic process	46/6590	112/31013	1.62e-06	5.54e-05	TraesCS2D02G217200/TraesCS2B02G236200/TraesCS2D02G216800/TraesCSU02G142500/TraesCS2A02G210000/TraesCS6A02G077800/TraesCS2B02G318100/TraesCS7A02G298600/TraesCS6B02G104600/TraesCS2B02G236600/TraesCS5B02G517500/TraesCS2A02G210700/TraesCS7D02G294300/TraesCS5D02G261000/TraesCS5D02G517200/TraesCS4B02G066700/TraesCS3B02G324500/TraesCS4A02G355000/TraesCS7B02G188400/TraesCS5D02G470400/TraesCS2B02G236500/T…	-/-/-/-/-/-/-/-/-/-/-/-/-/-/-/-/-/-/-/-/-/-/-/-/-/-/-/-/-/-/-/-/-/-/-/-/-/-/-/-/-/-/-/-/-/-	46	6	TraesCS2B02G318100/TraesCS5D02G261000/TraesCS2A02G302300/TraesCS5A02G253200/TraesCS5B02G252100/TraesCS7D02G349200	40	TraesCS2D02G217200/TraesCS2B02G236200/TraesCS2D02G216800/TraesCSU02G142500/TraesCS2A02G210000/TraesCS6A02G077800/TraesCS7A02G298600/TraesCS6B02G104600/TraesCS2B02G236600/TraesCS5B02G517500/TraesCS2A02G210700/TraesCS7D02G294300/TraesCS5D02G517200/TraesCS4B02G066700/TraesCS3B02G324500/TraesCS4A02G355000/TraesCS7B02G188400/TraesCS5D02G470400/TraesCS2B02G236500/TraesCS7D02G201000/TraesCS2B02G119700/T…
BP	GO:1901071	glucosamine-containing compound metabolic process	27/6590	53/31013	1.74e-06	5.83e-05	TraesCS5B02G403700/TraesCS4B02G328400/TraesCS1A02G203700/TraesCS6B02G246800/TraesCS2B02G369000/TraesCS1D02G207100/TraesCS2D02G348800/TraesCS7B02G493700/TraesCSU02G169600/TraesCS2D02G349400/TraesCS3A02G260100/novel.777/TraesCS3D02G260300/TraesCS3B02G293200/TraesCS5D02G408200/TraesCS5A02G272400/TraesCS2A02G350700/TraesCS2B02G369100/TraesCS3A02G260200/TraesCS6D02G199500/TraesCS2B02G047300/novel.776/…	-/-/-/-/-/-/-/-/-/-/-/-/-/-/-/-/-/-/-/-/-/-/-/-/-/-/-	27	20	TraesCS5B02G403700/TraesCS4B02G328400/TraesCS1A02G203700/TraesCS2B02G369000/TraesCS1D02G207100/TraesCS2D02G348800/TraesCSU02G169600/TraesCS2D02G349400/TraesCS3A02G260100/novel.777/TraesCS3D02G260300/TraesCS3B02G293200/TraesCS5D02G408200/TraesCS2A02G350700/TraesCS2B02G369100/TraesCS3A02G260200/novel.776/TraesCS1D02G249600/TraesCS7B02G370700/TraesCS5A02G500100	7	TraesCS6B02G246800/TraesCS7B02G493700/TraesCS5A02G272400/TraesCS6D02G199500/TraesCS2B02G047300/TraesCS5B02G272600/TraesCS5D02G280400
BP	GO:0072524	pyridine-containing compound metabolic process	99/6590	302/31013	1.96e-06	6.43e-05	TraesCS4D02G018900/TraesCS2A02G302400/TraesCS5D02G122700/TraesCS5B02G115300/TraesCS5A02G072700/TraesCS3B02G473800/TraesCS3A02G276100/TraesCS6B02G246000/TraesCS3A02G439800/TraesCS1D02G346200/TraesCS4A02G206400/TraesCS1A02G213000/TraesCS4B02G109900/TraesCS2B02G318300/TraesCS4D02G283800/TraesCS3D02G432600/TraesCS5A02G108000/TraesCS6A02G216800/TraesCS4B02G285000/TraesCS2D02G301100/TraesCS7A02G226000/…	-/-/-/-/-/-/-/-/-/-/-/-/-/-/-/-/-/-/-/-/-/-/-/-/-/-/-/-/-/-/-/-/-/-/-/-/-/-/-/-/-/-/-/-/-/-/-/-/-/-/-/-/-/-/-/-/-/-/-/-/-/-/-/-/-/-/-/-/-/-/-/-/-/-/-/-/-/-/-/-/-/-/-/-/-/-/-/-/-/-/-/-/-/-/-/-/-/-/-	99	47	TraesCS2A02G302400/TraesCS5A02G072700/TraesCS3B02G473800/TraesCS6B02G246000/TraesCS3A02G439800/TraesCS2B02G318300/TraesCS3D02G432600/TraesCS6A02G216800/TraesCS2D02G301100/TraesCS5D02G202900/TraesCS2B02G287600/TraesCS5B02G317000/TraesCS4A02G178700/TraesCS5D02G322700/TraesCS6A02G302400/TraesCS3A02G189300/novel.7996/TraesCS2A02G067800/TraesCS6B02G127300/TraesCS2D02G271700/TraesCS3D02G192800/TraesCS4…	52	TraesCS4D02G018900/TraesCS5D02G122700/TraesCS5B02G115300/TraesCS3A02G276100/TraesCS1D02G346200/TraesCS4A02G206400/TraesCS1A02G213000/TraesCS4B02G109900/TraesCS4D02G283800/TraesCS5A02G108000/TraesCS4B02G285000/TraesCS7A02G226000/TraesCS1D02G313800/TraesCS4D02G107400/TraesCS5B02G324800/TraesCS4A02G019100/TraesCS1B02G325100/TraesCS5A02G324200/TraesCS7D02G377400/TraesCS5D02G331100/TraesCS7B02G193600/…
BP	GO:0042135	neurotransmitter catabolic process	12/6590	15/31013	1.99e-06	6.43e-05	TraesCS6D02G145400/TraesCS6A02G312200/TraesCS6D02G291600/TraesCS6B02G183600/TraesCS6B02G342400/TraesCS2A02G467900/TraesCS3A02G250200/TraesCS2B02G490900/TraesCS6A02G155500/TraesCS3B02G279700/TraesCS6D02G147700/TraesCS2D02G467900	-/-/-/-/-/-/-/-/-/-/-/-	12	3	TraesCS6D02G145400/TraesCS6B02G183600/TraesCS6A02G155500	9	TraesCS6A02G312200/TraesCS6D02G291600/TraesCS6B02G342400/TraesCS2A02G467900/TraesCS3A02G250200/TraesCS2B02G490900/TraesCS3B02G279700/TraesCS6D02G147700/TraesCS2D02G467900
BP	GO:0001505	regulation of neurotransmitter levels	20/6590	34/31013	2.07e-06	6.44e-05	TraesCS6D02G145400/TraesCS6A02G312200/TraesCS6D02G291600/TraesCS6B02G183600/TraesCS6B02G342400/TraesCS2A02G467900/TraesCS4D02G068100/TraesCS3A02G250200/TraesCS2B02G490900/TraesCS6A02G155500/TraesCS2B02G521700/TraesCS3B02G279700/TraesCS6A02G017500/TraesCS4B02G069300/TraesCS6D02G147700/TraesCS4A02G246100/TraesCS6B02G024900/TraesCS2D02G467900/TraesCS2D02G493600/TraesCSU02G029900	-/-/-/-/-/-/-/-/-/-/-/-/-/-/-/-/-/-/-/-	20	5	TraesCS6D02G145400/TraesCS6B02G183600/TraesCS6A02G155500/TraesCS2B02G521700/TraesCS2D02G493600	15	TraesCS6A02G312200/TraesCS6D02G291600/TraesCS6B02G342400/TraesCS2A02G467900/TraesCS4D02G068100/TraesCS3A02G250200/TraesCS2B02G490900/TraesCS3B02G279700/TraesCS6A02G017500/TraesCS4B02G069300/TraesCS6D02G147700/TraesCS4A02G246100/TraesCS6B02G024900/TraesCS2D02G467900/TraesCSU02G029900
BP	GO:0042133	neurotransmitter metabolic process	20/6590	34/31013	2.07e-06	6.44e-05	TraesCS6D02G145400/TraesCS6A02G312200/TraesCS6D02G291600/TraesCS6B02G183600/TraesCS6B02G342400/TraesCS2A02G467900/TraesCS4D02G068100/TraesCS3A02G250200/TraesCS2B02G490900/TraesCS6A02G155500/TraesCS2B02G521700/TraesCS3B02G279700/TraesCS6A02G017500/TraesCS4B02G069300/TraesCS6D02G147700/TraesCS4A02G246100/TraesCS6B02G024900/TraesCS2D02G467900/TraesCS2D02G493600/TraesCSU02G029900	-/-/-/-/-/-/-/-/-/-/-/-/-/-/-/-/-/-/-/-	20	5	TraesCS6D02G145400/TraesCS6B02G183600/TraesCS6A02G155500/TraesCS2B02G521700/TraesCS2D02G493600	15	TraesCS6A02G312200/TraesCS6D02G291600/TraesCS6B02G342400/TraesCS2A02G467900/TraesCS4D02G068100/TraesCS3A02G250200/TraesCS2B02G490900/TraesCS3B02G279700/TraesCS6A02G017500/TraesCS4B02G069300/TraesCS6D02G147700/TraesCS4A02G246100/TraesCS6B02G024900/TraesCS2D02G467900/TraesCSU02G029900
BP	GO:0046184	aldehyde biosynthetic process	16/6590	24/31013	2.12e-06	6.5e-05	TraesCS2B02G287600/TraesCS4A02G178700/TraesCS5B02G324800/TraesCS5A02G324200/TraesCS5D02G331100/TraesCS6B02G117600/TraesCS4D02G133600/TraesCS6B02G178000/TraesCS5B02G065400/TraesCS4B02G291200/TraesCS1B02G199700/TraesCS2A02G268800/TraesCS1A02G180800/TraesCS5D02G069700/TraesCS4B02G138900/TraesCS2D02G267800	-/-/-/-/-/-/-/-/-/-/-/-/-/-/-/-	16	8	TraesCS2B02G287600/TraesCS4A02G178700/TraesCS4D02G133600/TraesCS5B02G065400/TraesCS2A02G268800/TraesCS5D02G069700/TraesCS4B02G138900/TraesCS2D02G267800	8	TraesCS5B02G324800/TraesCS5A02G324200/TraesCS5D02G331100/TraesCS6B02G117600/TraesCS6B02G178000/TraesCS4B02G291200/TraesCS1B02G199700/TraesCS1A02G180800
BP	GO:1901136	carbohydrate derivative catabolic process	41/6590	98/31013	3.35e-06	9.98e-05	TraesCS5B02G403700/TraesCS4B02G328400/TraesCS1A02G203700/TraesCS6B02G246800/TraesCS2B02G369000/TraesCS1D02G207100/TraesCS7B02G061200/TraesCS2D02G348800/TraesCS7B02G493700/TraesCS7A02G157000/TraesCS7D02G316700/TraesCSU02G169600/TraesCS2D02G349400/TraesCS3A02G260100/TraesCS2B02G521600/novel.777/TraesCS3D02G260300/TraesCS7B02G221400/TraesCS3B02G293200/TraesCS5D02G408200/TraesCS2A02G493600/TraesCS5A0…	-/-/-/-/-/-/-/-/-/-/-/-/-/-/-/-/-/-/-/-/-/-/-/-/-/-/-/-/-/-/-/-/-/-/-/-/-/-/-/-/-	41	28	TraesCS5B02G403700/TraesCS4B02G328400/TraesCS1A02G203700/TraesCS2B02G369000/TraesCS1D02G207100/TraesCS2D02G348800/TraesCSU02G169600/TraesCS2D02G349400/TraesCS3A02G260100/TraesCS2B02G521600/novel.777/TraesCS3D02G260300/TraesCS3B02G293200/TraesCS5D02G408200/TraesCS2A02G493600/TraesCS2A02G350700/TraesCS2B02G369100/novel.838/TraesCS2D02G493500/TraesCS3A02G260200/TraesCS2B02G517500/novel.776/TraesCS1D…	13	TraesCS6B02G246800/TraesCS7B02G061200/TraesCS7B02G493700/TraesCS7A02G157000/TraesCS7D02G316700/TraesCS7B02G221400/TraesCS5A02G272400/TraesCS6D02G199500/TraesCS2B02G047300/TraesCS5B02G272600/TraesCS5D02G280400/TraesCS2D02G379600/TraesCS1A02G312400
BP	GO:1901617	organic hydroxy compound biosynthetic process	50/6590	128/31013	3.37e-06	9.98e-05	TraesCS4D02G266700/TraesCS4B02G267200/TraesCS4D02G347100/TraesCS5A02G522100/TraesCS4A02G038500/TraesCS3B02G473800/TraesCS3A02G439800/TraesCS4D02G096400/TraesCS6A02G331400/TraesCS2A02G317000/TraesCS2D02G314900/TraesCS4A02G216100/TraesCS3A02G103800/TraesCS2B02G287600/TraesCS4B02G100100/TraesCS4A02G178700/TraesCS2B02G335400/TraesCS7A02G158400/TraesCS5B02G017900/TraesCS7D02G553300/TraesCS3D02G156500/…	-/-/-/-/-/-/-/-/-/-/-/-/-/-/-/-/-/-/-/-/-/-/-/-/-/-/-/-/-/-/-/-/-/-/-/-/Psy1-A1/-/-/-/-/-/-/-/-/-/-/-/-/-	50	17	TraesCS5A02G522100/TraesCS3B02G473800/TraesCS3A02G439800/TraesCS6A02G331400/TraesCS3A02G103800/TraesCS2B02G287600/TraesCS4A02G178700/TraesCS7A02G158400/TraesCS4D02G133600/TraesCS5B02G065400/TraesCS2A02G268800/TraesCS5D02G183700/TraesCS5B02G358800/TraesCS4D02G067400/TraesCS5D02G069700/TraesCS4B02G138900/TraesCS2D02G267800	33	TraesCS4D02G266700/TraesCS4B02G267200/TraesCS4D02G347100/TraesCS4A02G038500/TraesCS4D02G096400/TraesCS2A02G317000/TraesCS2D02G314900/TraesCS4A02G216100/TraesCS4B02G100100/TraesCS2B02G335400/TraesCS5B02G017900/TraesCS7D02G553300/TraesCS3D02G156500/TraesCS3B02G536500/TraesCS6B02G117600/TraesCS6D02G147900/TraesCS4B02G263000/TraesCS5A02G454500/TraesCS4B02G291200/TraesCS5A02G545700/TraesCS5A02G020900/…
BP	GO:0043648	dicarboxylic acid metabolic process	47/6590	118/31013	3.49e-06	0.000101697	TraesCS3D02G023900/TraesCS5D02G384500/TraesCS5B02G376900/TraesCS5A02G375000/TraesCS1D02G164800/TraesCS2D02G132900/TraesCS3B02G022900/TraesCS5A02G398300/TraesCS3A02G266300/TraesCS1B02G374500/TraesCS1D02G362700/TraesCS4A02G083400/TraesCS4D02G221100/TraesCS2B02G152900/TraesCS4B02G220800/TraesCS4B02G231400/TraesCS2A02G130600/TraesCS4A02G337800/TraesCS3D02G297300/TraesCS1D02G420500/TraesCS5A02G014300/…	-/-/-/-/-/-/-/-/-/-/-/-/-/-/-/-/-/-/-/-/-/-/-/-/-/-/-/-/-/-/-/-/-/-/-/-/-/-/-/-/-/-/-/-/-/-/-	47	25	TraesCS5D02G384500/TraesCS5B02G376900/TraesCS5A02G375000/TraesCS5A02G398300/TraesCS3A02G266300/TraesCS1B02G374500/TraesCS1D02G362700/TraesCS4A02G083400/TraesCS4D02G221100/TraesCS4B02G220800/TraesCS3D02G297300/TraesCS5A02G014300/TraesCS7D02G066600/TraesCS7B02G322500/TraesCSU02G063500/TraesCS5B02G012400/TraesCS7A02G422100/TraesCS3B02G331900/TraesCS3A02G304600/TraesCS4B02G167200/TraesCS4B02G292100/T…	22	TraesCS3D02G023900/TraesCS1D02G164800/TraesCS2D02G132900/TraesCS3B02G022900/TraesCS2B02G152900/TraesCS4B02G231400/TraesCS2A02G130600/TraesCS4A02G337800/TraesCS1D02G420500/TraesCS5A02G407700/TraesCS3D02G167700/TraesCS5B02G412500/TraesCS1B02G057900/TraesCS5D02G534600/TraesCS3A02G022600/TraesCS1B02G443200/TraesCS5D02G417600/TraesCS4A02G262600/TraesCS3D02G434800/TraesCS1D02G045200/TraesCS5B02G089300/…
BP	GO:0006099	tricarboxylic acid cycle	38/6590	89/31013	4.22e-06	0.00011914	TraesCS2D02G076900/TraesCS3B02G265700/TraesCS3A02G237100/TraesCS2A02G079500/TraesCS5D02G422000/TraesCS3D02G237500/TraesCS2B02G094300/TraesCS2A02G345500/TraesCS5A02G413300/TraesCS6A02G195600/TraesCS4D02G070200/TraesCS5A02G181800/TraesCS2B02G053600/TraesCS2D02G039500/TraesCS4B02G071300/TraesCS2A02G041100/TraesCS5B02G179800/TraesCS6B02G238500/TraesCS5B02G416700/TraesCS1D02G420500/TraesCS5A02G014300/…	-/-/-/-/-/-/-/-/-/-/-/-/-/-/-/-/-/-/-/-/-/-/-/-/-/-/-/-/-/-/-/-/-/-/-/-/-/-	38	32	TraesCS2D02G076900/TraesCS3B02G265700/TraesCS3A02G237100/TraesCS2A02G079500/TraesCS5D02G422000/TraesCS3D02G237500/TraesCS2B02G094300/TraesCS2A02G345500/TraesCS5A02G413300/TraesCS6A02G195600/TraesCS4D02G070200/TraesCS5A02G181800/TraesCS2B02G053600/TraesCS2D02G039500/TraesCS4B02G071300/TraesCS2A02G041100/TraesCS5B02G179800/TraesCS6B02G238500/TraesCS5B02G416700/TraesCS5A02G014300/TraesCS4A02G243500/…	6	TraesCS1D02G420500/TraesCS5A02G407700/TraesCS5B02G412500/TraesCS1B02G443200/TraesCS5D02G417600/TraesCS3A02G134200
BP	GO:0006101	citrate metabolic process	38/6590	89/31013	4.22e-06	0.00011914	TraesCS2D02G076900/TraesCS3B02G265700/TraesCS3A02G237100/TraesCS2A02G079500/TraesCS5D02G422000/TraesCS3D02G237500/TraesCS2B02G094300/TraesCS2A02G345500/TraesCS5A02G413300/TraesCS6A02G195600/TraesCS4D02G070200/TraesCS5A02G181800/TraesCS2B02G053600/TraesCS2D02G039500/TraesCS4B02G071300/TraesCS2A02G041100/TraesCS5B02G179800/TraesCS6B02G238500/TraesCS5B02G416700/TraesCS1D02G420500/TraesCS5A02G014300/…	-/-/-/-/-/-/-/-/-/-/-/-/-/-/-/-/-/-/-/-/-/-/-/-/-/-/-/-/-/-/-/-/-/-/-/-/-/-	38	32	TraesCS2D02G076900/TraesCS3B02G265700/TraesCS3A02G237100/TraesCS2A02G079500/TraesCS5D02G422000/TraesCS3D02G237500/TraesCS2B02G094300/TraesCS2A02G345500/TraesCS5A02G413300/TraesCS6A02G195600/TraesCS4D02G070200/TraesCS5A02G181800/TraesCS2B02G053600/TraesCS2D02G039500/TraesCS4B02G071300/TraesCS2A02G041100/TraesCS5B02G179800/TraesCS6B02G238500/TraesCS5B02G416700/TraesCS5A02G014300/TraesCS4A02G243500/…	6	TraesCS1D02G420500/TraesCS5A02G407700/TraesCS5B02G412500/TraesCS1B02G443200/TraesCS5D02G417600/TraesCS3A02G134200
BP	GO:0043094	cellular metabolic compound salvage	41/6590	100/31013	6.15e-06	0.000170836	TraesCS1B02G211100/TraesCS2A02G302400/TraesCS6B02G246000/TraesCS2D02G065300/TraesCS2A02G066700/TraesCS2B02G318300/TraesCS2A02G457900/TraesCS2A02G067000/TraesCS3B02G299300/TraesCS6A02G216800/TraesCS2B02G078900/TraesCS2D02G065100/TraesCS2B02G079100/TraesCS2D02G301100/TraesCS5D02G432900/TraesCS5A02G424400/TraesCS2B02G079300/TraesCS2D02G356900/TraesCS2D02G458500/TraesCS2B02G101700/TraesCS3A02G265900/…	-/-/-/-/-/-/-/-/-/-/-/-/-/-/-/-/-/-/-/-/-/-/-/-/-/-/-/-/-/-/-/-/-/-/-/-/-/-/-/-/-	41	15	TraesCS2A02G302400/TraesCS6B02G246000/TraesCS2B02G318300/TraesCS2A02G457900/TraesCS6A02G216800/TraesCS2D02G301100/TraesCS2D02G356900/TraesCS2D02G458500/TraesCS2B02G101700/TraesCS2A02G358100/TraesCS2D02G084300/TraesCS5B02G065400/TraesCS2B02G377500/TraesCS6D02G198700/TraesCS5D02G069700	26	TraesCS1B02G211100/TraesCS2D02G065300/TraesCS2A02G066700/TraesCS2A02G067000/TraesCS3B02G299300/TraesCS2B02G078900/TraesCS2D02G065100/TraesCS2B02G079100/TraesCS5D02G432900/TraesCS5A02G424400/TraesCS2B02G079300/TraesCS3A02G265900/TraesCS2A02G067200/TraesCS5B02G426500/TraesCS3D02G266100/TraesCS2D02G065400/TraesCS2A02G066800/TraesCS3B02G186100/TraesCS5D02G169900/TraesCS2A02G067100/TraesCS1B02G199700/…
BP	GO:0009266	response to temperature stimulus	90/6590	277/31013	8.31e-06	0.000227624	TraesCS6A02G041700/TraesCS6D02G048300/TraesCS2B02G247300/TraesCS3D02G321500/TraesCS6B02G175100/TraesCS2D02G227800/TraesCS3B02G357500/TraesCS6A02G146900/TraesCS4D02G212000/TraesCS3A02G328000/TraesCS6D02G136200/TraesCS1D02G404600/TraesCS7D02G373100/TraesCS5A02G495100/TraesCS2A02G456100/TraesCS2A02G317000/TraesCS5D02G384500/TraesCS7D02G353800/TraesCS6A02G248400/TraesCS5A02G426100/TraesCS6B02G276300/…	-/-/-/-/-/-/-/-/-/-/-/-/-/-/-/-/-/-/-/-/-/-/-/-/-/-/-/-/-/FBP/-/-/-/-/-/-/-/-/-/-/-/-/-/-/-/-/-/-/-/-/-/-/-/-/-/-/-/-/-/-/-/-/-/-/-/-/-/-/-/-/-/-/-/-/-/-/-/-/-/-/-/-/-/-/-/-/-/-/-/-	90	25	TraesCS6A02G041700/TraesCS6D02G048300/TraesCS5D02G384500/TraesCS7D02G353800/TraesCS5B02G376900/TraesCS5A02G375000/TraesCS4D02G296400/TraesCS2A02G303400/TraesCSU02G105300/TraesCS7B02G473400/TraesCS5B02G158200/TraesCS2D02G515800/TraesCS2A02G104500/TraesCS3B02G538100/TraesCS7B02G277700/TraesCS2D02G177100/TraesCS3D02G483400/TraesCS1B02G373600/TraesCS7D02G063900/TraesCS7D02G364600/TraesCS5A02G160800/T…	65	TraesCS2B02G247300/TraesCS3D02G321500/TraesCS6B02G175100/TraesCS2D02G227800/TraesCS3B02G357500/TraesCS6A02G146900/TraesCS4D02G212000/TraesCS3A02G328000/TraesCS6D02G136200/TraesCS1D02G404600/TraesCS7D02G373100/TraesCS5A02G495100/TraesCS2A02G456100/TraesCS2A02G317000/TraesCS6A02G248400/TraesCS5A02G426100/TraesCS6B02G276300/TraesCS7D02G174200/TraesCS4B02G211400/TraesCS7B02G078200/TraesCS4B02G285000/…
BP	GO:0030244	cellulose biosynthetic process	37/6590	88/31013	8.62e-06	0.000232393	TraesCS2D02G217200/TraesCS2B02G236200/TraesCS2D02G216800/TraesCSU02G142500/TraesCS2A02G210000/TraesCS6A02G077800/TraesCS2B02G318100/TraesCS7A02G298600/TraesCS6B02G104600/TraesCS2B02G236600/TraesCS5B02G517500/TraesCS2A02G210700/TraesCS7D02G294300/TraesCS5D02G261000/TraesCS5D02G517200/TraesCS3B02G324500/TraesCS4A02G355000/TraesCS7B02G188400/TraesCS5D02G470400/TraesCS2B02G236500/TraesCS2B02G119700/T…	-/-/-/-/-/-/-/-/-/-/-/-/-/-/-/-/-/-/-/-/-/-/-/-/-/-/-/-/-/-/-/-/-/-/-/-/-	37	6	TraesCS2B02G318100/TraesCS5D02G261000/TraesCS2A02G302300/TraesCS5A02G253200/TraesCS5B02G252100/TraesCS7D02G349200	31	TraesCS2D02G217200/TraesCS2B02G236200/TraesCS2D02G216800/TraesCSU02G142500/TraesCS2A02G210000/TraesCS6A02G077800/TraesCS7A02G298600/TraesCS6B02G104600/TraesCS2B02G236600/TraesCS5B02G517500/TraesCS2A02G210700/TraesCS7D02G294300/TraesCS5D02G517200/TraesCS3B02G324500/TraesCS4A02G355000/TraesCS7B02G188400/TraesCS5D02G470400/TraesCS2B02G236500/TraesCS2B02G119700/TraesCS1D02G117400/TraesCS5B02G469200/T…
BP	GO:0072329	monocarboxylic acid catabolic process	23/6590	45/31013	9.41e-06	0.000250035	TraesCS6D02G255200/TraesCS6D02G145400/TraesCS7B02G044200/TraesCS7A02G141800/TraesCS6B02G183600/TraesCS6B02G302400/TraesCS7D02G232300/TraesCS7D02G346400/TraesCS7D02G225100/TraesCS7D02G143200/TraesCS5A02G341000/TraesCS6D02G153400/TraesCS6A02G155500/TraesCS5B02G339100/TraesCS5D02G346200/TraesCS6D02G116200/TraesCS7A02G232200/TraesCS6B02G153900/TraesCS7D02G004100/TraesCS5D02G183700/TraesCS7B02G250400/…	-/-/-/-/-/-/-/-/-/-/-/-/-/-/-/-/-/-/-/-/-/-/-	23	22	TraesCS6D02G255200/TraesCS6D02G145400/TraesCS7B02G044200/TraesCS7A02G141800/TraesCS6B02G183600/TraesCS6B02G302400/TraesCS7D02G232300/TraesCS7D02G346400/TraesCS7D02G143200/TraesCS5A02G341000/TraesCS6D02G153400/TraesCS6A02G155500/TraesCS5B02G339100/TraesCS5D02G346200/TraesCS6D02G116200/TraesCS7A02G232200/TraesCS6B02G153900/TraesCS7D02G004100/TraesCS5D02G183700/TraesCS7B02G250400/TraesCS3D02G077200/…	1	TraesCS7D02G225100
BP	GO:0019682	glyceraldehyde-3-phosphate metabolic process	28/6590	60/31013	1e-05	0.000262548	TraesCS3B02G473800/TraesCS3A02G439800/TraesCS4A02G251600/TraesCS4B02G062800/TraesCS4D02G283800/TraesCS3D02G432600/TraesCS4B02G285000/TraesCS5B02G317000/TraesCS5B02G324800/TraesCS4D02G061800/TraesCS4A02G019100/TraesCS5D02G322700/TraesCS5A02G324200/TraesCS5D02G331100/TraesCS2B02G201700/TraesCS2A02G067800/TraesCS2D02G271700/TraesCS3B02G000700/TraesCS2A02G234900/TraesCS3B02G098700/TraesCS5B02G284600/…	-/-/-/-/-/-/-/-/-/-/-/-/-/-/-/-/-/-/-/-/-/-/-/-/-/-/-/-	28	10	TraesCS3B02G473800/TraesCS3A02G439800/TraesCS3D02G432600/TraesCS5B02G317000/TraesCS5D02G322700/TraesCS2A02G067800/TraesCS2D02G271700/TraesCS5B02G284600/TraesCS1B02G373600/TraesCS2B02G362700	18	TraesCS4A02G251600/TraesCS4B02G062800/TraesCS4D02G283800/TraesCS4B02G285000/TraesCS5B02G324800/TraesCS4D02G061800/TraesCS4A02G019100/TraesCS5A02G324200/TraesCS5D02G331100/TraesCS2B02G201700/TraesCS3B02G000700/TraesCS2A02G234900/TraesCS3B02G098700/TraesCS2D02G182700/TraesCS5A02G417000/TraesCS6D02G061600/TraesCS2D02G238600/TraesCS2A02G175400
BP	GO:0009698	phenylpropanoid metabolic process	44/6590	112/31013	1.07e-05	0.00027444	TraesCS6D02G162800/TraesCS6A02G173700/TraesCS4B02G208000/TraesCS6B02G201600/TraesCS2B02G224300/TraesCS3B02G473800/TraesCS3B02G141600/TraesCS3A02G439800/TraesCS1B02G122800/TraesCS2A02G196400/TraesCS6D02G212200/TraesCS3D02G124300/TraesCS3D02G354400/TraesCS4D02G208900/TraesCS3D02G358500/TraesCS3A02G342900/TraesCS6D02G284200/TraesCS3A02G122400/TraesCS6A02G305000/TraesCS3A02G360600/TraesCS1B02G048300/…	-/-/-/-/-/-/-/-/-/-/-/-/-/-/-/-/-/-/-/-/-/-/-/-/-/-/-/-/-/-/-/-/-/-/-/-/-/-/-/-/-/-/-/-	44	35	TraesCS6D02G162800/TraesCS6A02G173700/TraesCS4B02G208000/TraesCS6B02G201600/TraesCS3B02G473800/TraesCS3B02G141600/TraesCS3A02G439800/TraesCS6D02G212200/TraesCS3D02G124300/TraesCS3D02G354400/TraesCS4D02G208900/TraesCS3A02G342900/TraesCS6D02G284200/TraesCS3A02G122400/TraesCS6A02G305000/TraesCS3A02G360600/TraesCS1B02G048300/TraesCS4A02G096400/TraesCS3B02G393000/TraesCS2B02G398000/TraesCS3A02G229700/…	9	TraesCS2B02G224300/TraesCS1B02G122800/TraesCS2A02G196400/TraesCS3D02G358500/TraesCS2D02G218700/TraesCS3B02G397300/TraesCS3B02G397200/TraesCS6A02G222700/TraesCS3A02G365300
BP	GO:0009069	serine family amino acid metabolic process	38/6590	92/31013	1.08e-05	0.00027444	TraesCS6B02G217200/TraesCS3D02G286900/TraesCS3A02G287400/TraesCS3B02G321600/TraesCS4B02G263300/TraesCS5A02G501800/TraesCS6A02G312200/TraesCS6D02G291600/TraesCS4D02G327200/TraesCS4D02G263500/TraesCS4A02G401700/TraesCS5D02G027600/TraesCS6B02G342400/TraesCS2A02G467900/TraesCS4A02G042700/TraesCS6A02G187300/TraesCS4B02G330300/TraesCS2A02G508900/TraesCS5B02G300800/TraesCS4D02G068100/TraesCS3A02G250200/…	-/-/-/-/-/-/-/-/-/-/-/-/-/-/-/-/-/-/-/-/-/-/-/-/-/-/-/-/-/-/-/-/-/-/-/-/-/-	38	16	TraesCS6B02G217200/TraesCS3D02G286900/TraesCS3A02G287400/TraesCS3B02G321600/TraesCS4A02G401700/TraesCS5D02G027600/TraesCS6A02G187300/TraesCS2A02G508900/TraesCS5B02G300800/TraesCS2B02G521700/TraesCS5B02G018700/TraesCS4D02G272500/TraesCS4A02G032100/TraesCS2D02G493600/TraesCS5A02G300400/TraesCS5A02G022200	22	TraesCS4B02G263300/TraesCS5A02G501800/TraesCS6A02G312200/TraesCS6D02G291600/TraesCS4D02G327200/TraesCS4D02G263500/TraesCS6B02G342400/TraesCS2A02G467900/TraesCS4A02G042700/TraesCS4B02G330300/TraesCS4D02G068100/TraesCS3A02G250200/TraesCS2B02G490900/TraesCS3B02G279700/TraesCS4B02G069300/TraesCS3D02G087300/TraesCS6D02G147700/TraesCS4A02G246100/TraesCS2A02G300600/TraesCS2D02G467900/TraesCS1B02G234300/…
BP	GO:0009065	glutamine family amino acid catabolic process	13/6590	19/31013	1.3e-05	0.000327196	TraesCS5D02G384500/TraesCS1D02G212400/TraesCS1A02G209100/TraesCS5B02G376900/TraesCS5A02G375000/TraesCS2B02G048700/TraesCS1B02G374500/TraesCS1D02G362700/TraesCS1B02G223300/TraesCS4A02G419400/TraesCS7A02G069300/TraesCS2D02G034900/TraesCS7D02G063900	-/-/-/-/-/-/-/-/-/-/-/-/-	13	10	TraesCS5D02G384500/TraesCS5B02G376900/TraesCS5A02G375000/TraesCS2B02G048700/TraesCS1B02G374500/TraesCS1D02G362700/TraesCS4A02G419400/TraesCS7A02G069300/TraesCS2D02G034900/TraesCS7D02G063900	3	TraesCS1D02G212400/TraesCS1A02G209100/TraesCS1B02G223300
BP	GO:0019748	secondary metabolic process	54/6590	149/31013	1.85e-05	0.00045806	TraesCS6D02G162800/TraesCS6A02G173700/TraesCS4B02G208000/TraesCS6B02G201600/TraesCS2B02G224300/TraesCS3B02G473800/TraesCS3B02G141600/TraesCS3A02G439800/TraesCS4D02G096400/TraesCS1B02G122800/TraesCS2A02G196400/TraesCS6D02G212200/TraesCS3D02G124300/TraesCS3D02G354400/TraesCS4A02G216100/TraesCS4D02G349600/TraesCS4D02G208900/TraesCS3D02G358500/TraesCS3A02G342900/TraesCS4B02G100100/TraesCS6D02G284200/…	-/-/-/-/-/-/-/-/-/-/-/-/-/-/-/-/-/-/-/-/-/-/-/-/-/-/-/-/-/-/-/-/-/-/-/-/-/-/-/-/-/-/-/-/-/-/-/-/-/-/-/-/-/-	54	35	TraesCS6D02G162800/TraesCS6A02G173700/TraesCS4B02G208000/TraesCS6B02G201600/TraesCS3B02G473800/TraesCS3B02G141600/TraesCS3A02G439800/TraesCS6D02G212200/TraesCS3D02G124300/TraesCS3D02G354400/TraesCS4D02G208900/TraesCS3A02G342900/TraesCS6D02G284200/TraesCS3A02G122400/TraesCS6A02G305000/TraesCS3A02G360600/TraesCS1B02G048300/TraesCS4A02G096400/TraesCS3B02G393000/TraesCS2B02G398000/TraesCS3A02G229700/…	19	TraesCS2B02G224300/TraesCS4D02G096400/TraesCS1B02G122800/TraesCS2A02G196400/TraesCS4A02G216100/TraesCS4D02G349600/TraesCS3D02G358500/TraesCS4B02G100100/TraesCS2D02G218700/TraesCS3D02G156500/TraesCS1B02G337400/TraesCS3B02G430000/TraesCS7D02G197800/TraesCS3B02G397300/TraesCS4B02G197800/TraesCS3B02G175900/TraesCS3B02G397200/TraesCS6A02G222700/TraesCS3A02G365300
BP	GO:0006525	arginine metabolic process	21/6590	41/31013	2.2e-05	0.000536186	TraesCS5D02G384500/TraesCS5B02G376900/TraesCS5A02G375000/TraesCS4D02G204800/TraesCS4B02G204000/TraesCS2B02G048700/TraesCS2D02G196900/TraesCS1B02G090600/TraesCS1D02G074600/TraesCS4A02G419400/TraesCS4B02G080800/TraesCS7A02G069300/TraesCS1A02G072200/TraesCS4D02G079600/TraesCS4A02G234400/TraesCS2D02G034900/TraesCS7D02G063900/TraesCS2D02G412000/TraesCS2A02G191100/TraesCS6B02G274800/TraesCS4B02G185000	-/-/-/-/-/-/-/-/-/-/-/-/-/-/-/-/-/-/-/-/-	21	19	TraesCS5D02G384500/TraesCS5B02G376900/TraesCS5A02G375000/TraesCS4D02G204800/TraesCS4B02G204000/TraesCS2B02G048700/TraesCS1B02G090600/TraesCS1D02G074600/TraesCS4A02G419400/TraesCS4B02G080800/TraesCS7A02G069300/TraesCS1A02G072200/TraesCS4D02G079600/TraesCS4A02G234400/TraesCS2D02G034900/TraesCS7D02G063900/TraesCS2D02G412000/TraesCS6B02G274800/TraesCS4B02G185000	2	TraesCS2D02G196900/TraesCS2A02G191100
BP	GO:0009773	photosynthetic electron transport in photosystem I	17/6590	30/31013	2.41e-05	0.000579535	TraesCS4D02G212000/TraesCS4A02G031700/TraesCS4B02G274300/TraesCS4B02G211400/TraesCS4A02G093100/TraesCS5D02G569800/TraesCS4A02G319000/TraesCS4D02G273000/TraesCS6B02G336800/TraesCS6A02G303800/TraesCS6A02G308100/TraesCS1A02G030700/TraesCS6D02G287300/TraesCS6D02G283300/TraesCS7A02G282100/TraesCS5B02G560400/TraesCS7D02G280600	-/-/-/-/FBP/-/-/-/-/-/-/-/-/-/-/-/-	17	1	TraesCS1A02G030700	16	TraesCS4D02G212000/TraesCS4A02G031700/TraesCS4B02G274300/TraesCS4B02G211400/TraesCS4A02G093100/TraesCS5D02G569800/TraesCS4A02G319000/TraesCS4D02G273000/TraesCS6B02G336800/TraesCS6A02G303800/TraesCS6A02G308100/TraesCS6D02G287300/TraesCS6D02G283300/TraesCS7A02G282100/TraesCS5B02G560400/TraesCS7D02G280600
BP	GO:0009060	aerobic respiration	38/6590	95/31013	2.58e-05	0.000612638	TraesCS2D02G076900/TraesCS3B02G265700/TraesCS3A02G237100/TraesCS2A02G079500/TraesCS5D02G422000/TraesCS3D02G237500/TraesCS2B02G094300/TraesCS2A02G345500/TraesCS5A02G413300/TraesCS6A02G195600/TraesCS4D02G070200/TraesCS5A02G181800/TraesCS2B02G053600/TraesCS2D02G039500/TraesCS4B02G071300/TraesCS2A02G041100/TraesCS5B02G179800/TraesCS6B02G238500/TraesCS5B02G416700/TraesCS1D02G420500/TraesCS5A02G014300/…	-/-/-/-/-/-/-/-/-/-/-/-/-/-/-/-/-/-/-/-/-/-/-/-/-/-/-/-/-/-/-/-/-/-/-/-/-/-	38	32	TraesCS2D02G076900/TraesCS3B02G265700/TraesCS3A02G237100/TraesCS2A02G079500/TraesCS5D02G422000/TraesCS3D02G237500/TraesCS2B02G094300/TraesCS2A02G345500/TraesCS5A02G413300/TraesCS6A02G195600/TraesCS4D02G070200/TraesCS5A02G181800/TraesCS2B02G053600/TraesCS2D02G039500/TraesCS4B02G071300/TraesCS2A02G041100/TraesCS5B02G179800/TraesCS6B02G238500/TraesCS5B02G416700/TraesCS5A02G014300/TraesCS4A02G243500/…	6	TraesCS1D02G420500/TraesCS5A02G407700/TraesCS5B02G412500/TraesCS1B02G443200/TraesCS5D02G417600/TraesCS3A02G134200
BP	GO:0009753	response to jasmonic acid	30/6590	69/31013	2.75e-05	0.000640016	TraesCS7A02G435700/TraesCS7B02G335500/TraesCS3D02G321500/TraesCS6B02G175100/TraesCS3B02G357500/TraesCS6A02G146900/TraesCS3A02G328000/TraesCS7D02G426400/TraesCS6D02G136200/TraesCS3B02G399200/TraesCS4D02G096400/TraesCS5D02G384500/TraesCS1A02G425100/TraesCS4D02G069300/TraesCS2D02G507200/TraesCS4A02G216100/TraesCS5B02G376900/TraesCS5A02G375000/TraesCS4B02G100100/TraesCS3A02G109300/TraesCS4A02G244500/…	-/-/-/-/-/-/-/-/-/-/-/-/-/-/-/-/-/-/-/-/-/-/-/-/-/-/-/-/-/-	30	9	TraesCS3B02G399200/TraesCS5D02G384500/TraesCS4D02G069300/TraesCS5B02G376900/TraesCS5A02G375000/TraesCS4A02G244500/TraesCS3A02G107200/TraesCS3D02G109300/TraesCS3B02G125600	21	TraesCS7A02G435700/TraesCS7B02G335500/TraesCS3D02G321500/TraesCS6B02G175100/TraesCS3B02G357500/TraesCS6A02G146900/TraesCS3A02G328000/TraesCS7D02G426400/TraesCS6D02G136200/TraesCS4D02G096400/TraesCS1A02G425100/TraesCS2D02G507200/TraesCS4A02G216100/TraesCS4B02G100100/TraesCS3A02G109300/TraesCS2B02G534800/TraesCS1B02G038700/TraesCS7A02G373500/TraesCS5B02G086900/TraesCS5D02G413200/TraesCS1B02G459500
BP	GO:0006721	terpenoid metabolic process	40/6590	102/31013	2.76e-05	0.000640016	TraesCS1B02G411100/TraesCS1A02G384300/TraesCS2A02G317000/TraesCS3D02G255200/TraesCS2D02G314900/TraesCS3B02G328700/TraesCS1A02G303100/TraesCS2A02G541400/TraesCS4A02G311300/TraesCS4D02G003100/TraesCS1D02G074300/TraesCS2D02G542600/TraesCS7B02G319100/TraesCS2B02G335400/TraesCS3A02G294000/TraesCS2B02G571700/TraesCS3B02G439900/novel.10242/TraesCS7D02G026000/TraesCS5B02G017900/TraesCS7D02G553300/TraesCS…	-/-/-/-/-/-/-/-/-/-/-/-/-/-/-/-/-/-/-/-/-/-/-/-/-/-/-/-/-/-/-/Psy1-A1/-/-/-/-/-/-/-/-	40	4	TraesCS3B02G328700/TraesCS1A02G303100/TraesCS3A02G294000/TraesCS4B02G012100	36	TraesCS1B02G411100/TraesCS1A02G384300/TraesCS2A02G317000/TraesCS3D02G255200/TraesCS2D02G314900/TraesCS2A02G541400/TraesCS4A02G311300/TraesCS4D02G003100/TraesCS1D02G074300/TraesCS2D02G542600/TraesCS7B02G319100/TraesCS2B02G335400/TraesCS2B02G571700/TraesCS3B02G439900/novel.10242/TraesCS7D02G026000/TraesCS5B02G017900/TraesCS7D02G553300/TraesCS3D02G156500/TraesCS3A02G254300/TraesCS1D02G392500/TraesCS…
BP	GO:0042435	indole-containing compound biosynthetic process	18/6590	33/31013	2.8e-05	0.000641362	TraesCS7A02G392800/TraesCS3B02G141600/TraesCS4D02G096400/TraesCS3D02G124300/TraesCS7D02G388400/TraesCS3B02G041900/TraesCS4A02G216100/TraesCS7B02G294800/TraesCS4B02G100100/TraesCS3A02G122400/TraesCS7B02G208700/TraesCS7D02G305300/TraesCS4D02G315400/TraesCS7A02G308600/TraesCS4B02G197800/TraesCS4A02G089800/TraesCS4B02G318900/TraesCSU02G029900	-/-/-/-/-/-/-/-/-/-/-/-/-/-/-/-/-/-	18	12	TraesCS7A02G392800/TraesCS3B02G141600/TraesCS3D02G124300/TraesCS7D02G388400/TraesCS7B02G294800/TraesCS3A02G122400/TraesCS7B02G208700/TraesCS7D02G305300/TraesCS4D02G315400/TraesCS7A02G308600/TraesCS4A02G089800/TraesCS4B02G318900	6	TraesCS4D02G096400/TraesCS3B02G041900/TraesCS4A02G216100/TraesCS4B02G100100/TraesCS4B02G197800/TraesCSU02G029900
BP	GO:0009310	amine catabolic process	15/6590	25/31013	2.89e-05	0.000644997	TraesCS6B02G203100/TraesCS3B02G141600/TraesCS3D02G124300/TraesCS3D02G361800/TraesCS3A02G368800/TraesCS3A02G122400/TraesCS3B02G400800/TraesCS5D02G165700/TraesCS6A02G174500/TraesCS5B02G158200/TraesCS2B02G490100/TraesCS6D02G163700/TraesCS5A02G160800/TraesCS5A02G252700/TraesCS2B02G579000	-/-/-/-/-/-/-/-/-/-/-/-/-/-/-	15	10	TraesCS6B02G203100/TraesCS3B02G141600/TraesCS3D02G124300/TraesCS3A02G122400/TraesCS5D02G165700/TraesCS6A02G174500/TraesCS5B02G158200/TraesCS5A02G160800/TraesCS5A02G252700/TraesCS2B02G579000	5	TraesCS3D02G361800/TraesCS3A02G368800/TraesCS3B02G400800/TraesCS2B02G490100/TraesCS6D02G163700
BP	GO:0042402	cellular biogenic amine catabolic process	15/6590	25/31013	2.89e-05	0.000644997	TraesCS6B02G203100/TraesCS3B02G141600/TraesCS3D02G124300/TraesCS3D02G361800/TraesCS3A02G368800/TraesCS3A02G122400/TraesCS3B02G400800/TraesCS5D02G165700/TraesCS6A02G174500/TraesCS5B02G158200/TraesCS2B02G490100/TraesCS6D02G163700/TraesCS5A02G160800/TraesCS5A02G252700/TraesCS2B02G579000	-/-/-/-/-/-/-/-/-/-/-/-/-/-/-	15	10	TraesCS6B02G203100/TraesCS3B02G141600/TraesCS3D02G124300/TraesCS3A02G122400/TraesCS5D02G165700/TraesCS6A02G174500/TraesCS5B02G158200/TraesCS5A02G160800/TraesCS5A02G252700/TraesCS2B02G579000	5	TraesCS3D02G361800/TraesCS3A02G368800/TraesCS3B02G400800/TraesCS2B02G490100/TraesCS6D02G163700
BP	GO:0006066	alcohol metabolic process	38/6590	96/31013	3.4e-05	0.000748615	TraesCS4D02G266700/TraesCS4B02G267200/TraesCS7B02G269900/TraesCS7A02G357800/TraesCS4A02G038500/TraesCS2A02G317000/novel.5269/TraesCS2D02G314900/TraesCS4D02G057100/TraesCS2D02G517200/TraesCS2B02G544200/TraesCS4A02G257700/TraesCS5B02G324800/TraesCS2B02G335400/TraesCS5A02G324200/TraesCS5D02G331100/TraesCS7D02G364900/TraesCS4B02G051300/TraesCS7A02G158400/TraesCS5B02G017900/TraesCS7D02G553300/TraesCS3…	-/-/-/-/-/-/-/-/-/-/-/-/-/-/-/-/-/-/-/-/-/-/-/-/-/-/-/-/-/-/Psy1-A1/-/-/-/-/-/-/-	38	12	TraesCS7B02G269900/TraesCS7A02G357800/TraesCS2D02G517200/TraesCS2B02G544200/TraesCS7D02G364900/TraesCS4B02G051300/TraesCS7A02G158400/TraesCS4D02G051400/TraesCS2A02G515700/TraesCS1D02G333500/TraesCS5B02G358800/TraesCS4D02G067400	26	TraesCS4D02G266700/TraesCS4B02G267200/TraesCS4A02G038500/TraesCS2A02G317000/novel.5269/TraesCS2D02G314900/TraesCS4D02G057100/TraesCS4A02G257700/TraesCS5B02G324800/TraesCS2B02G335400/TraesCS5A02G324200/TraesCS5D02G331100/TraesCS5B02G017900/TraesCS7D02G553300/TraesCS3D02G156500/TraesCS6D02G147900/TraesCS4B02G263000/TraesCS5A02G454500/TraesCS5A02G545700/TraesCS5A02G020900/TraesCS7A02G557300/TraesCS3…
BP	GO:0098542	defense response to other organism	86/6590	271/31013	3.47e-05	0.00075471	TraesCS7A02G435700/TraesCS7B02G335500/TraesCS4B02G018900/TraesCS2A02G407200/TraesCS3D02G524700/TraesCS7D02G426400/TraesCS4A02G294400/TraesCS4D02G017500/TraesCS3A02G042700/TraesCS3B02G040800/TraesCS7D02G441100/TraesCS3B02G324500/TraesCS4D02G096400/TraesCS5D02G384500/TraesCS1D02G035300/TraesCS1A02G425100/TraesCS3D02G037900/TraesCS3A02G367000/TraesCS4A02G216100/TraesCS5B02G376900/TraesCS3D02G359900/…	-/-/-/-/PR4B/-/-/-/-/-/-/-/-/-/-/-/-/-/-/-/-/-/-/-/-/-/-/-/-/-/PR4A/-/-/-/-/-/-/-/-/-/-/-/-/-/-/-/-/-/-/-/-/-/-/-/-/-/-/-/petC/-/-/-/-/-/-/-/-/-/-/-/-/-/-/-/-/-/-/-/-/-/-/-/-/-/-/-	86	34	TraesCS3D02G524700/TraesCS5D02G384500/TraesCS5B02G376900/TraesCS5A02G375000/TraesCS2D02G517200/TraesCS2B02G544200/TraesCS5B02G415100/TraesCS3A02G517100/TraesCS2B02G048700/TraesCS3B02G584700/TraesCS5A02G225500/TraesCS4D02G264500/TraesCS3A02G229700/novel.4948/TraesCS4B02G264500/TraesCS5A02G266400/TraesCS6B02G324400/TraesCS4B02G311100/TraesCS6D02G274800/TraesCS2D02G302500/TraesCS5D02G274200/TraesCS2…	52	TraesCS7A02G435700/TraesCS7B02G335500/TraesCS4B02G018900/TraesCS2A02G407200/TraesCS7D02G426400/TraesCS4A02G294400/TraesCS4D02G017500/TraesCS3A02G042700/TraesCS3B02G040800/TraesCS7D02G441100/TraesCS3B02G324500/TraesCS4D02G096400/TraesCS1D02G035300/TraesCS1A02G425100/TraesCS3D02G037900/TraesCS3A02G367000/TraesCS4A02G216100/TraesCS3D02G359900/TraesCS2D02G150500/TraesCS2A02G440300/TraesCS3B02G441000/…
BP	GO:0046677	response to antibiotic	34/6590	83/31013	3.77e-05	0.000810622	TraesCS6A02G041700/TraesCS6D02G048300/TraesCS3D02G321500/TraesCS6B02G175100/TraesCS3B02G357500/TraesCS6A02G146900/TraesCS3A02G328000/TraesCS6D02G136200/TraesCS4D02G096400/TraesCS7B02G245500/TraesCS1A02G425100/TraesCS4A02G216100/TraesCS2D02G150500/TraesCS4B02G100100/TraesCSU02G105300/TraesCS5B02G425200/TraesCS4A02G124900/TraesCS5A02G225500/TraesCS5A02G498000/TraesCS2A02G145900/TraesCS7B02G473400/T…	-/-/-/-/-/-/-/-/-/OMT1/-/-/-/-/-/-/-/-/-/-/-/-/-/-/-/-/-/-/-/-/-/-/-/-	34	11	TraesCS6A02G041700/TraesCS6D02G048300/TraesCS7B02G245500/TraesCSU02G105300/TraesCS5A02G225500/TraesCS7B02G473400/TraesCS4D02G264500/TraesCS4B02G264500/TraesCS5B02G145900/TraesCS5D02G183700/TraesCS7B02G197300	23	TraesCS3D02G321500/TraesCS6B02G175100/TraesCS3B02G357500/TraesCS6A02G146900/TraesCS3A02G328000/TraesCS6D02G136200/TraesCS4D02G096400/TraesCS1A02G425100/TraesCS4A02G216100/TraesCS2D02G150500/TraesCS4B02G100100/TraesCS5B02G425200/TraesCS4A02G124900/TraesCS5A02G498000/TraesCS2A02G145900/TraesCS6D02G197800/TraesCS5B02G086900/TraesCS3A02G400400/TraesCS5D02G431800/TraesCS3A02G149800/TraesCS4B02G325800/…
BP	GO:0042822	pyridoxal phosphate metabolic process	12/6590	18/31013	4.24e-05	0.000891502	TraesCS2B02G287600/TraesCS4A02G178700/TraesCS6B02G117600/TraesCS4D02G133600/TraesCS5B02G065400/TraesCS4B02G291200/TraesCS1B02G199700/TraesCS2A02G268800/TraesCS1A02G180800/TraesCS5D02G069700/TraesCS4B02G138900/TraesCS2D02G267800	-/-/-/-/-/-/-/-/-/-/-/-	12	8	TraesCS2B02G287600/TraesCS4A02G178700/TraesCS4D02G133600/TraesCS5B02G065400/TraesCS2A02G268800/TraesCS5D02G069700/TraesCS4B02G138900/TraesCS2D02G267800	4	TraesCS6B02G117600/TraesCS4B02G291200/TraesCS1B02G199700/TraesCS1A02G180800
BP	GO:0042823	pyridoxal phosphate biosynthetic process	12/6590	18/31013	4.24e-05	0.000891502	TraesCS2B02G287600/TraesCS4A02G178700/TraesCS6B02G117600/TraesCS4D02G133600/TraesCS5B02G065400/TraesCS4B02G291200/TraesCS1B02G199700/TraesCS2A02G268800/TraesCS1A02G180800/TraesCS5D02G069700/TraesCS4B02G138900/TraesCS2D02G267800	-/-/-/-/-/-/-/-/-/-/-/-	12	8	TraesCS2B02G287600/TraesCS4A02G178700/TraesCS4D02G133600/TraesCS5B02G065400/TraesCS2A02G268800/TraesCS5D02G069700/TraesCS4B02G138900/TraesCS2D02G267800	4	TraesCS6B02G117600/TraesCS4B02G291200/TraesCS1B02G199700/TraesCS1A02G180800
BP	GO:0006040	amino sugar metabolic process	30/6590	71/31013	5.3e-05	0.00110092	TraesCS5B02G403700/TraesCS4B02G328400/TraesCS1A02G203700/TraesCS6B02G246800/TraesCS2B02G369000/TraesCS1D02G207100/TraesCS2D02G348800/TraesCS7B02G493700/TraesCS5B02G144800/TraesCSU02G169600/TraesCS2D02G349400/TraesCS3A02G260100/novel.777/TraesCS3D02G260300/TraesCS3B02G293200/TraesCS5D02G408200/TraesCS5A02G272400/TraesCS2A02G350700/TraesCS2B02G369100/TraesCS3A02G260200/TraesCS6D02G199500/TraesCS2B0…	-/-/-/-/-/-/-/-/-/-/-/-/-/-/-/-/-/-/-/-/-/-/-/-/-/-/-/-/-/-	30	20	TraesCS5B02G403700/TraesCS4B02G328400/TraesCS1A02G203700/TraesCS2B02G369000/TraesCS1D02G207100/TraesCS2D02G348800/TraesCSU02G169600/TraesCS2D02G349400/TraesCS3A02G260100/novel.777/TraesCS3D02G260300/TraesCS3B02G293200/TraesCS5D02G408200/TraesCS2A02G350700/TraesCS2B02G369100/TraesCS3A02G260200/novel.776/TraesCS1D02G249600/TraesCS7B02G370700/TraesCS5A02G500100	10	TraesCS6B02G246800/TraesCS7B02G493700/TraesCS5B02G144800/TraesCS5A02G272400/TraesCS6D02G199500/TraesCS2B02G047300/TraesCS5A02G145900/TraesCS5B02G272600/TraesCS5D02G280400/TraesCS5D02G146300
BP	GO:0051273	beta-glucan metabolic process	52/6590	147/31013	5.52e-05	0.00113321	TraesCS2D02G217200/TraesCS2B02G236200/TraesCS2D02G216800/TraesCSU02G142500/TraesCS2B02G521100/TraesCS2A02G210000/TraesCS6A02G077800/TraesCS2B02G318100/TraesCS7A02G298600/TraesCS6B02G104600/TraesCS2B02G236600/TraesCS5B02G517500/TraesCS2A02G210700/TraesCS7D02G294300/TraesCS5D02G261000/TraesCS5D02G517200/TraesCS4B02G066700/TraesCS3B02G324500/TraesCS4A02G355000/TraesCS7B02G188400/TraesCS5D02G470400/T…	-/-/-/-/-/-/-/-/-/-/-/-/-/-/-/-/-/-/-/-/-/-/-/-/-/-/-/-/-/-/-/-/-/-/-/-/-/-/-/-/-/-/-/-/-/-/-/-/-/-/-/-	52	8	TraesCS2B02G521100/TraesCS2B02G318100/TraesCS5D02G261000/TraesCS2A02G302300/TraesCS5A02G253200/TraesCS5B02G252100/TraesCS7D02G349200/TraesCS3A02G245500	44	TraesCS2D02G217200/TraesCS2B02G236200/TraesCS2D02G216800/TraesCSU02G142500/TraesCS2A02G210000/TraesCS6A02G077800/TraesCS7A02G298600/TraesCS6B02G104600/TraesCS2B02G236600/TraesCS5B02G517500/TraesCS2A02G210700/TraesCS7D02G294300/TraesCS5D02G517200/TraesCS4B02G066700/TraesCS3B02G324500/TraesCS4A02G355000/TraesCS7B02G188400/TraesCS5D02G470400/TraesCS2B02G236500/TraesCS7D02G201000/TraesCS2B02G119700/T…
BP	GO:0009414	response to water deprivation	78/6590	244/31013	5.93e-05	0.0012038	TraesCS6A02G041700/TraesCS6D02G048300/TraesCS3D02G321500/TraesCS6B02G175100/TraesCS3B02G357500/TraesCS6A02G146900/TraesCS3A02G328000/TraesCS7A02G160700/TraesCS6D02G136200/TraesCS5B02G356200/TraesCS1D02G184500/TraesCS4B02G208000/TraesCS5D02G354200/TraesCS3B02G324500/TraesCS4D02G027600/TraesCS2A02G456100/TraesCS2A02G317000/TraesCS5D02G384500/TraesCS7D02G353800/TraesCS7D02G174200/TraesCS5B02G349900/…	-/-/-/-/-/-/-/-/-/-/-/-/-/-/-/-/-/-/-/-/-/-/-/-/-/-/-/-/-/-/-/-/-/-/-/-/-/-/-/-/-/-/-/-/-/-/-/-/-/-/-/-/-/-/-/-/-/-/-/-/-/-/-/-/-/-/-/-/-/-/-/-/-/-/-/-/-/-	78	41	TraesCS6A02G041700/TraesCS6D02G048300/TraesCS5B02G356200/TraesCS1D02G184500/TraesCS4B02G208000/TraesCS5D02G354200/TraesCS5D02G384500/TraesCS7D02G353800/TraesCS5B02G349900/TraesCS5D02G354100/TraesCS1A02G291600/TraesCS4D02G208900/TraesCS5B02G376900/TraesCS5A02G375000/TraesCS5D02G354700/TraesCSU02G105300/TraesCS5B02G349100/TraesCS1A02G079900/TraesCS4A02G096400/TraesCS5A02G348500/TraesCS6B02G084300/T…	37	TraesCS3D02G321500/TraesCS6B02G175100/TraesCS3B02G357500/TraesCS6A02G146900/TraesCS3A02G328000/TraesCS7A02G160700/TraesCS6D02G136200/TraesCS3B02G324500/TraesCS4D02G027600/TraesCS2A02G456100/TraesCS2A02G317000/TraesCS7D02G174200/TraesCS7B02G078200/TraesCS2B02G407100/TraesCS7A02G172900/TraesCS2B02G478100/TraesCS2A02G432700/TraesCS5A02G395200/TraesCS5B02G400000/TraesCS2B02G335400/TraesCS4A02G124900/…
BP	GO:0006569	tryptophan catabolic process	13/6590	21/31013	6.33e-05	0.00124359	TraesCS6B02G203100/TraesCS3B02G141600/TraesCS3D02G124300/TraesCS3D02G361800/TraesCS3A02G368800/TraesCS3A02G122400/TraesCS3B02G400800/TraesCS5D02G165700/TraesCS6A02G174500/TraesCS5B02G158200/TraesCS6D02G163700/TraesCS5A02G160800/TraesCS5A02G252700	-/-/-/-/-/-/-/-/-/-/-/-/-	13	9	TraesCS6B02G203100/TraesCS3B02G141600/TraesCS3D02G124300/TraesCS3A02G122400/TraesCS5D02G165700/TraesCS6A02G174500/TraesCS5B02G158200/TraesCS5A02G160800/TraesCS5A02G252700	4	TraesCS3D02G361800/TraesCS3A02G368800/TraesCS3B02G400800/TraesCS6D02G163700
BP	GO:0042436	indole-containing compound catabolic process	13/6590	21/31013	6.33e-05	0.00124359	TraesCS6B02G203100/TraesCS3B02G141600/TraesCS3D02G124300/TraesCS3D02G361800/TraesCS3A02G368800/TraesCS3A02G122400/TraesCS3B02G400800/TraesCS5D02G165700/TraesCS6A02G174500/TraesCS5B02G158200/TraesCS6D02G163700/TraesCS5A02G160800/TraesCS5A02G252700	-/-/-/-/-/-/-/-/-/-/-/-/-	13	9	TraesCS6B02G203100/TraesCS3B02G141600/TraesCS3D02G124300/TraesCS3A02G122400/TraesCS5D02G165700/TraesCS6A02G174500/TraesCS5B02G158200/TraesCS5A02G160800/TraesCS5A02G252700	4	TraesCS3D02G361800/TraesCS3A02G368800/TraesCS3B02G400800/TraesCS6D02G163700
BP	GO:0046218	indolalkylamine catabolic process	13/6590	21/31013	6.33e-05	0.00124359	TraesCS6B02G203100/TraesCS3B02G141600/TraesCS3D02G124300/TraesCS3D02G361800/TraesCS3A02G368800/TraesCS3A02G122400/TraesCS3B02G400800/TraesCS5D02G165700/TraesCS6A02G174500/TraesCS5B02G158200/TraesCS6D02G163700/TraesCS5A02G160800/TraesCS5A02G252700	-/-/-/-/-/-/-/-/-/-/-/-/-	13	9	TraesCS6B02G203100/TraesCS3B02G141600/TraesCS3D02G124300/TraesCS3A02G122400/TraesCS5D02G165700/TraesCS6A02G174500/TraesCS5B02G158200/TraesCS5A02G160800/TraesCS5A02G252700	4	TraesCS3D02G361800/TraesCS3A02G368800/TraesCS3B02G400800/TraesCS6D02G163700
BP	GO:0009084	glutamine family amino acid biosynthetic process	27/6590	62/31013	6.58e-05	0.00127925	TraesCS5D02G384500/TraesCS5B02G376900/TraesCS5A02G375000/TraesCS4D02G204800/novel.11188/TraesCS2D02G132900/TraesCS4B02G204000/TraesCS3A02G266300/TraesCS1D02G141800/TraesCS2D02G196900/TraesCS3A02G149900/TraesCS4A02G063800/TraesCS2B02G152900/TraesCS2A02G130600/TraesCS6B02G327500/TraesCS2A02G500400/TraesCS4B02G080800/TraesCS4B02G047400/TraesCS4D02G079600/TraesCS3B02G538100/TraesCS4A02G234400/TraesCS…	-/-/-/-/-/-/-/-/-/-/-/-/-/-/-/-/-/-/-/-/-/-/-/-/-/-/-	27	21	TraesCS5D02G384500/TraesCS5B02G376900/TraesCS5A02G375000/TraesCS4D02G204800/novel.11188/TraesCS4B02G204000/TraesCS3A02G266300/TraesCS1D02G141800/TraesCS3A02G149900/TraesCS4A02G063800/TraesCS6B02G327500/TraesCS4B02G080800/TraesCS4B02G047400/TraesCS4D02G079600/TraesCS3B02G538100/TraesCS4A02G234400/TraesCS3D02G483400/TraesCS2D02G412000/TraesCS4B02G240900/TraesCS6B02G274800/TraesCS4B02G185000	6	TraesCS2D02G132900/TraesCS2D02G196900/TraesCS2B02G152900/TraesCS2A02G130600/TraesCS2A02G500400/TraesCS2A02G191100
BP	GO:0042742	defense response to bacterium	50/6590	141/31013	7.06e-05	0.00135788	TraesCS4B02G018900/TraesCS3D02G524700/TraesCS4A02G294400/TraesCS4D02G017500/TraesCS3B02G324500/TraesCS4D02G096400/TraesCS5D02G384500/TraesCS1D02G035300/TraesCS1A02G425100/TraesCS3A02G367000/TraesCS4A02G216100/TraesCS5B02G376900/TraesCS3D02G359900/TraesCS5A02G375000/TraesCS2D02G517200/TraesCS2D02G150500/TraesCS2B02G544200/TraesCS4B02G100100/TraesCS3A02G517100/TraesCS5B02G425200/TraesCS2B02G048700/…	-/PR4B/-/-/-/-/-/-/-/-/-/-/-/-/-/-/-/-/PR4A/-/-/-/-/-/-/-/-/-/-/-/-/-/-/-/-/petC/-/-/-/-/-/-/-/-/-/-/-/-/-/-	50	22	TraesCS3D02G524700/TraesCS5D02G384500/TraesCS5B02G376900/TraesCS5A02G375000/TraesCS2D02G517200/TraesCS2B02G544200/TraesCS3A02G517100/TraesCS2B02G048700/TraesCS3B02G584700/TraesCS5A02G225500/TraesCS4D02G264500/TraesCS3A02G229700/novel.4948/TraesCS4B02G264500/TraesCS4B02G311100/TraesCS2D02G302500/TraesCS2A02G515700/TraesCS5D02G183700/TraesCS4A02G411000/TraesCS2D02G034900/TraesCS2D02G552100/TraesCS2…	28	TraesCS4B02G018900/TraesCS4A02G294400/TraesCS4D02G017500/TraesCS3B02G324500/TraesCS4D02G096400/TraesCS1D02G035300/TraesCS1A02G425100/TraesCS3A02G367000/TraesCS4A02G216100/TraesCS3D02G359900/TraesCS2D02G150500/TraesCS4B02G100100/TraesCS5B02G425200/TraesCS3B02G398300/TraesCS2A02G145900/TraesCS6A02G303800/TraesCS7A02G373500/TraesCS6D02G283300/TraesCS3B02G430000/TraesCS5B02G086900/TraesCS2D02G214700/…
BP	GO:0009627	systemic acquired resistance	25/6590	56/31013	7.4e-05	0.00140788	TraesCS7A02G435700/TraesCS7B02G335500/TraesCS7D02G426400/TraesCS3A02G042700/TraesCS3B02G040800/TraesCS7D02G441100/TraesCS4D02G096400/TraesCS1A02G425100/TraesCS3D02G037900/TraesCS4A02G216100/TraesCS2A02G440300/TraesCS4B02G100100/TraesCS1B02G245800/TraesCS1D02G233900/TraesCS3A02G042400/TraesCS4D02G264500/TraesCS4B02G264500/TraesCS6D02G197800/TraesCS1A02G232600/TraesCS3D02G038100/TraesCS3D02G041800/…	-/-/-/-/-/-/-/-/-/-/-/-/-/-/-/-/-/-/-/-/-/-/-/-/-	25	4	TraesCS4D02G264500/TraesCS4B02G264500/TraesCS1D02G191900/TraesCS5D02G183700	21	TraesCS7A02G435700/TraesCS7B02G335500/TraesCS7D02G426400/TraesCS3A02G042700/TraesCS3B02G040800/TraesCS7D02G441100/TraesCS4D02G096400/TraesCS1A02G425100/TraesCS3D02G037900/TraesCS4A02G216100/TraesCS2A02G440300/TraesCS4B02G100100/TraesCS1B02G245800/TraesCS1D02G233900/TraesCS3A02G042400/TraesCS6D02G197800/TraesCS1A02G232600/TraesCS3D02G038100/TraesCS3D02G041800/TraesCS3D02G415400/TraesCS6A02G215500
BP	GO:0009751	response to salicylic acid	24/6590	53/31013	7.76e-05	0.00143855	TraesCS3D02G321500/TraesCS6B02G175100/TraesCS3B02G357500/TraesCS6A02G146900/TraesCS3A02G328000/TraesCS6D02G136200/TraesCS4D02G096400/TraesCS7B02G245500/TraesCS4A02G216100/TraesCS4B02G100100/TraesCSU02G105300/TraesCS5B02G425200/TraesCS4A02G124900/TraesCS5A02G225500/TraesCS7B02G473400/TraesCS4D02G264500/TraesCS4B02G264500/TraesCS6D02G197800/TraesCS5B02G086900/TraesCS5B02G145900/TraesCS5D02G183700/T…	-/-/-/-/-/-/-/OMT1/-/-/-/-/-/-/-/-/-/-/-/-/-/-/-/-	24	8	TraesCS7B02G245500/TraesCSU02G105300/TraesCS5A02G225500/TraesCS7B02G473400/TraesCS4D02G264500/TraesCS4B02G264500/TraesCS5B02G145900/TraesCS5D02G183700	16	TraesCS3D02G321500/TraesCS6B02G175100/TraesCS3B02G357500/TraesCS6A02G146900/TraesCS3A02G328000/TraesCS6D02G136200/TraesCS4D02G096400/TraesCS4A02G216100/TraesCS4B02G100100/TraesCS5B02G425200/TraesCS4A02G124900/TraesCS6D02G197800/TraesCS5B02G086900/TraesCS3A02G400400/TraesCS5D02G431800/TraesCS6A02G215500
BP	GO:0009737	response to abscisic acid	72/6590	223/31013	7.85e-05	0.00143855	TraesCS6A02G041700/TraesCS6D02G048300/TraesCS3D02G321500/TraesCS6B02G175100/TraesCS3B02G357500/TraesCS6A02G146900/TraesCS2A02G199300/TraesCS3A02G328000/TraesCS2D02G170700/TraesCS6D02G403400/TraesCS6D02G136200/TraesCS5D02G503400/TraesCS3B02G379200/TraesCS6A02G418300/TraesCS3A02G347500/TraesCS6B02G246000/TraesCS5D02G384500/TraesCS7D02G353800/TraesCS2D02G206900/TraesCS5D02G465500/TraesCS4D02G069300/…	-/-/-/-/-/-/-/-/-/-/-/-/-/-/-/-/-/-/-/-/-/-/-/-/-/-/-/-/-/-/-/-/-/-/-/-/-/-/-/-/-/-/-/-/-/-/-/-/-/-/-/-/-/-/-/-/-/-/-/-/-/-/-/-/-/-/-/-/-/-/-/-	72	31	TraesCS6A02G041700/TraesCS6D02G048300/TraesCS6B02G246000/TraesCS5D02G384500/TraesCS7D02G353800/TraesCS4D02G069300/TraesCS6A02G216800/TraesCS5B02G376900/TraesCS5A02G375000/TraesCSU02G105300/TraesCS4A02G244500/TraesCS5D02G223800/TraesCS4D02G189200/TraesCS2A02G276400/TraesCS7B02G473400/TraesCS2D02G275400/TraesCS5A02G216000/TraesCS4D02G154200/TraesCS1D02G267800/TraesCS5D02G218300/TraesCS1D02G163800/T…	41	TraesCS3D02G321500/TraesCS6B02G175100/TraesCS3B02G357500/TraesCS6A02G146900/TraesCS2A02G199300/TraesCS3A02G328000/TraesCS2D02G170700/TraesCS6D02G403400/TraesCS6D02G136200/TraesCS5D02G503400/TraesCS3B02G379200/TraesCS6A02G418300/TraesCS3A02G347500/TraesCS2D02G206900/TraesCS5D02G465500/TraesCS3D02G341100/TraesCS5A02G455100/TraesCS2D02G445700/TraesCS5B02G534400/TraesCS7A02G518300/TraesCS4A02G124900/…
BP	GO:0097305	response to alcohol	72/6590	223/31013	7.85e-05	0.00143855	TraesCS6A02G041700/TraesCS6D02G048300/TraesCS3D02G321500/TraesCS6B02G175100/TraesCS3B02G357500/TraesCS6A02G146900/TraesCS2A02G199300/TraesCS3A02G328000/TraesCS2D02G170700/TraesCS6D02G403400/TraesCS6D02G136200/TraesCS5D02G503400/TraesCS3B02G379200/TraesCS6A02G418300/TraesCS3A02G347500/TraesCS6B02G246000/TraesCS5D02G384500/TraesCS7D02G353800/TraesCS2D02G206900/TraesCS5D02G465500/TraesCS4D02G069300/…	-/-/-/-/-/-/-/-/-/-/-/-/-/-/-/-/-/-/-/-/-/-/-/-/-/-/-/-/-/-/-/-/-/-/-/-/-/-/-/-/-/-/-/-/-/-/-/-/-/-/-/-/-/-/-/-/-/-/-/-/-/-/-/-/-/-/-/-/-/-/-/-	72	31	TraesCS6A02G041700/TraesCS6D02G048300/TraesCS6B02G246000/TraesCS5D02G384500/TraesCS7D02G353800/TraesCS4D02G069300/TraesCS6A02G216800/TraesCS5B02G376900/TraesCS5A02G375000/TraesCSU02G105300/TraesCS4A02G244500/TraesCS5D02G223800/TraesCS4D02G189200/TraesCS2A02G276400/TraesCS7B02G473400/TraesCS2D02G275400/TraesCS5A02G216000/TraesCS4D02G154200/TraesCS1D02G267800/TraesCS5D02G218300/TraesCS1D02G163800/T…	41	TraesCS3D02G321500/TraesCS6B02G175100/TraesCS3B02G357500/TraesCS6A02G146900/TraesCS2A02G199300/TraesCS3A02G328000/TraesCS2D02G170700/TraesCS6D02G403400/TraesCS6D02G136200/TraesCS5D02G503400/TraesCS3B02G379200/TraesCS6A02G418300/TraesCS3A02G347500/TraesCS2D02G206900/TraesCS5D02G465500/TraesCS3D02G341100/TraesCS5A02G455100/TraesCS2D02G445700/TraesCS5B02G534400/TraesCS7A02G518300/TraesCS4A02G124900/…
BP	GO:0006563	L-serine metabolic process	29/6590	69/31013	7.88e-05	0.00143855	TraesCS6B02G217200/TraesCS3D02G286900/TraesCS3A02G287400/TraesCS3B02G321600/TraesCS4B02G263300/TraesCS5A02G501800/TraesCS4D02G327200/TraesCS4D02G263500/TraesCS4A02G401700/TraesCS5D02G027600/TraesCS4A02G042700/TraesCS6A02G187300/TraesCS4B02G330300/TraesCS2A02G508900/TraesCS5B02G300800/TraesCS4D02G068100/TraesCS2B02G521700/TraesCS5B02G018700/TraesCS4D02G272500/TraesCS4B02G069300/TraesCS3D02G087300/…	-/-/-/-/-/-/-/-/-/-/-/-/-/-/-/-/-/-/-/-/-/-/-/-/-/-/-/-/-	29	16	TraesCS6B02G217200/TraesCS3D02G286900/TraesCS3A02G287400/TraesCS3B02G321600/TraesCS4A02G401700/TraesCS5D02G027600/TraesCS6A02G187300/TraesCS2A02G508900/TraesCS5B02G300800/TraesCS2B02G521700/TraesCS5B02G018700/TraesCS4D02G272500/TraesCS4A02G032100/TraesCS2D02G493600/TraesCS5A02G300400/TraesCS5A02G022200	13	TraesCS4B02G263300/TraesCS5A02G501800/TraesCS4D02G327200/TraesCS4D02G263500/TraesCS4A02G042700/TraesCS4B02G330300/TraesCS4D02G068100/TraesCS4B02G069300/TraesCS3D02G087300/TraesCS4A02G246100/TraesCS2A02G300600/TraesCS1B02G234300/TraesCS7B02G400800
BP	GO:0006544	glycine metabolic process	14/6590	24/31013	8.28e-05	0.00149588	TraesCS6A02G312200/TraesCS6D02G291600/TraesCS6B02G342400/TraesCS2A02G467900/TraesCS4D02G068100/TraesCS3A02G250200/TraesCS2B02G490900/TraesCS2B02G521700/TraesCS3B02G279700/TraesCS4B02G069300/TraesCS6D02G147700/TraesCS4A02G246100/TraesCS2D02G467900/TraesCS2D02G493600	-/-/-/-/-/-/-/-/-/-/-/-/-/-	14	2	TraesCS2B02G521700/TraesCS2D02G493600	12	TraesCS6A02G312200/TraesCS6D02G291600/TraesCS6B02G342400/TraesCS2A02G467900/TraesCS4D02G068100/TraesCS3A02G250200/TraesCS2B02G490900/TraesCS3B02G279700/TraesCS4B02G069300/TraesCS6D02G147700/TraesCS4A02G246100/TraesCS2D02G467900
BP	GO:0044272	sulfur compound biosynthetic process	66/6590	201/31013	8.69e-05	0.00155534	TraesCS6B02G217200/TraesCS3D02G286900/TraesCS3A02G287400/TraesCS3B02G321600/TraesCS4D02G012900/TraesCS4B02G014700/TraesCS4B02G263300/TraesCS1B02G304500/TraesCS7D02G373100/TraesCS3A02G449200/TraesCS4D02G096400/TraesCS5A02G501800/TraesCS4A02G298700/TraesCS7B02G278200/TraesCS7B02G341200/TraesCS4D02G327200/TraesCS4D02G263500/TraesCS4A02G401700/TraesCS5D02G027600/TraesCS4A02G216100/TraesCS4A02G042700/…	-/-/-/-/-/-/-/-/-/-/-/-/-/-/-/-/-/-/-/-/-/-/-/-/-/-/-/-/-/-/-/-/-/-/-/-/-/-/-/-/-/-/-/-/-/-/-/-/-/-/-/-/-/-/-/-/-/-/-/-/-/-/-/-/-/-	66	35	TraesCS6B02G217200/TraesCS3D02G286900/TraesCS3A02G287400/TraesCS3B02G321600/TraesCS4D02G012900/TraesCS4B02G014700/TraesCS3A02G449200/TraesCS4A02G298700/TraesCS4A02G401700/TraesCS5D02G027600/TraesCS6A02G187300/TraesCS3B02G485900/TraesCS5B02G300800/TraesCS5A02G398300/TraesCS5B02G104500/TraesCS6B02G169000/TraesCS3D02G465600/TraesCS5D02G111500/TraesCS5B02G018700/TraesCS5A02G099200/TraesCS5B02G290600/…	31	TraesCS4B02G263300/TraesCS1B02G304500/TraesCS7D02G373100/TraesCS4D02G096400/TraesCS5A02G501800/TraesCS7B02G278200/TraesCS7B02G341200/TraesCS4D02G327200/TraesCS4D02G263500/TraesCS4A02G216100/TraesCS4A02G042700/TraesCS4B02G100100/TraesCS4B02G330300/TraesCS5A02G053100/TraesCS1B02G337400/TraesCS4A02G290400/TraesCS7A02G138600/TraesCS7A02G376800/TraesCS3D02G087300/TraesCS2A02G300600/TraesCS7D02G431500/…
BP	GO:0006790	sulfur compound metabolic process	104/6590	348/31013	8.89e-05	0.0015743	TraesCS6B02G217200/TraesCS3D02G321500/TraesCS3B02G357500/TraesCS3D02G286900/TraesCS3A02G287400/TraesCS3B02G321600/TraesCS3A02G328000/TraesCS4D02G012900/TraesCS4B02G014700/TraesCS4B02G263300/TraesCS1B02G304500/TraesCS7D02G373100/TraesCS3B02G141600/TraesCS3A02G449200/TraesCS1D02G414700/TraesCS4D02G096400/TraesCS5A02G501800/TraesCS6B02G423100/TraesCS3D02G124300/TraesCS4A02G298700/TraesCS7B02G278200/…	-/-/-/-/-/-/-/-/-/-/-/-/-/-/-/-/-/-/-/-/-/-/-/-/-/-/-/-/-/-/-/-/-/-/-/-/-/-/-/-/-/-/-/-/-/-/-/-/-/-/-/-/-/-/-/-/-/-/-/-/-/-/-/-/-/-/-/-/-/-/-/-/-/-/-/-/-/-/-/-/-/-/-/-/-/-/-/-/-/-/-/-/-/-/-/-/-/-/-/-/-/-/-/-	104	54	TraesCS6B02G217200/TraesCS3D02G286900/TraesCS3A02G287400/TraesCS3B02G321600/TraesCS4D02G012900/TraesCS4B02G014700/TraesCS3B02G141600/TraesCS3A02G449200/TraesCS1D02G414700/TraesCS6B02G423100/TraesCS3D02G124300/TraesCS4A02G298700/TraesCS4A02G401700/TraesCS6D02G368800/TraesCS5D02G027600/TraesCS6A02G187300/TraesCS3B02G485900/TraesCS3A02G122400/TraesCS5B02G300800/TraesCS5A02G398300/TraesCS5B02G104500/…	50	TraesCS3D02G321500/TraesCS3B02G357500/TraesCS3A02G328000/TraesCS4B02G263300/TraesCS1B02G304500/TraesCS7D02G373100/TraesCS4D02G096400/TraesCS5A02G501800/TraesCS7B02G278200/TraesCS7B02G341200/TraesCS4D02G327200/TraesCS4D02G263500/TraesCS4A02G216100/TraesCS4A02G042700/TraesCS4B02G100100/TraesCS4B02G330300/TraesCS5A02G111500/TraesCS2A02G409200/TraesCS5D02G481300/TraesCS3A02G076500/TraesCS3D02G343800/…
BP	GO:0006720	isoprenoid metabolic process	60/6590	179/31013	9.31e-05	0.00163299	TraesCS1B02G411100/TraesCS4D02G347100/TraesCS5A02G522100/TraesCS1A02G384300/TraesCS4A02G251600/TraesCS4B02G062800/TraesCS1A02G420900/TraesCS2A02G317000/TraesCS3D02G255200/TraesCS2D02G314900/TraesCS3A02G001700/TraesCS3B02G328700/TraesCS7D02G247800/TraesCS1A02G303100/TraesCS2A02G541400/TraesCS4A02G311300/TraesCS4D02G061800/TraesCS4D02G003100/TraesCS1D02G074300/TraesCS6B02G306000/TraesCS2D02G542600/…	-/-/-/-/-/-/-/-/-/-/-/-/-/-/-/-/-/-/-/-/-/-/-/-/-/-/-/-/-/-/-/-/-/-/-/-/-/-/-/-/-/-/-/-/-/-/Psy1-A1/-/-/-/-/-/-/-/-/-/-/-/-/-	60	11	TraesCS5A02G522100/TraesCS3B02G328700/TraesCS1A02G303100/TraesCS6B02G306000/TraesCS6A02G277800/TraesCS3A02G294000/TraesCS7D02G449700/TraesCS6D02G258300/TraesCS7B02G362900/TraesCS4B02G012100/TraesCS7A02G461500	49	TraesCS1B02G411100/TraesCS4D02G347100/TraesCS1A02G384300/TraesCS4A02G251600/TraesCS4B02G062800/TraesCS1A02G420900/TraesCS2A02G317000/TraesCS3D02G255200/TraesCS2D02G314900/TraesCS3A02G001700/TraesCS7D02G247800/TraesCS2A02G541400/TraesCS4A02G311300/TraesCS4D02G061800/TraesCS4D02G003100/TraesCS1D02G074300/TraesCS2D02G542600/TraesCS7B02G319100/TraesCS2B02G335400/TraesCS2B02G571700/TraesCS3A02G403800/…
BP	GO:0006546	glycine catabolic process	9/6590	12/31013	0.0001026	0.00174904	TraesCS6A02G312200/TraesCS6D02G291600/TraesCS6B02G342400/TraesCS2A02G467900/TraesCS3A02G250200/TraesCS2B02G490900/TraesCS3B02G279700/TraesCS6D02G147700/TraesCS2D02G467900	-/-/-/-/-/-/-/-/-	9	0		9	TraesCS6A02G312200/TraesCS6D02G291600/TraesCS6B02G342400/TraesCS2A02G467900/TraesCS3A02G250200/TraesCS2B02G490900/TraesCS3B02G279700/TraesCS6D02G147700/TraesCS2D02G467900
BP	GO:0009071	serine family amino acid catabolic process	9/6590	12/31013	0.0001026	0.00174904	TraesCS6A02G312200/TraesCS6D02G291600/TraesCS6B02G342400/TraesCS2A02G467900/TraesCS3A02G250200/TraesCS2B02G490900/TraesCS3B02G279700/TraesCS6D02G147700/TraesCS2D02G467900	-/-/-/-/-/-/-/-/-	9	0		9	TraesCS6A02G312200/TraesCS6D02G291600/TraesCS6B02G342400/TraesCS2A02G467900/TraesCS3A02G250200/TraesCS2B02G490900/TraesCS3B02G279700/TraesCS6D02G147700/TraesCS2D02G467900
BP	GO:1902074	response to salt	9/6590	12/31013	0.0001026	0.00174904	TraesCS6A02G041700/TraesCS6D02G048300/TraesCS2B02G407100/TraesCSU02G105300/TraesCS5A02G498000/TraesCS7B02G473400/TraesCS2A02G389100/TraesCS4B02G325800/TraesCS4D02G322700	-/-/-/-/-/-/-/-/-	9	4	TraesCS6A02G041700/TraesCS6D02G048300/TraesCSU02G105300/TraesCS7B02G473400	5	TraesCS2B02G407100/TraesCS5A02G498000/TraesCS2A02G389100/TraesCS4B02G325800/TraesCS4D02G322700
BP	GO:0009605	response to external stimulus	138/6590	486/31013	0.000105989	0.00178993	TraesCS6A02G041700/TraesCS6D02G048300/TraesCS7A02G435700/TraesCS7B02G335500/TraesCS4B02G018900/TraesCS3D02G321500/TraesCS6B02G175100/TraesCS3B02G357500/TraesCS6A02G146900/TraesCS2A02G407200/TraesCS3D02G524700/TraesCS3A02G328000/TraesCS7D02G426400/TraesCS4A02G294400/TraesCS5B02G152600/TraesCS6D02G136200/TraesCS4D02G017500/TraesCS3A02G042700/TraesCS3B02G040800/TraesCS7D02G441100/TraesCS1B02G250600/…	-/-/-/-/-/-/-/-/-/-/PR4B/-/-/-/-/-/-/-/-/-/-/-/-/-/-/-/-/-/-/-/-/-/-/-/-/-/-/-/-/-/-/-/-/-/-/PR4A/-/-/-/-/-/-/-/-/-/-/-/-/-/-/-/-/-/-/-/-/-/-/-/-/-/-/-/-/-/-/-/-/-/-/-/-/-/-/-/-/petC/-/-/-/-/-/-/-/-/-/-/-/-/-/-/-/-/-/-/-/-/-/-/-/-/-/-/-/-/-/-/-/-/-/-/-/-/-/-/-/-/-/-/-/-/-/-/-/-/-/-/-	138	59	TraesCS6A02G041700/TraesCS6D02G048300/TraesCS3D02G524700/TraesCS5B02G152600/TraesCS1B02G250600/TraesCS1D02G184500/TraesCS5D02G384500/TraesCS5B02G376900/TraesCS5A02G375000/TraesCS2D02G517200/TraesCS2B02G544200/TraesCS5B02G415100/TraesCS3A02G517100/TraesCS2B02G048700/TraesCS3D02G185900/TraesCS3B02G584700/TraesCS5D02G124500/TraesCS5A02G225500/TraesCS3A02G538000/TraesCS4D02G264500/TraesCS2D02G466800/…	79	TraesCS7A02G435700/TraesCS7B02G335500/TraesCS4B02G018900/TraesCS3D02G321500/TraesCS6B02G175100/TraesCS3B02G357500/TraesCS6A02G146900/TraesCS2A02G407200/TraesCS3A02G328000/TraesCS7D02G426400/TraesCS4A02G294400/TraesCS6D02G136200/TraesCS4D02G017500/TraesCS3A02G042700/TraesCS3B02G040800/TraesCS7D02G441100/TraesCS2A02G587900/TraesCS3B02G324500/TraesCS4D02G096400/TraesCS1D02G035300/TraesCS1A02G425100/…
BP	GO:0005996	monosaccharide metabolic process	79/6590	252/31013	0.000110421	0.00184751	TraesCS4A02G083900/TraesCS4D02G220500/TraesCS2A02G344600/TraesCS4B02G220200/TraesCS2B02G342200/TraesCS4B02G172700/TraesCS2D02G322900/TraesCS5A02G495100/TraesCS5D02G284000/TraesCS2A02G180200/TraesCS2D02G322200/TraesCS4D02G125100/TraesCS5A02G291300/TraesCS2D02G117900/TraesCS7D02G397600/TraesCS4B02G127600/TraesCS3A02G359000/TraesCS1A02G142900/TraesCS4A02G361900/TraesCS5B02G118900/TraesCS2D02G188800/…	-/-/-/-/-/-/-/-/-/-/-/-/-/-/-/-/-/-/-/-/-/-/-/-/-/-/-/-/-/-/-/-/-/-/-/-/-/-/-/-/-/-/-/-/-/-/-/-/-/-/-/-/-/-/-/-/-/-/-/-/-/-/-/-/-/-/-/-/-/-/-/-/-/-/-/-/-/-/-	79	41	TraesCS4B02G172700/TraesCS2A02G180200/TraesCS2D02G322200/TraesCS4D02G125100/TraesCS2D02G117900/TraesCS4B02G127600/TraesCS4A02G361900/TraesCS5B02G118900/TraesCS2D02G188800/TraesCS2A02G094700/TraesCS7B02G174000/TraesCS5B02G496400/TraesCS2A02G117300/TraesCS2B02G137300/TraesCS4A02G188300/TraesCS7A02G276200/TraesCS2B02G080000/TraesCS2A02G067800/TraesCS5A02G111900/TraesCS4D02G174700/TraesCS5D02G152100/…	38	TraesCS4A02G083900/TraesCS4D02G220500/TraesCS2A02G344600/TraesCS4B02G220200/TraesCS2B02G342200/TraesCS2D02G322900/TraesCS5A02G495100/TraesCS5D02G284000/TraesCS5A02G291300/TraesCS7D02G397600/TraesCS3A02G359000/TraesCS1A02G142900/TraesCS4B02G323000/TraesCS4D02G319400/TraesCS1B02G129000/TraesCS5D02G321100/TraesCS1A02G110900/TraesCS5D02G215300/novel.11997/TraesCS3B02G391800/TraesCS5D02G253700/TraesCS…
BP	GO:0006073	cellular glucan metabolic process	91/6590	299/31013	0.000116637	0.00191602	TraesCS5D02G182600/TraesCS2D02G217200/TraesCS2B02G236200/TraesCS2D02G216800/TraesCS4B02G158500/TraesCS2B02G390700/TraesCSU02G142500/TraesCS2B02G521100/TraesCS1A02G396200/TraesCS1B02G424500/TraesCS2A02G210000/TraesCS6A02G077800/TraesCS2B02G318100/TraesCS7A02G298600/TraesCS6B02G104600/TraesCS2B02G236600/TraesCS2B02G454500/TraesCS4A02G149300/TraesCS5B02G517500/TraesCS2A02G210700/TraesCS7D02G294300/T…	-/-/-/-/-/-/-/-/-/-/-/-/-/-/-/-/-/-/-/-/-/-/-/-/-/-/-/-/-/-/-/-/-/-/-/-/-/-/-/-/-/-/-/-/-/-/-/-/-/-/-/-/-/-/-/-/-/-/-/-/-/-/-/-/-/-/-/-/-/-/-/-/-/-/-/-/-/-/-/-/-/-/-/-/-/-/-/-/-/-/-	91	17	TraesCS2B02G521100/TraesCS2B02G318100/TraesCS2B02G454500/TraesCS5D02G261000/TraesCS2D02G431500/TraesCS2A02G302300/TraesCS2A02G433500/TraesCS5A02G253200/TraesCS5B02G252100/TraesCS6B02G293500/TraesCS2D02G000500/TraesCS2D02G431600/TraesCS2A02G159300/TraesCS7D02G349200/TraesCS1B02G210500/TraesCS3A02G245500/TraesCS1D02G199300	74	TraesCS5D02G182600/TraesCS2D02G217200/TraesCS2B02G236200/TraesCS2D02G216800/TraesCS4B02G158500/TraesCS2B02G390700/TraesCSU02G142500/TraesCS1A02G396200/TraesCS1B02G424500/TraesCS2A02G210000/TraesCS6A02G077800/TraesCS7A02G298600/TraesCS6B02G104600/TraesCS2B02G236600/TraesCS4A02G149300/TraesCS5B02G517500/TraesCS2A02G210700/TraesCS7D02G294300/TraesCS5D02G517200/TraesCS4B02G066700/TraesCS3B02G324500/T…
BP	GO:0044042	glucan metabolic process	91/6590	299/31013	0.000116637	0.00191602	TraesCS5D02G182600/TraesCS2D02G217200/TraesCS2B02G236200/TraesCS2D02G216800/TraesCS4B02G158500/TraesCS2B02G390700/TraesCSU02G142500/TraesCS2B02G521100/TraesCS1A02G396200/TraesCS1B02G424500/TraesCS2A02G210000/TraesCS6A02G077800/TraesCS2B02G318100/TraesCS7A02G298600/TraesCS6B02G104600/TraesCS2B02G236600/TraesCS2B02G454500/TraesCS4A02G149300/TraesCS5B02G517500/TraesCS2A02G210700/TraesCS7D02G294300/T…	-/-/-/-/-/-/-/-/-/-/-/-/-/-/-/-/-/-/-/-/-/-/-/-/-/-/-/-/-/-/-/-/-/-/-/-/-/-/-/-/-/-/-/-/-/-/-/-/-/-/-/-/-/-/-/-/-/-/-/-/-/-/-/-/-/-/-/-/-/-/-/-/-/-/-/-/-/-/-/-/-/-/-/-/-/-/-/-/-/-/-	91	17	TraesCS2B02G521100/TraesCS2B02G318100/TraesCS2B02G454500/TraesCS5D02G261000/TraesCS2D02G431500/TraesCS2A02G302300/TraesCS2A02G433500/TraesCS5A02G253200/TraesCS5B02G252100/TraesCS6B02G293500/TraesCS2D02G000500/TraesCS2D02G431600/TraesCS2A02G159300/TraesCS7D02G349200/TraesCS1B02G210500/TraesCS3A02G245500/TraesCS1D02G199300	74	TraesCS5D02G182600/TraesCS2D02G217200/TraesCS2B02G236200/TraesCS2D02G216800/TraesCS4B02G158500/TraesCS2B02G390700/TraesCSU02G142500/TraesCS1A02G396200/TraesCS1B02G424500/TraesCS2A02G210000/TraesCS6A02G077800/TraesCS7A02G298600/TraesCS6B02G104600/TraesCS2B02G236600/TraesCS4A02G149300/TraesCS5B02G517500/TraesCS2A02G210700/TraesCS7D02G294300/TraesCS5D02G517200/TraesCS4B02G066700/TraesCS3B02G324500/T…
BP	GO:0010109	regulation of photosynthesis	13/6590	22/31013	0.000124612	0.00202859	TraesCS1A02G369800/TraesCS1B02G388900/TraesCS1A02G301400/TraesCS5D02G432900/TraesCS5A02G424400/TraesCS3B02G234200/TraesCS7D02G292000/TraesCS5B02G426500/TraesCS2D02G248400/TraesCS3D02G206300/TraesCS7B02G184800/TraesCS2A02G247300/TraesCS2B02G270300	-/-/-/-/-/-/-/-/-/-/-/-/-	13	0		13	TraesCS1A02G369800/TraesCS1B02G388900/TraesCS1A02G301400/TraesCS5D02G432900/TraesCS5A02G424400/TraesCS3B02G234200/TraesCS7D02G292000/TraesCS5B02G426500/TraesCS2D02G248400/TraesCS3D02G206300/TraesCS7B02G184800/TraesCS2A02G247300/TraesCS2B02G270300
BP	GO:0006535	cysteine biosynthetic process from serine	19/6590	39/31013	0.000128797	0.00207801	TraesCS6B02G217200/TraesCS3D02G286900/TraesCS3A02G287400/TraesCS3B02G321600/TraesCS4B02G263300/TraesCS5A02G501800/TraesCS4D02G327200/TraesCS4D02G263500/TraesCS4A02G401700/TraesCS5D02G027600/TraesCS4A02G042700/TraesCS6A02G187300/TraesCS4B02G330300/TraesCS5B02G300800/TraesCS5B02G018700/TraesCS3D02G087300/TraesCS2A02G300600/TraesCS5A02G300400/TraesCS5A02G022200	-/-/-/-/-/-/-/-/-/-/-/-/-/-/-/-/-/-/-	19	11	TraesCS6B02G217200/TraesCS3D02G286900/TraesCS3A02G287400/TraesCS3B02G321600/TraesCS4A02G401700/TraesCS5D02G027600/TraesCS6A02G187300/TraesCS5B02G300800/TraesCS5B02G018700/TraesCS5A02G300400/TraesCS5A02G022200	8	TraesCS4B02G263300/TraesCS5A02G501800/TraesCS4D02G327200/TraesCS4D02G263500/TraesCS4A02G042700/TraesCS4B02G330300/TraesCS3D02G087300/TraesCS2A02G300600
BP	GO:0016999	antibiotic metabolic process	117/6590	404/31013	0.00014404	0.00229844	TraesCS6A02G041700/TraesCS6D02G048300/TraesCS3D02G518200/TraesCS3D02G321500/TraesCS3B02G357500/TraesCS3B02G411600/TraesCS3A02G297200/TraesCS1B02G354900/TraesCS2D02G108500/TraesCS3A02G328000/TraesCS6D02G255200/TraesCS7D02G370400/TraesCS2D02G076900/TraesCS3B02G265700/TraesCS6B02G063800/TraesCS2D02G583000/TraesCS1D02G203700/TraesCS3A02G237100/TraesCS7A02G549800/TraesCS2A02G079500/TraesCS2B02G124800/…	-/-/-/-/-/-/-/-/-/-/-/-/-/-/-/-/-/-/-/-/-/-/-/-/-/-/-/-/-/-/-/-/-/-/-/-/-/-/-/-/-/-/-/-/-/-/-/-/-/-/-/-/-/-/-/-/-/-/-/-/-/-/-/-/-/-/-/-/-/-/-/-/-/-/-/-/-/-/-/-/-/-/-/-/-/-/-/-/-/-/-/-/-/-/-/-/-/-/-/-/-/-/-/-/-/-/-/-/-/-/-/-/-/-/-/-/-	117	73	TraesCS6A02G041700/TraesCS6D02G048300/TraesCS3D02G518200/TraesCS3A02G297200/TraesCS2D02G108500/TraesCS6D02G255200/TraesCS2D02G076900/TraesCS3B02G265700/TraesCS2D02G583000/TraesCS3A02G237100/TraesCS7A02G549800/TraesCS2A02G079500/TraesCS2B02G124800/TraesCS5D02G422000/TraesCS3D02G237500/TraesCS2B02G094300/TraesCS2A02G345500/TraesCS5A02G413300/TraesCS6A02G195600/TraesCS4D02G070200/TraesCS1A02G104300/…	44	TraesCS3D02G321500/TraesCS3B02G357500/TraesCS3B02G411600/TraesCS1B02G354900/TraesCS3A02G328000/TraesCS7D02G370400/TraesCS6B02G063800/TraesCS1D02G203700/TraesCS4D02G096400/TraesCS2D02G260300/TraesCS1D02G079800/TraesCS2B02G407100/TraesCS4A02G216100/TraesCS1B02G331300/TraesCS4B02G100100/TraesCS2A02G106700/TraesCS1B02G355200/TraesCS5A02G498000/TraesCS5B02G111800/TraesCS2A02G389100/TraesCS1D02G420500/…
BP	GO:0009070	serine family amino acid biosynthetic process	29/6590	71/31013	0.000145004	0.00229844	TraesCS6B02G217200/TraesCS3D02G286900/TraesCS3A02G287400/TraesCS3B02G321600/TraesCS4B02G263300/TraesCS5A02G501800/TraesCS4D02G327200/TraesCS4D02G263500/TraesCS4A02G401700/TraesCS5D02G027600/TraesCS4A02G042700/TraesCS6A02G187300/TraesCS4B02G330300/TraesCS2A02G508900/TraesCS5B02G300800/TraesCS4D02G068100/TraesCS2B02G521700/TraesCS5B02G018700/TraesCS4D02G272500/TraesCS4B02G069300/TraesCS3D02G087300/…	-/-/-/-/-/-/-/-/-/-/-/-/-/-/-/-/-/-/-/-/-/-/-/-/-/-/-/-/-	29	16	TraesCS6B02G217200/TraesCS3D02G286900/TraesCS3A02G287400/TraesCS3B02G321600/TraesCS4A02G401700/TraesCS5D02G027600/TraesCS6A02G187300/TraesCS2A02G508900/TraesCS5B02G300800/TraesCS2B02G521700/TraesCS5B02G018700/TraesCS4D02G272500/TraesCS4A02G032100/TraesCS2D02G493600/TraesCS5A02G300400/TraesCS5A02G022200	13	TraesCS4B02G263300/TraesCS5A02G501800/TraesCS4D02G327200/TraesCS4D02G263500/TraesCS4A02G042700/TraesCS4B02G330300/TraesCS4D02G068100/TraesCS4B02G069300/TraesCS3D02G087300/TraesCS4A02G246100/TraesCS2A02G300600/TraesCS1B02G234300/TraesCS7B02G400800
BP	GO:0016114	terpenoid biosynthetic process	34/6590	88/31013	0.000150481	0.00235758	TraesCS1B02G411100/TraesCS1A02G384300/TraesCS2A02G317000/TraesCS3D02G255200/TraesCS2D02G314900/TraesCS2A02G541400/TraesCS1D02G074300/TraesCS2D02G542600/TraesCS7B02G319100/TraesCS2B02G335400/TraesCS2B02G571700/TraesCS3B02G439900/novel.10242/TraesCS7D02G026000/TraesCS5B02G017900/TraesCS7D02G553300/TraesCS3D02G156500/TraesCS3A02G254300/TraesCS1D02G392500/TraesCS3B02G286300/TraesCS1A02G365800/TraesCS…	-/-/-/-/-/-/-/-/-/-/-/-/-/-/-/-/-/-/-/-/-/-/-/-/-/-/Psy1-A1/-/-/-/-/-/-/-	34	1	TraesCS4B02G012100	33	TraesCS1B02G411100/TraesCS1A02G384300/TraesCS2A02G317000/TraesCS3D02G255200/TraesCS2D02G314900/TraesCS2A02G541400/TraesCS1D02G074300/TraesCS2D02G542600/TraesCS7B02G319100/TraesCS2B02G335400/TraesCS2B02G571700/TraesCS3B02G439900/novel.10242/TraesCS7D02G026000/TraesCS5B02G017900/TraesCS7D02G553300/TraesCS3D02G156500/TraesCS3A02G254300/TraesCS1D02G392500/TraesCS3B02G286300/TraesCS1A02G365800/TraesCS…
BP	GO:0006536	glutamate metabolic process	14/6590	25/31013	0.000151344	0.00235758	TraesCS3D02G023900/TraesCS5D02G384500/TraesCS5B02G376900/TraesCS5A02G375000/TraesCS2D02G132900/TraesCS3B02G022900/TraesCS3A02G266300/TraesCS1B02G374500/TraesCS1D02G362700/TraesCS2B02G152900/TraesCS4B02G231400/TraesCS2A02G130600/TraesCS3A02G022600/TraesCS4A02G262600	-/-/-/-/-/-/-/-/-/-/-/-/-/-	14	6	TraesCS5D02G384500/TraesCS5B02G376900/TraesCS5A02G375000/TraesCS3A02G266300/TraesCS1B02G374500/TraesCS1D02G362700	8	TraesCS3D02G023900/TraesCS2D02G132900/TraesCS3B02G022900/TraesCS2B02G152900/TraesCS4B02G231400/TraesCS2A02G130600/TraesCS3A02G022600/TraesCS4A02G262600
BP	GO:0019362	pyridine nucleotide metabolic process	85/6590	278/31013	0.000161405	0.00249281	TraesCS4D02G018900/TraesCS2A02G302400/TraesCS5D02G122700/TraesCS5B02G115300/TraesCS5A02G072700/TraesCS3B02G473800/TraesCS3A02G276100/TraesCS6B02G246000/TraesCS3A02G439800/TraesCS1D02G346200/TraesCS4A02G206400/TraesCS1A02G213000/TraesCS4B02G109900/TraesCS2B02G318300/TraesCS4D02G283800/TraesCS3D02G432600/TraesCS5A02G108000/TraesCS6A02G216800/TraesCS4B02G285000/TraesCS2D02G301100/TraesCS7A02G226000/…	-/-/-/-/-/-/-/-/-/-/-/-/-/-/-/-/-/-/-/-/-/-/-/-/-/-/-/-/-/-/-/-/-/-/-/-/-/-/-/-/-/-/-/-/-/-/-/-/-/-/-/-/-/-/-/-/-/-/-/-/-/-/-/-/-/-/-/-/-/-/-/-/-/-/-/-/-/-/-/-/-/-/-/-/-	85	39	TraesCS2A02G302400/TraesCS5A02G072700/TraesCS3B02G473800/TraesCS6B02G246000/TraesCS3A02G439800/TraesCS2B02G318300/TraesCS3D02G432600/TraesCS6A02G216800/TraesCS2D02G301100/TraesCS5D02G202900/TraesCS5B02G317000/TraesCS5D02G322700/TraesCS6A02G302400/TraesCS3A02G189300/novel.7996/TraesCS2A02G067800/TraesCS6B02G127300/TraesCS2D02G271700/TraesCS3D02G192800/TraesCS6B02G331600/TraesCS5B02G290600/TraesCS7…	46	TraesCS4D02G018900/TraesCS5D02G122700/TraesCS5B02G115300/TraesCS3A02G276100/TraesCS1D02G346200/TraesCS4A02G206400/TraesCS1A02G213000/TraesCS4B02G109900/TraesCS4D02G283800/TraesCS5A02G108000/TraesCS4B02G285000/TraesCS7A02G226000/TraesCS1D02G313800/TraesCS4D02G107400/TraesCS5B02G324800/TraesCS4A02G019100/TraesCS1B02G325100/TraesCS5A02G324200/TraesCS7D02G377400/TraesCS5D02G331100/TraesCS7B02G193600/…
BP	GO:0006952	defense response	127/6590	447/31013	0.000189249	0.00287628	TraesCS7A02G435700/TraesCS7B02G335500/TraesCS4B02G018900/TraesCS2D02G081400/TraesCS3D02G321500/TraesCS6B02G175100/TraesCS3B02G357500/TraesCS6A02G146900/TraesCS2A02G407200/TraesCS3D02G524700/TraesCS3A02G328000/TraesCS7D02G426400/TraesCS4A02G294400/TraesCS6D02G136200/TraesCS3B02G399200/TraesCS4D02G017500/TraesCS3A02G042700/TraesCS3B02G040800/TraesCS6A02G077000/TraesCS7D02G441100/TraesCS2A02G083600/…	-/-/-/-/-/-/-/-/-/PR4B/-/-/-/-/-/-/-/-/-/-/-/-/-/-/-/-/-/-/-/-/-/-/-/-/-/-/-/-/-/-/-/-/-/-/-/PR4A/-/-/-/-/-/-/-/-/-/-/-/-/-/-/-/-/-/-/-/-/-/-/-/-/-/-/-/-/-/-/-/-/-/-/-/-/-/-/-/petC/-/-/-/-/-/-/-/-/-/-/-/-/-/-/-/-/-/-/-/-/-/-/-/-/-/-/-/-/-/-/-/-/-/-/-/-/-/-/-/-/-	127	46	TraesCS2D02G081400/TraesCS3D02G524700/TraesCS3B02G399200/TraesCS6A02G077000/TraesCS2A02G083600/TraesCS5D02G384500/TraesCS2B02G097800/TraesCS5B02G376900/TraesCS5A02G375000/TraesCS2D02G517200/TraesCS2B02G544200/TraesCS5B02G415100/TraesCS3A02G517100/TraesCS2B02G048700/TraesCS3B02G584700/TraesCS4D02G189200/TraesCS5A02G225500/TraesCS4D02G264500/TraesCS3A02G229700/novel.4948/TraesCS4B02G264500/TraesCS5…	81	TraesCS7A02G435700/TraesCS7B02G335500/TraesCS4B02G018900/TraesCS3D02G321500/TraesCS6B02G175100/TraesCS3B02G357500/TraesCS6A02G146900/TraesCS2A02G407200/TraesCS3A02G328000/TraesCS7D02G426400/TraesCS4A02G294400/TraesCS6D02G136200/TraesCS4D02G017500/TraesCS3A02G042700/TraesCS3B02G040800/TraesCS7D02G441100/TraesCS3B02G324500/TraesCS4D02G096400/TraesCS1D02G035300/TraesCS6D02G153100/TraesCS1A02G425100/…
BP	GO:0072525	pyridine-containing compound biosynthetic process	78/6590	252/31013	0.000191131	0.00287628	TraesCS4D02G018900/TraesCS2A02G302400/TraesCS5D02G122700/TraesCS5B02G115300/TraesCS5A02G072700/TraesCS3A02G276100/TraesCS6B02G246000/TraesCS1D02G346200/TraesCS4A02G206400/TraesCS1A02G213000/TraesCS4B02G109900/TraesCS2B02G318300/TraesCS5A02G108000/TraesCS6A02G216800/TraesCS2D02G301100/TraesCS7A02G226000/TraesCS1D02G313800/TraesCS5D02G202900/TraesCS2B02G287600/TraesCS4D02G107400/TraesCS4A02G178700/…	-/-/-/-/-/-/-/-/-/-/-/-/-/-/-/-/-/-/-/-/-/-/-/-/-/-/-/-/-/-/-/-/-/-/-/-/-/-/-/-/-/-/-/-/-/-/-/-/-/-/-/-/-/-/-/-/-/-/-/-/-/-/-/-/-/-/-/-/-/-/-/-/-/-/-/-/-/-	78	37	TraesCS2A02G302400/TraesCS5A02G072700/TraesCS6B02G246000/TraesCS2B02G318300/TraesCS6A02G216800/TraesCS2D02G301100/TraesCS5D02G202900/TraesCS2B02G287600/TraesCS4A02G178700/TraesCS6A02G302400/TraesCS3A02G189300/novel.7996/TraesCS6B02G127300/TraesCS3D02G192800/TraesCS4D02G133600/TraesCS6B02G331600/TraesCS5B02G290600/TraesCS7B02G161100/TraesCS5B02G065400/TraesCS7D02G263900/TraesCS6D02G281900/TraesCS3…	41	TraesCS4D02G018900/TraesCS5D02G122700/TraesCS5B02G115300/TraesCS3A02G276100/TraesCS1D02G346200/TraesCS4A02G206400/TraesCS1A02G213000/TraesCS4B02G109900/TraesCS5A02G108000/TraesCS7A02G226000/TraesCS1D02G313800/TraesCS4D02G107400/TraesCS5B02G324800/TraesCS1B02G325100/TraesCS5A02G324200/TraesCS7D02G377400/TraesCS5D02G331100/TraesCS7B02G193600/novel.11997/TraesCS5D02G253700/TraesCS1A02G313300/TraesCS…
BP	GO:0017000	antibiotic biosynthetic process	10/6590	15/31013	0.000192868	0.00287628	TraesCS3D02G321500/TraesCS3B02G357500/TraesCS3A02G328000/TraesCS4D02G096400/TraesCS4A02G216100/TraesCS4B02G100100/TraesCS5A02G498000/TraesCS3D02G041800/TraesCS4B02G325800/TraesCS4D02G322700	-/-/-/-/-/-/-/-/-/-	10	0		10	TraesCS3D02G321500/TraesCS3B02G357500/TraesCS3A02G328000/TraesCS4D02G096400/TraesCS4A02G216100/TraesCS4B02G100100/TraesCS5A02G498000/TraesCS3D02G041800/TraesCS4B02G325800/TraesCS4D02G322700
BP	GO:0009800	cinnamic acid biosynthetic process	17/6590	34/31013	0.000194192	0.00287628	TraesCS2B02G224300/TraesCS1B02G122800/TraesCS2A02G196400/TraesCS6D02G212200/TraesCS1B02G048300/TraesCS2D02G218700/TraesCS2B02G398000/TraesCS6D02G212400/TraesCS6B02G258500/TraesCS1B02G048500/TraesCS5B02G468300/TraesCS4A02G401300/TraesCS1A02G037800/TraesCS6B02G258600/TraesCS5B02G468400/TraesCS1A02G037700/TraesCS6A02G222700	-/-/-/-/-/-/-/-/-/-/-/-/-/-/-/-/-	17	12	TraesCS6D02G212200/TraesCS1B02G048300/TraesCS2B02G398000/TraesCS6D02G212400/TraesCS6B02G258500/TraesCS1B02G048500/TraesCS5B02G468300/TraesCS4A02G401300/TraesCS1A02G037800/TraesCS6B02G258600/TraesCS5B02G468400/TraesCS1A02G037700	5	TraesCS2B02G224300/TraesCS1B02G122800/TraesCS2A02G196400/TraesCS2D02G218700/TraesCS6A02G222700
BP	GO:0009803	cinnamic acid metabolic process	17/6590	34/31013	0.000194192	0.00287628	TraesCS2B02G224300/TraesCS1B02G122800/TraesCS2A02G196400/TraesCS6D02G212200/TraesCS1B02G048300/TraesCS2D02G218700/TraesCS2B02G398000/TraesCS6D02G212400/TraesCS6B02G258500/TraesCS1B02G048500/TraesCS5B02G468300/TraesCS4A02G401300/TraesCS1A02G037800/TraesCS6B02G258600/TraesCS5B02G468400/TraesCS1A02G037700/TraesCS6A02G222700	-/-/-/-/-/-/-/-/-/-/-/-/-/-/-/-/-	17	12	TraesCS6D02G212200/TraesCS1B02G048300/TraesCS2B02G398000/TraesCS6D02G212400/TraesCS6B02G258500/TraesCS1B02G048500/TraesCS5B02G468300/TraesCS4A02G401300/TraesCS1A02G037800/TraesCS6B02G258600/TraesCS5B02G468400/TraesCS1A02G037700	5	TraesCS2B02G224300/TraesCS1B02G122800/TraesCS2A02G196400/TraesCS2D02G218700/TraesCS6A02G222700
BP	GO:0009073	aromatic amino acid family biosynthetic process	31/6590	79/31013	0.000208286	0.00305994	TraesCS7A02G392800/TraesCS7D02G388400/TraesCS1A02G270300/TraesCS2D02G080100/TraesCS3B02G041900/TraesCS7B02G294800/TraesCS2A02G082200/TraesCS7B02G208700/TraesCS7B02G308800/TraesCS4A02G083400/TraesCS4D02G221100/TraesCS2A02G291900/TraesCS4B02G220800/TraesCS1D02G270500/novel.7099/TraesCS7D02G066600/TraesCS7D02G305300/TraesCSU02G063500/TraesCS4D02G315400/TraesCS7A02G308600/TraesCS2A02G292000/TraesCS1A…	-/-/-/-/-/-/-/-/-/-/-/-/-/-/-/-/-/-/-/-/-/-/-/-/-/-/-/-/-/-/-	31	26	TraesCS7A02G392800/TraesCS7D02G388400/TraesCS1A02G270300/TraesCS2D02G080100/TraesCS7B02G294800/TraesCS2A02G082200/TraesCS7B02G208700/TraesCS4A02G083400/TraesCS4D02G221100/TraesCS2A02G291900/TraesCS4B02G220800/TraesCS1D02G270500/novel.7099/TraesCS7D02G066600/TraesCS7D02G305300/TraesCSU02G063500/TraesCS4D02G315400/TraesCS7A02G308600/TraesCS2A02G292000/TraesCS5B02G372500/TraesCS5A02G330700/TraesCS5B…	5	TraesCS3B02G041900/TraesCS7B02G308800/TraesCS1A02G188000/TraesCS4A02G016900/TraesCS5A02G370200
BP	GO:0009409	response to cold	52/6590	154/31013	0.000213914	0.00311727	TraesCS3D02G321500/TraesCS6B02G175100/TraesCS3B02G357500/TraesCS6A02G146900/TraesCS4D02G212000/TraesCS3A02G328000/TraesCS6D02G136200/TraesCS1D02G404600/TraesCS7D02G373100/TraesCS5A02G495100/TraesCS2A02G456100/TraesCS6A02G248400/TraesCS6B02G276300/TraesCS7D02G174200/TraesCS4B02G211400/TraesCS7B02G078200/TraesCS4B02G285000/TraesCS2B02G407100/TraesCS7A02G172900/TraesCS4A02G093100/TraesCS4D02G296400/…	-/-/-/-/-/-/-/-/-/-/-/-/-/-/-/-/-/-/-/FBP/-/-/-/-/-/-/-/-/-/-/-/-/-/-/-/-/-/-/-/-/-/-/-/-/-/-/-/-/-/-/-/-	52	13	TraesCS4D02G296400/TraesCS5B02G158200/TraesCS2D02G515800/TraesCS2A02G104500/TraesCS7B02G277700/TraesCS2D02G177100/TraesCS1B02G373600/TraesCS7D02G063900/TraesCS7D02G364600/TraesCS5A02G160800/TraesCS2D02G388800/TraesCS3D02G344700/TraesCS2B02G281500	39	TraesCS3D02G321500/TraesCS6B02G175100/TraesCS3B02G357500/TraesCS6A02G146900/TraesCS4D02G212000/TraesCS3A02G328000/TraesCS6D02G136200/TraesCS1D02G404600/TraesCS7D02G373100/TraesCS5A02G495100/TraesCS2A02G456100/TraesCS6A02G248400/TraesCS6B02G276300/TraesCS7D02G174200/TraesCS4B02G211400/TraesCS7B02G078200/TraesCS4B02G285000/TraesCS2B02G407100/TraesCS7A02G172900/TraesCS4A02G093100/TraesCS4B02G323000/…
BP	GO:0008299	isoprenoid biosynthetic process	54/6590	162/31013	0.000237195	0.00342889	TraesCS1B02G411100/TraesCS4D02G347100/TraesCS5A02G522100/TraesCS1A02G384300/TraesCS4A02G251600/TraesCS4B02G062800/TraesCS1A02G420900/TraesCS2A02G317000/TraesCS3D02G255200/TraesCS2D02G314900/TraesCS3A02G001700/TraesCS7D02G247800/TraesCS2A02G541400/TraesCS4D02G061800/TraesCS1D02G074300/TraesCS6B02G306000/TraesCS2D02G542600/TraesCS7B02G319100/TraesCS2B02G335400/TraesCS6A02G277800/TraesCS2B02G571700/…	-/-/-/-/-/-/-/-/-/-/-/-/-/-/-/-/-/-/-/-/-/-/-/-/-/-/-/-/-/-/-/-/-/-/-/-/-/-/-/-/-/Psy1-A1/-/-/-/-/-/-/-/-/-/-/-/-	54	8	TraesCS5A02G522100/TraesCS6B02G306000/TraesCS6A02G277800/TraesCS7D02G449700/TraesCS6D02G258300/TraesCS7B02G362900/TraesCS4B02G012100/TraesCS7A02G461500	46	TraesCS1B02G411100/TraesCS4D02G347100/TraesCS1A02G384300/TraesCS4A02G251600/TraesCS4B02G062800/TraesCS1A02G420900/TraesCS2A02G317000/TraesCS3D02G255200/TraesCS2D02G314900/TraesCS3A02G001700/TraesCS7D02G247800/TraesCS2A02G541400/TraesCS4D02G061800/TraesCS1D02G074300/TraesCS2D02G542600/TraesCS7B02G319100/TraesCS2B02G335400/TraesCS2B02G571700/TraesCS3A02G403800/TraesCS3B02G439900/novel.10242/TraesCS…
BP	GO:0009309	amine biosynthetic process	29/6590	73/31013	0.000256931	0.0036557	TraesCS7A02G392800/TraesCS7D02G388400/TraesCS3B02G041900/TraesCS2A02G334600/TraesCS7B02G294800/TraesCS4B02G183900/TraesCS2B02G048700/TraesCS7B02G208700/TraesCS7B02G232700/TraesCS7A02G265300/TraesCS5A02G337400/TraesCS2B02G111100/TraesCS7A02G350100/TraesCS2D02G094200/TraesCS5B02G336200/TraesCS7D02G328500/TraesCS5B02G022300/TraesCS7D02G305300/TraesCS4D02G184900/TraesCS4A02G419400/TraesCS7A02G069300/…	-/-/-/-/-/-/-/-/-/-/-/-/-/-/-/-/-/-/-/-/-/-/-/-/-/-/-/-/-	29	18	TraesCS7A02G392800/TraesCS7D02G388400/TraesCS7B02G294800/TraesCS2B02G048700/TraesCS7B02G208700/TraesCS5A02G337400/TraesCS5B02G336200/TraesCS5B02G022300/TraesCS7D02G305300/TraesCS4A02G419400/TraesCS7A02G069300/TraesCS4D02G315400/TraesCS7A02G308600/TraesCS5D02G342000/TraesCS2D02G034900/TraesCS7D02G063900/TraesCS4A02G089800/TraesCS4B02G318900	11	TraesCS3B02G041900/TraesCS2A02G334600/TraesCS4B02G183900/TraesCS7B02G232700/TraesCS7A02G265300/TraesCS2B02G111100/TraesCS7A02G350100/TraesCS2D02G094200/TraesCS7D02G328500/TraesCS4D02G184900/TraesCS2A02G095700
BP	GO:0042401	cellular biogenic amine biosynthetic process	29/6590	73/31013	0.000256931	0.0036557	TraesCS7A02G392800/TraesCS7D02G388400/TraesCS3B02G041900/TraesCS2A02G334600/TraesCS7B02G294800/TraesCS4B02G183900/TraesCS2B02G048700/TraesCS7B02G208700/TraesCS7B02G232700/TraesCS7A02G265300/TraesCS5A02G337400/TraesCS2B02G111100/TraesCS7A02G350100/TraesCS2D02G094200/TraesCS5B02G336200/TraesCS7D02G328500/TraesCS5B02G022300/TraesCS7D02G305300/TraesCS4D02G184900/TraesCS4A02G419400/TraesCS7A02G069300/…	-/-/-/-/-/-/-/-/-/-/-/-/-/-/-/-/-/-/-/-/-/-/-/-/-/-/-/-/-	29	18	TraesCS7A02G392800/TraesCS7D02G388400/TraesCS7B02G294800/TraesCS2B02G048700/TraesCS7B02G208700/TraesCS5A02G337400/TraesCS5B02G336200/TraesCS5B02G022300/TraesCS7D02G305300/TraesCS4A02G419400/TraesCS7A02G069300/TraesCS4D02G315400/TraesCS7A02G308600/TraesCS5D02G342000/TraesCS2D02G034900/TraesCS7D02G063900/TraesCS4A02G089800/TraesCS4B02G318900	11	TraesCS3B02G041900/TraesCS2A02G334600/TraesCS4B02G183900/TraesCS7B02G232700/TraesCS7A02G265300/TraesCS2B02G111100/TraesCS7A02G350100/TraesCS2D02G094200/TraesCS7D02G328500/TraesCS4D02G184900/TraesCS2A02G095700
BP	GO:0009814	defense response, incompatible interaction	35/6590	94/31013	0.000281843	0.00397884	TraesCS7A02G435700/TraesCS7B02G335500/TraesCS7D02G426400/TraesCS3A02G042700/TraesCS3B02G040800/TraesCS7D02G441100/TraesCS4D02G096400/TraesCS5D02G384500/TraesCS1A02G425100/TraesCS3D02G037900/TraesCS4A02G216100/TraesCS5B02G376900/TraesCS5A02G375000/TraesCS2A02G440300/TraesCS3B02G441000/TraesCS4B02G100100/TraesCS1B02G245800/TraesCS1D02G233900/TraesCS5B02G425200/TraesCS3A02G042400/TraesCS4D02G264500/…	-/-/-/-/-/-/-/-/-/-/-/-/-/-/-/-/-/-/-/-/-/-/-/-/-/-/-/-/-/-/-/-/-/-/-	35	9	TraesCS5D02G384500/TraesCS5B02G376900/TraesCS5A02G375000/TraesCS4D02G264500/TraesCS4B02G264500/TraesCS4B02G311100/TraesCS1D02G191900/TraesCS5D02G183700/TraesCS4A02G411000	26	TraesCS7A02G435700/TraesCS7B02G335500/TraesCS7D02G426400/TraesCS3A02G042700/TraesCS3B02G040800/TraesCS7D02G441100/TraesCS4D02G096400/TraesCS1A02G425100/TraesCS3D02G037900/TraesCS4A02G216100/TraesCS2A02G440300/TraesCS3B02G441000/TraesCS4B02G100100/TraesCS1B02G245800/TraesCS1D02G233900/TraesCS5B02G425200/TraesCS3A02G042400/TraesCS6D02G197800/TraesCS1A02G232600/TraesCS3D02G038100/TraesCS3D02G041800/…
BP	GO:0051274	beta-glucan biosynthetic process	43/6590	123/31013	0.000311702	0.00436625	TraesCS2D02G217200/TraesCS2B02G236200/TraesCS2D02G216800/TraesCSU02G142500/TraesCS2B02G521100/TraesCS2A02G210000/TraesCS6A02G077800/TraesCS2B02G318100/TraesCS7A02G298600/TraesCS6B02G104600/TraesCS2B02G236600/TraesCS5B02G517500/TraesCS2A02G210700/TraesCS7D02G294300/TraesCS5D02G261000/TraesCS5D02G517200/TraesCS3B02G324500/TraesCS4A02G355000/TraesCS7B02G188400/TraesCS5D02G470400/TraesCS2B02G236500/T…	-/-/-/-/-/-/-/-/-/-/-/-/-/-/-/-/-/-/-/-/-/-/-/-/-/-/-/-/-/-/-/-/-/-/-/-/-/-/-/-/-/-/-	43	8	TraesCS2B02G521100/TraesCS2B02G318100/TraesCS5D02G261000/TraesCS2A02G302300/TraesCS5A02G253200/TraesCS5B02G252100/TraesCS7D02G349200/TraesCS3A02G245500	35	TraesCS2D02G217200/TraesCS2B02G236200/TraesCS2D02G216800/TraesCSU02G142500/TraesCS2A02G210000/TraesCS6A02G077800/TraesCS7A02G298600/TraesCS6B02G104600/TraesCS2B02G236600/TraesCS5B02G517500/TraesCS2A02G210700/TraesCS7D02G294300/TraesCS5D02G517200/TraesCS3B02G324500/TraesCS4A02G355000/TraesCS7B02G188400/TraesCS5D02G470400/TraesCS2B02G236500/TraesCS2B02G119700/TraesCS1D02G117400/TraesCS5B02G469200/T…
BP	GO:0009699	phenylpropanoid biosynthetic process	23/6590	54/31013	0.000332346	0.00461961	TraesCS6D02G162800/TraesCS6A02G173700/TraesCS6B02G201600/TraesCS2B02G224300/TraesCS3B02G473800/TraesCS3A02G439800/TraesCS1B02G122800/TraesCS2A02G196400/TraesCS6D02G212200/TraesCS1B02G048300/TraesCS2D02G218700/TraesCS2B02G398000/TraesCS3A02G229700/TraesCS6D02G212400/TraesCS6B02G258500/TraesCS1B02G048500/TraesCS5B02G468300/TraesCS4A02G401300/TraesCS1A02G037800/TraesCS6B02G258600/TraesCS5B02G468400/…	-/-/-/-/-/-/-/-/-/-/-/-/-/-/-/-/-/-/-/-/-/-/-	23	18	TraesCS6D02G162800/TraesCS6A02G173700/TraesCS6B02G201600/TraesCS3B02G473800/TraesCS3A02G439800/TraesCS6D02G212200/TraesCS1B02G048300/TraesCS2B02G398000/TraesCS3A02G229700/TraesCS6D02G212400/TraesCS6B02G258500/TraesCS1B02G048500/TraesCS5B02G468300/TraesCS4A02G401300/TraesCS1A02G037800/TraesCS6B02G258600/TraesCS5B02G468400/TraesCS1A02G037700	5	TraesCS2B02G224300/TraesCS1B02G122800/TraesCS2A02G196400/TraesCS2D02G218700/TraesCS6A02G222700
BP	GO:0000096	sulfur amino acid metabolic process	37/6590	102/31013	0.000349934	0.00482695	TraesCS6B02G217200/TraesCS3D02G321500/TraesCS3B02G357500/TraesCS3D02G286900/TraesCS3A02G287400/TraesCS3B02G321600/TraesCS3A02G328000/TraesCS4D02G012900/TraesCS4B02G014700/TraesCS4B02G263300/TraesCS3B02G141600/TraesCS5A02G501800/TraesCS3D02G124300/TraesCS4A02G298700/TraesCS4D02G327200/TraesCS4D02G263500/TraesCS4A02G401700/TraesCS5D02G027600/TraesCS4A02G042700/TraesCS6A02G187300/TraesCS4B02G330300/…	-/-/-/-/-/-/-/-/-/-/-/-/-/-/-/-/-/-/-/-/-/-/-/-/-/-/-/-/-/-/-/-/-/-/-/-/-	37	18	TraesCS6B02G217200/TraesCS3D02G286900/TraesCS3A02G287400/TraesCS3B02G321600/TraesCS4D02G012900/TraesCS4B02G014700/TraesCS3B02G141600/TraesCS3D02G124300/TraesCS4A02G298700/TraesCS4A02G401700/TraesCS5D02G027600/TraesCS6A02G187300/TraesCS3A02G122400/TraesCS5B02G300800/TraesCS5A02G398300/TraesCS5B02G018700/TraesCS5A02G300400/TraesCS5A02G022200	19	TraesCS3D02G321500/TraesCS3B02G357500/TraesCS3A02G328000/TraesCS4B02G263300/TraesCS5A02G501800/TraesCS4D02G327200/TraesCS4D02G263500/TraesCS4A02G042700/TraesCS4B02G330300/TraesCS5D02G481300/TraesCS5A02G053100/TraesCS7A02G138600/TraesCS3D02G087300/TraesCS2A02G300600/TraesCS7B02G040800/TraesCS7D02G110400/TraesCS5A02G024900/TraesCS2A02G543900/TraesCS2B02G574100
BP	GO:0006020	inositol metabolic process	8/6590	11/31013	0.000365754	0.00500695	TraesCS4D02G266700/TraesCS4B02G267200/TraesCS7B02G269900/TraesCS7A02G357800/TraesCS4A02G038500/TraesCS7D02G364900/TraesCS7A02G158400/TraesCS6D02G147900	-/-/-/-/-/-/-/-	8	4	TraesCS7B02G269900/TraesCS7A02G357800/TraesCS7D02G364900/TraesCS7A02G158400	4	TraesCS4D02G266700/TraesCS4B02G267200/TraesCS4A02G038500/TraesCS6D02G147900
BP	GO:0010112	regulation of systemic acquired resistance	13/6590	24/31013	0.000405827	0.00551376	TraesCS7A02G435700/TraesCS7B02G335500/TraesCS7D02G426400/TraesCS3A02G042700/TraesCS3B02G040800/TraesCS3D02G037900/TraesCS1B02G245800/TraesCS1D02G233900/TraesCS3A02G042400/TraesCS1A02G232600/TraesCS3D02G038100/TraesCS3D02G041800/TraesCS1D02G191900	-/-/-/-/-/-/-/-/-/-/-/-/-	13	1	TraesCS1D02G191900	12	TraesCS7A02G435700/TraesCS7B02G335500/TraesCS7D02G426400/TraesCS3A02G042700/TraesCS3B02G040800/TraesCS3D02G037900/TraesCS1B02G245800/TraesCS1D02G233900/TraesCS3A02G042400/TraesCS1A02G232600/TraesCS3D02G038100/TraesCS3D02G041800
BP	GO:0000162	tryptophan biosynthetic process	10/6590	16/31013	0.000416122	0.00556987	TraesCS7A02G392800/TraesCS7D02G388400/TraesCS3B02G041900/TraesCS7B02G294800/TraesCS7B02G208700/TraesCS7D02G305300/TraesCS4D02G315400/TraesCS7A02G308600/TraesCS4A02G089800/TraesCS4B02G318900	-/-/-/-/-/-/-/-/-/-	10	9	TraesCS7A02G392800/TraesCS7D02G388400/TraesCS7B02G294800/TraesCS7B02G208700/TraesCS7D02G305300/TraesCS4D02G315400/TraesCS7A02G308600/TraesCS4A02G089800/TraesCS4B02G318900	1	TraesCS3B02G041900
BP	GO:0046219	indolalkylamine biosynthetic process	10/6590	16/31013	0.000416122	0.00556987	TraesCS7A02G392800/TraesCS7D02G388400/TraesCS3B02G041900/TraesCS7B02G294800/TraesCS7B02G208700/TraesCS7D02G305300/TraesCS4D02G315400/TraesCS7A02G308600/TraesCS4A02G089800/TraesCS4B02G318900	-/-/-/-/-/-/-/-/-/-	10	9	TraesCS7A02G392800/TraesCS7D02G388400/TraesCS7B02G294800/TraesCS7B02G208700/TraesCS7D02G305300/TraesCS4D02G315400/TraesCS7A02G308600/TraesCS4A02G089800/TraesCS4B02G318900	1	TraesCS3B02G041900
BP	GO:0016108	tetraterpenoid metabolic process	19/6590	42/31013	0.000430415	0.00567708	TraesCS2A02G317000/TraesCS2A02G541400/TraesCS4A02G311300/TraesCS4D02G003100/TraesCS1D02G074300/TraesCS2D02G542600/TraesCS2B02G335400/TraesCS2B02G571700/TraesCS5B02G017900/TraesCS7D02G553300/TraesCS1A02G071700/TraesCS1B02G090300/TraesCS5A02G020900/TraesCS7A02G557300/TraesCS3A02G043800/TraesCS7B02G482000/TraesCS4B02G003000/TraesCS4D02G299000/TraesCS6A02G258500	-/-/-/-/-/-/-/-/-/-/-/-/-/Psy1-A1/-/-/-/-/-	19	0		19	TraesCS2A02G317000/TraesCS2A02G541400/TraesCS4A02G311300/TraesCS4D02G003100/TraesCS1D02G074300/TraesCS2D02G542600/TraesCS2B02G335400/TraesCS2B02G571700/TraesCS5B02G017900/TraesCS7D02G553300/TraesCS1A02G071700/TraesCS1B02G090300/TraesCS5A02G020900/TraesCS7A02G557300/TraesCS3A02G043800/TraesCS7B02G482000/TraesCS4B02G003000/TraesCS4D02G299000/TraesCS6A02G258500
BP	GO:0016116	carotenoid metabolic process	19/6590	42/31013	0.000430415	0.00567708	TraesCS2A02G317000/TraesCS2A02G541400/TraesCS4A02G311300/TraesCS4D02G003100/TraesCS1D02G074300/TraesCS2D02G542600/TraesCS2B02G335400/TraesCS2B02G571700/TraesCS5B02G017900/TraesCS7D02G553300/TraesCS1A02G071700/TraesCS1B02G090300/TraesCS5A02G020900/TraesCS7A02G557300/TraesCS3A02G043800/TraesCS7B02G482000/TraesCS4B02G003000/TraesCS4D02G299000/TraesCS6A02G258500	-/-/-/-/-/-/-/-/-/-/-/-/-/Psy1-A1/-/-/-/-/-	19	0		19	TraesCS2A02G317000/TraesCS2A02G541400/TraesCS4A02G311300/TraesCS4D02G003100/TraesCS1D02G074300/TraesCS2D02G542600/TraesCS2B02G335400/TraesCS2B02G571700/TraesCS5B02G017900/TraesCS7D02G553300/TraesCS1A02G071700/TraesCS1B02G090300/TraesCS5A02G020900/TraesCS7A02G557300/TraesCS3A02G043800/TraesCS7B02G482000/TraesCS4B02G003000/TraesCS4D02G299000/TraesCS6A02G258500
BP	GO:0042816	vitamin B6 metabolic process	14/6590	27/31013	0.000441161	0.0057351	TraesCS2B02G287600/TraesCS4A02G178700/TraesCS6B02G117600/TraesCS4D02G133600/TraesCS5B02G065400/TraesCS4B02G291200/TraesCS1B02G199700/TraesCS2A02G268800/TraesCS4B02G360700/TraesCS1A02G180800/TraesCS5D02G069700/TraesCS5A02G529000/TraesCS4B02G138900/TraesCS2D02G267800	-/-/-/-/-/-/-/-/-/-/-/-/-/-	14	8	TraesCS2B02G287600/TraesCS4A02G178700/TraesCS4D02G133600/TraesCS5B02G065400/TraesCS2A02G268800/TraesCS5D02G069700/TraesCS4B02G138900/TraesCS2D02G267800	6	TraesCS6B02G117600/TraesCS4B02G291200/TraesCS1B02G199700/TraesCS4B02G360700/TraesCS1A02G180800/TraesCS5A02G529000
BP	GO:0042819	vitamin B6 biosynthetic process	14/6590	27/31013	0.000441161	0.0057351	TraesCS2B02G287600/TraesCS4A02G178700/TraesCS6B02G117600/TraesCS4D02G133600/TraesCS5B02G065400/TraesCS4B02G291200/TraesCS1B02G199700/TraesCS2A02G268800/TraesCS4B02G360700/TraesCS1A02G180800/TraesCS5D02G069700/TraesCS5A02G529000/TraesCS4B02G138900/TraesCS2D02G267800	-/-/-/-/-/-/-/-/-/-/-/-/-/-	14	8	TraesCS2B02G287600/TraesCS4A02G178700/TraesCS4D02G133600/TraesCS5B02G065400/TraesCS2A02G268800/TraesCS5D02G069700/TraesCS4B02G138900/TraesCS2D02G267800	6	TraesCS6B02G117600/TraesCS4B02G291200/TraesCS1B02G199700/TraesCS4B02G360700/TraesCS1A02G180800/TraesCS5A02G529000
BP	GO:0006814	sodium ion transport	18/6590	39/31013	0.00044866	0.00579091	TraesCS3A02G183800/TraesCS5D02G256100/TraesCS3B02G213600/TraesCS5B02G246600/TraesCS3D02G188000/TraesCS5A02G248900/TraesCS5B02G105700/TraesCS4A02G145300/TraesCS5A02G100600/TraesCS1D02G093900/TraesCS1A02G102300/TraesCS4D02G147600/TraesCS5A02G263100/TraesCS5D02G113100/TraesCS2B02G141900/TraesCS5D02G270600/TraesCS5B02G173800/TraesCS5B02G261800	-/-/-/-/-/-/-/-/-/-/-/-/-/-/-/-/-/-	18	8	TraesCS3A02G183800/TraesCS3B02G213600/TraesCS3D02G188000/TraesCS4A02G145300/TraesCS4D02G147600/TraesCS5A02G263100/TraesCS5B02G173800/TraesCS5B02G261800	10	TraesCS5D02G256100/TraesCS5B02G246600/TraesCS5A02G248900/TraesCS5B02G105700/TraesCS5A02G100600/TraesCS1D02G093900/TraesCS1A02G102300/TraesCS5D02G113100/TraesCS2B02G141900/TraesCS5D02G270600
BP	GO:0044242	cellular lipid catabolic process	23/6590	55/31013	0.000457284	0.00586037	TraesCS3A02G225500/TraesCS3B02G255000/TraesCS7B02G044200/TraesCS7A02G141800/TraesCS7D02G316700/TraesCS1A02G303100/TraesCS7D02G346400/TraesCS7D02G225100/TraesCS3D02G298200/TraesCS7B02G221400/TraesCS7D02G143200/TraesCS5A02G341000/TraesCS3A02G303600/TraesCS5B02G339100/TraesCS5D02G346200/TraesCS6D02G116200/TraesCS6B02G153900/TraesCS2D02G417800/TraesCS5D02G183700/TraesCS7B02G250400/TraesCS3D02G077200/…	-/-/-/-/-/-/-/-/-/-/-/-/-/-/-/-/-/-/-/-/-/-/-	23	20	TraesCS3A02G225500/TraesCS3B02G255000/TraesCS7B02G044200/TraesCS7A02G141800/TraesCS1A02G303100/TraesCS7D02G346400/TraesCS3D02G298200/TraesCS7D02G143200/TraesCS5A02G341000/TraesCS3A02G303600/TraesCS5B02G339100/TraesCS5D02G346200/TraesCS6D02G116200/TraesCS6B02G153900/TraesCS2D02G417800/TraesCS5D02G183700/TraesCS7B02G250400/TraesCS3D02G077200/TraesCS4D02G087100/TraesCS7B02G204300	3	TraesCS7D02G316700/TraesCS7D02G225100/TraesCS7B02G221400
BP	GO:0015698	inorganic anion transport	43/6590	125/31013	0.000461779	0.0058763	TraesCS6B02G126400/TraesCS6A02G098500/TraesCS6D02G084300/TraesCS2A02G309900/TraesCS4D02G264200/TraesCS2D02G308100/TraesCS6A02G210000/TraesCS5A02G085200/TraesCS5B02G470100/TraesCS2B02G326900/TraesCS3D02G127300/TraesCS1B02G415800/TraesCS3A02G288800/TraesCS3B02G145500/TraesCS5B02G457100/TraesCS2A02G508200/TraesCS7D02G420100/TraesCS5A02G449500/TraesCS2B02G010500/TraesCS1B02G198500/TraesCS6B02G238800/…	-/-/-/-/-/-/-/-/-/-/-/-/-/-/-/-/-/-/-/-/-/-/-/-/-/-/-/-/-/-/-/-/-/-/-/-/-/-/-/-/-/-/-	43	19	TraesCS6B02G126400/TraesCS6A02G098500/TraesCS6D02G084300/TraesCS6A02G210000/TraesCS5B02G470100/TraesCS3A02G288800/TraesCS3B02G145500/TraesCS5B02G457100/TraesCS5A02G449500/TraesCS2B02G010500/TraesCS6B02G238800/TraesCS4A02G359900/TraesCS5A02G460300/TraesCS3B02G323500/TraesCS5D02G472000/TraesCS5D02G513000/TraesCS5D02G456000/TraesCS4B02G276700/TraesCS1B02G374200	24	TraesCS2A02G309900/TraesCS4D02G264200/TraesCS2D02G308100/TraesCS5A02G085200/TraesCS2B02G326900/TraesCS3D02G127300/TraesCS1B02G415800/TraesCS2A02G508200/TraesCS7D02G420100/TraesCS1B02G198500/TraesCS4D02G264100/TraesCS1D02G185600/TraesCS4A02G043500/TraesCS1A02G182400/TraesCS2A02G517500/TraesCS4A02G043400/TraesCS2D02G508800/TraesCS5D02G097600/TraesCS6A02G208200/TraesCS2B02G536100/TraesCS1A02G388400/…
BP	GO:0009250	glucan biosynthetic process	55/6590	170/31013	0.000484022	0.00611627	TraesCS5D02G182600/TraesCS2D02G217200/TraesCS2B02G236200/TraesCS2D02G216800/TraesCS2B02G390700/TraesCSU02G142500/TraesCS2B02G521100/TraesCS2A02G210000/TraesCS6A02G077800/TraesCS2B02G318100/TraesCS7A02G298600/TraesCS6B02G104600/TraesCS2B02G236600/TraesCS5B02G517500/TraesCS2A02G210700/TraesCS7D02G294300/TraesCS5D02G261000/TraesCS5D02G517200/TraesCS3B02G324500/TraesCS4A02G355000/TraesCS7B02G188400/T…	-/-/-/-/-/-/-/-/-/-/-/-/-/-/-/-/-/-/-/-/-/-/-/-/-/-/-/-/-/-/-/-/-/-/-/-/-/-/-/-/-/-/-/-/-/-/-/-/-/-/-/-/-/-/-	55	8	TraesCS2B02G521100/TraesCS2B02G318100/TraesCS5D02G261000/TraesCS2A02G302300/TraesCS5A02G253200/TraesCS5B02G252100/TraesCS7D02G349200/TraesCS3A02G245500	47	TraesCS5D02G182600/TraesCS2D02G217200/TraesCS2B02G236200/TraesCS2D02G216800/TraesCS2B02G390700/TraesCSU02G142500/TraesCS2A02G210000/TraesCS6A02G077800/TraesCS7A02G298600/TraesCS6B02G104600/TraesCS2B02G236600/TraesCS5B02G517500/TraesCS2A02G210700/TraesCS7D02G294300/TraesCS5D02G517200/TraesCS3B02G324500/TraesCS4A02G355000/TraesCS7B02G188400/TraesCS5D02G470400/TraesCS2B02G236500/TraesCS2B02G119700/T…
BP	GO:0046496	nicotinamide nucleotide metabolic process	82/6590	275/31013	0.000498799	0.00625923	TraesCS4D02G018900/TraesCS2A02G302400/TraesCS5D02G122700/TraesCS5B02G115300/TraesCS5A02G072700/TraesCS3B02G473800/TraesCS3A02G276100/TraesCS3A02G439800/TraesCS1D02G346200/TraesCS4A02G206400/TraesCS1A02G213000/TraesCS4B02G109900/TraesCS2B02G318300/TraesCS4D02G283800/TraesCS3D02G432600/TraesCS5A02G108000/TraesCS4B02G285000/TraesCS2D02G301100/TraesCS7A02G226000/TraesCS1D02G313800/TraesCS5D02G202900/…	-/-/-/-/-/-/-/-/-/-/-/-/-/-/-/-/-/-/-/-/-/-/-/-/-/-/-/-/-/-/-/-/-/-/-/-/-/-/-/-/-/-/-/-/-/-/-/-/-/-/-/-/-/-/-/-/-/-/-/-/-/-/-/-/-/-/-/-/-/-/-/-/-/-/-/-/-/-/-/-/-/-	82	36	TraesCS2A02G302400/TraesCS5A02G072700/TraesCS3B02G473800/TraesCS3A02G439800/TraesCS2B02G318300/TraesCS3D02G432600/TraesCS2D02G301100/TraesCS5D02G202900/TraesCS5B02G317000/TraesCS5D02G322700/TraesCS6A02G302400/TraesCS3A02G189300/novel.7996/TraesCS2A02G067800/TraesCS6B02G127300/TraesCS2D02G271700/TraesCS3D02G192800/TraesCS6B02G331600/TraesCS5B02G290600/TraesCS7B02G161100/TraesCS7D02G263900/TraesCS6…	46	TraesCS4D02G018900/TraesCS5D02G122700/TraesCS5B02G115300/TraesCS3A02G276100/TraesCS1D02G346200/TraesCS4A02G206400/TraesCS1A02G213000/TraesCS4B02G109900/TraesCS4D02G283800/TraesCS5A02G108000/TraesCS4B02G285000/TraesCS7A02G226000/TraesCS1D02G313800/TraesCS4D02G107400/TraesCS5B02G324800/TraesCS4A02G019100/TraesCS1B02G325100/TraesCS5A02G324200/TraesCS7D02G377400/TraesCS5D02G331100/TraesCS7B02G193600/…
BP	GO:0044550	secondary metabolite biosynthetic process	30/6590	79/31013	0.000506257	0.00630901	TraesCS6D02G162800/TraesCS6A02G173700/TraesCS6B02G201600/TraesCS2B02G224300/TraesCS3B02G473800/TraesCS3A02G439800/TraesCS4D02G096400/TraesCS1B02G122800/TraesCS2A02G196400/TraesCS6D02G212200/TraesCS4A02G216100/TraesCS4D02G349600/TraesCS4B02G100100/TraesCS1B02G048300/TraesCS2D02G218700/TraesCS2B02G398000/TraesCS3A02G229700/TraesCS6D02G212400/TraesCS1B02G337400/TraesCS6B02G258500/TraesCS1B02G048500/…	-/-/-/-/-/-/-/-/-/-/-/-/-/-/-/-/-/-/-/-/-/-/-/-/-/-/-/-/-/-	30	18	TraesCS6D02G162800/TraesCS6A02G173700/TraesCS6B02G201600/TraesCS3B02G473800/TraesCS3A02G439800/TraesCS6D02G212200/TraesCS1B02G048300/TraesCS2B02G398000/TraesCS3A02G229700/TraesCS6D02G212400/TraesCS6B02G258500/TraesCS1B02G048500/TraesCS5B02G468300/TraesCS4A02G401300/TraesCS1A02G037800/TraesCS6B02G258600/TraesCS5B02G468400/TraesCS1A02G037700	12	TraesCS2B02G224300/TraesCS4D02G096400/TraesCS1B02G122800/TraesCS2A02G196400/TraesCS4A02G216100/TraesCS4D02G349600/TraesCS4B02G100100/TraesCS2D02G218700/TraesCS1B02G337400/TraesCS7D02G197800/TraesCS4B02G197800/TraesCS6A02G222700
BP	GO:0006006	glucose metabolic process	25/6590	62/31013	0.000511705	0.00633322	TraesCS4A02G083900/TraesCS4D02G220500/TraesCS2A02G344600/TraesCS4B02G220200/TraesCS2B02G342200/TraesCS4B02G172700/TraesCS2D02G322900/TraesCS5A02G495100/TraesCS4B02G323000/TraesCS4D02G319400/novel.11997/TraesCS5D02G253700/TraesCS2B02G080000/TraesCS2A02G067800/TraesCS4D02G174700/TraesCS5B02G244300/TraesCS5A02G247200/TraesCS6B02G185400/TraesCS1A02G040600/novel.13852/TraesCS2A02G159300/TraesCS2B02G36…	-/-/-/-/-/-/-/-/-/-/-/-/-/-/-/-/-/-/-/-/-/-/-/-/-	25	10	TraesCS4B02G172700/TraesCS2B02G080000/TraesCS2A02G067800/TraesCS4D02G174700/TraesCS6B02G185400/novel.13852/TraesCS2A02G159300/TraesCS2B02G362700/TraesCS6D02G146900/novel.13622	15	TraesCS4A02G083900/TraesCS4D02G220500/TraesCS2A02G344600/TraesCS4B02G220200/TraesCS2B02G342200/TraesCS2D02G322900/TraesCS5A02G495100/TraesCS4B02G323000/TraesCS4D02G319400/novel.11997/TraesCS5D02G253700/TraesCS5B02G244300/TraesCS5A02G247200/TraesCS1A02G040600/TraesCS7D02G465500
BP	GO:0033993	response to lipid	89/6590	304/31013	0.000572159	0.00703327	TraesCS6A02G041700/TraesCS6D02G048300/TraesCS3D02G321500/TraesCS6B02G175100/TraesCS3B02G357500/TraesCS6A02G146900/TraesCS2A02G199300/TraesCS3A02G328000/TraesCS2D02G170700/TraesCS6D02G403400/TraesCS6D02G136200/TraesCS5D02G503400/TraesCS3B02G379200/TraesCS6A02G418300/TraesCS3A02G347500/TraesCS6B02G246000/TraesCS5D02G384500/TraesCS7D02G353800/TraesCS2B02G219300/TraesCS2D02G206900/TraesCS5D02G465500/…	-/-/-/-/-/-/-/-/-/-/-/-/-/-/-/-/-/-/-/-/-/-/-/-/-/-/-/-/-/-/-/-/-/-/-/-/-/-/-/-/-/-/-/-/-/-/-/-/-/-/-/-/-/-/-/-/-/-/-/-/-/-/-/-/-/-/-/-/-/-/RHT1/-/-/-/-/-/-/-/-/-/-/-/-/-/-/-/-/-/-	89	38	TraesCS6A02G041700/TraesCS6D02G048300/TraesCS6B02G246000/TraesCS5D02G384500/TraesCS7D02G353800/TraesCS4D02G069300/TraesCS6A02G216800/TraesCS5B02G376900/TraesCS6D02G173000/TraesCS5A02G375000/TraesCSU02G105300/TraesCS4A02G244500/TraesCS5D02G223800/TraesCS4D02G189200/TraesCS2A02G276400/TraesCS7B02G473400/TraesCS2D02G499200/TraesCS4A02G157600/TraesCS2D02G275400/TraesCS5A02G216000/TraesCS4D02G154200/T…	51	TraesCS3D02G321500/TraesCS6B02G175100/TraesCS3B02G357500/TraesCS6A02G146900/TraesCS2A02G199300/TraesCS3A02G328000/TraesCS2D02G170700/TraesCS6D02G403400/TraesCS6D02G136200/TraesCS5D02G503400/TraesCS3B02G379200/TraesCS6A02G418300/TraesCS3A02G347500/TraesCS2B02G219300/TraesCS2D02G206900/TraesCS5D02G465500/TraesCS3A02G139000/TraesCS3A02G109300/TraesCS3D02G341100/TraesCS2D02G199900/TraesCS3B02G156600/…
BP	GO:0006098	pentose-phosphate shunt	20/6590	46/31013	0.000579268	0.00707254	TraesCS3B02G473800/TraesCS3A02G439800/TraesCS4D02G283800/TraesCS3D02G432600/TraesCS4B02G285000/TraesCS5B02G317000/TraesCS4A02G019100/TraesCS5D02G322700/TraesCS2B02G201700/TraesCS2A02G067800/TraesCS2D02G271700/TraesCS2A02G234900/TraesCS5B02G284600/TraesCS2D02G182700/TraesCS5A02G417000/TraesCS1B02G373600/TraesCS6D02G061600/TraesCS2D02G238600/TraesCS2B02G362700/TraesCS2A02G175400	-/-/-/-/-/-/-/-/-/-/-/-/-/-/-/-/-/-/-/-	20	10	TraesCS3B02G473800/TraesCS3A02G439800/TraesCS3D02G432600/TraesCS5B02G317000/TraesCS5D02G322700/TraesCS2A02G067800/TraesCS2D02G271700/TraesCS5B02G284600/TraesCS1B02G373600/TraesCS2B02G362700	10	TraesCS4D02G283800/TraesCS4B02G285000/TraesCS4A02G019100/TraesCS2B02G201700/TraesCS2A02G234900/TraesCS2D02G182700/TraesCS5A02G417000/TraesCS6D02G061600/TraesCS2D02G238600/TraesCS2A02G175400
BP	GO:0019344	cysteine biosynthetic process	19/6590	43/31013	0.000618654	0.00750274	TraesCS6B02G217200/TraesCS3D02G286900/TraesCS3A02G287400/TraesCS3B02G321600/TraesCS4B02G263300/TraesCS5A02G501800/TraesCS4D02G327200/TraesCS4D02G263500/TraesCS4A02G401700/TraesCS5D02G027600/TraesCS4A02G042700/TraesCS6A02G187300/TraesCS4B02G330300/TraesCS5B02G300800/TraesCS5B02G018700/TraesCS3D02G087300/TraesCS2A02G300600/TraesCS5A02G300400/TraesCS5A02G022200	-/-/-/-/-/-/-/-/-/-/-/-/-/-/-/-/-/-/-	19	11	TraesCS6B02G217200/TraesCS3D02G286900/TraesCS3A02G287400/TraesCS3B02G321600/TraesCS4A02G401700/TraesCS5D02G027600/TraesCS6A02G187300/TraesCS5B02G300800/TraesCS5B02G018700/TraesCS5A02G300400/TraesCS5A02G022200	8	TraesCS4B02G263300/TraesCS5A02G501800/TraesCS4D02G327200/TraesCS4D02G263500/TraesCS4A02G042700/TraesCS4B02G330300/TraesCS3D02G087300/TraesCS2A02G300600
BP	GO:0051346	negative regulation of hydrolase activity	25/6590	63/31013	0.000678804	0.00817732	TraesCS1B02G276900/TraesCS1B02G276800/TraesCS3B02G037000/TraesCS1A02G265800/TraesCS1D02G265800/TraesCS4D02G183700/TraesCS5B02G478200/TraesCS1D02G266000/TraesCS1D02G005800/TraesCS4B02G182100/TraesCS2D02G445700/TraesCS1D02G265900/TraesCS4D02G189200/TraesCS5B02G478100/TraesCS2B02G289300/TraesCS4A02G122200/TraesCS2A02G446700/TraesCS2D02G269600/TraesCS5D02G288900/TraesCS2D02G128900/TraesCS3D02G094200/…	-/-/-/-/-/-/-/-/-/-/-/-/-/-/-/-/-/-/-/-/-/-/-/-/-	25	19	TraesCS1B02G276900/TraesCS1B02G276800/TraesCS3B02G037000/TraesCS1A02G265800/TraesCS1D02G265800/TraesCS5B02G478200/TraesCS1D02G266000/TraesCS1D02G265900/TraesCS4D02G189200/TraesCS5B02G478100/TraesCS2B02G289300/TraesCS2D02G269600/TraesCS5D02G288900/TraesCS2D02G128900/TraesCS3D02G094200/TraesCS2A02G270500/TraesCS3B02G038700/TraesCS7D02G364600/TraesCS1B02G206600	6	TraesCS4D02G183700/TraesCS1D02G005800/TraesCS4B02G182100/TraesCS2D02G445700/TraesCS4A02G122200/TraesCS2A02G446700
BP	GO:0002376	immune system process	52/6590	161/31013	0.000708214	0.00847511	TraesCS7A02G435700/TraesCS7B02G335500/TraesCS3D02G524700/TraesCS7D02G426400/TraesCS3A02G042700/TraesCS3B02G040800/TraesCS7D02G441100/TraesCS4D02G096400/TraesCS5D02G384500/TraesCS1A02G425100/TraesCS3D02G037900/TraesCS4A02G216100/TraesCS5B02G376900/TraesCS5A02G375000/TraesCS2A02G440300/TraesCS3B02G441000/TraesCS4B02G100100/TraesCS1B02G245800/TraesCS3A02G517100/TraesCS5B02G300800/TraesCS1D02G233900/…	-/-/PR4B/-/-/-/-/-/-/-/-/-/-/-/-/-/-/-/PR4A/-/-/-/-/-/-/-/-/-/-/-/-/-/-/-/-/-/-/-/-/-/-/-/-/-/-/-/-/-/-/-/-/-	52	18	TraesCS3D02G524700/TraesCS5D02G384500/TraesCS5B02G376900/TraesCS5A02G375000/TraesCS3A02G517100/TraesCS5B02G300800/TraesCS1D02G441400/TraesCS4D02G264500/TraesCS4B02G264500/TraesCS6B02G324400/TraesCS4B02G311100/TraesCS6D02G274800/TraesCS1D02G191900/TraesCS5D02G183700/TraesCS4A02G411000/TraesCS5A02G300400/TraesCS6A02G293900/TraesCS7A02G549400	34	TraesCS7A02G435700/TraesCS7B02G335500/TraesCS7D02G426400/TraesCS3A02G042700/TraesCS3B02G040800/TraesCS7D02G441100/TraesCS4D02G096400/TraesCS1A02G425100/TraesCS3D02G037900/TraesCS4A02G216100/TraesCS2A02G440300/TraesCS3B02G441000/TraesCS4B02G100100/TraesCS1B02G245800/TraesCS1D02G233900/TraesCS5B02G425200/TraesCS3A02G042400/TraesCS4A02G341000/TraesCS7A02G373500/TraesCS6D02G197800/TraesCS3B02G430000/…
BP	GO:0031407	oxylipin metabolic process	15/6590	31/31013	0.000717486	0.00852959	TraesCS5A02G007900/TraesCS5B02G006500/TraesCS5D02G013400/TraesCS2B02G555400/TraesCS1A02G212900/TraesCS4B02G295200/TraesCS7D02G244800/TraesCS6B02G160400/TraesCS4B02G037700/TraesCS5D02G388700/TraesCS2D02G528500/TraesCS1D02G215800/TraesCS5D02G413200/TraesCS2A02G525500/TraesCS7A02G246200	-/-/-/-/-/-/-/-/-/-/-/-/-/-/-	15	3	TraesCS7D02G244800/TraesCS5D02G388700/TraesCS7A02G246200	12	TraesCS5A02G007900/TraesCS5B02G006500/TraesCS5D02G013400/TraesCS2B02G555400/TraesCS1A02G212900/TraesCS4B02G295200/TraesCS6B02G160400/TraesCS4B02G037700/TraesCS2D02G528500/TraesCS1D02G215800/TraesCS5D02G413200/TraesCS2A02G525500
BP	GO:0009081	branched-chain amino acid metabolic process	21/6590	50/31013	0.000744075	0.00872677	TraesCS1B02G085100/TraesCS4B02G047600/TraesCS4D02G047500/TraesCS6B02G247900/TraesCS4D02G236800/TraesCS4A02G059800/TraesCS1D02G162200/TraesCS5A02G398300/TraesCS5A02G131300/TraesCS1A02G066800/TraesCS4A02G266700/TraesCS4D02G083900/TraesCS5D02G139800/TraesCS2D02G405200/TraesCS5B02G133500/TraesCS7B02G363700/TraesCS6B02G317400/TraesCS4B02G235400/TraesCS6D02G201500/TraesCS1B02G203500/TraesCS2B02G426100	-/-/-/-/-/-/-/-/-/-/-/-/-/-/-/-/-/-/-/-/-	21	14	TraesCS1B02G085100/TraesCS4D02G236800/TraesCS4A02G059800/TraesCS1D02G162200/TraesCS5A02G398300/TraesCS5A02G131300/TraesCS1A02G066800/TraesCS5D02G139800/TraesCS2D02G405200/TraesCS5B02G133500/TraesCS7B02G363700/TraesCS4B02G235400/TraesCS1B02G203500/TraesCS2B02G426100	7	TraesCS4B02G047600/TraesCS4D02G047500/TraesCS6B02G247900/TraesCS4A02G266700/TraesCS4D02G083900/TraesCS6B02G317400/TraesCS6D02G201500
BP	GO:0006955	immune response	49/6590	150/31013	0.000748516	0.00872677	TraesCS7A02G435700/TraesCS7B02G335500/TraesCS3D02G524700/TraesCS7D02G426400/TraesCS3A02G042700/TraesCS3B02G040800/TraesCS7D02G441100/TraesCS4D02G096400/TraesCS5D02G384500/TraesCS1A02G425100/TraesCS3D02G037900/TraesCS4A02G216100/TraesCS5B02G376900/TraesCS5A02G375000/TraesCS2A02G440300/TraesCS3B02G441000/TraesCS4B02G100100/TraesCS1B02G245800/TraesCS3A02G517100/TraesCS5B02G300800/TraesCS1D02G233900/…	-/-/PR4B/-/-/-/-/-/-/-/-/-/-/-/-/-/-/-/PR4A/-/-/-/-/-/-/-/-/-/-/-/-/-/-/-/-/-/-/-/-/-/-/-/-/-/-/-/-/-/-	49	15	TraesCS3D02G524700/TraesCS5D02G384500/TraesCS5B02G376900/TraesCS5A02G375000/TraesCS3A02G517100/TraesCS5B02G300800/TraesCS1D02G441400/TraesCS4D02G264500/TraesCS4B02G264500/TraesCS4B02G311100/TraesCS1D02G191900/TraesCS5D02G183700/TraesCS4A02G411000/TraesCS5A02G300400/TraesCS7A02G549400	34	TraesCS7A02G435700/TraesCS7B02G335500/TraesCS7D02G426400/TraesCS3A02G042700/TraesCS3B02G040800/TraesCS7D02G441100/TraesCS4D02G096400/TraesCS1A02G425100/TraesCS3D02G037900/TraesCS4A02G216100/TraesCS2A02G440300/TraesCS3B02G441000/TraesCS4B02G100100/TraesCS1B02G245800/TraesCS1D02G233900/TraesCS5B02G425200/TraesCS3A02G042400/TraesCS4A02G341000/TraesCS7A02G373500/TraesCS6D02G197800/TraesCS3B02G430000/…
BP	GO:0006090	pyruvate metabolic process	69/6590	227/31013	0.000750407	0.00872677	TraesCS4D02G018900/TraesCS5D02G122700/TraesCS5B02G115300/TraesCS5A02G072700/TraesCS3A02G276100/TraesCS4A02G251600/TraesCS4B02G062800/TraesCS1D02G346200/TraesCS4A02G206400/TraesCS1A02G213000/TraesCS4B02G109900/TraesCS5A02G108000/TraesCS7A02G226000/TraesCS1D02G313800/TraesCS5D02G202900/TraesCS4D02G107400/TraesCS5B02G324800/TraesCS4D02G061800/TraesCS1B02G325100/TraesCS5A02G324200/TraesCS7D02G377400/…	-/-/-/-/-/-/-/-/-/-/-/-/-/-/-/-/-/-/-/-/-/-/-/-/-/-/-/-/-/-/-/-/-/-/-/-/-/-/-/-/-/-/-/-/-/-/-/-/-/-/-/-/-/-/-/-/-/-/-/-/-/-/-/-/-/-/-/-/-	69	28	TraesCS5A02G072700/TraesCS5D02G202900/TraesCS6A02G302400/TraesCS3A02G189300/novel.7996/TraesCS3D02G192800/TraesCS7D02G011600/TraesCS6B02G331600/TraesCS5B02G290600/TraesCS7B02G161100/TraesCS7D02G263900/TraesCS6B02G028600/TraesCS6D02G281900/TraesCS1A02G253200/TraesCS3B02G423200/TraesCS3B02G025200/TraesCS3D02G384100/TraesCS6D02G024400/TraesCS7A02G263300/TraesCS6A02G311800/TraesCS5A02G188100/TraesCS6…	41	TraesCS4D02G018900/TraesCS5D02G122700/TraesCS5B02G115300/TraesCS3A02G276100/TraesCS4A02G251600/TraesCS4B02G062800/TraesCS1D02G346200/TraesCS4A02G206400/TraesCS1A02G213000/TraesCS4B02G109900/TraesCS5A02G108000/TraesCS7A02G226000/TraesCS1D02G313800/TraesCS4D02G107400/TraesCS5B02G324800/TraesCS4D02G061800/TraesCS1B02G325100/TraesCS5A02G324200/TraesCS7D02G377400/TraesCS5D02G331100/TraesCS7B02G193600/…
BP	GO:0009808	lignin metabolic process	24/6590	60/31013	0.00075339	0.00872677	TraesCS6D02G162800/TraesCS6A02G173700/TraesCS4B02G208000/TraesCS6B02G201600/TraesCS3B02G473800/TraesCS3A02G439800/TraesCS3D02G354400/TraesCS4D02G208900/TraesCS3D02G358500/TraesCS3A02G342900/TraesCS6D02G284200/TraesCS6A02G305000/TraesCS3A02G360600/TraesCS4A02G096400/TraesCS3B02G393000/TraesCS3A02G229700/TraesCS7A02G337400/TraesCS3B02G489800/TraesCS1D02G283000/TraesCS3B02G397300/TraesCS3B02G397200/…	-/-/-/-/-/-/-/-/-/-/-/-/-/-/-/-/-/-/-/-/-/-/-/-	24	20	TraesCS6D02G162800/TraesCS6A02G173700/TraesCS4B02G208000/TraesCS6B02G201600/TraesCS3B02G473800/TraesCS3A02G439800/TraesCS3D02G354400/TraesCS4D02G208900/TraesCS3A02G342900/TraesCS6D02G284200/TraesCS6A02G305000/TraesCS3A02G360600/TraesCS4A02G096400/TraesCS3B02G393000/TraesCS3A02G229700/TraesCS7A02G337400/TraesCS3B02G489800/TraesCS1D02G283000/TraesCS7D02G345000/TraesCS1A02G043900	4	TraesCS3D02G358500/TraesCS3B02G397300/TraesCS3B02G397200/TraesCS3A02G365300
BP	GO:0051156	glucose 6-phosphate metabolic process	20/6590	47/31013	0.000808663	0.00929743	TraesCS3B02G473800/TraesCS3A02G439800/TraesCS4D02G283800/TraesCS3D02G432600/TraesCS4B02G285000/TraesCS5B02G317000/TraesCS4A02G019100/TraesCS5D02G322700/TraesCS2B02G201700/TraesCS2A02G067800/TraesCS2D02G271700/TraesCS2A02G234900/TraesCS5B02G284600/TraesCS2D02G182700/TraesCS5A02G417000/TraesCS1B02G373600/TraesCS6D02G061600/TraesCS2D02G238600/TraesCS2B02G362700/TraesCS2A02G175400	-/-/-/-/-/-/-/-/-/-/-/-/-/-/-/-/-/-/-/-	20	10	TraesCS3B02G473800/TraesCS3A02G439800/TraesCS3D02G432600/TraesCS5B02G317000/TraesCS5D02G322700/TraesCS2A02G067800/TraesCS2D02G271700/TraesCS5B02G284600/TraesCS1B02G373600/TraesCS2B02G362700	10	TraesCS4D02G283800/TraesCS4B02G285000/TraesCS4A02G019100/TraesCS2B02G201700/TraesCS2A02G234900/TraesCS2D02G182700/TraesCS5A02G417000/TraesCS6D02G061600/TraesCS2D02G238600/TraesCS2A02G175400
BP	GO:0046164	alcohol catabolic process	10/6590	17/31013	0.000818092	0.00929743	TraesCS7B02G269900/TraesCS7A02G357800/TraesCS2D02G517200/TraesCS2B02G544200/TraesCS5B02G324800/TraesCS5A02G324200/TraesCS5D02G331100/TraesCS7D02G364900/TraesCS6D02G147900/TraesCS2A02G515700	-/-/-/-/-/-/-/-/-/-	10	6	TraesCS7B02G269900/TraesCS7A02G357800/TraesCS2D02G517200/TraesCS2B02G544200/TraesCS7D02G364900/TraesCS2A02G515700	4	TraesCS5B02G324800/TraesCS5A02G324200/TraesCS5D02G331100/TraesCS6D02G147900
BP	GO:0046174	polyol catabolic process	10/6590	17/31013	0.000818092	0.00929743	TraesCS7B02G269900/TraesCS7A02G357800/TraesCS2D02G517200/TraesCS2B02G544200/TraesCS5B02G324800/TraesCS5A02G324200/TraesCS5D02G331100/TraesCS7D02G364900/TraesCS6D02G147900/TraesCS2A02G515700	-/-/-/-/-/-/-/-/-/-	10	6	TraesCS7B02G269900/TraesCS7A02G357800/TraesCS2D02G517200/TraesCS2B02G544200/TraesCS7D02G364900/TraesCS2A02G515700	4	TraesCS5B02G324800/TraesCS5A02G324200/TraesCS5D02G331100/TraesCS6D02G147900
BP	GO:0006071	glycerol metabolic process	8/6590	12/31013	0.000892061	0.00995034	TraesCS2D02G517200/TraesCS2B02G544200/TraesCS5B02G324800/TraesCS5A02G324200/TraesCS5D02G331100/TraesCS4B02G051300/TraesCS4D02G051400/TraesCS2A02G515700	-/-/-/-/-/-/-/-	8	5	TraesCS2D02G517200/TraesCS2B02G544200/TraesCS4B02G051300/TraesCS4D02G051400/TraesCS2A02G515700	3	TraesCS5B02G324800/TraesCS5A02G324200/TraesCS5D02G331100
BP	GO:0019400	alditol metabolic process	8/6590	12/31013	0.000892061	0.00995034	TraesCS2D02G517200/TraesCS2B02G544200/TraesCS5B02G324800/TraesCS5A02G324200/TraesCS5D02G331100/TraesCS4B02G051300/TraesCS4D02G051400/TraesCS2A02G515700	-/-/-/-/-/-/-/-	8	5	TraesCS2D02G517200/TraesCS2B02G544200/TraesCS4B02G051300/TraesCS4D02G051400/TraesCS2A02G515700	3	TraesCS5B02G324800/TraesCS5A02G324200/TraesCS5D02G331100
BP	GO:1903409	reactive oxygen species biosynthetic process	8/6590	12/31013	0.000892061	0.00995034	TraesCS3D02G321500/TraesCS3B02G357500/TraesCS3A02G328000/TraesCS5A02G498000/TraesCS6A02G017500/TraesCS6B02G024900/TraesCS4B02G325800/TraesCS4D02G322700	-/-/-/-/-/-/-/-	8	0		8	TraesCS3D02G321500/TraesCS3B02G357500/TraesCS3A02G328000/TraesCS5A02G498000/TraesCS6A02G017500/TraesCS6B02G024900/TraesCS4B02G325800/TraesCS4D02G322700
BP	GO:0006733	oxidoreduction coenzyme metabolic process	87/6590	300/31013	0.000902459	0.0100046	TraesCS4D02G018900/TraesCS2A02G302400/TraesCS5D02G122700/TraesCS5B02G115300/TraesCS5A02G072700/TraesCS3B02G473800/TraesCS3A02G276100/TraesCS6B02G246000/TraesCS3A02G439800/TraesCS1D02G346200/TraesCS4A02G206400/TraesCS1A02G213000/TraesCS4B02G109900/TraesCS2B02G318300/TraesCS4D02G283800/TraesCS3D02G432600/TraesCS5A02G108000/TraesCS6A02G216800/TraesCS4B02G285000/TraesCS2D02G301100/TraesCS7A02G226000/…	-/-/-/-/-/-/-/-/-/-/-/-/-/-/-/-/-/-/-/-/-/-/-/-/-/-/-/-/-/-/-/-/-/-/-/-/-/-/-/-/-/-/-/-/-/-/-/-/-/-/-/-/-/-/-/-/-/-/-/-/-/-/-/-/-/-/-/-/-/-/-/-/-/-/-/-/-/-/-/-/-/-/-/-/-/-/-	87	41	TraesCS2A02G302400/TraesCS5A02G072700/TraesCS3B02G473800/TraesCS6B02G246000/TraesCS3A02G439800/TraesCS2B02G318300/TraesCS3D02G432600/TraesCS6A02G216800/TraesCS2D02G301100/TraesCS3A02G342900/TraesCS5D02G202900/TraesCS5B02G317000/TraesCS5D02G322700/TraesCS6A02G302400/TraesCS3A02G189300/novel.7996/TraesCS2A02G067800/TraesCS6B02G127300/TraesCS2D02G271700/TraesCS3D02G192800/TraesCS6B02G331600/TraesCS5…	46	TraesCS4D02G018900/TraesCS5D02G122700/TraesCS5B02G115300/TraesCS3A02G276100/TraesCS1D02G346200/TraesCS4A02G206400/TraesCS1A02G213000/TraesCS4B02G109900/TraesCS4D02G283800/TraesCS5A02G108000/TraesCS4B02G285000/TraesCS7A02G226000/TraesCS1D02G313800/TraesCS4D02G107400/TraesCS5B02G324800/TraesCS4A02G019100/TraesCS1B02G325100/TraesCS5A02G324200/TraesCS7D02G377400/TraesCS5D02G331100/TraesCS7B02G193600/…
BP	GO:0019318	hexose metabolic process	66/6590	217/31013	0.00094627	0.0104263	TraesCS4A02G083900/TraesCS4D02G220500/TraesCS2A02G344600/TraesCS4B02G220200/TraesCS2B02G342200/TraesCS4B02G172700/TraesCS2D02G322900/TraesCS5A02G495100/TraesCS5D02G284000/TraesCS2A02G180200/TraesCS2D02G322200/TraesCS5A02G291300/TraesCS3A02G359000/TraesCS1A02G142900/TraesCS4A02G361900/TraesCS5B02G118900/TraesCS2D02G188800/TraesCS2A02G094700/TraesCS4B02G323000/TraesCS7B02G174000/TraesCS4D02G319400/…	-/-/-/-/-/-/-/-/-/-/-/-/-/-/-/-/-/-/-/-/-/-/-/-/-/-/-/-/-/-/-/-/-/-/-/-/-/-/-/-/-/-/-/-/-/-/-/-/-/-/-/-/-/-/-/-/-/-/-/-/-/-/-/-/-/-	66	30	TraesCS4B02G172700/TraesCS2A02G180200/TraesCS2D02G322200/TraesCS4A02G361900/TraesCS5B02G118900/TraesCS2D02G188800/TraesCS2A02G094700/TraesCS7B02G174000/TraesCS5B02G496400/TraesCS7A02G276200/TraesCS2B02G080000/TraesCS2A02G067800/TraesCS5A02G111900/TraesCS4D02G174700/TraesCS6B02G185400/TraesCS7A02G264000/TraesCS4B02G179300/TraesCS7D02G264900/TraesCS4A02G125300/novel.13852/TraesCS2A02G159300/TraesCS…	36	TraesCS4A02G083900/TraesCS4D02G220500/TraesCS2A02G344600/TraesCS4B02G220200/TraesCS2B02G342200/TraesCS2D02G322900/TraesCS5A02G495100/TraesCS5D02G284000/TraesCS5A02G291300/TraesCS3A02G359000/TraesCS1A02G142900/TraesCS4B02G323000/TraesCS4D02G319400/TraesCS1B02G129000/TraesCS5D02G321100/TraesCS1A02G110900/TraesCS5D02G215300/novel.11997/TraesCS3B02G391800/TraesCS5D02G253700/TraesCS5B02G276600/TraesCS…
BP	GO:0046885	regulation of hormone biosynthetic process	11/6590	20/31013	0.000964504	0.0105628	TraesCS3D02G321500/TraesCS3B02G357500/TraesCS3A02G328000/TraesCS3B02G141600/TraesCS4D02G096400/TraesCS3D02G124300/TraesCS4A02G216100/TraesCS4B02G100100/TraesCS3A02G122400/TraesCS3D02G041800/TraesCS7D02G110400	-/-/-/-/-/-/-/-/-/-/-	11	3	TraesCS3B02G141600/TraesCS3D02G124300/TraesCS3A02G122400	8	TraesCS3D02G321500/TraesCS3B02G357500/TraesCS3A02G328000/TraesCS4D02G096400/TraesCS4A02G216100/TraesCS4B02G100100/TraesCS3D02G041800/TraesCS7D02G110400
BP	GO:1901616	organic hydroxy compound catabolic process	12/6590	23/31013	0.00105521	0.0114866	TraesCS7B02G269900/TraesCS7A02G357800/TraesCS2D02G517200/TraesCS2B02G544200/TraesCS5B02G324800/TraesCS5A02G324200/TraesCS5D02G331100/TraesCS7D02G364900/TraesCS6D02G153400/TraesCS6D02G147900/TraesCS2A02G515700/TraesCS7D02G004100	-/-/-/-/-/-/-/-/-/-/-/-	12	8	TraesCS7B02G269900/TraesCS7A02G357800/TraesCS2D02G517200/TraesCS2B02G544200/TraesCS7D02G364900/TraesCS6D02G153400/TraesCS2A02G515700/TraesCS7D02G004100	4	TraesCS5B02G324800/TraesCS5A02G324200/TraesCS5D02G331100/TraesCS6D02G147900
BP	GO:0046165	alcohol biosynthetic process	22/6590	55/31013	0.00123057	0.0133152	TraesCS4D02G266700/TraesCS4B02G267200/TraesCS4A02G038500/TraesCS2A02G317000/TraesCS2D02G314900/TraesCS2B02G335400/TraesCS7A02G158400/TraesCS5B02G017900/TraesCS7D02G553300/TraesCS3D02G156500/TraesCS6D02G147900/TraesCS4B02G263000/TraesCS5A02G454500/TraesCS5A02G545700/TraesCS5A02G020900/TraesCS7A02G557300/TraesCS5B02G358800/TraesCS4D02G067400/TraesCS3A02G043800/TraesCS7B02G482000/TraesCS3B02G175900/…	-/-/-/-/-/-/-/-/-/-/-/-/-/-/-/Psy1-A1/-/-/-/-/-/-	22	3	TraesCS7A02G158400/TraesCS5B02G358800/TraesCS4D02G067400	19	TraesCS4D02G266700/TraesCS4B02G267200/TraesCS4A02G038500/TraesCS2A02G317000/TraesCS2D02G314900/TraesCS2B02G335400/TraesCS5B02G017900/TraesCS7D02G553300/TraesCS3D02G156500/TraesCS6D02G147900/TraesCS4B02G263000/TraesCS5A02G454500/TraesCS5A02G545700/TraesCS5A02G020900/TraesCS7A02G557300/TraesCS3A02G043800/TraesCS7B02G482000/TraesCS3B02G175900/TraesCS7B02G327600
BP	GO:0006970	response to osmotic stress	74/6590	251/31013	0.00127777	0.0137437	TraesCS3D02G321500/TraesCS6B02G175100/TraesCS3B02G357500/TraesCS6A02G146900/TraesCS2A02G407200/TraesCS3A02G328000/TraesCS6D02G136200/TraesCS5B02G236300/TraesCS5A02G236700/TraesCS3B02G324500/TraesCS4D02G027600/TraesCS2A02G456100/TraesCS6D02G084500/TraesCS5D02G384500/TraesCS6A02G248400/TraesCS6B02G276300/TraesCS7D02G174200/TraesCS4D02G069300/TraesCS7B02G078200/TraesCS2B02G407100/TraesCS7A02G172900/…	-/-/-/-/-/-/-/-/-/-/-/-/-/-/-/-/-/-/-/-/-/-/-/-/-/-/-/-/-/-/-/-/-/-/-/-/-/-/-/-/-/-/-/-/-/-/-/-/-/-/-/-/-/-/-/-/-/-/-/-/-/-/-/-/-/-/-/-/-/-/-/-/-/-	74	31	TraesCS5B02G236300/TraesCS5A02G236700/TraesCS6D02G084500/TraesCS5D02G384500/TraesCS4D02G069300/TraesCS5B02G376900/TraesCS5A02G375000/TraesCS6A02G098300/TraesCS3B02G272000/TraesCS1B02G374500/TraesCS1D02G362700/TraesCS4A02G244500/TraesCS7D02G324800/TraesCS3A02G149900/TraesCS7A02G328000/TraesCS5B02G158200/TraesCS1B02G091500/TraesCS3A02G247300/TraesCS4D02G154200/TraesCS2A02G104500/TraesCS3B02G538100/…	43	TraesCS3D02G321500/TraesCS6B02G175100/TraesCS3B02G357500/TraesCS6A02G146900/TraesCS2A02G407200/TraesCS3A02G328000/TraesCS6D02G136200/TraesCS3B02G324500/TraesCS4D02G027600/TraesCS2A02G456100/TraesCS6A02G248400/TraesCS6B02G276300/TraesCS7D02G174200/TraesCS7B02G078200/TraesCS2B02G407100/TraesCS7A02G172900/TraesCS3A02G109300/TraesCS2B02G478100/TraesCS2D02G404200/TraesCS7A02G518300/TraesCS4A02G124900/…
BP	GO:0044264	cellular polysaccharide metabolic process	96/6590	341/31013	0.00145677	0.0155763	TraesCS5D02G182600/TraesCS2D02G217200/TraesCS2B02G236200/TraesCS2D02G216800/TraesCS4B02G158500/TraesCS2B02G390700/TraesCSU02G142500/TraesCS2B02G521100/TraesCS1A02G396200/TraesCS1B02G424500/TraesCS2A02G210000/TraesCS6A02G077800/TraesCS2B02G318100/TraesCS7A02G298600/TraesCS6B02G104600/TraesCS2B02G236600/TraesCS2B02G454500/TraesCS4A02G149300/TraesCS5B02G517500/TraesCS2A02G210700/TraesCS7D02G294300/T…	-/-/-/-/-/-/-/-/-/-/-/-/-/-/-/-/-/-/-/-/-/-/-/-/-/-/-/-/-/-/-/-/-/-/-/-/-/-/-/-/-/-/-/-/-/-/-/-/-/-/-/-/-/-/-/-/-/-/-/-/-/-/-/-/-/-/-/-/-/-/-/-/-/-/-/-/-/-/-/-/-/-/-/-/-/-/-/-/-/-/-/-/-/-/-/-	96	21	TraesCS2B02G521100/TraesCS2B02G318100/TraesCS2B02G454500/TraesCS5D02G261000/TraesCS2D02G431500/TraesCS2A02G302300/TraesCS2A02G433500/TraesCS5A02G253200/TraesCS5B02G252100/TraesCS1A02G391000/TraesCS6B02G293500/TraesCS2D02G000500/TraesCS2D02G513800/TraesCS2D02G431600/TraesCS2A02G159300/TraesCS7D02G349200/TraesCS1B02G210500/TraesCS4B02G089200/TraesCS5A02G313000/TraesCS3A02G245500/TraesCS1D02G199300	75	TraesCS5D02G182600/TraesCS2D02G217200/TraesCS2B02G236200/TraesCS2D02G216800/TraesCS4B02G158500/TraesCS2B02G390700/TraesCSU02G142500/TraesCS1A02G396200/TraesCS1B02G424500/TraesCS2A02G210000/TraesCS6A02G077800/TraesCS7A02G298600/TraesCS6B02G104600/TraesCS2B02G236600/TraesCS4A02G149300/TraesCS5B02G517500/TraesCS2A02G210700/TraesCS7D02G294300/TraesCS5D02G517200/TraesCS4B02G066700/TraesCS3B02G324500/T…
BP	GO:0019441	tryptophan catabolic process to kynurenine	10/6590	18/31013	0.00149095	0.0156726	TraesCS6B02G203100/TraesCS3D02G361800/TraesCS3A02G368800/TraesCS3B02G400800/TraesCS5D02G165700/TraesCS6A02G174500/TraesCS5B02G158200/TraesCS6D02G163700/TraesCS5A02G160800/TraesCS5A02G252700	-/-/-/-/-/-/-/-/-/-	10	6	TraesCS6B02G203100/TraesCS5D02G165700/TraesCS6A02G174500/TraesCS5B02G158200/TraesCS5A02G160800/TraesCS5A02G252700	4	TraesCS3D02G361800/TraesCS3A02G368800/TraesCS3B02G400800/TraesCS6D02G163700
BP	GO:0070189	kynurenine metabolic process	10/6590	18/31013	0.00149095	0.0156726	TraesCS6B02G203100/TraesCS3D02G361800/TraesCS3A02G368800/TraesCS3B02G400800/TraesCS5D02G165700/TraesCS6A02G174500/TraesCS5B02G158200/TraesCS6D02G163700/TraesCS5A02G160800/TraesCS5A02G252700	-/-/-/-/-/-/-/-/-/-	10	6	TraesCS6B02G203100/TraesCS5D02G165700/TraesCS6A02G174500/TraesCS5B02G158200/TraesCS5A02G160800/TraesCS5A02G252700	4	TraesCS3D02G361800/TraesCS3A02G368800/TraesCS3B02G400800/TraesCS6D02G163700
BP	GO:0000302	response to reactive oxygen species	27/6590	73/31013	0.00149583	0.0156726	TraesCS6A02G041700/TraesCS6D02G048300/TraesCS7B02G245500/TraesCS1A02G425100/TraesCS7A02G225400/TraesCS7B02G194200/TraesCS7D02G229100/TraesCS2D02G150500/TraesCSU02G105300/TraesCS5A02G498000/TraesCS6D02G258600/TraesCS2A02G132200/TraesCS2A02G145900/TraesCS7B02G473400/TraesCS6B02G306300/TraesCS6A02G278000/TraesCS3B02G430000/TraesCS2D02G123300/TraesCS2A02G121200/TraesCS5B02G145900/TraesCS5D02G183700/T…	-/-/OMT1/-/-/-/-/-/-/-/-/-/-/-/-/-/-/-/-/-/-/-/-/-/-/-/-	27	16	TraesCS6A02G041700/TraesCS6D02G048300/TraesCS7B02G245500/TraesCS7A02G225400/TraesCS7B02G194200/TraesCS7D02G229100/TraesCSU02G105300/TraesCS6D02G258600/TraesCS7B02G473400/TraesCS6B02G306300/TraesCS6A02G278000/TraesCS2D02G123300/TraesCS2A02G121200/TraesCS5B02G145900/TraesCS5D02G183700/TraesCS7B02G197300	11	TraesCS1A02G425100/TraesCS2D02G150500/TraesCS5A02G498000/TraesCS2A02G132200/TraesCS2A02G145900/TraesCS3B02G430000/TraesCS2B02G154700/TraesCS3A02G400400/TraesCS3A02G149800/TraesCS4B02G325800/TraesCS4D02G322700
BP	GO:0009108	coenzyme biosynthetic process	118/6590	432/31013	0.00151571	0.0156726	TraesCS4D02G018900/TraesCS2A02G302400/TraesCS5D02G122700/TraesCS5B02G115300/TraesCS5A02G072700/TraesCS3A02G276100/TraesCS6B02G246000/TraesCS3A02G449200/TraesCS7D02G167900/TraesCS6D02G084500/TraesCS1D02G346200/TraesCS5A02G191300/TraesCS4A02G206400/TraesCS1A02G213000/TraesCS4B02G109900/TraesCS2B02G318300/TraesCS5D02G199800/TraesCS5B02G191900/TraesCS5A02G108000/TraesCS6A02G216800/TraesCS2D02G301100/…	-/-/-/-/-/-/-/-/-/-/-/-/-/-/-/-/-/-/-/-/-/-/-/-/-/-/-/-/-/-/-/-/-/-/-/-/-/-/-/-/-/-/-/-/-/-/-/-/-/-/-/-/-/-/-/-/-/-/-/-/-/-/-/-/-/-/-/-/-/-/-/-/-/-/-/-/-/-/-/-/-/-/-/-/-/-/-/-/-/-/-/-/-/-/-/-/-/-/-/-/-/-/-/-/-/-/-/-/-/-/-/-/-/-/-/-/-/-	118	69	TraesCS2A02G302400/TraesCS5A02G072700/TraesCS6B02G246000/TraesCS3A02G449200/TraesCS7D02G167900/TraesCS6D02G084500/TraesCS5A02G191300/TraesCS2B02G318300/TraesCS5D02G199800/TraesCS5B02G191900/TraesCS6A02G216800/TraesCS2D02G301100/TraesCS2D02G497400/TraesCS3A02G342900/TraesCS6A02G098300/TraesCS5D02G202900/TraesCS2B02G287600/TraesCS3B02G485900/TraesCS4A02G178700/TraesCS6A02G302400/TraesCS7B02G071900/…	49	TraesCS4D02G018900/TraesCS5D02G122700/TraesCS5B02G115300/TraesCS3A02G276100/TraesCS1D02G346200/TraesCS4A02G206400/TraesCS1A02G213000/TraesCS4B02G109900/TraesCS5A02G108000/TraesCS7A02G226000/TraesCS1D02G313800/TraesCS4D02G107400/TraesCS5B02G324800/TraesCS1B02G325100/TraesCS5A02G324200/TraesCS7D02G377400/TraesCS5D02G331100/TraesCS7B02G193600/novel.11997/TraesCS5D02G253700/TraesCS1A02G313300/TraesCS…
BP	GO:0016109	tetraterpenoid biosynthetic process	16/6590	36/31013	0.00151783	0.0156726	TraesCS2A02G317000/TraesCS2A02G541400/TraesCS1D02G074300/TraesCS2D02G542600/TraesCS2B02G335400/TraesCS2B02G571700/TraesCS5B02G017900/TraesCS7D02G553300/TraesCS1A02G071700/TraesCS1B02G090300/TraesCS5A02G020900/TraesCS7A02G557300/TraesCS3A02G043800/TraesCS7B02G482000/TraesCS4D02G299000/TraesCS6A02G258500	-/-/-/-/-/-/-/-/-/-/-/Psy1-A1/-/-/-/-	16	0		16	TraesCS2A02G317000/TraesCS2A02G541400/TraesCS1D02G074300/TraesCS2D02G542600/TraesCS2B02G335400/TraesCS2B02G571700/TraesCS5B02G017900/TraesCS7D02G553300/TraesCS1A02G071700/TraesCS1B02G090300/TraesCS5A02G020900/TraesCS7A02G557300/TraesCS3A02G043800/TraesCS7B02G482000/TraesCS4D02G299000/TraesCS6A02G258500
BP	GO:0016117	carotenoid biosynthetic process	16/6590	36/31013	0.00151783	0.0156726	TraesCS2A02G317000/TraesCS2A02G541400/TraesCS1D02G074300/TraesCS2D02G542600/TraesCS2B02G335400/TraesCS2B02G571700/TraesCS5B02G017900/TraesCS7D02G553300/TraesCS1A02G071700/TraesCS1B02G090300/TraesCS5A02G020900/TraesCS7A02G557300/TraesCS3A02G043800/TraesCS7B02G482000/TraesCS4D02G299000/TraesCS6A02G258500	-/-/-/-/-/-/-/-/-/-/-/Psy1-A1/-/-/-/-	16	0		16	TraesCS2A02G317000/TraesCS2A02G541400/TraesCS1D02G074300/TraesCS2D02G542600/TraesCS2B02G335400/TraesCS2B02G571700/TraesCS5B02G017900/TraesCS7D02G553300/TraesCS1A02G071700/TraesCS1B02G090300/TraesCS5A02G020900/TraesCS7A02G557300/TraesCS3A02G043800/TraesCS7B02G482000/TraesCS4D02G299000/TraesCS6A02G258500
BP	GO:0006560	proline metabolic process	11/6590	21/31013	0.00163814	0.0167238	TraesCS5D02G384500/TraesCS1D02G212400/TraesCS1A02G209100/TraesCS5B02G376900/TraesCS5A02G375000/TraesCS1B02G374500/TraesCS1D02G362700/TraesCS1B02G223300/TraesCS3A02G149900/TraesCS3B02G538100/TraesCS3D02G483400	-/-/-/-/-/-/-/-/-/-/-	11	8	TraesCS5D02G384500/TraesCS5B02G376900/TraesCS5A02G375000/TraesCS1B02G374500/TraesCS1D02G362700/TraesCS3A02G149900/TraesCS3B02G538100/TraesCS3D02G483400	3	TraesCS1D02G212400/TraesCS1A02G209100/TraesCS1B02G223300
BP	GO:0042762	regulation of sulfur metabolic process	11/6590	21/31013	0.00163814	0.0167238	TraesCS3D02G321500/TraesCS3B02G357500/TraesCS3A02G328000/TraesCS3B02G141600/TraesCS4D02G096400/TraesCS3D02G124300/TraesCS4A02G216100/TraesCS4B02G100100/TraesCS3A02G122400/TraesCS1B02G337400/TraesCS7D02G110400	-/-/-/-/-/-/-/-/-/-/-	11	3	TraesCS3B02G141600/TraesCS3D02G124300/TraesCS3A02G122400	8	TraesCS3D02G321500/TraesCS3B02G357500/TraesCS3A02G328000/TraesCS4D02G096400/TraesCS4A02G216100/TraesCS4B02G100100/TraesCS1B02G337400/TraesCS7D02G110400
BP	GO:0031408	oxylipin biosynthetic process	14/6590	30/31013	0.00167214	0.0169724	TraesCS5A02G007900/TraesCS5B02G006500/TraesCS5D02G013400/TraesCS2B02G555400/TraesCS1A02G212900/TraesCS4B02G295200/TraesCS7D02G244800/TraesCS6B02G160400/TraesCS4B02G037700/TraesCS5D02G388700/TraesCS2D02G528500/TraesCS1D02G215800/TraesCS2A02G525500/TraesCS7A02G246200	-/-/-/-/-/-/-/-/-/-/-/-/-/-	14	3	TraesCS7D02G244800/TraesCS5D02G388700/TraesCS7A02G246200	11	TraesCS5A02G007900/TraesCS5B02G006500/TraesCS5D02G013400/TraesCS2B02G555400/TraesCS1A02G212900/TraesCS4B02G295200/TraesCS6B02G160400/TraesCS4B02G037700/TraesCS2D02G528500/TraesCS1D02G215800/TraesCS2A02G525500
BP	GO:0006541	glutamine metabolic process	24/6590	63/31013	0.00168128	0.0169724	TraesCS5A02G153900/TraesCS6B02G177600/TraesCS1B02G441900/TraesCS5B02G152600/TraesCS6A02G149700/TraesCS3A02G077100/TraesCS1A02G411600/TraesCS1D02G419400/TraesCS6D02G139000/novel.11188/TraesCS1D02G141800/TraesCS4A02G063800/TraesCS7D02G414300/TraesCS6B02G327500/TraesCS2D02G285100/TraesCS2A02G500400/TraesCS7B02G322500/TraesCS4B02G047400/TraesCS7A02G422100/TraesCS3A02G236700/TraesCS2A02G336500/TraesCS…	-/-/-/-/-/-/-/-/-/-/-/-/-/-/-/-/-/-/-/-/-/-/-/-	24	17	TraesCS5A02G153900/TraesCS1B02G441900/TraesCS5B02G152600/TraesCS3A02G077100/TraesCS1A02G411600/TraesCS1D02G419400/novel.11188/TraesCS1D02G141800/TraesCS4A02G063800/TraesCS7D02G414300/TraesCS6B02G327500/TraesCS7B02G322500/TraesCS4B02G047400/TraesCS7A02G422100/TraesCS3A02G236700/TraesCS2A02G336500/TraesCS4B02G240900	7	TraesCS6B02G177600/TraesCS6A02G149700/TraesCS6D02G139000/TraesCS2D02G285100/TraesCS2A02G500400/TraesCS1A02G360300/TraesCS2B02G303300
BP	GO:0009767	photosynthetic electron transport chain	27/6590	74/31013	0.00188461	0.0187623	TraesCS4D02G212000/TraesCS4A02G031700/TraesCS4B02G274300/TraesCS4B02G211400/TraesCS4A02G093100/TraesCS5D02G569800/TraesCS1D02G105800/TraesCS4A02G319000/TraesCS3B02G234200/TraesCS4D02G273000/TraesCS6B02G336800/TraesCS2A02G223600/novel.6471/TraesCS2D02G229600/novel.251/TraesCS3D02G206300/TraesCS6A02G303800/TraesCS6A02G308100/TraesCS2B02G273900/TraesCS1A02G030700/TraesCS6D02G287300/TraesCS6D02G28330…	-/-/-/-/FBP/-/-/-/-/-/-/-/-/-/-/-/-/-/-/-/-/-/-/-/-/-/-	27	2	TraesCS1A02G030700/TraesCS7D02G237500	25	TraesCS4D02G212000/TraesCS4A02G031700/TraesCS4B02G274300/TraesCS4B02G211400/TraesCS4A02G093100/TraesCS5D02G569800/TraesCS1D02G105800/TraesCS4A02G319000/TraesCS3B02G234200/TraesCS4D02G273000/TraesCS6B02G336800/TraesCS2A02G223600/novel.6471/TraesCS2D02G229600/novel.251/TraesCS3D02G206300/TraesCS6A02G303800/TraesCS6A02G308100/TraesCS2B02G273900/TraesCS6D02G287300/TraesCS6D02G283300/TraesCS7A02G28210…
BP	GO:0006527	arginine catabolic process	8/6590	13/31013	0.00188702	0.0187623	TraesCS5D02G384500/TraesCS5B02G376900/TraesCS5A02G375000/TraesCS2B02G048700/TraesCS4A02G419400/TraesCS7A02G069300/TraesCS2D02G034900/TraesCS7D02G063900	-/-/-/-/-/-/-/-	8	8	TraesCS5D02G384500/TraesCS5B02G376900/TraesCS5A02G375000/TraesCS2B02G048700/TraesCS4A02G419400/TraesCS7A02G069300/TraesCS2D02G034900/TraesCS7D02G063900	0
BP	GO:0019751	polyol metabolic process	23/6590	60/31013	0.00188972	0.0187623	TraesCS4D02G266700/TraesCS4B02G267200/TraesCS7B02G269900/TraesCS7A02G357800/TraesCS4A02G038500/TraesCS4D02G057100/TraesCS2D02G517200/TraesCS2B02G544200/TraesCS4A02G257700/TraesCS5B02G324800/TraesCS5A02G324200/TraesCS5D02G331100/TraesCS7D02G364900/TraesCS4B02G051300/TraesCS7A02G158400/TraesCS6D02G147900/TraesCS4D02G051400/TraesCS5A02G545700/TraesCS2A02G515700/TraesCS1D02G333500/TraesCS4D02G067400/…	-/-/-/-/-/-/-/-/-/-/-/-/-/-/-/-/-/-/-/-/-/-/-	23	11	TraesCS7B02G269900/TraesCS7A02G357800/TraesCS2D02G517200/TraesCS2B02G544200/TraesCS7D02G364900/TraesCS4B02G051300/TraesCS7A02G158400/TraesCS4D02G051400/TraesCS2A02G515700/TraesCS1D02G333500/TraesCS4D02G067400	12	TraesCS4D02G266700/TraesCS4B02G267200/TraesCS4A02G038500/TraesCS4D02G057100/TraesCS4A02G257700/TraesCS5B02G324800/TraesCS5A02G324200/TraesCS5D02G331100/TraesCS6D02G147900/TraesCS5A02G545700/TraesCS7D02G159400/TraesCS7B02G327600
BP	GO:0009062	fatty acid catabolic process	14/6590	31/31013	0.00245833	0.0238828	TraesCS7B02G044200/TraesCS7A02G141800/TraesCS7D02G346400/TraesCS7D02G225100/TraesCS7D02G143200/TraesCS5A02G341000/TraesCS5B02G339100/TraesCS5D02G346200/TraesCS6D02G116200/TraesCS6B02G153900/TraesCS5D02G183700/TraesCS7B02G250400/TraesCS3D02G077200/TraesCS7B02G204300	-/-/-/-/-/-/-/-/-/-/-/-/-/-	14	13	TraesCS7B02G044200/TraesCS7A02G141800/TraesCS7D02G346400/TraesCS7D02G143200/TraesCS5A02G341000/TraesCS5B02G339100/TraesCS5D02G346200/TraesCS6D02G116200/TraesCS6B02G153900/TraesCS5D02G183700/TraesCS7B02G250400/TraesCS3D02G077200/TraesCS7B02G204300	1	TraesCS7D02G225100
BP	GO:0019395	fatty acid oxidation	14/6590	31/31013	0.00245833	0.0238828	TraesCS7B02G044200/TraesCS7A02G141800/TraesCS7D02G346400/TraesCS7D02G225100/TraesCS7D02G143200/TraesCS5A02G341000/TraesCS5B02G339100/TraesCS5D02G346200/TraesCS6D02G116200/TraesCS6B02G153900/TraesCS5D02G183700/TraesCS7B02G250400/TraesCS3D02G077200/TraesCS7B02G204300	-/-/-/-/-/-/-/-/-/-/-/-/-/-	14	13	TraesCS7B02G044200/TraesCS7A02G141800/TraesCS7D02G346400/TraesCS7D02G143200/TraesCS5A02G341000/TraesCS5B02G339100/TraesCS5D02G346200/TraesCS6D02G116200/TraesCS6B02G153900/TraesCS5D02G183700/TraesCS7B02G250400/TraesCS3D02G077200/TraesCS7B02G204300	1	TraesCS7D02G225100
BP	GO:0034440	lipid oxidation	14/6590	31/31013	0.00245833	0.0238828	TraesCS7B02G044200/TraesCS7A02G141800/TraesCS7D02G346400/TraesCS7D02G225100/TraesCS7D02G143200/TraesCS5A02G341000/TraesCS5B02G339100/TraesCS5D02G346200/TraesCS6D02G116200/TraesCS6B02G153900/TraesCS5D02G183700/TraesCS7B02G250400/TraesCS3D02G077200/TraesCS7B02G204300	-/-/-/-/-/-/-/-/-/-/-/-/-/-	14	13	TraesCS7B02G044200/TraesCS7A02G141800/TraesCS7D02G346400/TraesCS7D02G143200/TraesCS5A02G341000/TraesCS5B02G339100/TraesCS5D02G346200/TraesCS6D02G116200/TraesCS6B02G153900/TraesCS5D02G183700/TraesCS7B02G250400/TraesCS3D02G077200/TraesCS7B02G204300	1	TraesCS7D02G225100
BP	GO:0043650	dicarboxylic acid biosynthetic process	14/6590	31/31013	0.00245833	0.0238828	TraesCS2D02G132900/TraesCS3A02G266300/TraesCS4A02G083400/TraesCS4D02G221100/TraesCS2B02G152900/TraesCS4B02G220800/TraesCS2A02G130600/TraesCS3D02G167700/TraesCS7D02G066600/TraesCS1B02G057900/TraesCSU02G063500/TraesCS5A02G330700/TraesCS1D02G045200/TraesCS5B02G331100	-/-/-/-/-/-/-/-/-/-/-/-/-/-	14	8	TraesCS3A02G266300/TraesCS4A02G083400/TraesCS4D02G221100/TraesCS4B02G220800/TraesCS7D02G066600/TraesCSU02G063500/TraesCS5A02G330700/TraesCS5B02G331100	6	TraesCS2D02G132900/TraesCS2B02G152900/TraesCS2A02G130600/TraesCS3D02G167700/TraesCS1B02G057900/TraesCS1D02G045200
BP	GO:0044092	negative regulation of molecular function	31/6590	90/31013	0.00261966	0.0253141	TraesCS1B02G276900/TraesCS1B02G276800/TraesCS3B02G037000/TraesCS1A02G265800/TraesCS1D02G265800/TraesCS4D02G183700/TraesCS5B02G478200/TraesCS1D02G266000/TraesCS1D02G005800/TraesCS4B02G182100/TraesCS2D02G445700/TraesCS1D02G265900/TraesCS4D02G189200/TraesCS5B02G478100/TraesCS2B02G289300/TraesCS4A02G122200/TraesCS2A02G446700/TraesCS7B02G483200/TraesCS2B02G226900/TraesCS2D02G269600/TraesCS5D02G288900/…	-/-/-/-/-/-/-/-/-/-/-/-/-/-/-/-/-/-/-/-/-/-/-/-/-/-/-/-/-/-/-	31	19	TraesCS1B02G276900/TraesCS1B02G276800/TraesCS3B02G037000/TraesCS1A02G265800/TraesCS1D02G265800/TraesCS5B02G478200/TraesCS1D02G266000/TraesCS1D02G265900/TraesCS4D02G189200/TraesCS5B02G478100/TraesCS2B02G289300/TraesCS2D02G269600/TraesCS5D02G288900/TraesCS2D02G128900/TraesCS3D02G094200/TraesCS2A02G270500/TraesCS3B02G038700/TraesCS7D02G364600/TraesCS1B02G206600	12	TraesCS4D02G183700/TraesCS1D02G005800/TraesCS4B02G182100/TraesCS2D02G445700/TraesCS4A02G122200/TraesCS2A02G446700/TraesCS7B02G483200/TraesCS2B02G226900/TraesCS3B02G459900/TraesCS3B02G354300/TraesCS2D02G271600/TraesCS2D02G207200
BP	GO:0051193	regulation of cofactor metabolic process	11/6590	22/31013	0.00265117	0.0254822	TraesCS3D02G321500/TraesCS3B02G357500/TraesCS3A02G328000/TraesCS4D02G096400/TraesCS6D02G084500/TraesCS2B02G407100/TraesCS4A02G216100/TraesCS6A02G098300/TraesCS4B02G100100/TraesCS2A02G389100/TraesCS2B02G154700	-/-/-/-/-/-/-/-/-/-/-	11	2	TraesCS6D02G084500/TraesCS6A02G098300	9	TraesCS3D02G321500/TraesCS3B02G357500/TraesCS3A02G328000/TraesCS4D02G096400/TraesCS2B02G407100/TraesCS4A02G216100/TraesCS4B02G100100/TraesCS2A02G389100/TraesCS2B02G154700
BP	GO:0000097	sulfur amino acid biosynthetic process	29/6590	83/31013	0.00278264	0.0259583	TraesCS6B02G217200/TraesCS3D02G286900/TraesCS3A02G287400/TraesCS3B02G321600/TraesCS4D02G012900/TraesCS4B02G014700/TraesCS4B02G263300/TraesCS5A02G501800/TraesCS4A02G298700/TraesCS4D02G327200/TraesCS4D02G263500/TraesCS4A02G401700/TraesCS5D02G027600/TraesCS4A02G042700/TraesCS6A02G187300/TraesCS4B02G330300/TraesCS5B02G300800/TraesCS5A02G398300/TraesCS5B02G018700/TraesCS5A02G053100/TraesCS7A02G138600/…	-/-/-/-/-/-/-/-/-/-/-/-/-/-/-/-/-/-/-/-/-/-/-/-/-/-/-/-/-	29	15	TraesCS6B02G217200/TraesCS3D02G286900/TraesCS3A02G287400/TraesCS3B02G321600/TraesCS4D02G012900/TraesCS4B02G014700/TraesCS4A02G298700/TraesCS4A02G401700/TraesCS5D02G027600/TraesCS6A02G187300/TraesCS5B02G300800/TraesCS5A02G398300/TraesCS5B02G018700/TraesCS5A02G300400/TraesCS5A02G022200	14	TraesCS4B02G263300/TraesCS5A02G501800/TraesCS4D02G327200/TraesCS4D02G263500/TraesCS4A02G042700/TraesCS4B02G330300/TraesCS5A02G053100/TraesCS7A02G138600/TraesCS3D02G087300/TraesCS2A02G300600/TraesCS7B02G040800/TraesCS5A02G024900/TraesCS2A02G543900/TraesCS2B02G574100
BP	GO:0045087	innate immune response	46/6590	147/31013	0.00281083	0.0259583	TraesCS7A02G435700/TraesCS7B02G335500/TraesCS3D02G524700/TraesCS7D02G426400/TraesCS3A02G042700/TraesCS3B02G040800/TraesCS7D02G441100/TraesCS4D02G096400/TraesCS5D02G384500/TraesCS1A02G425100/TraesCS3D02G037900/TraesCS4A02G216100/TraesCS5B02G376900/TraesCS5A02G375000/TraesCS2A02G440300/TraesCS3B02G441000/TraesCS4B02G100100/TraesCS1B02G245800/TraesCS3A02G517100/TraesCS1D02G233900/TraesCS5B02G425200/…	-/-/PR4B/-/-/-/-/-/-/-/-/-/-/-/-/-/-/-/PR4A/-/-/-/-/-/-/-/-/-/-/-/-/-/-/-/-/-/-/-/-/-/-/-/-/-/-/-	46	12	TraesCS3D02G524700/TraesCS5D02G384500/TraesCS5B02G376900/TraesCS5A02G375000/TraesCS3A02G517100/TraesCS4D02G264500/TraesCS4B02G264500/TraesCS4B02G311100/TraesCS1D02G191900/TraesCS5D02G183700/TraesCS4A02G411000/TraesCS7A02G549400	34	TraesCS7A02G435700/TraesCS7B02G335500/TraesCS7D02G426400/TraesCS3A02G042700/TraesCS3B02G040800/TraesCS7D02G441100/TraesCS4D02G096400/TraesCS1A02G425100/TraesCS3D02G037900/TraesCS4A02G216100/TraesCS2A02G440300/TraesCS3B02G441000/TraesCS4B02G100100/TraesCS1B02G245800/TraesCS1D02G233900/TraesCS5B02G425200/TraesCS3A02G042400/TraesCS4A02G341000/TraesCS7A02G373500/TraesCS6D02G197800/TraesCS3B02G430000/…
BP	GO:0009166	nucleotide catabolic process	58/6590	194/31013	0.00283985	0.0259583	TraesCS4D02G018900/TraesCS5D02G122700/TraesCS5B02G115300/TraesCS5A02G072700/TraesCS3A02G276100/TraesCS1D02G346200/TraesCS7B02G061200/TraesCS4A02G206400/TraesCS1A02G213000/TraesCS4B02G109900/TraesCS5A02G108000/TraesCS7A02G226000/TraesCS7A02G157000/TraesCS1D02G313800/TraesCS5D02G202900/TraesCS4D02G107400/TraesCS5B02G324800/TraesCS1B02G325100/TraesCS5A02G324200/TraesCS7D02G377400/TraesCS6A02G302400/…	-/-/-/-/-/-/-/-/-/-/-/-/-/-/-/-/-/-/-/-/-/-/-/-/-/-/-/-/-/-/-/-/-/-/-/-/-/-/-/-/-/-/-/-/-/-/-/-/-/-/-/-/-/-/-/-/-/-	58	21	TraesCS5A02G072700/TraesCS5D02G202900/TraesCS6A02G302400/TraesCS3A02G189300/novel.7996/TraesCS3D02G192800/TraesCS6B02G331600/TraesCS5B02G290600/TraesCS7B02G161100/TraesCS7D02G263900/TraesCS6D02G281900/TraesCS3B02G423200/TraesCS3B02G025200/TraesCS3D02G384100/TraesCS7A02G263300/TraesCS5A02G188100/TraesCS5D02G085500/TraesCS2D02G331200/TraesCS5A02G291500/TraesCS5D02G299000/TraesCS2A02G331700	37	TraesCS4D02G018900/TraesCS5D02G122700/TraesCS5B02G115300/TraesCS3A02G276100/TraesCS1D02G346200/TraesCS7B02G061200/TraesCS4A02G206400/TraesCS1A02G213000/TraesCS4B02G109900/TraesCS5A02G108000/TraesCS7A02G226000/TraesCS7A02G157000/TraesCS1D02G313800/TraesCS4D02G107400/TraesCS5B02G324800/TraesCS1B02G325100/TraesCS5A02G324200/TraesCS7D02G377400/TraesCS5D02G331100/TraesCS7B02G193600/novel.11997/TraesCS…
BP	GO:0010364	regulation of ethylene biosynthetic process	7/6590	11/31013	0.00284435	0.0259583	TraesCS3D02G321500/TraesCS3B02G357500/TraesCS3A02G328000/TraesCS3B02G141600/TraesCS3D02G124300/TraesCS3A02G122400/TraesCS7D02G110400	-/-/-/-/-/-/-	7	3	TraesCS3B02G141600/TraesCS3D02G124300/TraesCS3A02G122400	4	TraesCS3D02G321500/TraesCS3B02G357500/TraesCS3A02G328000/TraesCS7D02G110400
BP	GO:0031335	regulation of sulfur amino acid metabolic process	7/6590	11/31013	0.00284435	0.0259583	TraesCS3D02G321500/TraesCS3B02G357500/TraesCS3A02G328000/TraesCS3B02G141600/TraesCS3D02G124300/TraesCS3A02G122400/TraesCS7D02G110400	-/-/-/-/-/-/-	7	3	TraesCS3B02G141600/TraesCS3D02G124300/TraesCS3A02G122400	4	TraesCS3D02G321500/TraesCS3B02G357500/TraesCS3A02G328000/TraesCS7D02G110400
BP	GO:0048572	short-day photoperiodism	7/6590	11/31013	0.00284435	0.0259583	TraesCS7B02G118300/TraesCS5D02G481600/TraesCS7A02G211300/TraesCS7D02G213000/TraesCS5A02G468700/TraesCS5B02G163500/TraesCS5B02G481200	-/-/-/-/-/-/-	7	1	TraesCS5B02G163500	6	TraesCS7B02G118300/TraesCS5D02G481600/TraesCS7A02G211300/TraesCS7D02G213000/TraesCS5A02G468700/TraesCS5B02G481200
BP	GO:0048575	short-day photoperiodism, flowering	7/6590	11/31013	0.00284435	0.0259583	TraesCS7B02G118300/TraesCS5D02G481600/TraesCS7A02G211300/TraesCS7D02G213000/TraesCS5A02G468700/TraesCS5B02G163500/TraesCS5B02G481200	-/-/-/-/-/-/-	7	1	TraesCS5B02G163500	6	TraesCS7B02G118300/TraesCS5D02G481600/TraesCS7A02G211300/TraesCS7D02G213000/TraesCS5A02G468700/TraesCS5B02G481200
BP	GO:0048587	regulation of short-day photoperiodism, flowering	7/6590	11/31013	0.00284435	0.0259583	TraesCS7B02G118300/TraesCS5D02G481600/TraesCS7A02G211300/TraesCS7D02G213000/TraesCS5A02G468700/TraesCS5B02G163500/TraesCS5B02G481200	-/-/-/-/-/-/-	7	1	TraesCS5B02G163500	6	TraesCS7B02G118300/TraesCS5D02G481600/TraesCS7A02G211300/TraesCS7D02G213000/TraesCS5A02G468700/TraesCS5B02G481200
BP	GO:1900908	regulation of olefin metabolic process	7/6590	11/31013	0.00284435	0.0259583	TraesCS3D02G321500/TraesCS3B02G357500/TraesCS3A02G328000/TraesCS3B02G141600/TraesCS3D02G124300/TraesCS3A02G122400/TraesCS7D02G110400	-/-/-/-/-/-/-	7	3	TraesCS3B02G141600/TraesCS3D02G124300/TraesCS3A02G122400	4	TraesCS3D02G321500/TraesCS3B02G357500/TraesCS3A02G328000/TraesCS7D02G110400
BP	GO:1900911	regulation of olefin biosynthetic process	7/6590	11/31013	0.00284435	0.0259583	TraesCS3D02G321500/TraesCS3B02G357500/TraesCS3A02G328000/TraesCS3B02G141600/TraesCS3D02G124300/TraesCS3A02G122400/TraesCS7D02G110400	-/-/-/-/-/-/-	7	3	TraesCS3B02G141600/TraesCS3D02G124300/TraesCS3A02G122400	4	TraesCS3D02G321500/TraesCS3B02G357500/TraesCS3A02G328000/TraesCS7D02G110400
BP	GO:0034637	cellular carbohydrate biosynthetic process	78/6590	275/31013	0.00307446	0.0279174	TraesCS1A02G339300/TraesCS1D02G341100/TraesCS5D02G182600/TraesCS4D02G266700/TraesCS1B02G351600/TraesCS2D02G217200/TraesCS2B02G236200/TraesCS2D02G216800/TraesCS2B02G390700/TraesCSU02G142500/TraesCS4B02G267200/TraesCS2B02G521100/TraesCS2A02G210000/TraesCS5B02G193100/TraesCS6A02G077800/TraesCS2B02G318100/TraesCS7A02G298600/TraesCS6B02G104600/TraesCS2B02G236600/TraesCS5B02G517500/TraesCS2A02G210700/T…	-/-/-/-/-/-/-/-/-/-/-/-/-/-/-/-/-/-/-/-/-/-/-/-/-/-/-/-/-/-/-/-/-/-/-/-/-/-/-/-/-/-/-/-/-/-/-/-/-/-/-/-/-/-/-/-/-/-/-/-/-/-/-/-/-/-/-/-/-/-/-/-/-/-/-/-/-/-	78	13	TraesCS2B02G521100/TraesCS2B02G318100/TraesCS5D02G261000/TraesCS2A02G302300/TraesCS2B02G187200/TraesCS5A02G253200/TraesCS5B02G252100/TraesCS1A02G391000/TraesCS2D02G513800/TraesCS7D02G349200/TraesCS4B02G089200/TraesCS5A02G313000/TraesCS3A02G245500	65	TraesCS1A02G339300/TraesCS1D02G341100/TraesCS5D02G182600/TraesCS4D02G266700/TraesCS1B02G351600/TraesCS2D02G217200/TraesCS2B02G236200/TraesCS2D02G216800/TraesCS2B02G390700/TraesCSU02G142500/TraesCS4B02G267200/TraesCS2A02G210000/TraesCS5B02G193100/TraesCS6A02G077800/TraesCS7A02G298600/TraesCS6B02G104600/TraesCS2B02G236600/TraesCS5B02G517500/TraesCS2A02G210700/TraesCS7D02G294300/TraesCS5D02G517200/T…
BP	GO:0016052	carbohydrate catabolic process	92/6590	333/31013	0.00327638	0.0296021	TraesCS2D02G221000/TraesCS4D02G018900/TraesCS4B02G172700/TraesCS5D02G122700/TraesCS7B02G269900/TraesCS6A02G077000/TraesCS6D02G170500/TraesCS7A02G357800/TraesCS4B02G066700/TraesCS5B02G115300/TraesCS5A02G072700/TraesCS1D02G186500/TraesCS3A02G276100/TraesCS1D02G346200/TraesCS2A02G215300/TraesCS4A02G206400/TraesCS1A02G213000/TraesCS4B02G109900/TraesCS2B02G240200/TraesCS7D02G201000/TraesCS4A02G248200/…	-/-/-/-/-/-/-/-/-/-/-/-/-/-/-/-/-/-/-/-/-/-/-/-/-/-/-/-/-/-/-/-/-/-/-/-/-/-/-/-/-/-/-/-/-/-/-/-/-/-/-/-/-/-/-/-/-/-/-/-/-/-/-/-/-/-/-/-/-/-/-/-/-/-/-/-/-/-/-/-/-/-/-/-/-/-/-/-/-/-/-/-	92	41	TraesCS4B02G172700/TraesCS7B02G269900/TraesCS6A02G077000/TraesCS6D02G170500/TraesCS7A02G357800/TraesCS5A02G072700/TraesCS1D02G186500/TraesCS1A02G183000/TraesCS2D02G517200/TraesCS2B02G544200/TraesCS5D02G202900/TraesCS4A02G173800/TraesCS6A02G302400/TraesCS7D02G364900/TraesCS3A02G189300/novel.7996/TraesCS6B02G211900/TraesCS3D02G192800/TraesCS4D02G174700/TraesCS6B02G331600/TraesCS5B02G290600/TraesCS7…	51	TraesCS2D02G221000/TraesCS4D02G018900/TraesCS5D02G122700/TraesCS4B02G066700/TraesCS5B02G115300/TraesCS3A02G276100/TraesCS1D02G346200/TraesCS2A02G215300/TraesCS4A02G206400/TraesCS1A02G213000/TraesCS4B02G109900/TraesCS2B02G240200/TraesCS7D02G201000/TraesCS4A02G248200/TraesCS5A02G108000/TraesCS7A02G226000/TraesCS2B02G145700/TraesCS1D02G313800/TraesCS4D02G107400/TraesCS5B02G324800/TraesCS2A02G352800/…
BP	GO:0006694	steroid biosynthetic process	24/6590	66/31013	0.00344851	0.0310022	TraesCS4D02G347100/TraesCS4A02G331900/TraesCS5A02G522100/TraesCS2B02G204500/TraesCS5D02G540800/TraesCS3A02G103800/TraesCS5D02G011900/TraesCS5A02G004800/TraesCS5B02G017900/TraesCS7D02G553300/TraesCS3B02G536500/TraesCS1D02G425400/TraesCS3A02G229700/TraesCS5A02G454500/TraesCS1A02G417800/TraesCS1B02G447900/TraesCS5A02G020900/TraesCS5B02G302300/TraesCS7A02G557300/TraesCS5B02G358800/TraesCS7B02G482000/…	-/-/-/-/-/-/-/-/-/-/-/-/-/-/-/-/-/-/Psy1-A1/-/-/-/-/-	24	13	TraesCS4A02G331900/TraesCS5A02G522100/TraesCS5D02G540800/TraesCS3A02G103800/TraesCS5D02G011900/TraesCS5A02G004800/TraesCS1D02G425400/TraesCS3A02G229700/TraesCS1A02G417800/TraesCS1B02G447900/TraesCS5B02G302300/TraesCS5B02G358800/TraesCS5B02G547000	11	TraesCS4D02G347100/TraesCS2B02G204500/TraesCS5B02G017900/TraesCS7D02G553300/TraesCS3B02G536500/TraesCS5A02G454500/TraesCS5A02G020900/TraesCS7A02G557300/TraesCS7B02G482000/TraesCS4B02G332600/TraesCS5A02G503700
BP	GO:0006750	glutathione biosynthetic process	8/6590	14/31013	0.00358504	0.0319121	TraesCS7B02G341200/TraesCS5B02G104500/TraesCS6B02G169000/TraesCS5D02G111500/TraesCS5A02G099200/TraesCS6D02G130200/TraesCS1B02G090500/TraesCS7D02G431500	-/-/-/-/-/-/-/-	8	6	TraesCS5B02G104500/TraesCS6B02G169000/TraesCS5D02G111500/TraesCS5A02G099200/TraesCS6D02G130200/TraesCS1B02G090500	2	TraesCS7B02G341200/TraesCS7D02G431500
BP	GO:0010310	regulation of hydrogen peroxide metabolic process	8/6590	14/31013	0.00358504	0.0319121	TraesCS3D02G321500/TraesCS3B02G357500/TraesCS3A02G328000/TraesCS4D02G096400/TraesCS2B02G407100/TraesCS4A02G216100/TraesCS4B02G100100/TraesCS2A02G389100	-/-/-/-/-/-/-/-	8	0		8	TraesCS3D02G321500/TraesCS3B02G357500/TraesCS3A02G328000/TraesCS4D02G096400/TraesCS2B02G407100/TraesCS4A02G216100/TraesCS4B02G100100/TraesCS2A02G389100
BP	GO:0009651	response to salt stress	65/6590	224/31013	0.00364529	0.0322894	TraesCS3D02G321500/TraesCS6B02G175100/TraesCS3B02G357500/TraesCS6A02G146900/TraesCS2A02G407200/TraesCS3A02G328000/TraesCS6D02G136200/TraesCS5B02G236300/TraesCS5A02G236700/TraesCS2A02G456100/TraesCS6D02G084500/TraesCS5D02G384500/TraesCS6A02G248400/TraesCS6B02G276300/TraesCS7D02G174200/TraesCS4D02G069300/TraesCS7B02G078200/TraesCS2B02G407100/TraesCS7A02G172900/TraesCS5B02G376900/TraesCS5A02G375000/…	-/-/-/-/-/-/-/-/-/-/-/-/-/-/-/-/-/-/-/-/-/-/-/-/-/-/-/-/-/-/-/-/-/-/-/-/-/-/-/-/-/-/-/-/-/-/-/-/-/-/-/-/-/-/-/-/-/-/-/-/-/-/-/-/-	65	28	TraesCS5B02G236300/TraesCS5A02G236700/TraesCS6D02G084500/TraesCS5D02G384500/TraesCS4D02G069300/TraesCS5B02G376900/TraesCS5A02G375000/TraesCS6A02G098300/TraesCS3B02G272000/TraesCS1B02G374500/TraesCS1D02G362700/TraesCS4A02G244500/TraesCS7D02G324800/TraesCS7A02G328000/TraesCS5B02G158200/TraesCS3A02G247300/TraesCS4D02G154200/TraesCS2A02G104500/TraesCS3B02G538100/TraesCS3D02G244100/TraesCS3B02G490900/…	37	TraesCS3D02G321500/TraesCS6B02G175100/TraesCS3B02G357500/TraesCS6A02G146900/TraesCS2A02G407200/TraesCS3A02G328000/TraesCS6D02G136200/TraesCS2A02G456100/TraesCS6A02G248400/TraesCS6B02G276300/TraesCS7D02G174200/TraesCS7B02G078200/TraesCS2B02G407100/TraesCS7A02G172900/TraesCS3A02G109300/TraesCS2B02G478100/TraesCS2D02G404200/TraesCS7A02G518300/TraesCS4A02G124900/TraesCS3A02G406000/TraesCS2A02G389100/…
BP	GO:0006829	zinc ion transport	13/6590	29/31013	0.00377084	0.0332386	TraesCS1B02G306500/TraesCS7D02G412400/TraesCS2D02G146800/TraesCS1B02G306400/TraesCS1A02G297400/TraesCS1B02G144500/TraesCS7A02G361000/TraesCS2A02G143400/TraesCS7D02G362100/TraesCS2D02G422000/TraesCS7B02G266800/TraesCS1D02G128000/TraesCS2B02G443800	-/-/-/-/-/-/-/-/-/-/-/-/-	13	9	TraesCS1B02G306500/TraesCS1B02G306400/TraesCS1A02G297400/TraesCS1B02G144500/TraesCS7A02G361000/TraesCS2A02G143400/TraesCS7D02G362100/TraesCS7B02G266800/TraesCS1D02G128000	4	TraesCS7D02G412400/TraesCS2D02G146800/TraesCS2D02G422000/TraesCS2B02G443800
BP	GO:0016051	carbohydrate biosynthetic process	99/6590	364/31013	0.00392582	0.0344366	TraesCS4A02G083900/TraesCS1A02G339300/TraesCS1D02G341100/TraesCS5D02G182600/TraesCS4D02G220500/TraesCS4D02G266700/TraesCS1B02G351600/TraesCS2D02G217200/TraesCS2B02G236200/TraesCS2D02G216800/TraesCS2B02G390700/TraesCS4B02G220200/TraesCSU02G142500/TraesCS4B02G267200/TraesCS2B02G521100/TraesCS2A02G210000/TraesCS5B02G193100/TraesCS6A02G077800/TraesCS2B02G318100/TraesCS7A02G298600/TraesCS6B02G104600/T…	-/-/-/-/-/-/-/-/-/-/-/-/-/-/-/-/-/-/-/-/-/-/-/-/-/-/-/-/-/-/-/-/-/-/-/-/-/-/-/-/-/-/-/FBP/-/-/-/-/-/-/-/-/-/-/-/-/-/-/-/-/-/-/-/-/-/-/-/-/-/-/-/-/-/-/-/-/-/-/-/-/-/-/-/-/-/-/-/-/-/-/-/-/-/-/-/-/-/-/-	99	18	TraesCS2B02G521100/TraesCS2B02G318100/TraesCS5D02G261000/TraesCS2A02G302300/TraesCS2B02G187200/TraesCS5A02G253200/TraesCS5B02G252100/TraesCS1A02G391000/TraesCS2D02G513800/TraesCS7D02G349200/TraesCS4B02G089200/TraesCS5A02G313000/TraesCS3A02G245500/TraesCS4A02G131800/TraesCS4D02G174800/TraesCS6D02G344600/TraesCS6B02G335600/TraesCS4B02G172800	81	TraesCS4A02G083900/TraesCS1A02G339300/TraesCS1D02G341100/TraesCS5D02G182600/TraesCS4D02G220500/TraesCS4D02G266700/TraesCS1B02G351600/TraesCS2D02G217200/TraesCS2B02G236200/TraesCS2D02G216800/TraesCS2B02G390700/TraesCS4B02G220200/TraesCSU02G142500/TraesCS4B02G267200/TraesCS2A02G210000/TraesCS5B02G193100/TraesCS6A02G077800/TraesCS7A02G298600/TraesCS6B02G104600/TraesCS2B02G236600/TraesCS5B02G517500/T…
BP	GO:0019321	pentose metabolic process	12/6590	26/31013	0.00397741	0.0344729	TraesCS4D02G125100/TraesCS2D02G117900/TraesCS7D02G397600/TraesCS4B02G127600/TraesCS2A02G117300/TraesCS2B02G137300/TraesCS4A02G188300/TraesCS5D02G152100/TraesCS4B02G177900/TraesCS5A02G138400/TraesCS4A02G127000/TraesCS3B02G270400	-/-/-/-/-/-/-/-/-/-/-/-	12	11	TraesCS4D02G125100/TraesCS2D02G117900/TraesCS4B02G127600/TraesCS2A02G117300/TraesCS2B02G137300/TraesCS4A02G188300/TraesCS5D02G152100/TraesCS4B02G177900/TraesCS5A02G138400/TraesCS4A02G127000/TraesCS3B02G270400	1	TraesCS7D02G397600
BP	GO:0071577	zinc ion transmembrane transport	12/6590	26/31013	0.00397741	0.0344729	TraesCS1B02G306500/TraesCS2D02G146800/TraesCS1B02G306400/TraesCS1A02G297400/TraesCS1B02G144500/TraesCS7A02G361000/TraesCS2A02G143400/TraesCS7D02G362100/TraesCS2D02G422000/TraesCS7B02G266800/TraesCS1D02G128000/TraesCS2B02G443800	-/-/-/-/-/-/-/-/-/-/-/-	12	9	TraesCS1B02G306500/TraesCS1B02G306400/TraesCS1A02G297400/TraesCS1B02G144500/TraesCS7A02G361000/TraesCS2A02G143400/TraesCS7D02G362100/TraesCS7B02G266800/TraesCS1D02G128000	3	TraesCS2D02G146800/TraesCS2D02G422000/TraesCS2B02G443800
BP	GO:0071941	nitrogen cycle metabolic process	9/6590	17/31013	0.00398718	0.0344729	TraesCS4A02G227300/TraesCS4D02G086900/TraesCS4B02G089000/TraesCS7A02G259700/TraesCS6A02G017500/TraesCS5B02G497700/TraesCS6B02G024900/TraesCS7B02G157800/TraesCS5D02G497800	-/-/-/-/-/-/-/-/-	9	0		9	TraesCS4A02G227300/TraesCS4D02G086900/TraesCS4B02G089000/TraesCS7A02G259700/TraesCS6A02G017500/TraesCS5B02G497700/TraesCS6B02G024900/TraesCS7B02G157800/TraesCS5D02G497800
BP	GO:0042445	hormone metabolic process	42/6590	134/31013	0.00403189	0.0346935	TraesCS7A02G435700/TraesCS7B02G335500/TraesCS3D02G321500/TraesCS3B02G357500/TraesCS3A02G328000/TraesCS7D02G426400/TraesCS3B02G141600/TraesCS4D02G096400/TraesCS3D02G124300/TraesCS1D02G154700/TraesCS3B02G328700/TraesCS1A02G425100/TraesCS1D02G237200/TraesCS4A02G216100/TraesCS3A02G103800/TraesCS1A02G303100/TraesCS2A02G327900/TraesCS4B02G100100/TraesCS1A02G234800/TraesCS5B02G348300/TraesCS3A02G122400/…	-/-/-/-/-/-/-/-/-/-/-/-/-/-/-/-/-/-/-/-/-/-/-/-/-/-/-/-/-/-/-/-/-/-/-/-/-/-/-/-/-/-	42	17	TraesCS3B02G141600/TraesCS3D02G124300/TraesCS1D02G154700/TraesCS3B02G328700/TraesCS3A02G103800/TraesCS1A02G303100/TraesCS2A02G327900/TraesCS5B02G348300/TraesCS3A02G122400/TraesCS3A02G294000/TraesCS3A02G251500/TraesCS3B02G281000/TraesCS2D02G335000/TraesCS4B02G012100/TraesCS3D02G251900/TraesCS7B02G455000/TraesCS5D02G169300	25	TraesCS7A02G435700/TraesCS7B02G335500/TraesCS3D02G321500/TraesCS3B02G357500/TraesCS3A02G328000/TraesCS7D02G426400/TraesCS4D02G096400/TraesCS1A02G425100/TraesCS1D02G237200/TraesCS4A02G216100/TraesCS4B02G100100/TraesCS1A02G234800/TraesCS7B02G319100/TraesCS3B02G439900/TraesCS7D02G026000/TraesCS3B02G536500/TraesCS5D02G568400/TraesCS3D02G041800/TraesCS5D02G413200/TraesCS1A02G156100/TraesCS1B02G459500/…
BP	GO:0015936	coenzyme A metabolic process	11/6590	23/31013	0.00411412	0.035067	TraesCS7D02G167900/TraesCS6D02G084500/TraesCS7D02G247800/TraesCS6A02G098300/TraesCS6B02G306000/TraesCS6A02G277800/TraesCS7B02G071900/TraesCS7A02G167300/TraesCS6D02G258300/TraesCS5B02G269600/TraesCS5A02G320600	-/-/-/-/-/-/-/-/-/-/-	11	9	TraesCS7D02G167900/TraesCS6D02G084500/TraesCS6A02G098300/TraesCS6B02G306000/TraesCS6A02G277800/TraesCS7B02G071900/TraesCS7A02G167300/TraesCS6D02G258300/TraesCS5A02G320600	2	TraesCS7D02G247800/TraesCS5B02G269600
BP	GO:0032350	regulation of hormone metabolic process	11/6590	23/31013	0.00411412	0.035067	TraesCS3D02G321500/TraesCS3B02G357500/TraesCS3A02G328000/TraesCS3B02G141600/TraesCS4D02G096400/TraesCS3D02G124300/TraesCS4A02G216100/TraesCS4B02G100100/TraesCS3A02G122400/TraesCS3D02G041800/TraesCS7D02G110400	-/-/-/-/-/-/-/-/-/-/-	11	3	TraesCS3B02G141600/TraesCS3D02G124300/TraesCS3A02G122400	8	TraesCS3D02G321500/TraesCS3B02G357500/TraesCS3A02G328000/TraesCS4D02G096400/TraesCS4A02G216100/TraesCS4B02G100100/TraesCS3D02G041800/TraesCS7D02G110400
BP	GO:0006086	acetyl-CoA biosynthetic process from pyruvate	10/6590	20/31013	0.00413744	0.0351002	TraesCS5B02G290600/TraesCS7B02G161100/TraesCS7D02G263900/TraesCS7A02G263300/TraesCS6A02G311800/TraesCS5B02G030400/TraesCS6D02G291100/TraesCS5A02G291500/TraesCS5D02G299000/TraesCS5D02G039000	-/-/-/-/-/-/-/-/-/-	10	8	TraesCS5B02G290600/TraesCS7B02G161100/TraesCS7D02G263900/TraesCS7A02G263300/TraesCS6A02G311800/TraesCS6D02G291100/TraesCS5A02G291500/TraesCS5D02G299000	2	TraesCS5B02G030400/TraesCS5D02G039000
BP	GO:0006820	anion transport	79/6590	283/31013	0.00455975	0.0385022	TraesCS6B02G126400/TraesCS6A02G098500/TraesCS6D02G084300/TraesCS3D02G096500/TraesCS4D02G221500/TraesCS4B02G221100/TraesCS4D02G283600/TraesCS2A02G309900/TraesCS4D02G264200/TraesCS4D02G176200/TraesCS2D02G308100/TraesCS7D02G485300/TraesCS6A02G210000/TraesCS5A02G085200/TraesCS5B02G470100/TraesCS2B02G326900/TraesCS2D02G304300/TraesCS4D02G040800/TraesCS3D02G127300/TraesCS1B02G415800/TraesCS3A02G288800/…	-/-/-/-/-/-/-/-/-/-/-/-/-/-/-/-/-/-/-/-/-/-/-/-/-/-/-/-/-/-/-/-/-/-/-/-/-/-/-/-/-/-/-/-/-/-/-/-/-/-/-/-/-/-/-/-/-/-/-/-/-/-/-/-/-/-/-/-/-/-/-/-/-/-/-/-/-/-/-	79	42	TraesCS6B02G126400/TraesCS6A02G098500/TraesCS6D02G084300/TraesCS4D02G176200/TraesCS7D02G485300/TraesCS6A02G210000/TraesCS5B02G470100/TraesCS2D02G304300/TraesCS3A02G288800/TraesCS2A02G305900/TraesCS3B02G145500/TraesCS4B02G174200/TraesCS5B02G457100/TraesCS5A02G449500/TraesCS2B02G010500/TraesCS6B02G238800/TraesCS7D02G387700/TraesCS3B02G247500/TraesCS7D02G485100/TraesCS2D02G276300/TraesCS4A02G359900/…	37	TraesCS3D02G096500/TraesCS4D02G221500/TraesCS4B02G221100/TraesCS4D02G283600/TraesCS2A02G309900/TraesCS4D02G264200/TraesCS2D02G308100/TraesCS5A02G085200/TraesCS2B02G326900/TraesCS4D02G040800/TraesCS3D02G127300/TraesCS1B02G415800/TraesCS2D02G126700/TraesCS2A02G508200/TraesCS7D02G420100/TraesCS1B02G198500/TraesCS4D02G264100/TraesCS1D02G185600/TraesCS4A02G043500/TraesCS4A02G083100/TraesCS4D02G092000/…
BP	GO:1901292	nucleoside phosphate catabolic process	59/6590	202/31013	0.00462898	0.038905	TraesCS4D02G018900/TraesCS5D02G122700/TraesCS5B02G115300/TraesCS5A02G072700/TraesCS3A02G276100/TraesCS1D02G346200/TraesCS7B02G061200/TraesCS4A02G206400/TraesCS1A02G213000/TraesCS4B02G109900/TraesCS5A02G108000/TraesCS7A02G226000/TraesCS7A02G157000/TraesCS1D02G313800/TraesCS5D02G202900/TraesCS4D02G107400/TraesCS5B02G324800/TraesCS1B02G325100/TraesCS5A02G324200/TraesCS7D02G377400/TraesCS6A02G302400/…	-/-/-/-/-/-/-/-/-/-/-/-/-/-/-/-/-/-/-/-/-/-/-/-/-/-/-/-/-/-/-/-/-/-/-/-/-/-/-/-/-/-/-/-/-/-/-/-/-/-/-/-/-/-/-/-/-/-/-	59	21	TraesCS5A02G072700/TraesCS5D02G202900/TraesCS6A02G302400/TraesCS3A02G189300/novel.7996/TraesCS3D02G192800/TraesCS6B02G331600/TraesCS5B02G290600/TraesCS7B02G161100/TraesCS7D02G263900/TraesCS6D02G281900/TraesCS3B02G423200/TraesCS3B02G025200/TraesCS3D02G384100/TraesCS7A02G263300/TraesCS5A02G188100/TraesCS5D02G085500/TraesCS2D02G331200/TraesCS5A02G291500/TraesCS5D02G299000/TraesCS2A02G331700	38	TraesCS4D02G018900/TraesCS5D02G122700/TraesCS5B02G115300/TraesCS3A02G276100/TraesCS1D02G346200/TraesCS7B02G061200/TraesCS4A02G206400/TraesCS1A02G213000/TraesCS4B02G109900/TraesCS5A02G108000/TraesCS7A02G226000/TraesCS7A02G157000/TraesCS1D02G313800/TraesCS4D02G107400/TraesCS5B02G324800/TraesCS1B02G325100/TraesCS5A02G324200/TraesCS7D02G377400/TraesCS5D02G331100/TraesCS7B02G193600/novel.11997/TraesCS…
BP	GO:0006534	cysteine metabolic process	19/6590	50/31013	0.00506432	0.0423668	TraesCS6B02G217200/TraesCS3D02G286900/TraesCS3A02G287400/TraesCS3B02G321600/TraesCS4B02G263300/TraesCS5A02G501800/TraesCS4D02G327200/TraesCS4D02G263500/TraesCS4A02G401700/TraesCS5D02G027600/TraesCS4A02G042700/TraesCS6A02G187300/TraesCS4B02G330300/TraesCS5B02G300800/TraesCS5B02G018700/TraesCS3D02G087300/TraesCS2A02G300600/TraesCS5A02G300400/TraesCS5A02G022200	-/-/-/-/-/-/-/-/-/-/-/-/-/-/-/-/-/-/-	19	11	TraesCS6B02G217200/TraesCS3D02G286900/TraesCS3A02G287400/TraesCS3B02G321600/TraesCS4A02G401700/TraesCS5D02G027600/TraesCS6A02G187300/TraesCS5B02G300800/TraesCS5B02G018700/TraesCS5A02G300400/TraesCS5A02G022200	8	TraesCS4B02G263300/TraesCS5A02G501800/TraesCS4D02G327200/TraesCS4D02G263500/TraesCS4A02G042700/TraesCS4B02G330300/TraesCS3D02G087300/TraesCS2A02G300600
BP	GO:0006635	fatty acid beta-oxidation	13/6590	30/31013	0.00537573	0.0436355	TraesCS7B02G044200/TraesCS7A02G141800/TraesCS7D02G346400/TraesCS7D02G225100/TraesCS7D02G143200/TraesCS5A02G341000/TraesCS5B02G339100/TraesCS5D02G346200/TraesCS6D02G116200/TraesCS6B02G153900/TraesCS7B02G250400/TraesCS3D02G077200/TraesCS7B02G204300	-/-/-/-/-/-/-/-/-/-/-/-/-	13	12	TraesCS7B02G044200/TraesCS7A02G141800/TraesCS7D02G346400/TraesCS7D02G143200/TraesCS5A02G341000/TraesCS5B02G339100/TraesCS5D02G346200/TraesCS6D02G116200/TraesCS6B02G153900/TraesCS7B02G250400/TraesCS3D02G077200/TraesCS7B02G204300	1	TraesCS7D02G225100
BP	GO:0005984	disaccharide metabolic process	36/6590	113/31013	0.00552221	0.0436355	TraesCS1A02G339300/TraesCS1D02G341100/TraesCS1B02G351600/TraesCS4D02G212000/TraesCS5B02G193100/TraesCS4B02G167500/TraesCS4A02G140000/TraesCS4D02G088200/TraesCS4B02G091100/TraesCS2D02G175600/TraesCS1D02G186500/TraesCS7B02G063400/TraesCS2B02G194200/TraesCS6A02G248400/TraesCS1B02G197900/TraesCS5A02G190000/TraesCS5D02G200800/TraesCS6B02G276300/TraesCS3A02G367000/TraesCS4B02G211400/TraesCS1A02G183000/…	-/-/-/-/-/-/-/-/-/-/-/-/-/-/-/-/-/-/-/-/-/-/-/FBP/-/-/-/-/-/-/-/-/-/-/-/-	36	10	TraesCS4B02G167500/TraesCS4A02G140000/TraesCS1D02G186500/TraesCS7B02G063400/TraesCS1B02G197900/TraesCS1A02G183000/TraesCS2B02G187200/TraesCS4D02G169800/TraesCS7D02G036600/TraesCS2A02G159300	26	TraesCS1A02G339300/TraesCS1D02G341100/TraesCS1B02G351600/TraesCS4D02G212000/TraesCS5B02G193100/TraesCS4D02G088200/TraesCS4B02G091100/TraesCS2D02G175600/TraesCS2B02G194200/TraesCS6A02G248400/TraesCS5A02G190000/TraesCS5D02G200800/TraesCS6B02G276300/TraesCS3A02G367000/TraesCS4B02G211400/TraesCS2B02G145700/TraesCS4A02G093100/TraesCS3D02G359900/TraesCS4A02G225100/TraesCS3B02G398300/TraesCS3D02G289100/…
BP	GO:0002237	response to molecule of bacterial origin	7/6590	12/31013	0.00557755	0.0436355	TraesCS6B02G175100/TraesCS6A02G146900/TraesCS6D02G136200/TraesCS2D02G517200/TraesCS2B02G544200/TraesCS2A02G515700/TraesCS3D02G041800	-/-/-/-/-/-/-	7	3	TraesCS2D02G517200/TraesCS2B02G544200/TraesCS2A02G515700	4	TraesCS6B02G175100/TraesCS6A02G146900/TraesCS6D02G136200/TraesCS3D02G041800
BP	GO:0006696	ergosterol biosynthetic process	7/6590	12/31013	0.00557755	0.0436355	TraesCS5B02G017900/TraesCS7D02G553300/TraesCS5A02G454500/TraesCS5A02G020900/TraesCS7A02G557300/TraesCS5B02G358800/TraesCS7B02G482000	-/-/-/-/Psy1-A1/-/-	7	1	TraesCS5B02G358800	6	TraesCS5B02G017900/TraesCS7D02G553300/TraesCS5A02G454500/TraesCS5A02G020900/TraesCS7A02G557300/TraesCS7B02G482000
BP	GO:0006879	cellular iron ion homeostasis	7/6590	12/31013	0.00557755	0.0436355	TraesCS4B02G137200/TraesCS5D02G157600/TraesCS4A02G180700/TraesCS5A02G152400/TraesCS5B02G151000/TraesCS4D02G131700/TraesCS4D02G245000	-/-/-/-/-/-/-	7	6	TraesCS4B02G137200/TraesCS5D02G157600/TraesCS4A02G180700/TraesCS5A02G152400/TraesCS5B02G151000/TraesCS4D02G131700	1	TraesCS4D02G245000
BP	GO:0008204	ergosterol metabolic process	7/6590	12/31013	0.00557755	0.0436355	TraesCS5B02G017900/TraesCS7D02G553300/TraesCS5A02G454500/TraesCS5A02G020900/TraesCS7A02G557300/TraesCS5B02G358800/TraesCS7B02G482000	-/-/-/-/Psy1-A1/-/-	7	1	TraesCS5B02G358800	6	TraesCS5B02G017900/TraesCS7D02G553300/TraesCS5A02G454500/TraesCS5A02G020900/TraesCS7A02G557300/TraesCS7B02G482000
BP	GO:0010200	response to chitin	7/6590	12/31013	0.00557755	0.0436355	TraesCS6B02G175100/TraesCS6A02G146900/TraesCS6D02G136200/TraesCS7D02G392800/TraesCS5A02G225500/TraesCS7B02G299200/TraesCS4B02G197800	-/-/-/-/-/-/-	7	1	TraesCS5A02G225500	6	TraesCS6B02G175100/TraesCS6A02G146900/TraesCS6D02G136200/TraesCS7D02G392800/TraesCS7B02G299200/TraesCS4B02G197800
BP	GO:0016024	CDP-diacylglycerol biosynthetic process	7/6590	12/31013	0.00557755	0.0436355	TraesCS3D02G295300/TraesCS1D02G198700/TraesCS3A02G306600/TraesCS1B02G209900/TraesCS3B02G329900/TraesCS1A02G195200/TraesCS1D02G016500	-/-/-/-/-/-/-	7	0		7	TraesCS3D02G295300/TraesCS1D02G198700/TraesCS3A02G306600/TraesCS1B02G209900/TraesCS3B02G329900/TraesCS1A02G195200/TraesCS1D02G016500
BP	GO:0044107	cellular alcohol metabolic process	7/6590	12/31013	0.00557755	0.0436355	TraesCS5B02G017900/TraesCS7D02G553300/TraesCS5A02G454500/TraesCS5A02G020900/TraesCS7A02G557300/TraesCS5B02G358800/TraesCS7B02G482000	-/-/-/-/Psy1-A1/-/-	7	1	TraesCS5B02G358800	6	TraesCS5B02G017900/TraesCS7D02G553300/TraesCS5A02G454500/TraesCS5A02G020900/TraesCS7A02G557300/TraesCS7B02G482000
BP	GO:0044108	cellular alcohol biosynthetic process	7/6590	12/31013	0.00557755	0.0436355	TraesCS5B02G017900/TraesCS7D02G553300/TraesCS5A02G454500/TraesCS5A02G020900/TraesCS7A02G557300/TraesCS5B02G358800/TraesCS7B02G482000	-/-/-/-/Psy1-A1/-/-	7	1	TraesCS5B02G358800	6	TraesCS5B02G017900/TraesCS7D02G553300/TraesCS5A02G454500/TraesCS5A02G020900/TraesCS7A02G557300/TraesCS7B02G482000
BP	GO:0046341	CDP-diacylglycerol metabolic process	7/6590	12/31013	0.00557755	0.0436355	TraesCS3D02G295300/TraesCS1D02G198700/TraesCS3A02G306600/TraesCS1B02G209900/TraesCS3B02G329900/TraesCS1A02G195200/TraesCS1D02G016500	-/-/-/-/-/-/-	7	0		7	TraesCS3D02G295300/TraesCS1D02G198700/TraesCS3A02G306600/TraesCS1B02G209900/TraesCS3B02G329900/TraesCS1A02G195200/TraesCS1D02G016500
BP	GO:0097384	cellular lipid biosynthetic process	7/6590	12/31013	0.00557755	0.0436355	TraesCS5B02G017900/TraesCS7D02G553300/TraesCS5A02G454500/TraesCS5A02G020900/TraesCS7A02G557300/TraesCS5B02G358800/TraesCS7B02G482000	-/-/-/-/Psy1-A1/-/-	7	1	TraesCS5B02G358800	6	TraesCS5B02G017900/TraesCS7D02G553300/TraesCS5A02G454500/TraesCS5A02G020900/TraesCS7A02G557300/TraesCS7B02G482000
BP	GO:1902652	secondary alcohol metabolic process	7/6590	12/31013	0.00557755	0.0436355	TraesCS5B02G017900/TraesCS7D02G553300/TraesCS5A02G454500/TraesCS5A02G020900/TraesCS7A02G557300/TraesCS5B02G358800/TraesCS7B02G482000	-/-/-/-/Psy1-A1/-/-	7	1	TraesCS5B02G358800	6	TraesCS5B02G017900/TraesCS7D02G553300/TraesCS5A02G454500/TraesCS5A02G020900/TraesCS7A02G557300/TraesCS7B02G482000
BP	GO:1902653	secondary alcohol biosynthetic process	7/6590	12/31013	0.00557755	0.0436355	TraesCS5B02G017900/TraesCS7D02G553300/TraesCS5A02G454500/TraesCS5A02G020900/TraesCS7A02G557300/TraesCS5B02G358800/TraesCS7B02G482000	-/-/-/-/Psy1-A1/-/-	7	1	TraesCS5B02G358800	6	TraesCS5B02G017900/TraesCS7D02G553300/TraesCS5A02G454500/TraesCS5A02G020900/TraesCS7A02G557300/TraesCS7B02G482000
BP	GO:0044275	cellular carbohydrate catabolic process	22/6590	61/31013	0.00557819	0.0436355	TraesCS7B02G269900/TraesCS7A02G357800/TraesCS4B02G066700/TraesCS1D02G186500/TraesCS7D02G201000/TraesCS4A02G248200/TraesCS1A02G183000/TraesCS2B02G145700/TraesCS2D02G517200/TraesCS2B02G544200/TraesCS5B02G324800/TraesCS2A02G352800/TraesCS5A02G324200/TraesCS5D02G331100/TraesCS7D02G364900/TraesCS7B02G104600/TraesCS4D02G065600/TraesCS3B02G430000/TraesCS2A02G515700/TraesCS2A02G159300/TraesCS2D02G351300/…	-/-/-/-/-/-/-/-/-/-/-/-/-/-/-/-/-/-/-/-/-/-	22	9	TraesCS7B02G269900/TraesCS7A02G357800/TraesCS1D02G186500/TraesCS1A02G183000/TraesCS2D02G517200/TraesCS2B02G544200/TraesCS7D02G364900/TraesCS2A02G515700/TraesCS2A02G159300	13	TraesCS4B02G066700/TraesCS7D02G201000/TraesCS4A02G248200/TraesCS2B02G145700/TraesCS5B02G324800/TraesCS2A02G352800/TraesCS5A02G324200/TraesCS5D02G331100/TraesCS7B02G104600/TraesCS4D02G065600/TraesCS3B02G430000/TraesCS2D02G351300/TraesCS1A02G072100
BP	GO:0006865	amino acid transport	18/6590	47/31013	0.00571497	0.0439952	TraesCS3D02G096500/TraesCS4D02G221500/TraesCS4B02G221100/TraesCS7D02G485300/TraesCS2D02G304300/TraesCS2A02G305900/TraesCS2D02G126700/TraesCS7D02G387700/TraesCS3B02G247500/TraesCS7D02G485100/TraesCS4A02G083100/TraesCS6D02G160000/TraesCS7A02G497900/TraesCS3A02G096000/TraesCS4A02G055300/TraesCS2B02G145800/TraesCS7B02G404900/TraesCS6A02G170200	-/-/-/-/-/-/-/-/-/-/-/-/-/-/-/-/-/-	18	11	TraesCS7D02G485300/TraesCS2D02G304300/TraesCS2A02G305900/TraesCS7D02G387700/TraesCS3B02G247500/TraesCS7D02G485100/TraesCS6D02G160000/TraesCS7A02G497900/TraesCS4A02G055300/TraesCS7B02G404900/TraesCS6A02G170200	7	TraesCS3D02G096500/TraesCS4D02G221500/TraesCS4B02G221100/TraesCS2D02G126700/TraesCS4A02G083100/TraesCS3A02G096000/TraesCS2B02G145800
BP	GO:0009968	negative regulation of signal transduction	20/6590	54/31013	0.00572156	0.0439952	TraesCS6B02G175100/TraesCS6A02G146900/TraesCS2A02G199300/TraesCS6D02G136200/TraesCS3B02G379200/TraesCS3A02G347500/TraesCS4D02G096400/TraesCS2D02G206900/TraesCS4A02G216100/TraesCS4B02G100100/TraesCS3D02G341100/TraesCS7A02G518300/TraesCS5D02G223800/TraesCS4A02G157600/TraesCS5A02G216000/TraesCS6B02G439600/TraesCS4D02G154200/TraesCS7B02G434400/TraesCS5B02G214500/TraesCS4B02G155300	-/-/-/-/-/-/-/-/-/-/-/-/-/-/-/-/-/-/-/-	20	7	TraesCS5D02G223800/TraesCS4A02G157600/TraesCS5A02G216000/TraesCS6B02G439600/TraesCS4D02G154200/TraesCS5B02G214500/TraesCS4B02G155300	13	TraesCS6B02G175100/TraesCS6A02G146900/TraesCS2A02G199300/TraesCS6D02G136200/TraesCS3B02G379200/TraesCS3A02G347500/TraesCS4D02G096400/TraesCS2D02G206900/TraesCS4A02G216100/TraesCS4B02G100100/TraesCS3D02G341100/TraesCS7A02G518300/TraesCS7B02G434400
BP	GO:0010648	negative regulation of cell communication	20/6590	54/31013	0.00572156	0.0439952	TraesCS6B02G175100/TraesCS6A02G146900/TraesCS2A02G199300/TraesCS6D02G136200/TraesCS3B02G379200/TraesCS3A02G347500/TraesCS4D02G096400/TraesCS2D02G206900/TraesCS4A02G216100/TraesCS4B02G100100/TraesCS3D02G341100/TraesCS7A02G518300/TraesCS5D02G223800/TraesCS4A02G157600/TraesCS5A02G216000/TraesCS6B02G439600/TraesCS4D02G154200/TraesCS7B02G434400/TraesCS5B02G214500/TraesCS4B02G155300	-/-/-/-/-/-/-/-/-/-/-/-/-/-/-/-/-/-/-/-	20	7	TraesCS5D02G223800/TraesCS4A02G157600/TraesCS5A02G216000/TraesCS6B02G439600/TraesCS4D02G154200/TraesCS5B02G214500/TraesCS4B02G155300	13	TraesCS6B02G175100/TraesCS6A02G146900/TraesCS2A02G199300/TraesCS6D02G136200/TraesCS3B02G379200/TraesCS3A02G347500/TraesCS4D02G096400/TraesCS2D02G206900/TraesCS4A02G216100/TraesCS4B02G100100/TraesCS3D02G341100/TraesCS7A02G518300/TraesCS7B02G434400
BP	GO:0023057	negative regulation of signaling	20/6590	54/31013	0.00572156	0.0439952	TraesCS6B02G175100/TraesCS6A02G146900/TraesCS2A02G199300/TraesCS6D02G136200/TraesCS3B02G379200/TraesCS3A02G347500/TraesCS4D02G096400/TraesCS2D02G206900/TraesCS4A02G216100/TraesCS4B02G100100/TraesCS3D02G341100/TraesCS7A02G518300/TraesCS5D02G223800/TraesCS4A02G157600/TraesCS5A02G216000/TraesCS6B02G439600/TraesCS4D02G154200/TraesCS7B02G434400/TraesCS5B02G214500/TraesCS4B02G155300	-/-/-/-/-/-/-/-/-/-/-/-/-/-/-/-/-/-/-/-	20	7	TraesCS5D02G223800/TraesCS4A02G157600/TraesCS5A02G216000/TraesCS6B02G439600/TraesCS4D02G154200/TraesCS5B02G214500/TraesCS4B02G155300	13	TraesCS6B02G175100/TraesCS6A02G146900/TraesCS2A02G199300/TraesCS6D02G136200/TraesCS3B02G379200/TraesCS3A02G347500/TraesCS4D02G096400/TraesCS2D02G206900/TraesCS4A02G216100/TraesCS4B02G100100/TraesCS3D02G341100/TraesCS7A02G518300/TraesCS7B02G434400
BP	GO:0044036	cell wall macromolecule metabolic process	54/6590	184/31013	0.00586576	0.0449128	TraesCS5B02G403700/TraesCS4B02G328400/TraesCS1A02G203700/TraesCS1A02G396200/TraesCS1B02G424500/TraesCS6B02G246800/TraesCS2B02G454500/TraesCS6A02G077000/TraesCS2B02G369000/TraesCS1D02G207100/TraesCS2D02G348800/TraesCS2D02G431500/TraesCS7B02G493700/TraesCS7A02G103500/TraesCSU02G169600/TraesCS4A02G004100/TraesCS2A02G433500/TraesCS2D02G349400/TraesCS3A02G260100/TraesCS4A02G173800/novel.777/TraesCS3D0…	-/-/-/-/-/-/-/-/-/-/-/-/-/-/-/-/-/-/-/-/-/-/-/-/-/-/-/-/-/-/-/-/-/-/-/-/-/-/-/-/-/-/-/-/-/-/-/-/-/-/-/-/-/-	54	35	TraesCS5B02G403700/TraesCS4B02G328400/TraesCS1A02G203700/TraesCS2B02G454500/TraesCS6A02G077000/TraesCS2B02G369000/TraesCS1D02G207100/TraesCS2D02G348800/TraesCS2D02G431500/TraesCSU02G169600/TraesCS2A02G433500/TraesCS2D02G349400/TraesCS3A02G260100/TraesCS4A02G173800/novel.777/TraesCS3D02G260300/TraesCS3B02G293200/TraesCS5D02G408200/TraesCS1A02G391000/TraesCS2A02G350700/TraesCS6B02G293500/TraesCS2B0…	19	TraesCS1A02G396200/TraesCS1B02G424500/TraesCS6B02G246800/TraesCS7B02G493700/TraesCS7A02G103500/TraesCS4A02G004100/TraesCS7B02G327000/TraesCS5D02G038400/TraesCS7A02G427100/TraesCS5A02G272400/TraesCS1D02G404300/TraesCS6D02G199500/TraesCS6D02G248500/TraesCS2B02G047300/TraesCS5B02G272600/TraesCS5D02G280400/TraesCS7D02G419400/TraesCS7B02G326900/TraesCS3D02G467300
BP	GO:0009909	regulation of flower development	29/6590	87/31013	0.00599059	0.0456751	TraesCS2A02G114600/TraesCS7B02G118300/TraesCS2B02G133600/TraesCS3A02G154500/TraesCS6D02G030500/TraesCS3B02G180800/TraesCS2D02G115400/TraesCS6A02G355000/TraesCS2B02G288300/TraesCS3B02G489500/TraesCS6D02G173000/TraesCS5A02G521400/TraesCS6D02G337200/TraesCS4D02G347800/TraesCS2D02G115300/TraesCS7A02G211300/TraesCS6B02G037300/TraesCS7D02G213000/TraesCS5D02G253700/TraesCS2A02G269700/TraesCS2D02G515800/…	-/-/-/-/-/-/-/-/-/-/-/-/-/-/-/-/-/-/-/-/-/-/-/-/-/-/-/-/-	29	5	TraesCS3A02G154500/TraesCS3B02G180800/TraesCS6D02G173000/TraesCS2D02G515800/TraesCS2B02G281500	24	TraesCS2A02G114600/TraesCS7B02G118300/TraesCS2B02G133600/TraesCS6D02G030500/TraesCS2D02G115400/TraesCS6A02G355000/TraesCS2B02G288300/TraesCS3B02G489500/TraesCS5A02G521400/TraesCS6D02G337200/TraesCS4D02G347800/TraesCS2D02G115300/TraesCS7A02G211300/TraesCS6B02G037300/TraesCS7D02G213000/TraesCS5D02G253700/TraesCS2A02G269700/TraesCS5B02G244300/TraesCS5A02G247200/TraesCS2D02G268600/TraesCS6B02G387800/…
BP	GO:0010038	response to metal ion	41/6590	133/31013	0.00612401	0.0464962	TraesCS6A02G290600/TraesCS1B02G250600/TraesCS3B02G473800/TraesCS5A02G495100/TraesCS3A02G439800/TraesCS6D02G271900/TraesCS1D02G053800/TraesCS4D02G349600/TraesCS4B02G323000/TraesCS3A02G109300/TraesCS4D02G319400/TraesCSU02G105300/TraesCS3D02G371400/TraesCS5A02G208900/TraesCS7D02G412400/TraesCS4A02G124900/TraesCS5A02G498000/TraesCS7B02G473400/TraesCS1A02G051800/TraesCS2D02G466800/TraesCS2A02G500400/T…	-/-/-/-/-/-/-/-/-/-/-/-/-/-/-/-/-/-/-/-/-/-/-/-/-/-/-/-/-/-/-/-/-/-/-/-/-/-/-/-/-	41	19	TraesCS1B02G250600/TraesCS3B02G473800/TraesCS3A02G439800/TraesCSU02G105300/TraesCS5A02G208900/TraesCS7B02G473400/TraesCS2D02G466800/TraesCS2D02G047500/TraesCS4A02G303300/TraesCS7B02G143300/TraesCS4A02G015900/TraesCS7B02G197300/TraesCS6D02G151400/TraesCS4B02G012100/TraesCS7D02G247000/TraesCS2D02G388800/TraesCS2D02G598500/TraesCS4D02G286900/TraesCS4D02G009200	22	TraesCS6A02G290600/TraesCS5A02G495100/TraesCS6D02G271900/TraesCS1D02G053800/TraesCS4D02G349600/TraesCS4B02G323000/TraesCS3A02G109300/TraesCS4D02G319400/TraesCS3D02G371400/TraesCS7D02G412400/TraesCS4A02G124900/TraesCS5A02G498000/TraesCS1A02G051800/TraesCS2A02G500400/TraesCS3B02G000700/TraesCS3B02G430000/TraesCS7D02G197800/TraesCS1D02G040000/TraesCS5B02G086900/TraesCS3B02G410900/TraesCS4B02G325800/…
BP	GO:0006817	phosphate ion transport	11/6590	24/31013	0.00615294	0.0465204	TraesCS5B02G470100/TraesCS1B02G415800/TraesCS7D02G420100/TraesCS2B02G010500/TraesCS4A02G359900/TraesCS5A02G460300/TraesCS5D02G472000/TraesCS5D02G513000/TraesCS6A02G208200/TraesCS1A02G388400/TraesCS7D02G231300	-/-/-/-/-/-/-/-/-/-/-	11	6	TraesCS5B02G470100/TraesCS2B02G010500/TraesCS4A02G359900/TraesCS5A02G460300/TraesCS5D02G472000/TraesCS5D02G513000	5	TraesCS1B02G415800/TraesCS7D02G420100/TraesCS6A02G208200/TraesCS1A02G388400/TraesCS7D02G231300
BP	GO:0006551	leucine metabolic process	8/6590	15/31013	0.00626	0.046937	TraesCS1B02G085100/TraesCS1D02G162200/TraesCS5A02G131300/TraesCS1A02G066800/TraesCS5D02G139800/TraesCS5B02G133500/TraesCS7B02G363700/TraesCS1B02G203500	-/-/-/-/-/-/-/-	8	8	TraesCS1B02G085100/TraesCS1D02G162200/TraesCS5A02G131300/TraesCS1A02G066800/TraesCS5D02G139800/TraesCS5B02G133500/TraesCS7B02G363700/TraesCS1B02G203500	0
BP	GO:0019184	nonribosomal peptide biosynthetic process	8/6590	15/31013	0.00626	0.046937	TraesCS7B02G341200/TraesCS5B02G104500/TraesCS6B02G169000/TraesCS5D02G111500/TraesCS5A02G099200/TraesCS6D02G130200/TraesCS1B02G090500/TraesCS7D02G431500	-/-/-/-/-/-/-/-	8	6	TraesCS5B02G104500/TraesCS6B02G169000/TraesCS5D02G111500/TraesCS5A02G099200/TraesCS6D02G130200/TraesCS1B02G090500	2	TraesCS7B02G341200/TraesCS7D02G431500
BP	GO:0019363	pyridine nucleotide biosynthetic process	64/6590	225/31013	0.00634163	0.0473526	TraesCS4D02G018900/TraesCS2A02G302400/TraesCS5D02G122700/TraesCS5B02G115300/TraesCS5A02G072700/TraesCS3A02G276100/TraesCS6B02G246000/TraesCS1D02G346200/TraesCS4A02G206400/TraesCS1A02G213000/TraesCS4B02G109900/TraesCS2B02G318300/TraesCS5A02G108000/TraesCS6A02G216800/TraesCS2D02G301100/TraesCS7A02G226000/TraesCS1D02G313800/TraesCS5D02G202900/TraesCS4D02G107400/TraesCS5B02G324800/TraesCS1B02G325100/…	-/-/-/-/-/-/-/-/-/-/-/-/-/-/-/-/-/-/-/-/-/-/-/-/-/-/-/-/-/-/-/-/-/-/-/-/-/-/-/-/-/-/-/-/-/-/-/-/-/-/-/-/-/-/-/-/-/-/-/-/-/-/-/-	64	29	TraesCS2A02G302400/TraesCS5A02G072700/TraesCS6B02G246000/TraesCS2B02G318300/TraesCS6A02G216800/TraesCS2D02G301100/TraesCS5D02G202900/TraesCS6A02G302400/TraesCS3A02G189300/novel.7996/TraesCS6B02G127300/TraesCS3D02G192800/TraesCS6B02G331600/TraesCS5B02G290600/TraesCS7B02G161100/TraesCS7D02G263900/TraesCS6D02G281900/TraesCS3B02G423200/TraesCS3B02G025200/TraesCS3D02G384100/TraesCS6D02G198700/TraesCS5…	35	TraesCS4D02G018900/TraesCS5D02G122700/TraesCS5B02G115300/TraesCS3A02G276100/TraesCS1D02G346200/TraesCS4A02G206400/TraesCS1A02G213000/TraesCS4B02G109900/TraesCS5A02G108000/TraesCS7A02G226000/TraesCS1D02G313800/TraesCS4D02G107400/TraesCS5B02G324800/TraesCS1B02G325100/TraesCS5A02G324200/TraesCS7D02G377400/TraesCS5D02G331100/TraesCS7B02G193600/novel.11997/TraesCS5D02G253700/TraesCS1A02G313300/TraesCS…
BP	GO:0034765	regulation of ion transmembrane transport	19/6590	51/31013	0.00648987	0.0481663	TraesCS3A02G233800/TraesCS7A02G200100/TraesCS7D02G485300/TraesCS1B02G415800/TraesCS7A02G200200/TraesCS3B02G265500/TraesCS7D02G387700/TraesCS7D02G485100/TraesCS3D02G219600/TraesCS5D02G564700/TraesCS1D02G267800/TraesCS6D02G160000/TraesCS7A02G497900/TraesCS2D02G271600/TraesCS1B02G278600/TraesCS1A02G267900/TraesCS1A02G388400/TraesCS7B02G404900/TraesCS6A02G170200	-/-/-/-/-/-/-/-/-/-/-/-/-/-/-/-/-/-/-	19	14	TraesCS3A02G233800/TraesCS7D02G485300/TraesCS3B02G265500/TraesCS7D02G387700/TraesCS7D02G485100/TraesCS3D02G219600/TraesCS5D02G564700/TraesCS1D02G267800/TraesCS6D02G160000/TraesCS7A02G497900/TraesCS1B02G278600/TraesCS1A02G267900/TraesCS7B02G404900/TraesCS6A02G170200	5	TraesCS7A02G200100/TraesCS1B02G415800/TraesCS7A02G200200/TraesCS2D02G271600/TraesCS1A02G388400
BP	GO:0009611	response to wounding	27/6590	80/31013	0.00650392	0.0481663	TraesCS3D02G321500/TraesCS6B02G175100/TraesCS3B02G357500/TraesCS6A02G146900/TraesCS3A02G328000/TraesCS6D02G136200/TraesCS6B02G039500/TraesCS7B02G245500/TraesCS2A02G158800/TraesCS1A02G425100/TraesCS2A02G540200/TraesCS6A02G027900/TraesCS2D02G541900/TraesCS3A02G093900/TraesCS2B02G184400/TraesCS1B02G038700/TraesCS2D02G165800/TraesCS5D02G288900/TraesCS5B02G145900/TraesCS5A02G475100/TraesCS5D02G413200/…	-/-/-/-/-/-/-/OMT1/-/-/-/-/-/-/-/-/-/-/-/-/-/-/-/-/-/-/-	27	11	TraesCS7B02G245500/TraesCS2A02G158800/TraesCS3A02G093900/TraesCS2B02G184400/TraesCS2D02G165800/TraesCS5D02G288900/TraesCS5B02G145900/TraesCS5A02G475100/TraesCS3D02G094200/TraesCS5A02G106400/TraesCS2A02G158700	16	TraesCS3D02G321500/TraesCS6B02G175100/TraesCS3B02G357500/TraesCS6A02G146900/TraesCS3A02G328000/TraesCS6D02G136200/TraesCS6B02G039500/TraesCS1A02G425100/TraesCS2A02G540200/TraesCS6A02G027900/TraesCS2D02G541900/TraesCS1B02G038700/TraesCS5D02G413200/TraesCS4B02G197800/TraesCS2D02G099400/TraesCS1B02G459500
CC	GO:0034357	photosynthetic membrane	227/5101	486/24341	1.51e-37	4.07e-35	TraesCS5D02G329200/TraesCS5B02G322900/TraesCS2D02G253900/TraesCS5A02G322500/TraesCS4B02G062100/TraesCS4D02G045400/TraesCS6B02G227900/TraesCS6A02G290600/TraesCS6D02G187800/TraesCS1D02G375000/TraesCS5B02G175000/TraesCS1A02G369800/TraesCS5D02G219100/TraesCS7A02G338800/TraesCS6D02G152700/TraesCS2D02G200700/TraesCS1D02G292500/TraesCS4D02G086400/TraesCS5A02G495100/TraesCS2B02G233400/TraesCS4B02G089500/…	-/-/-/-/-/-/-/-/-/-/-/-/-/-/-/-/-/-/-/-/-/-/-/-/-/-/-/-/-/-/-/-/-/-/-/-/-/-/-/-/-/-/-/-/-/-/-/-/-/-/-/psbM/-/-/-/-/-/-/-/-/-/-/-/-/-/-/-/-/-/-/-/-/-/-/-/-/-/-/-/-/-/-/-/-/-/-/-/-/-/-/-/-/-/-/-/-/-/-/-/-/-/-/-/-/-/-/-/-/-/-/-/-/-/-/-/-/-/-/-/-/-/-/-/-/-/-/-/-/-/-/-/-/-/-/-/-/-/-/-/-/-/-/-/-/-/-/-/-/-/-/-/-/-/-/-/-/-/-/-/-/-/-/-/-/-/-/-/-/-/-/-/-/-/-/-/-/-/-/-/-/-/-/-/-/-/-/-/petC/-/-/-/-/-/-/-/-/-…	227	12	TraesCS2D02G253900/TraesCS2B02G272900/TraesCS2B02G395900/TraesCS2D02G375200/TraesCS3B02G493700/TraesCS1A02G030700/TraesCS2A02G378900/TraesCS5D02G135900/TraesCS5D02G531600/novel.9649/TraesCS5A02G128300/TraesCS5B02G533400	215	TraesCS5D02G329200/TraesCS5B02G322900/TraesCS5A02G322500/TraesCS4B02G062100/TraesCS4D02G045400/TraesCS6B02G227900/TraesCS6A02G290600/TraesCS6D02G187800/TraesCS1D02G375000/TraesCS5B02G175000/TraesCS1A02G369800/TraesCS5D02G219100/TraesCS7A02G338800/TraesCS6D02G152700/TraesCS2D02G200700/TraesCS1D02G292500/TraesCS4D02G086400/TraesCS5A02G495100/TraesCS2B02G233400/TraesCS4B02G089500/TraesCS1A02G298800/…
CC	GO:0042651	thylakoid membrane	196/5101	408/24341	1.21e-34	1.62e-32	TraesCS5D02G329200/TraesCS5B02G322900/TraesCS2D02G253900/TraesCS5A02G322500/TraesCS4D02G045400/TraesCS6B02G227900/TraesCS6A02G290600/TraesCS6D02G187800/TraesCS1D02G375000/TraesCS5B02G175000/TraesCS1A02G369800/TraesCS5D02G219100/TraesCS7A02G338800/TraesCS6D02G152700/TraesCS2D02G200700/TraesCS1D02G292500/TraesCS4D02G086400/TraesCS5A02G495100/TraesCS2B02G233400/TraesCS4B02G089500/TraesCS1A02G298800/…	-/-/-/-/-/-/-/-/-/-/-/-/-/-/-/-/-/-/-/-/-/-/-/-/-/-/-/-/-/-/-/-/-/-/-/-/-/-/-/-/-/-/-/-/-/-/-/-/-/psbM/-/-/-/-/-/-/-/-/-/-/-/-/-/-/-/-/-/-/-/-/-/-/-/-/-/-/-/-/-/-/-/-/-/-/-/-/-/-/-/-/-/-/-/-/-/-/-/-/-/-/-/-/-/-/-/-/-/-/-/-/-/-/-/-/-/-/-/-/-/-/-/-/-/-/-/-/-/-/-/-/-/-/-/-/-/-/-/-/-/-/-/-/-/-/-/-/-/-/-/-/-/-/-/-/-/-/-/-/-/-/-/petC/-/-/-/-/-/-/-/-/-/-/-/-/-/-/-/-/-/-/-/-/-/-/-/-/-/-/-/-/-/-/-/-/-/-	196	12	TraesCS2D02G253900/TraesCS2B02G272900/TraesCS2B02G395900/TraesCS2D02G375200/TraesCS3B02G493700/TraesCS1A02G030700/TraesCS2A02G378900/TraesCS5D02G135900/TraesCS5D02G531600/novel.9649/TraesCS5A02G128300/TraesCS5B02G533400	184	TraesCS5D02G329200/TraesCS5B02G322900/TraesCS5A02G322500/TraesCS4D02G045400/TraesCS6B02G227900/TraesCS6A02G290600/TraesCS6D02G187800/TraesCS1D02G375000/TraesCS5B02G175000/TraesCS1A02G369800/TraesCS5D02G219100/TraesCS7A02G338800/TraesCS6D02G152700/TraesCS2D02G200700/TraesCS1D02G292500/TraesCS4D02G086400/TraesCS5A02G495100/TraesCS2B02G233400/TraesCS4B02G089500/TraesCS1A02G298800/TraesCS2A02G206200/…
CC	GO:0009534	chloroplast thylakoid	173/5101	383/24341	9.22e-27	6.2e-25	TraesCS5D02G329200/TraesCS5B02G322900/TraesCS5A02G322500/TraesCS6A02G290600/TraesCS1D02G375000/TraesCS5B02G175000/TraesCS5D02G219100/TraesCS7A02G338800/TraesCS6D02G152700/TraesCS2D02G200700/TraesCS1D02G292500/TraesCS4D02G086400/TraesCS5A02G495100/TraesCS2B02G233400/TraesCS4B02G089500/TraesCS1A02G298800/TraesCS2A02G206200/TraesCS2A02G523600/TraesCS6B02G191500/TraesCS4A02G226900/TraesCS6D02G271900/…	-/-/-/-/-/-/-/-/-/-/-/-/-/-/-/-/-/-/-/-/-/-/-/-/-/-/-/-/-/-/-/-/-/-/-/-/-/-/-/-/-/psbM/-/-/-/-/-/-/-/-/-/-/-/-/-/-/-/-/-/-/-/-/-/-/-/-/-/-/-/-/-/-/-/-/-/-/-/-/-/-/-/-/-/-/-/-/-/-/-/-/-/-/-/-/-/-/-/-/-/-/-/-/-/-/-/-/-/-/-/-/-/-/-/-/-/-/-/-/-/-/-/-/-/-/-/-/-/-/-/-/-/-/-/-/-/-/-/-/-/petC/-/-/-/-/-/-/-/-/-/-/-/-/-/-/-/-/-/-/-/-/-/-/-/-/-/-/-/-/-/-/-/-/-	173	9	TraesCS3B02G252800/TraesCS1A02G030700/TraesCS4B02G311100/TraesCS1D02G078500/TraesCS4A02G411000/TraesCS5D02G135900/TraesCS5D02G531600/TraesCS5A02G128300/TraesCS5B02G533400	164	TraesCS5D02G329200/TraesCS5B02G322900/TraesCS5A02G322500/TraesCS6A02G290600/TraesCS1D02G375000/TraesCS5B02G175000/TraesCS5D02G219100/TraesCS7A02G338800/TraesCS6D02G152700/TraesCS2D02G200700/TraesCS1D02G292500/TraesCS4D02G086400/TraesCS5A02G495100/TraesCS2B02G233400/TraesCS4B02G089500/TraesCS1A02G298800/TraesCS2A02G206200/TraesCS2A02G523600/TraesCS6B02G191500/TraesCS4A02G226900/TraesCS6D02G271900/…
CC	GO:0031976	plastid thylakoid	173/5101	383/24341	9.22e-27	6.2e-25	TraesCS5D02G329200/TraesCS5B02G322900/TraesCS5A02G322500/TraesCS6A02G290600/TraesCS1D02G375000/TraesCS5B02G175000/TraesCS5D02G219100/TraesCS7A02G338800/TraesCS6D02G152700/TraesCS2D02G200700/TraesCS1D02G292500/TraesCS4D02G086400/TraesCS5A02G495100/TraesCS2B02G233400/TraesCS4B02G089500/TraesCS1A02G298800/TraesCS2A02G206200/TraesCS2A02G523600/TraesCS6B02G191500/TraesCS4A02G226900/TraesCS6D02G271900/…	-/-/-/-/-/-/-/-/-/-/-/-/-/-/-/-/-/-/-/-/-/-/-/-/-/-/-/-/-/-/-/-/-/-/-/-/-/-/-/-/-/psbM/-/-/-/-/-/-/-/-/-/-/-/-/-/-/-/-/-/-/-/-/-/-/-/-/-/-/-/-/-/-/-/-/-/-/-/-/-/-/-/-/-/-/-/-/-/-/-/-/-/-/-/-/-/-/-/-/-/-/-/-/-/-/-/-/-/-/-/-/-/-/-/-/-/-/-/-/-/-/-/-/-/-/-/-/-/-/-/-/-/-/-/-/-/-/-/-/-/petC/-/-/-/-/-/-/-/-/-/-/-/-/-/-/-/-/-/-/-/-/-/-/-/-/-/-/-/-/-/-/-/-/-	173	9	TraesCS3B02G252800/TraesCS1A02G030700/TraesCS4B02G311100/TraesCS1D02G078500/TraesCS4A02G411000/TraesCS5D02G135900/TraesCS5D02G531600/TraesCS5A02G128300/TraesCS5B02G533400	164	TraesCS5D02G329200/TraesCS5B02G322900/TraesCS5A02G322500/TraesCS6A02G290600/TraesCS1D02G375000/TraesCS5B02G175000/TraesCS5D02G219100/TraesCS7A02G338800/TraesCS6D02G152700/TraesCS2D02G200700/TraesCS1D02G292500/TraesCS4D02G086400/TraesCS5A02G495100/TraesCS2B02G233400/TraesCS4B02G089500/TraesCS1A02G298800/TraesCS2A02G206200/TraesCS2A02G523600/TraesCS6B02G191500/TraesCS4A02G226900/TraesCS6D02G271900/…
CC	GO:0009535	chloroplast thylakoid membrane	150/5101	318/24341	9.3e-26	4.17e-24	TraesCS5D02G329200/TraesCS5B02G322900/TraesCS5A02G322500/TraesCS6A02G290600/TraesCS1D02G375000/TraesCS5B02G175000/TraesCS5D02G219100/TraesCS7A02G338800/TraesCS6D02G152700/TraesCS2D02G200700/TraesCS1D02G292500/TraesCS4D02G086400/TraesCS5A02G495100/TraesCS2B02G233400/TraesCS4B02G089500/TraesCS1A02G298800/TraesCS2A02G206200/TraesCS6B02G191500/TraesCS4A02G226900/TraesCS6D02G271900/TraesCS6A02G159800/…	-/-/-/-/-/-/-/-/-/-/-/-/-/-/-/-/-/-/-/-/-/-/-/-/-/-/-/-/-/-/-/-/-/-/-/-/-/psbM/-/-/-/-/-/-/-/-/-/-/-/-/-/-/-/-/-/-/-/-/-/-/-/-/-/-/-/-/-/-/-/-/-/-/-/-/-/-/-/-/-/-/-/-/-/-/-/-/-/-/-/-/-/-/-/-/-/-/-/-/-/-/-/-/-/-/-/-/-/-/-/-/-/-/-/-/-/-/-/-/-/-/-/-/petC/-/-/-/-/-/-/-/-/-/-/-/-/-/-/-/-/-/-/-/-/-/-/-/-/-/-/-	150	5	TraesCS1A02G030700/TraesCS5D02G135900/TraesCS5D02G531600/TraesCS5A02G128300/TraesCS5B02G533400	145	TraesCS5D02G329200/TraesCS5B02G322900/TraesCS5A02G322500/TraesCS6A02G290600/TraesCS1D02G375000/TraesCS5B02G175000/TraesCS5D02G219100/TraesCS7A02G338800/TraesCS6D02G152700/TraesCS2D02G200700/TraesCS1D02G292500/TraesCS4D02G086400/TraesCS5A02G495100/TraesCS2B02G233400/TraesCS4B02G089500/TraesCS1A02G298800/TraesCS2A02G206200/TraesCS6B02G191500/TraesCS4A02G226900/TraesCS6D02G271900/TraesCS6A02G159800/…
CC	GO:0055035	plastid thylakoid membrane	150/5101	318/24341	9.3e-26	4.17e-24	TraesCS5D02G329200/TraesCS5B02G322900/TraesCS5A02G322500/TraesCS6A02G290600/TraesCS1D02G375000/TraesCS5B02G175000/TraesCS5D02G219100/TraesCS7A02G338800/TraesCS6D02G152700/TraesCS2D02G200700/TraesCS1D02G292500/TraesCS4D02G086400/TraesCS5A02G495100/TraesCS2B02G233400/TraesCS4B02G089500/TraesCS1A02G298800/TraesCS2A02G206200/TraesCS6B02G191500/TraesCS4A02G226900/TraesCS6D02G271900/TraesCS6A02G159800/…	-/-/-/-/-/-/-/-/-/-/-/-/-/-/-/-/-/-/-/-/-/-/-/-/-/-/-/-/-/-/-/-/-/-/-/-/-/psbM/-/-/-/-/-/-/-/-/-/-/-/-/-/-/-/-/-/-/-/-/-/-/-/-/-/-/-/-/-/-/-/-/-/-/-/-/-/-/-/-/-/-/-/-/-/-/-/-/-/-/-/-/-/-/-/-/-/-/-/-/-/-/-/-/-/-/-/-/-/-/-/-/-/-/-/-/-/-/-/-/-/-/-/-/petC/-/-/-/-/-/-/-/-/-/-/-/-/-/-/-/-/-/-/-/-/-/-/-/-/-/-/-	150	5	TraesCS1A02G030700/TraesCS5D02G135900/TraesCS5D02G531600/TraesCS5A02G128300/TraesCS5B02G533400	145	TraesCS5D02G329200/TraesCS5B02G322900/TraesCS5A02G322500/TraesCS6A02G290600/TraesCS1D02G375000/TraesCS5B02G175000/TraesCS5D02G219100/TraesCS7A02G338800/TraesCS6D02G152700/TraesCS2D02G200700/TraesCS1D02G292500/TraesCS4D02G086400/TraesCS5A02G495100/TraesCS2B02G233400/TraesCS4B02G089500/TraesCS1A02G298800/TraesCS2A02G206200/TraesCS6B02G191500/TraesCS4A02G226900/TraesCS6D02G271900/TraesCS6A02G159800/…
CC	GO:0009521	photosystem	118/5101	247/24341	4e-21	1.54e-19	TraesCS5D02G329200/TraesCS5B02G322900/TraesCS2D02G253900/TraesCS5A02G322500/TraesCS4B02G062100/TraesCS4D02G045400/TraesCS6B02G227900/TraesCS6D02G187800/TraesCS1D02G375000/TraesCS5B02G175000/TraesCS5D02G219100/TraesCS6D02G152700/TraesCS2D02G200700/TraesCS4D02G086400/TraesCS2B02G233400/TraesCS4B02G089500/TraesCS2A02G206200/TraesCS6B02G191500/TraesCS4A02G226900/TraesCS2A02G355600/TraesCS6A02G159800/…	-/-/-/-/-/-/-/-/-/-/-/-/-/-/-/-/-/-/-/-/-/-/-/-/-/-/-/-/-/-/-/psbM/-/-/-/-/-/-/-/-/-/-/-/-/-/-/-/-/-/-/-/-/-/-/-/-/-/-/-/-/-/-/-/-/-/-/-/-/-/-/-/-/-/-/-/-/-/-/-/-/-/-/-/-/-/-/-/-/-/-/-/-/-/-/-/-/-/-/-/-/-/-/-/-/-/-/-/-/-/-/-/-/-/-/-/-/-/-	118	7	TraesCS2D02G253900/TraesCS2B02G272900/TraesCS2B02G395900/TraesCS2D02G375200/TraesCS3B02G493700/TraesCS2A02G378900/novel.9649	111	TraesCS5D02G329200/TraesCS5B02G322900/TraesCS5A02G322500/TraesCS4B02G062100/TraesCS4D02G045400/TraesCS6B02G227900/TraesCS6D02G187800/TraesCS1D02G375000/TraesCS5B02G175000/TraesCS5D02G219100/TraesCS6D02G152700/TraesCS2D02G200700/TraesCS4D02G086400/TraesCS2B02G233400/TraesCS4B02G089500/TraesCS2A02G206200/TraesCS6B02G191500/TraesCS4A02G226900/TraesCS2A02G355600/TraesCS6A02G159800/TraesCS5A02G454300/…
CC	GO:0009523	photosystem II	97/5101	186/24341	5e-21	1.68e-19	TraesCS5D02G329200/TraesCS5B02G322900/TraesCS2D02G253900/TraesCS5A02G322500/TraesCS4D02G045400/TraesCS6B02G227900/TraesCS6D02G187800/TraesCS1D02G375000/TraesCS5B02G175000/TraesCS5D02G219100/TraesCS6D02G152700/TraesCS2D02G200700/TraesCS4D02G086400/TraesCS2B02G233400/TraesCS4B02G089500/TraesCS2A02G206200/TraesCS6B02G191500/TraesCS4A02G226900/TraesCS2A02G355600/TraesCS6A02G159800/TraesCS5A02G454300/…	-/-/-/-/-/-/-/-/-/-/-/-/-/-/-/-/-/-/-/-/-/-/-/-/-/-/-/-/-/-/psbM/-/-/-/-/-/-/-/-/-/-/-/-/-/-/-/-/-/-/-/-/-/-/-/-/-/-/-/-/-/-/-/-/-/-/-/-/-/-/-/-/-/-/-/-/-/-/-/-/-/-/-/-/-/-/-/-/-/-/-/-/-/-/-/-/-/-	97	7	TraesCS2D02G253900/TraesCS2B02G272900/TraesCS2B02G395900/TraesCS2D02G375200/TraesCS3B02G493700/TraesCS2A02G378900/novel.9649	90	TraesCS5D02G329200/TraesCS5B02G322900/TraesCS5A02G322500/TraesCS4D02G045400/TraesCS6B02G227900/TraesCS6D02G187800/TraesCS1D02G375000/TraesCS5B02G175000/TraesCS5D02G219100/TraesCS6D02G152700/TraesCS2D02G200700/TraesCS4D02G086400/TraesCS2B02G233400/TraesCS4B02G089500/TraesCS2A02G206200/TraesCS6B02G191500/TraesCS4A02G226900/TraesCS2A02G355600/TraesCS6A02G159800/TraesCS5A02G454300/TraesCS5B02G516600/…
CC	GO:0009654	photosystem II oxygen evolving complex	48/5101	77/24341	4e-15	1.2e-13	TraesCS2D02G253900/TraesCS4D02G045400/TraesCS6B02G227900/TraesCS6D02G187800/TraesCS2A02G355600/TraesCS5B02G516600/TraesCS2B02G272900/TraesCS4A02G101500/TraesCS3B02G392800/TraesCS2B02G372700/TraesCS3D02G354300/TraesCS7A02G248600/TraesCS2D02G322700/TraesCS4D02G204000/TraesCS4B02G203100/TraesCS5D02G516700/TraesCS2D02G352700/TraesCS2B02G395900/TraesCS6A02G206600/TraesCS5D02G099000/TraesCS7A02G504900/…	-/-/-/-/-/-/-/-/-/-/-/-/-/-/-/-/-/-/-/-/-/-/-/-/-/-/-/-/-/-/-/-/-/-/-/-/-/-/-/-/-/-/-/-/-/-/-/-	48	7	TraesCS2D02G253900/TraesCS2B02G272900/TraesCS2B02G395900/TraesCS2D02G375200/TraesCS3B02G493700/TraesCS2A02G378900/novel.9649	41	TraesCS4D02G045400/TraesCS6B02G227900/TraesCS6D02G187800/TraesCS2A02G355600/TraesCS5B02G516600/TraesCS4A02G101500/TraesCS3B02G392800/TraesCS2B02G372700/TraesCS3D02G354300/TraesCS7A02G248600/TraesCS2D02G322700/TraesCS4D02G204000/TraesCS4B02G203100/TraesCS5D02G516700/TraesCS2D02G352700/TraesCS6A02G206600/TraesCS5D02G099000/TraesCS7A02G504900/TraesCS5B02G093100/TraesCS5A02G461500/TraesCS7D02G247600/…
CC	GO:0009522	photosystem I	57/5101	108/24341	3.03e-13	8.14e-12	TraesCS5D02G329200/TraesCS5B02G322900/TraesCS5A02G322500/TraesCS4B02G062100/TraesCS1D02G375000/TraesCS5B02G175000/TraesCS5D02G219100/TraesCS6D02G152700/TraesCS2D02G200700/TraesCS4D02G086400/TraesCS2B02G233400/TraesCS4B02G089500/TraesCS2A02G206200/TraesCS6B02G191500/TraesCS4A02G226900/TraesCS6A02G159800/TraesCS5A02G454300/TraesCS5D02G357600/TraesCS1D02G428200/TraesCS7D02G227300/TraesCS2A02G204800/…	-/-/-/-/-/-/-/-/-/-/-/-/-/-/-/-/-/-/-/-/-/-/-/-/-/-/-/-/-/-/-/-/-/-/-/-/-/-/-/-/-/-/-/-/-/-/-/-/-/-/-/-/-/-/-/-/-	57	0		57	TraesCS5D02G329200/TraesCS5B02G322900/TraesCS5A02G322500/TraesCS4B02G062100/TraesCS1D02G375000/TraesCS5B02G175000/TraesCS5D02G219100/TraesCS6D02G152700/TraesCS2D02G200700/TraesCS4D02G086400/TraesCS2B02G233400/TraesCS4B02G089500/TraesCS2A02G206200/TraesCS6B02G191500/TraesCS4A02G226900/TraesCS6A02G159800/TraesCS5A02G454300/TraesCS5D02G357600/TraesCS1D02G428200/TraesCS7D02G227300/TraesCS2A02G204800/…
CC	GO:0009570	chloroplast stroma	166/5101	484/24341	4.66e-12	1.14e-10	TraesCS4B02G158500/TraesCS4D02G212000/TraesCS4A02G149300/TraesCS7D02G344700/TraesCS2B02G311300/TraesCS7B02G248500/TraesCS7A02G338800/TraesCS3A02G189000/TraesCS3B02G473800/TraesCS7D02G373100/TraesCS5A02G495100/TraesCS3A02G439800/TraesCS4D02G183700/TraesCS7A02G337000/TraesCS3A02G248000/TraesCS4A02G123300/TraesCS7D02G275900/TraesCS3A02G367000/TraesCS1A02G270300/TraesCS2D02G080100/TraesCS4B02G211400/…	-/-/-/-/-/-/-/-/-/-/-/-/-/-/-/-/-/-/-/-/-/-/-/-/-/-/-/-/FBP/-/-/-/-/-/-/-/-/-/-/-/-/-/-/-/-/-/-/-/-/-/-/-/-/-/-/-/-/-/-/-/-/-/-/-/-/-/-/-/-/-/-/-/-/-/-/-/-/-/-/-/-/-/-/-/-/-/-/-/-/-/-/-/-/-/-/-/-/-/-/-/-/-/-/-/-/-/-/-/-/-/-/-/-/-/-/-/-/-/-/-/-/-/-/-/-/-/-/-/-/-/-/-/-/-/-/Psy1-A1/-/-/-/-/-/-/-/-/-/-/-/-/-/-/-/-/-/-/-/-/-/-/-/-/-/-/-/-/-/-	166	32	TraesCS3B02G473800/TraesCS3A02G439800/TraesCS1A02G270300/TraesCS2D02G080100/TraesCS4D02G204800/TraesCS2A02G082200/TraesCS2A02G303400/TraesCS4B02G204000/TraesCS5A02G398300/TraesCS2B02G320000/TraesCS4A02G083400/TraesCS4D02G221100/TraesCS2A02G291900/TraesCS4B02G220800/TraesCS1D02G270500/TraesCS5D02G124500/TraesCS4D02G315400/TraesCS6D02G298300/TraesCS5B02G334100/TraesCS5D02G135900/TraesCS5D02G339400/…	134	TraesCS4B02G158500/TraesCS4D02G212000/TraesCS4A02G149300/TraesCS7D02G344700/TraesCS2B02G311300/TraesCS7B02G248500/TraesCS7A02G338800/TraesCS3A02G189000/TraesCS7D02G373100/TraesCS5A02G495100/TraesCS4D02G183700/TraesCS7A02G337000/TraesCS3A02G248000/TraesCS4A02G123300/TraesCS7D02G275900/TraesCS3A02G367000/TraesCS4B02G211400/TraesCS3B02G299300/TraesCS3A02G375100/TraesCS7D02G288700/TraesCS4B02G182100/…
CC	GO:0009526	plastid envelope	118/5101	352/24341	2.4e-08	5.38e-07	TraesCS1B02G211100/TraesCS4D02G212000/TraesCS6B02G039500/TraesCS7A02G338800/TraesCS7D02G373100/TraesCS7D02G401500/TraesCS5A02G495100/TraesCS4D02G183700/TraesCS2A02G317000/TraesCS4A02G277800/TraesCS5B02G270200/TraesCS3A02G344000/TraesCS3A02G367000/TraesCS6B02G336300/TraesCS4B02G211400/TraesCS3B02G299300/TraesCS7D02G288700/TraesCS4B02G182100/TraesCS4B02G285000/TraesCS3A02G256400/TraesCS4A02G093100/…	-/-/-/-/-/-/-/-/-/-/-/-/-/-/-/-/-/-/-/-/FBP/-/-/-/-/-/-/-/-/-/-/-/-/-/-/-/-/-/-/-/-/-/-/-/-/-/-/-/-/-/-/-/-/-/-/-/-/-/-/-/-/-/-/-/-/-/-/-/-/-/-/-/-/-/-/-/-/-/-/-/-/-/-/-/-/-/-/-/-/-/petC/-/-/-/-/-/-/-/-/-/-/-/-/-/-/-/-/-/-/-/-/-/-/-/-/-/-/-	118	11	TraesCS2A02G303400/TraesCS3D02G219900/TraesCS1B02G240400/TraesCS4B02G311100/TraesCS4D02G315400/TraesCS6D02G298300/TraesCS4A02G411000/TraesCS7D02G237500/TraesCS1A02G226300/TraesCS2D02G378300/TraesCS6D02G153700	107	TraesCS1B02G211100/TraesCS4D02G212000/TraesCS6B02G039500/TraesCS7A02G338800/TraesCS7D02G373100/TraesCS7D02G401500/TraesCS5A02G495100/TraesCS4D02G183700/TraesCS2A02G317000/TraesCS4A02G277800/TraesCS5B02G270200/TraesCS3A02G344000/TraesCS3A02G367000/TraesCS6B02G336300/TraesCS4B02G211400/TraesCS3B02G299300/TraesCS7D02G288700/TraesCS4B02G182100/TraesCS4B02G285000/TraesCS3A02G256400/TraesCS4A02G093100/…
CC	GO:0010287	plastoglobule	27/5101	46/24341	2.64e-08	5.47e-07	TraesCS7A02G338800/TraesCS2D02G150500/TraesCS2D02G320900/TraesCS2A02G342600/TraesCS3A02G129300/TraesCS2B02G340300/TraesCS6D02G243900/TraesCS1A02G193500/TraesCS7A02G227100/TraesCS5B02G017900/TraesCS7D02G553300/TraesCS6B02G298300/TraesCS2A02G145900/TraesCS7D02G346000/TraesCS3B02G148400/TraesCS6A02G303800/TraesCS1D02G177800/TraesCS6D02G283300/TraesCS5A02G020900/TraesCS5D02G413200/TraesCS2B02G553400/…	-/-/-/-/-/-/-/-/-/-/-/-/-/-/-/-/-/-/-/-/-/-/Psy1-A1/-/-/-/-	27	1	TraesCS6A02G271600	26	TraesCS7A02G338800/TraesCS2D02G150500/TraesCS2D02G320900/TraesCS2A02G342600/TraesCS3A02G129300/TraesCS2B02G340300/TraesCS6D02G243900/TraesCS1A02G193500/TraesCS7A02G227100/TraesCS5B02G017900/TraesCS7D02G553300/TraesCS6B02G298300/TraesCS2A02G145900/TraesCS7D02G346000/TraesCS3B02G148400/TraesCS6A02G303800/TraesCS1D02G177800/TraesCS6D02G283300/TraesCS5A02G020900/TraesCS5D02G413200/TraesCS2B02G553400/…
CC	GO:0009941	chloroplast envelope	115/5101	344/24341	4.26e-08	8.18e-07	TraesCS1B02G211100/TraesCS6B02G039500/TraesCS7A02G338800/TraesCS7D02G373100/TraesCS7D02G401500/TraesCS5A02G495100/TraesCS4D02G183700/TraesCS2A02G317000/TraesCS4A02G277800/TraesCS5B02G270200/TraesCS3A02G344000/TraesCS3A02G367000/TraesCS6B02G336300/TraesCS3B02G299300/TraesCS7D02G288700/TraesCS4B02G182100/TraesCS4B02G285000/TraesCS3A02G256400/TraesCS2A02G517900/TraesCS4D02G033300/TraesCS3D02G359900/…	-/-/-/-/-/-/-/-/-/-/-/-/-/-/-/-/-/-/-/-/-/-/-/-/-/-/-/-/-/-/-/-/-/-/-/-/-/-/-/-/-/-/-/-/-/-/-/-/-/-/-/-/-/-/-/-/-/-/-/-/-/-/-/-/-/-/-/-/-/-/-/-/-/-/-/-/-/-/-/-/-/-/-/-/-/-/-/petC/-/-/-/-/-/-/-/-/-/-/-/-/-/-/-/-/-/-/-/-/-/-/-/-/-/-/-	115	11	TraesCS2A02G303400/TraesCS3D02G219900/TraesCS1B02G240400/TraesCS4B02G311100/TraesCS4D02G315400/TraesCS6D02G298300/TraesCS4A02G411000/TraesCS7D02G237500/TraesCS1A02G226300/TraesCS2D02G378300/TraesCS6D02G153700	104	TraesCS1B02G211100/TraesCS6B02G039500/TraesCS7A02G338800/TraesCS7D02G373100/TraesCS7D02G401500/TraesCS5A02G495100/TraesCS4D02G183700/TraesCS2A02G317000/TraesCS4A02G277800/TraesCS5B02G270200/TraesCS3A02G344000/TraesCS3A02G367000/TraesCS6B02G336300/TraesCS3B02G299300/TraesCS7D02G288700/TraesCS4B02G182100/TraesCS4B02G285000/TraesCS3A02G256400/TraesCS2A02G517900/TraesCS4D02G033300/TraesCS3D02G359900/…
CC	GO:1990204	oxidoreductase complex	68/5101	181/24341	2.08e-07	3.74e-06	TraesCS2D02G253900/TraesCS4D02G045400/TraesCS6B02G227900/TraesCS6D02G187800/TraesCS6A02G312200/TraesCS6D02G291600/TraesCS2A02G355600/TraesCS5B02G516600/TraesCS2B02G272900/TraesCS4A02G101500/TraesCS3B02G392800/TraesCS4D02G070200/TraesCS2B02G372700/TraesCS3D02G354300/TraesCS7A02G248600/TraesCS6B02G342400/TraesCS2D02G322700/TraesCS4D02G204000/TraesCS4B02G203100/TraesCS2B02G053600/TraesCS5D02G516700/…	-/-/-/-/-/-/-/-/-/-/-/-/-/-/-/-/-/-/-/-/-/-/-/-/-/-/-/-/-/-/-/-/-/-/-/-/-/-/-/-/-/-/-/-/-/-/-/-/-/-/-/-/-/-/-/-/-/-/-/-/-/-/-/-/-/-/-/-	68	21	TraesCS2D02G253900/TraesCS2B02G272900/TraesCS4D02G070200/TraesCS2B02G053600/TraesCS2D02G039500/TraesCS2B02G395900/TraesCS4B02G071300/TraesCS2A02G041100/TraesCS2D02G375200/TraesCS3B02G493700/TraesCS7D02G011600/TraesCS4A02G243500/TraesCS2A02G378900/TraesCS5A02G200700/TraesCS6B02G028600/TraesCS6D02G024400/TraesCS7D02G315800/TraesCS2B02G246400/novel.9649/TraesCS7D02G301900/TraesCS2D02G069500	47	TraesCS4D02G045400/TraesCS6B02G227900/TraesCS6D02G187800/TraesCS6A02G312200/TraesCS6D02G291600/TraesCS2A02G355600/TraesCS5B02G516600/TraesCS4A02G101500/TraesCS3B02G392800/TraesCS2B02G372700/TraesCS3D02G354300/TraesCS7A02G248600/TraesCS6B02G342400/TraesCS2D02G322700/TraesCS4D02G204000/TraesCS4B02G203100/TraesCS5D02G516700/TraesCS2D02G352700/TraesCS6A02G206600/TraesCS5D02G099000/TraesCS7A02G504900/…
CC	GO:0019898	extrinsic component of membrane	38/5101	87/24341	1.5e-06	2.53e-05	TraesCS4D02G045400/TraesCS6B02G227900/TraesCS6D02G187800/TraesCS2A02G355600/TraesCS4A02G101500/TraesCS2B02G372700/TraesCS7A02G248600/TraesCS2D02G322700/TraesCS4D02G204000/TraesCS4B02G203100/TraesCS2D02G352700/TraesCS2B02G395900/TraesCS6A02G206600/TraesCS5D02G099000/TraesCS7A02G504900/TraesCS5B02G093100/TraesCS5A02G461500/TraesCS7D02G247600/TraesCS2D02G375200/TraesCS2A02G344400/TraesCS3B02G493700/…	-/-/-/-/-/-/-/-/-/-/-/-/-/-/-/-/-/-/-/-/-/-/-/-/-/-/-/-/-/-/-/-/-/-/-/-/-/-	38	7	TraesCS2B02G395900/TraesCS2D02G375200/TraesCS3B02G493700/TraesCS2A02G378900/TraesCS4B02G240800/TraesCS4D02G200200/novel.9649	31	TraesCS4D02G045400/TraesCS6B02G227900/TraesCS6D02G187800/TraesCS2A02G355600/TraesCS4A02G101500/TraesCS2B02G372700/TraesCS7A02G248600/TraesCS2D02G322700/TraesCS4D02G204000/TraesCS4B02G203100/TraesCS2D02G352700/TraesCS6A02G206600/TraesCS5D02G099000/TraesCS7A02G504900/TraesCS5B02G093100/TraesCS5A02G461500/TraesCS7D02G247600/TraesCS2A02G344400/TraesCS7D02G492200/TraesCS5A02G087200/TraesCS2B02G267500/…
CC	GO:0048046	apoplast	84/5101	268/24341	4.06e-05	0.000641795	TraesCS4B02G291800/TraesCS4B02G033300/TraesCS4D02G212000/TraesCS1A02G396200/TraesCS1B02G424500/TraesCS2B02G454500/TraesCS4B02G208000/TraesCS1B02G182000/TraesCS5A02G495100/TraesCS3B02G282500/TraesCS4D02G032000/TraesCS2A02G180200/TraesCS3D02G354400/TraesCS3A02G367000/TraesCS4B02G211400/TraesCS2D02G431500/TraesCS7D02G529600/TraesCS4B02G285000/TraesCS7D02G418700/TraesCS7A02G103500/TraesCS4D02G208900/…	-/-/-/-/-/-/-/-/-/-/-/-/-/-/-/-/-/-/-/-/-/FBP/-/-/-/-/-/-/-/-/-/-/-/-/-/-/-/-/-/-/-/-/-/-/-/-/-/-/-/-/-/-/-/-/-/-/-/-/-/-/-/-/-/-/-/-/-/-/-/-/-/-/-/-/-/-/-/-/-/-/-/-/-/-	84	42	TraesCS4B02G033300/TraesCS2B02G454500/TraesCS4B02G208000/TraesCS1B02G182000/TraesCS3B02G282500/TraesCS4D02G032000/TraesCS2A02G180200/TraesCS3D02G354400/TraesCS2D02G431500/TraesCS7D02G529600/TraesCS4D02G208900/TraesCS2D02G188800/TraesCS6D02G284200/TraesCS2A02G433500/TraesCS6A02G305000/TraesCS3A02G360600/TraesCS2D02G263600/TraesCS2A02G259900/TraesCS2B02G282000/TraesCS4A02G096400/TraesCS1A02G164900/…	42	TraesCS4B02G291800/TraesCS4D02G212000/TraesCS1A02G396200/TraesCS1B02G424500/TraesCS5A02G495100/TraesCS3A02G367000/TraesCS4B02G211400/TraesCS4B02G285000/TraesCS7D02G418700/TraesCS7A02G103500/TraesCS4A02G093100/TraesCS3D02G358500/TraesCS3D02G359900/TraesCS4B02G323000/TraesCS5B02G324800/TraesCS4D02G319400/TraesCS4A02G019100/TraesCS5A02G324200/TraesCS5D02G331100/TraesCS7B02G327000/TraesCS5D02G038400/…
CC	GO:0005887	integral component of plasma membrane	16/5101	35/24341	0.000892961	0.0133448	TraesCS4D02G221500/TraesCS4B02G221100/TraesCS3B02G213700/TraesCS2D02G126700/TraesCS2D02G505700/TraesCS4A02G083100/TraesCS2A02G357400/TraesCS1A02G134100/TraesCS4B02G287800/TraesCS3B02G220200/TraesCSU02G136300/TraesCS5B02G003600/TraesCS4A02G055300/TraesCS4D02G286500/TraesCS2B02G145800/TraesCS1D02G135900	-/-/-/-/-/-/-/-/-/-/-/-/-/-/-/-	16	3	TraesCS2D02G505700/TraesCS5B02G003600/TraesCS4A02G055300	13	TraesCS4D02G221500/TraesCS4B02G221100/TraesCS3B02G213700/TraesCS2D02G126700/TraesCS4A02G083100/TraesCS2A02G357400/TraesCS1A02G134100/TraesCS4B02G287800/TraesCS3B02G220200/TraesCSU02G136300/TraesCS4D02G286500/TraesCS2B02G145800/TraesCS1D02G135900
CC	GO:0009538	photosystem I reaction center	9/5101	15/24341	0.00111869	0.0158383	TraesCS3A02G052700/TraesCS5A02G457500/TraesCS5A02G414400/TraesCS5D02G468400/TraesCS5D02G422800/TraesCS5B02G466700/TraesCS5B02G417400/TraesCS3D02G051800/TraesCS3B02G061700	-/-/-/-/-/-/-/-/-	9	0		9	TraesCS3A02G052700/TraesCS5A02G457500/TraesCS5A02G414400/TraesCS5D02G468400/TraesCS5D02G422800/TraesCS5B02G466700/TraesCS5B02G417400/TraesCS3D02G051800/TraesCS3B02G061700
CC	GO:0031226	intrinsic component of plasma membrane	19/5101	46/24341	0.00139408	0.0187503	TraesCS4D02G221500/TraesCS4B02G221100/TraesCS3B02G213700/TraesCS5A02G162100/TraesCS2D02G126700/TraesCS2D02G505700/TraesCS4A02G083100/TraesCS5D02G166800/TraesCS2A02G357400/TraesCS1A02G134100/TraesCS4B02G287800/TraesCS3B02G220200/TraesCS5B02G159600/TraesCSU02G136300/TraesCS5B02G003600/TraesCS4A02G055300/TraesCS4D02G286500/TraesCS2B02G145800/TraesCS1D02G135900	-/-/-/-/-/-/-/-/-/-/-/-/-/-/-/-/-/-/-	19	3	TraesCS2D02G505700/TraesCS5B02G003600/TraesCS4A02G055300	16	TraesCS4D02G221500/TraesCS4B02G221100/TraesCS3B02G213700/TraesCS5A02G162100/TraesCS2D02G126700/TraesCS4A02G083100/TraesCS5D02G166800/TraesCS2A02G357400/TraesCS1A02G134100/TraesCS4B02G287800/TraesCS3B02G220200/TraesCS5B02G159600/TraesCSU02G136300/TraesCS4D02G286500/TraesCS2B02G145800/TraesCS1D02G135900
CC	GO:0010319	stromule	11/5101	22/24341	0.00235613	0.0301809	TraesCS4D02G212000/TraesCS7D02G373100/TraesCS5A02G495100/TraesCS4B02G211400/TraesCS4B02G285000/TraesCS4A02G093100/TraesCS4B02G323000/TraesCS4D02G319400/TraesCS4A02G019100/TraesCS6A02G303800/TraesCS6D02G283300	-/-/-/-/-/FBP/-/-/-/-/-	11	0		11	TraesCS4D02G212000/TraesCS7D02G373100/TraesCS5A02G495100/TraesCS4B02G211400/TraesCS4B02G285000/TraesCS4A02G093100/TraesCS4B02G323000/TraesCS4D02G319400/TraesCS4A02G019100/TraesCS6A02G303800/TraesCS6D02G283300
MF	GO:0016903	oxidoreductase activity, acting on the aldehyde or oxo group of donors	75/9027	164/45564	5.4e-14	3.63e-11	TraesCS5A02G363200/TraesCS2A02G344600/TraesCS5B02G210100/TraesCS2B02G342200/TraesCS5D02G218400/TraesCS2D02G322900/TraesCS6D02G255200/TraesCS2A02G477900/TraesCS2D02G076900/TraesCS5A02G213600/TraesCS2A02G079500/TraesCS5A02G495100/TraesCS6A02G240000/TraesCS2B02G216400/TraesCS4D02G032000/TraesCS6D02G145400/TraesCS3A02G212300/TraesCS2A02G190700/TraesCS2B02G094300/TraesCS2D02G197300/TraesCS1B02G191200/…	-/-/-/-/-/-/-/-/-/-/-/-/-/-/-/-/-/-/-/-/-/-/-/-/-/-/-/-/-/-/-/-/-/-/-/-/-/-/-/-/-/-/-/-/-/-/-/-/-/-/-/-/-/-/-/-/-/-/-/-/-/-/-/-/-/-/-/-/-/-/-/-/-/-/-	75	51	TraesCS5B02G210100/TraesCS5D02G218400/TraesCS6D02G255200/TraesCS2A02G477900/TraesCS2D02G076900/TraesCS5A02G213600/TraesCS2A02G079500/TraesCS4D02G032000/TraesCS6D02G145400/TraesCS3A02G212300/TraesCS2B02G094300/TraesCS6B02G183600/TraesCS1B02G321900/TraesCS4D02G094500/TraesCS5B02G121400/TraesCS6B02G302400/TraesCS7D02G232300/TraesCS5A02G398300/TraesCS5A02G163400/TraesCS2D02G477100/TraesCS1B02G374500/…	24	TraesCS5A02G363200/TraesCS2A02G344600/TraesCS2B02G342200/TraesCS2D02G322900/TraesCS5A02G495100/TraesCS6A02G240000/TraesCS2B02G216400/TraesCS2A02G190700/TraesCS2D02G197300/TraesCS1B02G191200/TraesCS5B02G223700/TraesCS4B02G323000/TraesCS4D02G319400/TraesCS5D02G372300/TraesCS1D02G165600/TraesCS1A02G173100/TraesCS6D02G222300/TraesCSU02G066700/TraesCS3D02G012700/TraesCS3A02G417200/TraesCS5B02G030400/T…
MF	GO:0016835	carbon-oxygen lyase activity	114/9027	297/45564	9.87e-14	3.63e-11	TraesCS2D02G423500/TraesCS2B02G445900/TraesCS5D02G447800/TraesCS6B02G091500/TraesCS5A02G440800/TraesCS5D02G447900/TraesCS7B02G407200/TraesCS5B02G444500/TraesCS6D02G065100/TraesCS5B02G444600/TraesCS7D02G487700/TraesCS6B02G090800/TraesCS6A02G067700/TraesCS6B02G091200/TraesCS2A02G425600/TraesCS6B02G091300/TraesCS6B02G091400/TraesCS6B02G091100/TraesCSU02G116600/TraesCS7A02G392800/TraesCS6B02G092000/T…	-/-/-/-/-/-/-/-/-/-/-/-/-/-/-/-/-/-/-/-/-/-/-/-/-/-/-/-/-/-/-/-/-/-/-/-/-/-/-/-/-/-/-/-/-/-/-/-/-/-/-/-/-/-/-/-/-/-/-/-/-/-/-/-/-/-/-/-/-/-/-/-/-/-/-/-/-/-/-/-/-/-/-/-/-/-/-/-/-/-/-/-/-/-/-/-/-/-/-/-/-/-/-/-/-/-/-/-/-/-/-/-/-/-	114	63	TraesCS6B02G090800/TraesCS6B02G091200/TraesCS6B02G091300/TraesCS6B02G091100/TraesCSU02G116600/TraesCS7A02G392800/TraesCS7B02G455700/TraesCS6D02G170500/TraesCSU02G116700/TraesCS7D02G388400/TraesCS7D02G084800/TraesCS2D02G080100/TraesCS7D02G523800/TraesCS7D02G523900/TraesCS5B02G243100/TraesCS7B02G294800/TraesCS5A02G505000/TraesCS5D02G202900/TraesCS5D02G252400/TraesCS2A02G082200/TraesCS4A02G388700/Tr…	51	TraesCS2D02G423500/TraesCS2B02G445900/TraesCS5D02G447800/TraesCS6B02G091500/TraesCS5A02G440800/TraesCS5D02G447900/TraesCS7B02G407200/TraesCS5B02G444500/TraesCS6D02G065100/TraesCS5B02G444600/TraesCS7D02G487700/TraesCS6A02G067700/TraesCS2A02G425600/TraesCS6B02G091400/TraesCS6B02G092000/TraesCS5B02G445200/TraesCS7A02G500100/TraesCS2B02G311300/TraesCS2A02G294800/TraesCS2D02G292600/TraesCS2D02G139100/…
MF	GO:0015291	secondary active transmembrane transporter activity	121/9027	338/45564	4.79e-12	1.17e-09	TraesCS2B02G417900/TraesCS4B02G304300/TraesCS2A02G399900/TraesCS7B02G400500/TraesCS7A02G131600/TraesCS2D02G277400/TraesCS2D02G397500/TraesCS4A02G404500/TraesCS7D02G130800/TraesCS7D02G484500/TraesCS6A02G066900/TraesCS4D02G264200/TraesCS5A02G085200/TraesCS1A02G239300/TraesCS5B02G470100/TraesCS4D02G302500/TraesCS4D02G068800/TraesCS7D02G230900/TraesCS2B02G465600/TraesCS3A02G229400/TraesCS5B02G371200/…	-/-/-/-/-/-/-/-/-/-/-/-/-/-/-/-/-/-/-/-/-/-/-/-/-/-/-/-/-/-/-/-/-/-/-/-/-/-/-/-/-/-/-/-/-/-/-/-/-/-/-/-/-/-/-/-/-/-/-/-/-/-/-/-/-/-/-/-/-/-/-/-/-/-/-/-/-/-/-/-/-/-/-/-/-/-/-/-/-/-/-/-/-/-/-/-/-/-/-/-/-/-/-/-/-/-/-/-/-/-/-/-/-/-/-/-/-/-/-/-/-	121	68	TraesCS4B02G304300/TraesCS7B02G400500/TraesCS2D02G277400/TraesCS4A02G404500/TraesCS7D02G484500/TraesCS5B02G470100/TraesCS4D02G302500/TraesCS4D02G068800/TraesCS7D02G230900/TraesCS2B02G465600/TraesCS3A02G229400/TraesCS5B02G371200/TraesCS2D02G277600/TraesCS3A02G288800/TraesCS3B02G336100/TraesCS2A02G202000/TraesCS3B02G262600/TraesCS7D02G129700/TraesCS3B02G145500/TraesCS7A02G497300/TraesCS7A02G130300/…	53	TraesCS2B02G417900/TraesCS2A02G399900/TraesCS7A02G131600/TraesCS2D02G397500/TraesCS7D02G130800/TraesCS6A02G066900/TraesCS4D02G264200/TraesCS5A02G085200/TraesCS1A02G239300/TraesCS3D02G127300/TraesCS2A02G508200/TraesCS4A02G311300/TraesCS7D02G420100/TraesCS4D02G003100/TraesCS1A02G305200/TraesCS4D02G264100/TraesCS4A02G043500/TraesCS1B02G315900/TraesCS1D02G304800/TraesCS4D02G236000/TraesCS5D02G038600/…
MF	GO:0015238	drug transmembrane transporter activity	67/9027	158/45564	7.53e-11	1.16e-08	TraesCS2B02G417900/TraesCS1B02G376900/TraesCS1B02G211100/TraesCS4B02G304300/TraesCS7B02G400500/TraesCS7A02G131600/TraesCS2D02G277400/TraesCS2D02G397500/TraesCS4A02G404500/TraesCS7D02G130800/TraesCS7D02G484500/TraesCS6A02G066900/TraesCS1D02G364800/TraesCS4D02G302500/TraesCS4D02G068800/TraesCS7D02G230900/TraesCS5B02G371200/TraesCS2D02G277600/TraesCS3B02G336100/TraesCS2A02G202000/TraesCS3B02G262600/…	-/-/-/-/-/-/-/-/-/-/-/-/-/-/-/-/-/-/-/-/-/-/-/-/-/-/-/-/-/-/-/-/-/-/-/-/-/-/-/-/-/-/-/-/-/-/-/-/-/-/-/-/-/-/-/-/-/-/-/-/-/-/-/-/-/-/-	67	44	TraesCS1B02G376900/TraesCS4B02G304300/TraesCS7B02G400500/TraesCS2D02G277400/TraesCS4A02G404500/TraesCS7D02G484500/TraesCS1D02G364800/TraesCS4D02G302500/TraesCS4D02G068800/TraesCS7D02G230900/TraesCS5B02G371200/TraesCS2D02G277600/TraesCS3B02G336100/TraesCS2A02G202000/TraesCS3B02G262600/TraesCS7D02G129700/TraesCS7A02G497300/TraesCS7A02G130300/TraesCS5A02G326300/TraesCS2B02G296000/TraesCS2A02G278400/…	23	TraesCS2B02G417900/TraesCS1B02G211100/TraesCS7A02G131600/TraesCS2D02G397500/TraesCS7D02G130800/TraesCS6A02G066900/TraesCS1A02G305200/TraesCS1B02G315900/TraesCS1D02G304800/TraesCS2B02G163300/TraesCS4B02G287800/TraesCS4A02G350200/TraesCS7D02G240600/TraesCS4A02G059200/TraesCS7A02G131500/TraesCS3B02G068700/TraesCS7D02G130700/TraesCS2A02G261700/TraesCS4D02G245000/TraesCS4D02G286500/TraesCS3D02G036400/…
MF	GO:0016620	oxidoreductase activity, acting on the aldehyde or oxo group of donors, NAD or NADP as acceptor	59/9027	132/45564	7.86e-11	1.16e-08	TraesCS5A02G363200/TraesCS2A02G344600/TraesCS5B02G210100/TraesCS2B02G342200/TraesCS5D02G218400/TraesCS2D02G322900/TraesCS6D02G255200/TraesCS2A02G477900/TraesCS5A02G213600/TraesCS5A02G495100/TraesCS6A02G240000/TraesCS2B02G216400/TraesCS6D02G145400/TraesCS3A02G212300/TraesCS2A02G190700/TraesCS2D02G197300/TraesCS1B02G191200/TraesCS6B02G183600/TraesCS1B02G321900/TraesCS4D02G094500/TraesCS5B02G223700/…	-/-/-/-/-/-/-/-/-/-/-/-/-/-/-/-/-/-/-/-/-/-/-/-/-/-/-/-/-/-/-/-/-/-/-/-/-/-/-/-/-/-/-/-/-/-/-/-/-/-/-/-/-/-/-/-/-/-/-	59	37	TraesCS5B02G210100/TraesCS5D02G218400/TraesCS6D02G255200/TraesCS2A02G477900/TraesCS5A02G213600/TraesCS6D02G145400/TraesCS3A02G212300/TraesCS6B02G183600/TraesCS1B02G321900/TraesCS4D02G094500/TraesCS6B02G302400/TraesCS7D02G232300/TraesCS5A02G398300/TraesCS5A02G163400/TraesCS2D02G477100/TraesCS1B02G374500/TraesCS1D02G362700/TraesCS2D02G326900/TraesCS6A02G155500/TraesCS6B02G321400/TraesCS2A02G336000/…	22	TraesCS5A02G363200/TraesCS2A02G344600/TraesCS2B02G342200/TraesCS2D02G322900/TraesCS5A02G495100/TraesCS6A02G240000/TraesCS2B02G216400/TraesCS2A02G190700/TraesCS2D02G197300/TraesCS1B02G191200/TraesCS5B02G223700/TraesCS4B02G323000/TraesCS4D02G319400/TraesCS5D02G372300/TraesCS1D02G165600/TraesCS1A02G173100/TraesCS6D02G222300/TraesCSU02G066700/TraesCS3D02G012700/TraesCS3A02G417200/TraesCS1A02G057200/T…
MF	GO:0016168	chlorophyll binding	40/9027	75/45564	1.18e-10	1.45e-08	TraesCS5D02G329200/TraesCS5B02G322900/TraesCS5A02G322500/TraesCS1D02G375000/TraesCS5B02G175000/TraesCS5D02G219100/TraesCS6D02G152700/TraesCS2D02G200700/TraesCS4D02G086400/TraesCS2B02G233400/TraesCS4B02G089500/TraesCS2A02G206200/TraesCS6B02G191500/TraesCS4A02G226900/TraesCS6A02G159800/TraesCS5A02G454300/TraesCS5D02G357600/TraesCS1D02G428200/TraesCS7D02G227300/TraesCS2A02G204800/TraesCS6A02G319700/…	-/-/-/-/-/-/-/-/-/-/-/-/-/-/-/-/-/-/-/-/-/-/-/-/-/-/-/-/-/-/-/-/-/-/-/-/-/-/-/-	40	0		40	TraesCS5D02G329200/TraesCS5B02G322900/TraesCS5A02G322500/TraesCS1D02G375000/TraesCS5B02G175000/TraesCS5D02G219100/TraesCS6D02G152700/TraesCS2D02G200700/TraesCS4D02G086400/TraesCS2B02G233400/TraesCS4B02G089500/TraesCS2A02G206200/TraesCS6B02G191500/TraesCS4A02G226900/TraesCS6A02G159800/TraesCS5A02G454300/TraesCS5D02G357600/TraesCS1D02G428200/TraesCS7D02G227300/TraesCS2A02G204800/TraesCS6A02G319700/…
MF	GO:0008483	transaminase activity	52/9027	112/45564	1.86e-10	1.71e-08	TraesCS1A02G299100/TraesCS1D02G292100/TraesCS1B02G089000/TraesCS1D02G073000/TraesCS3B02G141600/TraesCS5D02G384500/TraesCS4D02G236800/TraesCS3D02G124300/TraesCS4A02G059800/TraesCS1A02G270300/TraesCS1D02G289800/TraesCS1B02G308900/TraesCS4B02G124800/TraesCS3D02G246700/TraesCS2A02G467900/TraesCS5B02G376900/TraesCS7B02G253600/TraesCS5A02G375000/TraesCS6A02G338600/TraesCS3A02G122400/TraesCS4A02G043800/…	-/-/-/-/-/-/-/-/-/-/-/-/-/-/-/-/-/-/-/-/-/-/-/-/-/-/-/-/-/-/-/-/-/-/-/-/-/-/-/-/-/-/-/-/-/-/-/-/-/-/-/-	52	42	TraesCS1A02G299100/TraesCS1D02G292100/TraesCS1B02G089000/TraesCS1D02G073000/TraesCS3B02G141600/TraesCS5D02G384500/TraesCS4D02G236800/TraesCS3D02G124300/TraesCS4A02G059800/TraesCS1A02G270300/TraesCS1D02G289800/TraesCS1B02G308900/TraesCS4B02G124800/TraesCS5B02G376900/TraesCS7B02G253600/TraesCS5A02G375000/TraesCS6A02G338600/TraesCS3A02G122400/TraesCS4A02G043800/TraesCS1A02G291200/TraesCS1B02G090600/…	10	TraesCS3D02G246700/TraesCS2A02G467900/TraesCS3A02G093000/TraesCS3D02G093300/TraesCS2D02G467900/TraesCS6A02G167000/TraesCS7D02G369300/TraesCS6D02G155500/TraesCS7A02G334200/TraesCS7B02G246800
MF	GO:0016769	transferase activity, transferring nitrogenous groups	52/9027	112/45564	1.86e-10	1.71e-08	TraesCS1A02G299100/TraesCS1D02G292100/TraesCS1B02G089000/TraesCS1D02G073000/TraesCS3B02G141600/TraesCS5D02G384500/TraesCS4D02G236800/TraesCS3D02G124300/TraesCS4A02G059800/TraesCS1A02G270300/TraesCS1D02G289800/TraesCS1B02G308900/TraesCS4B02G124800/TraesCS3D02G246700/TraesCS2A02G467900/TraesCS5B02G376900/TraesCS7B02G253600/TraesCS5A02G375000/TraesCS6A02G338600/TraesCS3A02G122400/TraesCS4A02G043800/…	-/-/-/-/-/-/-/-/-/-/-/-/-/-/-/-/-/-/-/-/-/-/-/-/-/-/-/-/-/-/-/-/-/-/-/-/-/-/-/-/-/-/-/-/-/-/-/-/-/-/-/-	52	42	TraesCS1A02G299100/TraesCS1D02G292100/TraesCS1B02G089000/TraesCS1D02G073000/TraesCS3B02G141600/TraesCS5D02G384500/TraesCS4D02G236800/TraesCS3D02G124300/TraesCS4A02G059800/TraesCS1A02G270300/TraesCS1D02G289800/TraesCS1B02G308900/TraesCS4B02G124800/TraesCS5B02G376900/TraesCS7B02G253600/TraesCS5A02G375000/TraesCS6A02G338600/TraesCS3A02G122400/TraesCS4A02G043800/TraesCS1A02G291200/TraesCS1B02G090600/…	10	TraesCS3D02G246700/TraesCS2A02G467900/TraesCS3A02G093000/TraesCS3D02G093300/TraesCS2D02G467900/TraesCS6A02G167000/TraesCS7D02G369300/TraesCS6D02G155500/TraesCS7A02G334200/TraesCS7B02G246800
MF	GO:0016614	oxidoreductase activity, acting on CH-OH group of donors	111/9027	320/45564	3.09e-10	2.44e-08	TraesCS3A02G285900/TraesCS1D02G151500/TraesCS6D02G162800/TraesCS1B02G171800/TraesCS2B02G041700/TraesCS6D02G255200/TraesCS1D02G001600/TraesCS1A02G153100/TraesCS3B02G265700/TraesCS3D02G285700/TraesCS4A02G331900/TraesCS3A02G237100/TraesCS6A02G173700/TraesCS3D02G321200/TraesCS1A02G174000/TraesCS6B02G201600/TraesCS3D02G237500/TraesCS2B02G204500/TraesCS5D02G181600/TraesCS5D02G540800/TraesCS6D02G209300/…	-/-/-/-/-/-/-/-/-/-/-/-/-/-/-/-/-/-/-/-/-/-/-/-/-/-/-/-/-/-/-/-/-/-/-/-/-/-/-/-/-/-/-/-/-/-/-/-/-/-/-/-/-/-/-/-/-/-/-/-/-/-/-/-/-/-/-/-/-/-/-/-/-/-/-/-/-/-/-/-/-/-/-/-/-/-/-/-/-/-/-/-/-/-/-/-/-/-/-/-/-/-/-/-/-/-/-/-/-/-/-	111	67	TraesCS3A02G285900/TraesCS1D02G151500/TraesCS6D02G162800/TraesCS1B02G171800/TraesCS2B02G041700/TraesCS6D02G255200/TraesCS1A02G153100/TraesCS3B02G265700/TraesCS3D02G285700/TraesCS4A02G331900/TraesCS3A02G237100/TraesCS6A02G173700/TraesCS3D02G321200/TraesCS6B02G201600/TraesCS3D02G237500/TraesCS5D02G540800/TraesCS2A02G457900/TraesCS3D02G275500/TraesCS6B02G302400/TraesCS7D02G232300/TraesCS2A02G508900/…	44	TraesCS1D02G001600/TraesCS1A02G174000/TraesCS2B02G204500/TraesCS5D02G181600/TraesCS6D02G209300/TraesCS3A02G001700/TraesCS7D02G247800/TraesCS6A02G000400/TraesCS6B02G255900/TraesCS1D02G164800/TraesCS5D02G432900/TraesCS5A02G424400/TraesCS5B02G399800/TraesCS3D02G110700/TraesCS1D02G150000/TraesCS3B02G237200/TraesCS6B02G004400/TraesCS5B02G426500/TraesCS6D02G001700/TraesCS1D02G420500/TraesCS5A02G177400/…
MF	GO:0016701	oxidoreductase activity, acting on single donors with incorporation of molecular oxygen	55/9027	123/45564	3.32e-10	2.44e-08	TraesCS6A02G166000/TraesCS6A02G141500/TraesCS7B02G269900/TraesCS5A02G007900/TraesCS1D02G238900/TraesCS1B02G250600/TraesCS7A02G357800/TraesCS5B02G006500/TraesCS5D02G013400/TraesCS6D02G130800/TraesCS1A02G238700/TraesCS6D02G154600/TraesCS5A02G456000/TraesCS2B02G555400/TraesCS5D02G466800/TraesCS1A02G212900/TraesCS1B02G472200/TraesCS6D02G010100/TraesCS3B02G272000/TraesCS4B02G295200/TraesCS5B02G465000/…	-/-/-/-/-/-/-/-/-/-/-/-/-/-/-/-/-/-/-/-/-/-/-/-/-/-/-/-/-/-/-/-/-/-/-/-/-/-/-/-/-/-/-/-/-/-/-/-/-/-/-/-/-/-/-	55	32	TraesCS6A02G141500/TraesCS7B02G269900/TraesCS1D02G238900/TraesCS1B02G250600/TraesCS7A02G357800/TraesCS6D02G130800/TraesCS1A02G238700/TraesCS1B02G472200/TraesCS3B02G272000/TraesCS7D02G244800/TraesCS1A02G235800/TraesCS7B02G038300/TraesCS7D02G364900/TraesCS5D02G388700/TraesCS7D02G137200/TraesCS4A02G495000/TraesCS5D02G031600/TraesCS3A02G247300/TraesCS5A02G002400/TraesCS6B02G169700/TraesCS4B02G311100/…	23	TraesCS6A02G166000/TraesCS5A02G007900/TraesCS5B02G006500/TraesCS5D02G013400/TraesCS6D02G154600/TraesCS5A02G456000/TraesCS2B02G555400/TraesCS5D02G466800/TraesCS1A02G212900/TraesCS6D02G010100/TraesCS4B02G295200/TraesCS5B02G465000/TraesCS6B02G160400/TraesCS5D02G038800/TraesCS4B02G037700/TraesCS5B02G002600/TraesCS2D02G528500/TraesCS1D02G215800/TraesCS5B02G029300/TraesCS2A02G525500/TraesCS5D02G383500/…
MF	GO:0016836	hydro-lyase activity	71/9027	186/45564	5.28e-09	3.52e-07	TraesCS5D02G447800/TraesCS5A02G440800/TraesCS5D02G447900/TraesCS5B02G444500/TraesCS5B02G444600/TraesCS7A02G392800/TraesCS7B02G455700/TraesCS5B02G445200/TraesCS2B02G311300/TraesCS2A02G294800/TraesCS2D02G292600/TraesCS7D02G388400/TraesCS7D02G084800/TraesCS2D02G080100/TraesCS3B02G041900/TraesCS7D02G523800/TraesCS7D02G523900/TraesCS5B02G243100/TraesCS7B02G294800/TraesCS5A02G505000/TraesCS5D02G202900/…	-/-/-/-/-/-/-/-/-/-/-/-/-/-/-/-/-/-/-/-/-/-/-/-/-/-/-/-/-/-/-/-/-/-/-/-/-/-/-/-/-/-/-/-/-/-/-/-/-/-/-/-/-/-/-/-/-/-/-/-/-/-/-/-/-/-/-/-/-/-/-	71	47	TraesCS7A02G392800/TraesCS7B02G455700/TraesCS7D02G388400/TraesCS7D02G084800/TraesCS2D02G080100/TraesCS7D02G523800/TraesCS7D02G523900/TraesCS5B02G243100/TraesCS7B02G294800/TraesCS5A02G505000/TraesCS5D02G202900/TraesCS5D02G252400/TraesCS2A02G082200/TraesCS4A02G388700/TraesCS7B02G208700/TraesCS7B02G455800/TraesCS3A02G196700/TraesCS7A02G089600/TraesCS2A02G291900/TraesCS5A02G341000/novel.7099/TraesCS4…	24	TraesCS5D02G447800/TraesCS5A02G440800/TraesCS5D02G447900/TraesCS5B02G444500/TraesCS5B02G444600/TraesCS5B02G445200/TraesCS2B02G311300/TraesCS2A02G294800/TraesCS2D02G292600/TraesCS3B02G041900/TraesCS1A02G315300/TraesCS4A02G099200/TraesCS4B02G205100/TraesCS4D02G206000/TraesCS3A02G230000/novel.8190/TraesCS4D02G080700/TraesCS5A02G545700/TraesCS3A02G041800/TraesCS1A02G188000/TraesCS5D02G413200/TraesCS1…
MF	GO:0016838	carbon-oxygen lyase activity, acting on phosphates	41/9027	91/45564	4.32e-08	2.65e-06	TraesCS2D02G423500/TraesCS2B02G445900/TraesCS6B02G091500/TraesCS7B02G407200/TraesCS6D02G065100/TraesCS7D02G487700/TraesCS6B02G090800/TraesCS6A02G067700/TraesCS6B02G091200/TraesCS2A02G425600/TraesCS6B02G091300/TraesCS6B02G091400/TraesCS6B02G091100/TraesCSU02G116600/TraesCS6B02G092000/TraesCS7A02G500100/TraesCS2D02G139100/TraesCSU02G116700/TraesCS5D02G024200/TraesCS3A02G259700/novel.12621/TraesCS7D…	-/-/-/-/-/-/-/-/-/-/-/-/-/-/-/-/-/-/-/-/-/-/-/-/-/-/-/-/-/-/-/-/-/-/-/-/-/-/-/-/-	41	14	TraesCS6B02G090800/TraesCS6B02G091200/TraesCS6B02G091300/TraesCS6B02G091100/TraesCSU02G116600/TraesCSU02G116700/TraesCS4A02G083400/TraesCS4D02G221100/TraesCS4B02G220800/novel.13502/novel.10441/TraesCS5A02G330700/TraesCS5B02G331100/TraesCSU02G099900	27	TraesCS2D02G423500/TraesCS2B02G445900/TraesCS6B02G091500/TraesCS7B02G407200/TraesCS6D02G065100/TraesCS7D02G487700/TraesCS6A02G067700/TraesCS2A02G425600/TraesCS6B02G091400/TraesCS6B02G092000/TraesCS7A02G500100/TraesCS2D02G139100/TraesCS5D02G024200/TraesCS3A02G259700/novel.12621/TraesCS7D02G540300/TraesCS5B02G014700/TraesCS5A02G016600/TraesCS2B02G160400/TraesCS5A02G016700/TraesCS2D02G423300/TraesCS…
MF	GO:0016616	oxidoreductase activity, acting on the CH-OH group of donors, NAD or NADP as acceptor	91/9027	270/45564	5.46e-08	3.09e-06	TraesCS3A02G285900/TraesCS6D02G162800/TraesCS2B02G041700/TraesCS6D02G255200/TraesCS3B02G265700/TraesCS3D02G285700/TraesCS4A02G331900/TraesCS3A02G237100/TraesCS6A02G173700/TraesCS3D02G321200/TraesCS1A02G174000/TraesCS6B02G201600/TraesCS3D02G237500/TraesCS2B02G204500/TraesCS5D02G181600/TraesCS5D02G540800/TraesCS3A02G001700/TraesCS7D02G247800/TraesCS6A02G000400/TraesCS3D02G275500/TraesCS6B02G302400/…	-/-/-/-/-/-/-/-/-/-/-/-/-/-/-/-/-/-/-/-/-/-/-/-/-/-/-/-/-/-/-/-/-/-/-/-/-/-/-/-/-/-/-/-/-/-/-/-/-/-/-/-/-/-/-/-/-/-/-/-/-/-/-/-/-/-/-/-/-/-/-/-/-/-/-/-/-/-/-/-/-/-/-/-/-/-/-/-/-/-/-	91	59	TraesCS3A02G285900/TraesCS6D02G162800/TraesCS2B02G041700/TraesCS6D02G255200/TraesCS3B02G265700/TraesCS3D02G285700/TraesCS4A02G331900/TraesCS3A02G237100/TraesCS6A02G173700/TraesCS3D02G321200/TraesCS6B02G201600/TraesCS3D02G237500/TraesCS5D02G540800/TraesCS3D02G275500/TraesCS6B02G302400/TraesCS7D02G232300/TraesCS2A02G508900/TraesCS6B02G306000/TraesCS3A02G196700/TraesCS6A02G277800/TraesCS5D02G011900/…	32	TraesCS1A02G174000/TraesCS2B02G204500/TraesCS5D02G181600/TraesCS3A02G001700/TraesCS7D02G247800/TraesCS6A02G000400/TraesCS1D02G164800/TraesCS5B02G399800/TraesCS3D02G110700/TraesCS3B02G237200/TraesCS6B02G004400/TraesCS6D02G001700/TraesCS1D02G420500/TraesCS5A02G177400/TraesCS5A02G407700/TraesCS5B02G412500/TraesCS5D02G404300/TraesCS3B02G000700/TraesCS3D02G210300/TraesCS1B02G443200/TraesCS1B02G199700/…
MF	GO:0030170	pyridoxal phosphate binding	83/9027	244/45564	1.3e-07	6.24e-06	TraesCS3D02G359300/TraesCS6D02G014100/TraesCS1A02G299100/TraesCS1A02G181000/TraesCS1D02G292100/TraesCS1B02G089000/TraesCS7A02G392800/TraesCS4B02G047600/TraesCS3B02G398000/TraesCS1D02G011700/TraesCS3B02G100600/TraesCS1D02G184500/TraesCS4D02G047500/TraesCS1D02G073000/TraesCS3B02G141600/TraesCS3D02G023900/TraesCS5D02G384500/TraesCS3D02G124300/TraesCS3D02G085400/TraesCS7D02G388400/TraesCS7A02G387000/…	-/-/-/-/-/-/-/-/-/-/-/-/-/-/-/-/-/-/-/-/-/-/-/-/-/-/-/-/-/-/-/-/-/-/-/-/-/-/-/-/-/-/-/-/-/-/-/-/-/-/-/-/-/-/-/-/-/-/-/-/-/-/-/-/-/-/-/-/-/-/-/-/-/-/-/-/-/-/-/-/-/-/-	83	51	TraesCS1A02G299100/TraesCS1A02G181000/TraesCS1D02G292100/TraesCS1B02G089000/TraesCS7A02G392800/TraesCS3B02G100600/TraesCS1D02G184500/TraesCS1D02G073000/TraesCS3B02G141600/TraesCS5D02G384500/TraesCS3D02G124300/TraesCS3D02G085400/TraesCS7D02G388400/TraesCS7A02G387000/TraesCS1A02G270300/TraesCS1D02G289800/TraesCS1B02G280600/TraesCS1B02G308900/TraesCS4B02G124800/TraesCS5B02G376900/TraesCS7B02G253600/…	32	TraesCS3D02G359300/TraesCS6D02G014100/TraesCS4B02G047600/TraesCS3B02G398000/TraesCS1D02G011700/TraesCS4D02G047500/TraesCS3D02G023900/TraesCS2D02G296800/TraesCS3A02G366400/TraesCS1B02G017800/TraesCS3B02G022900/TraesCS4D02G068100/TraesCS5A02G395200/TraesCS5B02G400000/TraesCS4B02G231400/TraesCS4A02G266700/TraesCS5D02G404500/TraesCS3D02G167700/TraesCS4B02G069300/TraesCS7A02G138600/TraesCS3B02G541300/…
MF	GO:0070279	vitamin B6 binding	83/9027	244/45564	1.3e-07	6.24e-06	TraesCS3D02G359300/TraesCS6D02G014100/TraesCS1A02G299100/TraesCS1A02G181000/TraesCS1D02G292100/TraesCS1B02G089000/TraesCS7A02G392800/TraesCS4B02G047600/TraesCS3B02G398000/TraesCS1D02G011700/TraesCS3B02G100600/TraesCS1D02G184500/TraesCS4D02G047500/TraesCS1D02G073000/TraesCS3B02G141600/TraesCS3D02G023900/TraesCS5D02G384500/TraesCS3D02G124300/TraesCS3D02G085400/TraesCS7D02G388400/TraesCS7A02G387000/…	-/-/-/-/-/-/-/-/-/-/-/-/-/-/-/-/-/-/-/-/-/-/-/-/-/-/-/-/-/-/-/-/-/-/-/-/-/-/-/-/-/-/-/-/-/-/-/-/-/-/-/-/-/-/-/-/-/-/-/-/-/-/-/-/-/-/-/-/-/-/-/-/-/-/-/-/-/-/-/-/-/-/-	83	51	TraesCS1A02G299100/TraesCS1A02G181000/TraesCS1D02G292100/TraesCS1B02G089000/TraesCS7A02G392800/TraesCS3B02G100600/TraesCS1D02G184500/TraesCS1D02G073000/TraesCS3B02G141600/TraesCS5D02G384500/TraesCS3D02G124300/TraesCS3D02G085400/TraesCS7D02G388400/TraesCS7A02G387000/TraesCS1A02G270300/TraesCS1D02G289800/TraesCS1B02G280600/TraesCS1B02G308900/TraesCS4B02G124800/TraesCS5B02G376900/TraesCS7B02G253600/…	32	TraesCS3D02G359300/TraesCS6D02G014100/TraesCS4B02G047600/TraesCS3B02G398000/TraesCS1D02G011700/TraesCS4D02G047500/TraesCS3D02G023900/TraesCS2D02G296800/TraesCS3A02G366400/TraesCS1B02G017800/TraesCS3B02G022900/TraesCS4D02G068100/TraesCS5A02G395200/TraesCS5B02G400000/TraesCS4B02G231400/TraesCS4A02G266700/TraesCS5D02G404500/TraesCS3D02G167700/TraesCS4B02G069300/TraesCS7A02G138600/TraesCS3B02G541300/…
MF	GO:0051213	dioxygenase activity	44/9027	104/45564	1.36e-07	6.24e-06	TraesCS6A02G166000/TraesCS6A02G141500/TraesCS5A02G007900/TraesCS5B02G006500/TraesCS5D02G013400/TraesCS6D02G130800/TraesCS6A02G331400/TraesCS6D02G154600/TraesCS3B02G328700/TraesCS2B02G555400/TraesCS1A02G212900/TraesCS4B02G043400/TraesCS1B02G472200/TraesCS6D02G010100/TraesCS3B02G272000/TraesCS4B02G295200/TraesCS7D02G244800/TraesCS6B02G160400/TraesCS3A02G294000/TraesCS5D02G038800/TraesCS4B02G037700/…	-/-/-/-/-/-/-/-/-/-/-/-/-/-/-/-/-/-/-/-/-/-/-/-/-/-/-/-/-/-/-/-/-/-/-/-/-/-/-/-/-/-/-/-	44	24	TraesCS6A02G141500/TraesCS6D02G130800/TraesCS6A02G331400/TraesCS3B02G328700/TraesCS4B02G043400/TraesCS1B02G472200/TraesCS3B02G272000/TraesCS7D02G244800/TraesCS3A02G294000/TraesCS5D02G388700/TraesCS4A02G270700/TraesCS4D02G040900/TraesCS4A02G495000/TraesCS5D02G031600/TraesCS3A02G247300/TraesCS5A02G002400/TraesCS6B02G169700/TraesCS3D02G244100/TraesCS7D02G004100/TraesCS5D02G183700/TraesCS7B02G145200/…	20	TraesCS6A02G166000/TraesCS5A02G007900/TraesCS5B02G006500/TraesCS5D02G013400/TraesCS6D02G154600/TraesCS2B02G555400/TraesCS1A02G212900/TraesCS6D02G010100/TraesCS4B02G295200/TraesCS6B02G160400/TraesCS5D02G038800/TraesCS4B02G037700/TraesCS3B02G439900/TraesCS5B02G002600/TraesCS2D02G528500/TraesCS1D02G215800/TraesCS5B02G029300/TraesCS2A02G525500/TraesCS5D02G383500/TraesCS6B02G193400
MF	GO:0016841	ammonia-lyase activity	27/9027	51/45564	1.48e-07	6.39e-06	TraesCS6B02G258400/TraesCS2A02G196700/TraesCS4B02G047600/TraesCS4D02G047500/TraesCS2B02G224300/TraesCS2D02G204700/TraesCS1B02G122800/TraesCS2A02G196400/TraesCS1D02G103500/TraesCS6D02G212200/TraesCS6A02G222900/TraesCS1B02G048300/TraesCS2D02G218700/TraesCS2A02G380800/TraesCS4A02G266700/TraesCS2B02G398000/TraesCS6A02G222800/TraesCS6D02G212400/TraesCS6B02G258500/TraesCS1B02G048500/TraesCS5B02G468300/…	-/-/-/-/-/-/-/-/-/-/-/-/-/-/-/-/-/-/-/-/-/-/-/-/-/-/-	27	16	TraesCS6B02G258400/TraesCS6D02G212200/TraesCS6A02G222900/TraesCS1B02G048300/TraesCS2A02G380800/TraesCS2B02G398000/TraesCS6A02G222800/TraesCS6D02G212400/TraesCS6B02G258500/TraesCS1B02G048500/TraesCS5B02G468300/TraesCS4A02G401300/TraesCS1A02G037800/TraesCS6B02G258600/TraesCS5B02G468400/TraesCS1A02G037700	11	TraesCS2A02G196700/TraesCS4B02G047600/TraesCS4D02G047500/TraesCS2B02G224300/TraesCS2D02G204700/TraesCS1B02G122800/TraesCS2A02G196400/TraesCS1D02G103500/TraesCS2D02G218700/TraesCS4A02G266700/TraesCS6A02G222700
MF	GO:0016759	cellulose synthase activity	36/9027	79/45564	1.98e-07	7.63e-06	TraesCS2D02G217200/TraesCS2B02G236200/TraesCS2D02G216800/TraesCSU02G142500/TraesCS2A02G210000/TraesCS6A02G077800/TraesCS2B02G318100/TraesCS7A02G298600/TraesCS6B02G104600/TraesCS2B02G236600/TraesCS5B02G517500/TraesCS2A02G210700/TraesCS7D02G294300/TraesCS5D02G261000/TraesCS5D02G517200/TraesCS3B02G324500/TraesCS4A02G355000/TraesCS7B02G188400/TraesCS5D02G470400/TraesCS2B02G236500/TraesCS2B02G119700/T…	-/-/-/-/-/-/-/-/-/-/-/-/-/-/-/-/-/-/-/-/-/-/-/-/-/-/-/-/-/-/-/-/-/-/-/-	36	6	TraesCS2B02G318100/TraesCS5D02G261000/TraesCS2A02G302300/TraesCS5A02G253200/TraesCS5B02G252100/TraesCS7D02G349200	30	TraesCS2D02G217200/TraesCS2B02G236200/TraesCS2D02G216800/TraesCSU02G142500/TraesCS2A02G210000/TraesCS6A02G077800/TraesCS7A02G298600/TraesCS6B02G104600/TraesCS2B02G236600/TraesCS5B02G517500/TraesCS2A02G210700/TraesCS7D02G294300/TraesCS5D02G517200/TraesCS3B02G324500/TraesCS4A02G355000/TraesCS7B02G188400/TraesCS5D02G470400/TraesCS2B02G236500/TraesCS2B02G119700/TraesCS1D02G117400/TraesCS5B02G469200/T…
MF	GO:0016760	cellulose synthase (UDP-forming) activity	36/9027	79/45564	1.98e-07	7.63e-06	TraesCS2D02G217200/TraesCS2B02G236200/TraesCS2D02G216800/TraesCSU02G142500/TraesCS2A02G210000/TraesCS6A02G077800/TraesCS2B02G318100/TraesCS7A02G298600/TraesCS6B02G104600/TraesCS2B02G236600/TraesCS5B02G517500/TraesCS2A02G210700/TraesCS7D02G294300/TraesCS5D02G261000/TraesCS5D02G517200/TraesCS3B02G324500/TraesCS4A02G355000/TraesCS7B02G188400/TraesCS5D02G470400/TraesCS2B02G236500/TraesCS2B02G119700/T…	-/-/-/-/-/-/-/-/-/-/-/-/-/-/-/-/-/-/-/-/-/-/-/-/-/-/-/-/-/-/-/-/-/-/-/-	36	6	TraesCS2B02G318100/TraesCS5D02G261000/TraesCS2A02G302300/TraesCS5A02G253200/TraesCS5B02G252100/TraesCS7D02G349200	30	TraesCS2D02G217200/TraesCS2B02G236200/TraesCS2D02G216800/TraesCSU02G142500/TraesCS2A02G210000/TraesCS6A02G077800/TraesCS7A02G298600/TraesCS6B02G104600/TraesCS2B02G236600/TraesCS5B02G517500/TraesCS2A02G210700/TraesCS7D02G294300/TraesCS5D02G517200/TraesCS3B02G324500/TraesCS4A02G355000/TraesCS7B02G188400/TraesCS5D02G470400/TraesCS2B02G236500/TraesCS2B02G119700/TraesCS1D02G117400/TraesCS5B02G469200/T…
MF	GO:0015297	antiporter activity	85/9027	254/45564	2.08e-07	7.63e-06	TraesCS2B02G417900/TraesCS4B02G304300/TraesCS2A02G399900/TraesCS7B02G400500/TraesCS7A02G131600/TraesCS2D02G277400/TraesCS2D02G397500/TraesCS4A02G404500/TraesCS7D02G130800/TraesCS7D02G484500/TraesCS6A02G066900/TraesCS1A02G239300/TraesCS4D02G302500/TraesCS4D02G068800/TraesCS7D02G230900/TraesCS2B02G465600/TraesCS3A02G229400/TraesCS5B02G371200/TraesCS2D02G277600/TraesCS3B02G336100/TraesCS2A02G202000/…	-/-/-/-/-/-/-/-/-/-/-/-/-/-/-/-/-/-/-/-/-/-/-/-/-/-/-/-/-/-/-/-/-/-/-/-/-/-/-/-/-/-/-/-/-/-/-/-/-/-/-/-/-/-/-/-/-/-/-/-/-/-/-/-/-/-/-/-/-/-/-/-/-/-/-/-/-/-/-/-/-/-/-/-/-	85	52	TraesCS4B02G304300/TraesCS7B02G400500/TraesCS2D02G277400/TraesCS4A02G404500/TraesCS7D02G484500/TraesCS4D02G302500/TraesCS4D02G068800/TraesCS7D02G230900/TraesCS2B02G465600/TraesCS3A02G229400/TraesCS5B02G371200/TraesCS2D02G277600/TraesCS3B02G336100/TraesCS2A02G202000/TraesCS3B02G262600/TraesCS7D02G129700/TraesCS7A02G497300/TraesCS7A02G130300/TraesCS2D02G443700/TraesCS5A02G326300/TraesCS2B02G296000/…	33	TraesCS2B02G417900/TraesCS2A02G399900/TraesCS7A02G131600/TraesCS2D02G397500/TraesCS7D02G130800/TraesCS6A02G066900/TraesCS1A02G239300/TraesCS1A02G305200/TraesCS1B02G315900/TraesCS1D02G304800/TraesCS4D02G236000/TraesCS5D02G038600/TraesCS2B02G163300/TraesCS5A02G030400/TraesCS4A02G350200/TraesCS7D02G240600/TraesCS1D02G093900/TraesCS1A02G102300/TraesCS4A02G059200/TraesCS7B02G032300/TraesCS7A02G131500/…
MF	GO:0042626	ATPase activity, coupled to transmembrane movement of substances	109/9027	348/45564	2.2e-07	7.63e-06	TraesCS3D02G129900/TraesCS3A02G129000/TraesCS3B02G290300/TraesCS3B02G148100/TraesCS3B02G142200/TraesCS4B02G253200/TraesCS3A02G123000/TraesCS3D02G257900/TraesCS7B02G269700/TraesCS3D02G124700/TraesCS3D02G257500/TraesCS6D02G161200/TraesCS1B02G356100/TraesCS1D02G082900/TraesCS3A02G258000/TraesCS3A02G257500/TraesCS6A02G183200/TraesCS7B02G181700/TraesCS6A02G171800/TraesCS7B02G052900/TraesCS1A02G343000/…	-/-/-/-/-/-/-/-/-/-/-/-/-/-/-/-/-/-/-/-/-/-/-/-/-/-/-/-/-/-/-/-/-/-/-/-/-/-/-/-/-/-/-/-/-/-/-/-/-/-/-/-/-/-/-/-/-/-/-/-/-/-/-/-/-/-/-/-/-/-/-/-/-/-/-/-/-/-/-/-/-/-/-/-/-/-/-/-/-/-/-/-/-/-/-/-/-/-/-/-/-/-/-/-/-/-/-/-/-	109	74	TraesCS3D02G129900/TraesCS3A02G129000/TraesCS3B02G290300/TraesCS3B02G148100/TraesCS3B02G142200/TraesCS3A02G123000/TraesCS3D02G257900/TraesCS7B02G269700/TraesCS3D02G124700/TraesCS3D02G257500/TraesCS6D02G161200/TraesCS1B02G356100/TraesCS1D02G082900/TraesCS3A02G258000/TraesCS3A02G257500/TraesCS7B02G181700/TraesCS6A02G171800/TraesCS1A02G343000/TraesCS3B02G290700/TraesCS6D02G153600/TraesCS5A02G276700/…	35	TraesCS4B02G253200/TraesCS6A02G183200/TraesCS7B02G052900/TraesCS3B02G319100/TraesCS7D02G150800/TraesCS6D02G170100/TraesCS2A02G432700/TraesCS4D02G253300/TraesCS7D02G412400/TraesCS4D02G174000/TraesCS2A02G223600/TraesCS2D02G430700/TraesCS2D02G229600/TraesCS7B02G203400/TraesCS7D02G412800/TraesCS7B02G282800/TraesCS6A02G303800/TraesCS4D02G092000/TraesCS2B02G273900/TraesCS5A02G068700/TraesCS6B02G211300/…
MF	GO:0035251	UDP-glucosyltransferase activity	67/9027	187/45564	2.36e-07	7.63e-06	TraesCS1A02G339300/TraesCS1D02G341100/TraesCS1B02G351600/TraesCS2D02G217200/TraesCS2B02G236200/TraesCS2D02G216800/TraesCS2B02G390700/TraesCSU02G142500/TraesCS2B02G521100/TraesCS2A02G210000/TraesCS6A02G077800/TraesCS2B02G318100/TraesCS7A02G298600/TraesCS6B02G104600/TraesCS4B02G167500/TraesCS2B02G236600/TraesCS4A02G140000/TraesCS5B02G517500/TraesCS2A02G210700/TraesCS7D02G294300/TraesCS5D02G261000/T…	-/-/-/-/-/-/-/-/-/-/-/-/-/-/-/-/-/-/-/-/-/-/-/-/-/-/-/-/-/-/-/-/-/-/-/-/-/-/-/-/-/-/-/-/-/-/-/-/-/-/-/-/-/-/-/-/-/-/-/-/-/-/-/-/-/-/-	67	13	TraesCS2B02G521100/TraesCS2B02G318100/TraesCS4B02G167500/TraesCS4A02G140000/TraesCS5D02G261000/TraesCS7B02G063400/TraesCS2A02G302300/TraesCS5A02G253200/TraesCS4D02G169800/TraesCS7D02G036600/TraesCS5B02G252100/TraesCS7D02G349200/TraesCS3A02G245500	54	TraesCS1A02G339300/TraesCS1D02G341100/TraesCS1B02G351600/TraesCS2D02G217200/TraesCS2B02G236200/TraesCS2D02G216800/TraesCS2B02G390700/TraesCSU02G142500/TraesCS2A02G210000/TraesCS6A02G077800/TraesCS7A02G298600/TraesCS6B02G104600/TraesCS2B02G236600/TraesCS5B02G517500/TraesCS2A02G210700/TraesCS7D02G294300/TraesCS5D02G517200/TraesCS4D02G088200/TraesCS4B02G091100/TraesCS3B02G324500/TraesCS2D02G175600/T…
MF	GO:0016830	carbon-carbon lyase activity	84/9027	251/45564	2.43e-07	7.63e-06	TraesCS4A02G083900/TraesCS6D02G014100/TraesCS4D02G220500/TraesCS4B02G140200/TraesCS4B02G220200/TraesCS5D02G122700/TraesCS3B02G100600/TraesCS5B02G115300/TraesCS3D02G023900/TraesCS3D02G493700/TraesCS2D02G065300/TraesCS3D02G085400/TraesCS4A02G206400/TraesCS4B02G140300/TraesCS4B02G109900/TraesCS2A02G066700/TraesCS7A02G387000/TraesCS2A02G067000/TraesCS6A02G195600/TraesCS2D02G296800/TraesCS5A02G108000/…	-/-/-/-/-/-/-/-/-/-/-/-/-/-/-/-/-/-/-/-/-/-/-/-/-/-/-/-/-/-/-/-/-/-/-/-/-/-/-/-/-/-/-/-/-/-/-/-/-/-/-/-/-/-/-/-/-/-/-/-/-/-/-/-/-/-/-/-/-/-/-/-/-/-/-/-/-/-/-/-/-/-/-/-	84	31	TraesCS4B02G140200/TraesCS3B02G100600/TraesCS3D02G493700/TraesCS3D02G085400/TraesCS7A02G387000/TraesCS6A02G195600/TraesCS3D02G494000/TraesCS5A02G181800/TraesCS3B02G547900/TraesCS5B02G166300/TraesCS3A02G085400/TraesCS5B02G179800/TraesCS3D02G104500/TraesCS3D02G189400/TraesCS6B02G223100/TraesCS4A02G419400/TraesCS7A02G069300/TraesCS1D02G052500/TraesCS3B02G423200/TraesCS3B02G025200/TraesCS3D02G384100/…	53	TraesCS4A02G083900/TraesCS6D02G014100/TraesCS4D02G220500/TraesCS4B02G220200/TraesCS5D02G122700/TraesCS5B02G115300/TraesCS3D02G023900/TraesCS2D02G065300/TraesCS4A02G206400/TraesCS4B02G140300/TraesCS4B02G109900/TraesCS2A02G066700/TraesCS2A02G067000/TraesCS2D02G296800/TraesCS5A02G108000/TraesCS2B02G078900/TraesCS2D02G065100/TraesCS2B02G079100/TraesCS4D02G107400/TraesCS3B02G022900/TraesCS2B02G079300/…
MF	GO:0004568	chitinase activity	27/9027	52/45564	2.49e-07	7.63e-06	TraesCS5B02G403700/TraesCS4B02G328400/TraesCS1A02G203700/TraesCS6B02G246800/TraesCS2B02G369000/TraesCS1D02G207100/TraesCS2D02G348800/TraesCS7B02G493700/TraesCSU02G169600/TraesCS2D02G349400/TraesCS3A02G260100/novel.777/TraesCS3D02G260300/TraesCS3B02G293200/TraesCS5D02G408200/TraesCS5A02G272400/TraesCS2A02G350700/TraesCS2B02G369100/TraesCS3A02G260200/TraesCS6D02G199500/TraesCS2B02G047300/novel.776/…	-/-/-/-/-/-/-/-/-/-/-/-/-/-/-/-/-/-/-/-/-/-/-/-/-/-/-	27	20	TraesCS5B02G403700/TraesCS4B02G328400/TraesCS1A02G203700/TraesCS2B02G369000/TraesCS1D02G207100/TraesCS2D02G348800/TraesCSU02G169600/TraesCS2D02G349400/TraesCS3A02G260100/novel.777/TraesCS3D02G260300/TraesCS3B02G293200/TraesCS5D02G408200/TraesCS2A02G350700/TraesCS2B02G369100/TraesCS3A02G260200/novel.776/TraesCS1D02G249600/TraesCS7B02G370700/TraesCS5A02G500100	7	TraesCS6B02G246800/TraesCS7B02G493700/TraesCS5A02G272400/TraesCS6D02G199500/TraesCS2B02G047300/TraesCS5B02G272600/TraesCS5D02G280400
MF	GO:0016840	carbon-nitrogen lyase activity	44/9027	106/45564	2.61e-07	7.68e-06	TraesCS6B02G258400/TraesCS2A02G196700/TraesCS4B02G047600/TraesCS4D02G047500/TraesCS2B02G224300/TraesCS2D02G204700/TraesCS2B02G196500/TraesCS1B02G122800/TraesCS2A02G196400/TraesCS1D02G103500/TraesCS6D02G212200/TraesCS5B02G133600/TraesCS6A02G222900/TraesCS4A02G323800/TraesCS5A02G131200/TraesCS5D02G139700/TraesCS5B02G395100/TraesCS1D02G148000/TraesCS1B02G048300/TraesCS1D02G207200/TraesCS2D02G218700/…	-/-/-/-/-/-/-/-/-/-/-/-/-/-/-/-/-/-/-/-/-/-/-/-/-/-/-/-/-/-/-/-/-/-/-/-/-/-/-/-/-/-/-/-	44	23	TraesCS6B02G258400/TraesCS2B02G196500/TraesCS6D02G212200/TraesCS6A02G222900/TraesCS4A02G323800/TraesCS1D02G148000/TraesCS1B02G048300/TraesCS2A02G380800/TraesCS1A02G151000/TraesCS2B02G398000/TraesCS6A02G222800/TraesCS6D02G212400/TraesCS6B02G258500/TraesCS1B02G048500/TraesCS5B02G468300/TraesCS4A02G401300/TraesCS1A02G037800/TraesCS2D02G177700/TraesCS6B02G258600/TraesCS1B02G217600/TraesCS5B02G468400/…	21	TraesCS2A02G196700/TraesCS4B02G047600/TraesCS4D02G047500/TraesCS2B02G224300/TraesCS2D02G204700/TraesCS1B02G122800/TraesCS2A02G196400/TraesCS1D02G103500/TraesCS5B02G133600/TraesCS5A02G131200/TraesCS5D02G139700/TraesCS5B02G395100/TraesCS1D02G207200/TraesCS2D02G218700/TraesCS4A02G266700/TraesCS2D02G177900/TraesCS5D02G554300/TraesCS5D02G202700/TraesCS6D02G065900/TraesCS6B02G092200/TraesCS6A02G222700
MF	GO:0043492	ATPase activity, coupled to movement of substances	111/9027	360/45564	4.12e-07	1.16e-05	TraesCS3D02G129900/TraesCS3A02G129000/TraesCS3B02G290300/TraesCS3B02G148100/TraesCS3B02G142200/TraesCS4B02G253200/TraesCS3A02G123000/TraesCS3D02G257900/TraesCS7B02G269700/TraesCS3D02G124700/TraesCS3D02G257500/TraesCS6D02G161200/TraesCS1B02G356100/TraesCS1D02G082900/TraesCS3A02G258000/TraesCS3A02G257500/TraesCS6A02G183200/TraesCS7B02G181700/TraesCS6A02G171800/TraesCS7B02G052900/TraesCS1A02G343000/…	-/-/-/-/-/-/-/-/-/-/-/-/-/-/-/-/-/-/-/-/-/-/-/-/-/-/-/-/-/-/-/-/-/-/-/-/-/-/-/-/-/-/-/-/-/-/-/-/-/-/-/-/-/-/-/-/-/-/-/-/-/-/-/-/-/-/-/-/-/-/-/-/-/-/-/-/-/-/-/-/-/-/-/-/-/-/-/-/-/-/-/-/-/-/-/-/-/-/-/-/-/-/-/-/-/-/-/-/-/-/-	111	76	TraesCS3D02G129900/TraesCS3A02G129000/TraesCS3B02G290300/TraesCS3B02G148100/TraesCS3B02G142200/TraesCS3A02G123000/TraesCS3D02G257900/TraesCS7B02G269700/TraesCS3D02G124700/TraesCS3D02G257500/TraesCS6D02G161200/TraesCS1B02G356100/TraesCS1D02G082900/TraesCS3A02G258000/TraesCS3A02G257500/TraesCS7B02G181700/TraesCS6A02G171800/TraesCS1A02G343000/TraesCS3B02G290700/TraesCS6D02G153600/TraesCS5A02G276700/…	35	TraesCS4B02G253200/TraesCS6A02G183200/TraesCS7B02G052900/TraesCS3B02G319100/TraesCS7D02G150800/TraesCS6D02G170100/TraesCS2A02G432700/TraesCS4D02G253300/TraesCS7D02G412400/TraesCS4D02G174000/TraesCS2A02G223600/TraesCS2D02G430700/TraesCS2D02G229600/TraesCS7B02G203400/TraesCS7D02G412800/TraesCS7B02G282800/TraesCS6A02G303800/TraesCS4D02G092000/TraesCS2B02G273900/TraesCS5A02G068700/TraesCS6B02G211300/…
MF	GO:0015399	primary active transmembrane transporter activity	113/9027	369/45564	4.77e-07	1.25e-05	TraesCS3D02G129900/TraesCS3A02G129000/TraesCS3B02G290300/TraesCS3B02G148100/TraesCS3B02G142200/TraesCS4B02G253200/TraesCS3A02G123000/TraesCS3D02G257900/TraesCS7B02G269700/TraesCS3D02G124700/TraesCS3D02G257500/TraesCS7A02G141300/TraesCS6D02G161200/TraesCS1B02G356100/TraesCS1D02G082900/TraesCS3A02G258000/TraesCS3A02G257500/TraesCS6A02G183200/TraesCS7B02G181700/TraesCS6A02G171800/TraesCS7B02G052900/…	-/-/-/-/-/-/-/-/-/-/-/-/-/-/-/-/-/-/-/-/-/-/-/-/-/-/-/-/-/-/-/-/-/-/-/-/-/-/-/-/-/-/-/-/-/-/-/-/-/-/-/-/-/-/-/-/-/-/-/-/-/-/-/-/-/-/-/-/-/-/-/-/-/-/-/-/-/-/-/-/-/-/-/-/-/-/-/-/-/-/-/-/-/-/-/-/-/-/-/-/-/-/-/-/-/-/-/-/-/-/-/-/-	113	76	TraesCS3D02G129900/TraesCS3A02G129000/TraesCS3B02G290300/TraesCS3B02G148100/TraesCS3B02G142200/TraesCS3A02G123000/TraesCS3D02G257900/TraesCS7B02G269700/TraesCS3D02G124700/TraesCS3D02G257500/TraesCS7A02G141300/TraesCS6D02G161200/TraesCS1B02G356100/TraesCS1D02G082900/TraesCS3A02G258000/TraesCS3A02G257500/TraesCS7B02G181700/TraesCS6A02G171800/TraesCS1A02G343000/TraesCS3B02G290700/TraesCS6D02G153600/…	37	TraesCS4B02G253200/TraesCS6A02G183200/TraesCS7B02G052900/TraesCS3B02G319100/TraesCS7D02G150800/TraesCS6D02G170100/TraesCS2A02G432700/TraesCS4D02G253300/TraesCS7D02G412400/TraesCS4D02G174000/TraesCS7B02G433800/TraesCS2A02G223600/TraesCS2D02G430700/TraesCS2D02G229600/TraesCS7B02G203400/TraesCS7D02G412800/TraesCS7B02G282800/TraesCS6A02G303800/TraesCS4D02G092000/TraesCS2B02G273900/TraesCS5A02G068700/…
MF	GO:0015405	P-P-bond-hydrolysis-driven transmembrane transporter activity	113/9027	369/45564	4.77e-07	1.25e-05	TraesCS3D02G129900/TraesCS3A02G129000/TraesCS3B02G290300/TraesCS3B02G148100/TraesCS3B02G142200/TraesCS4B02G253200/TraesCS3A02G123000/TraesCS3D02G257900/TraesCS7B02G269700/TraesCS3D02G124700/TraesCS3D02G257500/TraesCS7A02G141300/TraesCS6D02G161200/TraesCS1B02G356100/TraesCS1D02G082900/TraesCS3A02G258000/TraesCS3A02G257500/TraesCS6A02G183200/TraesCS7B02G181700/TraesCS6A02G171800/TraesCS7B02G052900/…	-/-/-/-/-/-/-/-/-/-/-/-/-/-/-/-/-/-/-/-/-/-/-/-/-/-/-/-/-/-/-/-/-/-/-/-/-/-/-/-/-/-/-/-/-/-/-/-/-/-/-/-/-/-/-/-/-/-/-/-/-/-/-/-/-/-/-/-/-/-/-/-/-/-/-/-/-/-/-/-/-/-/-/-/-/-/-/-/-/-/-/-/-/-/-/-/-/-/-/-/-/-/-/-/-/-/-/-/-/-/-/-/-	113	76	TraesCS3D02G129900/TraesCS3A02G129000/TraesCS3B02G290300/TraesCS3B02G148100/TraesCS3B02G142200/TraesCS3A02G123000/TraesCS3D02G257900/TraesCS7B02G269700/TraesCS3D02G124700/TraesCS3D02G257500/TraesCS7A02G141300/TraesCS6D02G161200/TraesCS1B02G356100/TraesCS1D02G082900/TraesCS3A02G258000/TraesCS3A02G257500/TraesCS7B02G181700/TraesCS6A02G171800/TraesCS1A02G343000/TraesCS3B02G290700/TraesCS6D02G153600/…	37	TraesCS4B02G253200/TraesCS6A02G183200/TraesCS7B02G052900/TraesCS3B02G319100/TraesCS7D02G150800/TraesCS6D02G170100/TraesCS2A02G432700/TraesCS4D02G253300/TraesCS7D02G412400/TraesCS4D02G174000/TraesCS7B02G433800/TraesCS2A02G223600/TraesCS2D02G430700/TraesCS2D02G229600/TraesCS7B02G203400/TraesCS7D02G412800/TraesCS7B02G282800/TraesCS6A02G303800/TraesCS4D02G092000/TraesCS2B02G273900/TraesCS5A02G068700/…
MF	GO:0102721	ubiquinol:oxygen oxidoreductase activity	10/9027	11/45564	8.37e-07	2.12e-05	TraesCS2D02G436700/TraesCS2A02G439400/TraesCS2A02G541400/TraesCS2D02G542600/TraesCS2B02G571700/TraesCS6D02G245800/TraesCS2D02G436100/TraesCS6A02G269100/TraesCS2D02G436200/TraesCS2A02G438200	-/-/-/-/-/-/-/-/-/-	10	6	TraesCS2D02G436700/TraesCS2A02G439400/TraesCS6D02G245800/TraesCS2D02G436100/TraesCS2D02G436200/TraesCS2A02G438200	4	TraesCS2A02G541400/TraesCS2D02G542600/TraesCS2B02G571700/TraesCS6A02G269100
MF	GO:0016984	ribulose-bisphosphate carboxylase activity	17/9027	27/45564	1.18e-06	2.9e-05	TraesCS2D02G065300/TraesCS2A02G066700/TraesCS2A02G067000/TraesCS2B02G078900/TraesCS2D02G065100/TraesCS2B02G079100/TraesCS2B02G079300/TraesCS2A02G067200/TraesCS2D02G065400/TraesCS2A02G066800/TraesCS3B02G186100/TraesCS5D02G169900/TraesCS2A02G067100/TraesCS2D02G065600/TraesCS2B02G079500/TraesCS5B02G162800/TraesCS5D02G169600	-/-/-/-/-/-/-/-/-/-/-/-/-/-/-/-/-	17	0		17	TraesCS2D02G065300/TraesCS2A02G066700/TraesCS2A02G067000/TraesCS2B02G078900/TraesCS2D02G065100/TraesCS2B02G079100/TraesCS2B02G079300/TraesCS2A02G067200/TraesCS2D02G065400/TraesCS2A02G066800/TraesCS3B02G186100/TraesCS5D02G169900/TraesCS2A02G067100/TraesCS2D02G065600/TraesCS2B02G079500/TraesCS5B02G162800/TraesCS5D02G169600
MF	GO:0050660	flavin adenine dinucleotide binding	110/9027	364/45564	1.36e-06	3.22e-05	TraesCS1D02G151500/TraesCS1B02G084700/TraesCS1B02G085100/TraesCS7A02G354000/TraesCS1B02G171800/TraesCS6D02G253900/TraesCS7D02G277500/TraesCS1D02G001600/TraesCS1A02G153100/TraesCS5B02G430100/TraesCS4A02G034500/TraesCS2A02G317000/TraesCS5D02G436200/TraesCS6B02G423100/TraesCS2D02G314900/TraesCS6D02G209300/TraesCS1D02G111900/TraesCS4A02G081300/TraesCS2A02G457900/TraesCS7B02G044200/TraesCS1D02G237200/…	-/-/-/-/-/-/-/-/-/-/-/-/-/-/-/-/-/-/-/-/-/-/-/-/-/-/-/-/-/-/-/-/-/-/-/-/-/-/-/-/-/-/-/-/-/-/-/-/-/-/-/-/-/-/-/-/-/-/-/-/-/-/-/-/-/-/-/-/-/-/-/-/-/-/-/-/-/-/-/-/-/-/-/-/-/-/-/-/-/-/-/-/-/-/-/-/-/-/-/-/-/-/-/-/-/-/-/-/-/-	110	66	TraesCS1D02G151500/TraesCS1B02G085100/TraesCS7A02G354000/TraesCS1B02G171800/TraesCS7D02G277500/TraesCS1A02G153100/TraesCS5B02G430100/TraesCS4A02G034500/TraesCS5D02G436200/TraesCS6B02G423100/TraesCS1D02G111900/TraesCS4A02G081300/TraesCS2A02G457900/TraesCS7B02G044200/TraesCS7A02G141800/TraesCS4B02G366800/TraesCS6B02G423000/TraesCS6D02G368800/TraesCS2D02G109900/TraesCS2B02G127700/TraesCS7D02G368700/…	44	TraesCS1B02G084700/TraesCS6D02G253900/TraesCS1D02G001600/TraesCS2A02G317000/TraesCS2D02G314900/TraesCS6D02G209300/TraesCS1D02G237200/TraesCS6B02G336300/TraesCS1A02G099500/TraesCS1A02G066400/TraesCS6B02G255900/TraesCS1A02G234800/TraesCS5B02G386000/TraesCS6B02G301300/TraesCS2B02G335400/TraesCS7D02G225100/TraesCS6D02G254000/TraesCS1D02G150000/TraesCS2B02G145500/TraesCS7D02G550700/TraesCS6D02G286900/…
MF	GO:0016702	oxidoreductase activity, acting on single donors with incorporation of molecular oxygen, incorporation of two atoms of oxygen	37/9027	89/45564	2.17e-06	4.98e-05	TraesCS6A02G166000/TraesCS6A02G141500/TraesCS5A02G007900/TraesCS5B02G006500/TraesCS5D02G013400/TraesCS6D02G130800/TraesCS6D02G154600/TraesCS2B02G555400/TraesCS1A02G212900/TraesCS1B02G472200/TraesCS6D02G010100/TraesCS3B02G272000/TraesCS4B02G295200/TraesCS7D02G244800/TraesCS6B02G160400/TraesCS5D02G038800/TraesCS4B02G037700/TraesCS5D02G388700/TraesCS5B02G002600/TraesCS2D02G528500/TraesCS4A02G495000/…	-/-/-/-/-/-/-/-/-/-/-/-/-/-/-/-/-/-/-/-/-/-/-/-/-/-/-/-/-/-/-/-/-/-/-/-/-	37	18	TraesCS6A02G141500/TraesCS6D02G130800/TraesCS1B02G472200/TraesCS3B02G272000/TraesCS7D02G244800/TraesCS5D02G388700/TraesCS4A02G495000/TraesCS5D02G031600/TraesCS3A02G247300/TraesCS5A02G002400/TraesCS6B02G169700/TraesCS3D02G244100/TraesCS7D02G004100/TraesCS5D02G183700/TraesCS7B02G145200/TraesCS6A02G271600/TraesCS7A02G246200/TraesCS5A02G025200	19	TraesCS6A02G166000/TraesCS5A02G007900/TraesCS5B02G006500/TraesCS5D02G013400/TraesCS6D02G154600/TraesCS2B02G555400/TraesCS1A02G212900/TraesCS6D02G010100/TraesCS4B02G295200/TraesCS6B02G160400/TraesCS5D02G038800/TraesCS4B02G037700/TraesCS5B02G002600/TraesCS2D02G528500/TraesCS1D02G215800/TraesCS5B02G029300/TraesCS2A02G525500/TraesCS5D02G383500/TraesCS6B02G193400
MF	GO:0009916	alternative oxidase activity	13/9027	18/45564	2.24e-06	4.99e-05	TraesCS2D02G436700/TraesCS2B02G459300/TraesCS2A02G439400/TraesCS2A02G541400/TraesCS2D02G542600/TraesCS2B02G571700/TraesCS2B02G459100/TraesCS6D02G245800/TraesCS2D02G436100/TraesCS2A02G438300/TraesCS6A02G269100/TraesCS2D02G436200/TraesCS2A02G438200	-/-/-/-/-/-/-/-/-/-/-/-/-	13	9	TraesCS2D02G436700/TraesCS2B02G459300/TraesCS2A02G439400/TraesCS2B02G459100/TraesCS6D02G245800/TraesCS2D02G436100/TraesCS2A02G438300/TraesCS2D02G436200/TraesCS2A02G438200	4	TraesCS2A02G541400/TraesCS2D02G542600/TraesCS2B02G571700/TraesCS6A02G269100
MF	GO:0016831	carboxy-lyase activity	63/9027	183/45564	2.52e-06	5.45e-05	TraesCS4A02G083900/TraesCS6D02G014100/TraesCS4D02G220500/TraesCS4B02G140200/TraesCS4B02G220200/TraesCS3B02G100600/TraesCS3D02G023900/TraesCS3D02G493700/TraesCS2D02G065300/TraesCS3D02G085400/TraesCS4B02G140300/TraesCS2A02G066700/TraesCS7A02G387000/TraesCS2A02G067000/TraesCS6A02G195600/TraesCS2D02G296800/TraesCS2B02G078900/TraesCS2D02G065100/TraesCS2B02G079100/TraesCS3D02G494000/TraesCS5A02G181800/…	-/-/-/-/-/-/-/-/-/-/-/-/-/-/-/-/-/-/-/-/-/-/-/-/-/-/-/-/-/-/-/-/-/-/-/-/-/-/-/-/-/-/-/-/-/-/-/-/-/-/-/-/-/-/-/-/-/-/-/-/-/-/-	63	23	TraesCS4B02G140200/TraesCS3B02G100600/TraesCS3D02G493700/TraesCS3D02G085400/TraesCS7A02G387000/TraesCS6A02G195600/TraesCS3D02G494000/TraesCS5A02G181800/TraesCS3B02G547900/TraesCS5B02G166300/TraesCS3A02G085400/TraesCS5B02G179800/TraesCS3D02G104500/TraesCS6B02G223100/TraesCS4A02G419400/TraesCS7A02G069300/TraesCS1D02G052500/TraesCS4D02G200200/TraesCS6D02G183200/TraesCS7D02G063900/TraesCS3B02G547300/…	40	TraesCS4A02G083900/TraesCS6D02G014100/TraesCS4D02G220500/TraesCS4B02G220200/TraesCS3D02G023900/TraesCS2D02G065300/TraesCS4B02G140300/TraesCS2A02G066700/TraesCS2A02G067000/TraesCS2D02G296800/TraesCS2B02G078900/TraesCS2D02G065100/TraesCS2B02G079100/TraesCS3B02G022900/TraesCS2B02G079300/TraesCS3A02G502200/TraesCS2A02G067200/TraesCS4B02G231400/TraesCS2D02G065400/TraesCS2A02G066800/TraesCS3D02G423400/…
MF	GO:0046527	glucosyltransferase activity	86/9027	273/45564	3.02e-06	6.26e-05	TraesCS1A02G339300/TraesCS1D02G341100/TraesCS1B02G351600/TraesCS2D02G217200/TraesCS2B02G236200/TraesCS2D02G216800/TraesCS2B02G390700/TraesCSU02G142500/TraesCS2B02G521100/TraesCS1A02G396200/TraesCS1B02G424500/TraesCS2A02G210000/TraesCS6A02G077800/TraesCS2B02G318100/TraesCS7A02G298600/TraesCS6B02G104600/TraesCS4B02G167500/TraesCS2B02G236600/TraesCS4A02G140000/TraesCS2B02G454500/TraesCS5B02G517500/T…	-/-/-/-/-/-/-/-/-/-/-/-/-/-/-/-/-/-/-/-/-/-/-/-/-/-/-/-/-/-/-/-/-/-/-/-/-/-/-/-/-/-/-/-/-/-/-/-/-/-/-/-/-/-/-/-/-/-/-/-/-/-/-/-/-/-/-/-/-/-/-/-/-/-/-/-/-/-/-/-/-/-/-/-/-/-	86	20	TraesCS2B02G521100/TraesCS2B02G318100/TraesCS4B02G167500/TraesCS4A02G140000/TraesCS2B02G454500/TraesCS5D02G261000/TraesCS7B02G063400/TraesCS2D02G431500/TraesCS2A02G302300/TraesCS2A02G433500/TraesCS5A02G253200/TraesCS4D02G169800/TraesCS7D02G036600/TraesCS5B02G252100/TraesCS6B02G293500/TraesCS2D02G431600/TraesCS7D02G349200/TraesCS1B02G210500/TraesCS3A02G245500/TraesCS1D02G199300	66	TraesCS1A02G339300/TraesCS1D02G341100/TraesCS1B02G351600/TraesCS2D02G217200/TraesCS2B02G236200/TraesCS2D02G216800/TraesCS2B02G390700/TraesCSU02G142500/TraesCS1A02G396200/TraesCS1B02G424500/TraesCS2A02G210000/TraesCS6A02G077800/TraesCS7A02G298600/TraesCS6B02G104600/TraesCS2B02G236600/TraesCS5B02G517500/TraesCS2A02G210700/TraesCS7D02G294300/TraesCS5D02G517200/TraesCS4D02G088200/TraesCS4B02G091100/T…
MF	GO:0016668	oxidoreductase activity, acting on a sulfur group of donors, NAD(P) as acceptor	18/9027	31/45564	3.07e-06	6.26e-05	TraesCS1B02G084700/TraesCS6B02G423100/TraesCS1A02G099500/TraesCS1A02G066400/TraesCS6B02G423000/TraesCS7A02G225400/TraesCS7B02G194200/TraesCS6D02G368800/TraesCS7D02G229100/TraesCS6D02G258600/TraesCS1D02G067500/TraesCS2A02G132200/TraesCS6A02G383800/TraesCS6B02G306300/TraesCS6A02G278000/TraesCS1B02G124900/TraesCS1D02G107400/TraesCS2B02G154700	-/-/-/-/-/-/-/-/-/-/-/-/-/-/-/-/-/-	18	10	TraesCS6B02G423100/TraesCS6B02G423000/TraesCS7A02G225400/TraesCS7B02G194200/TraesCS6D02G368800/TraesCS7D02G229100/TraesCS6D02G258600/TraesCS6A02G383800/TraesCS6B02G306300/TraesCS6A02G278000	8	TraesCS1B02G084700/TraesCS1A02G099500/TraesCS1A02G066400/TraesCS1D02G067500/TraesCS2A02G132200/TraesCS1B02G124900/TraesCS1D02G107400/TraesCS2B02G154700
MF	GO:0004096	catalase activity	10/9027	12/45564	4.12e-06	8.08e-05	TraesCS6A02G041700/TraesCS6B02G056800/TraesCS6D02G048300/TraesCS7A02G549800/TraesCSU02G105300/TraesCS6B02G330700/TraesCS5A02G498000/TraesCS7B02G473400/TraesCS4B02G325800/TraesCS4D02G322700	-/-/-/-/-/-/-/-/-/-	10	7	TraesCS6A02G041700/TraesCS6B02G056800/TraesCS6D02G048300/TraesCS7A02G549800/TraesCSU02G105300/TraesCS6B02G330700/TraesCS7B02G473400	3	TraesCS5A02G498000/TraesCS4B02G325800/TraesCS4D02G322700
MF	GO:0010333	terpene synthase activity	34/9027	81/45564	4.26e-06	8.08e-05	TraesCS2D02G423500/TraesCS2B02G445900/TraesCS6B02G091500/TraesCS7B02G407200/TraesCS6D02G065100/TraesCS7D02G487700/TraesCS6B02G090800/TraesCS6A02G067700/TraesCS6B02G091200/TraesCS2A02G425600/TraesCS6B02G091300/TraesCS6B02G091400/TraesCS6B02G091100/TraesCSU02G116600/TraesCS6B02G092000/TraesCS7A02G500100/TraesCS2D02G139100/TraesCSU02G116700/TraesCS5D02G024200/novel.12621/TraesCS7D02G540300/TraesCS5B…	-/-/-/-/-/-/-/-/-/-/-/-/-/-/-/-/-/-/-/-/-/-/-/-/-/-/-/-/-/-/-/-/-/-	34	9	TraesCS6B02G090800/TraesCS6B02G091200/TraesCS6B02G091300/TraesCS6B02G091100/TraesCSU02G116600/TraesCSU02G116700/novel.13502/novel.10441/TraesCSU02G099900	25	TraesCS2D02G423500/TraesCS2B02G445900/TraesCS6B02G091500/TraesCS7B02G407200/TraesCS6D02G065100/TraesCS7D02G487700/TraesCS6A02G067700/TraesCS2A02G425600/TraesCS6B02G091400/TraesCS6B02G092000/TraesCS7A02G500100/TraesCS2D02G139100/TraesCS5D02G024200/novel.12621/TraesCS7D02G540300/TraesCS5B02G014700/TraesCS5A02G016600/TraesCS2B02G160400/TraesCS5A02G016700/TraesCS2D02G423300/TraesCS2B02G031100/TraesCS…
MF	GO:0008514	organic anion transmembrane transporter activity	25/9027	52/45564	4.29e-06	8.08e-05	TraesCS1B02G376900/TraesCS1B02G211100/TraesCS4D02G221500/TraesCS4B02G221100/TraesCS1D02G364800/TraesCS1D02G053800/TraesCS3B02G262600/TraesCS2D02G126700/TraesCS4A02G311300/TraesCS4D02G003100/TraesCS3A02G149900/TraesCS3D02G219900/TraesCS3A02G233300/TraesCS4A02G083100/TraesCS1A02G360400/TraesCS1A02G051800/TraesCS6B02G231800/TraesCS3D02G204800/TraesCS4A02G110200/TraesCS4B02G193900/TraesCS4A02G055300/…	-/-/-/-/-/-/-/-/-/-/-/-/-/-/-/-/-/-/-/-/-/-/-/-/-	25	13	TraesCS1B02G376900/TraesCS1D02G364800/TraesCS3B02G262600/TraesCS3A02G149900/TraesCS3D02G219900/TraesCS3A02G233300/TraesCS1A02G360400/TraesCS6B02G231800/TraesCS3D02G204800/TraesCS4A02G110200/TraesCS4B02G193900/TraesCS4A02G055300/TraesCS4D02G194800	12	TraesCS1B02G211100/TraesCS4D02G221500/TraesCS4B02G221100/TraesCS1D02G053800/TraesCS2D02G126700/TraesCS4A02G311300/TraesCS4D02G003100/TraesCS4A02G083100/TraesCS1A02G051800/TraesCS4B02G003000/TraesCS4D02G245000/TraesCS2B02G145800
MF	GO:0051287	NAD binding	65/9027	194/45564	4.99e-06	9.17e-05	TraesCS3A02G285900/TraesCS2A02G344600/TraesCS2B02G342200/TraesCS2B02G041700/TraesCS2D02G322900/TraesCS6D02G255200/TraesCS3B02G265700/TraesCS3D02G285700/TraesCS3A02G237100/TraesCS3D02G321200/TraesCS1A02G174000/TraesCS5A02G495100/TraesCS3D02G237500/TraesCS6A02G000400/TraesCS3D02G275500/TraesCS6B02G302400/TraesCS7D02G232300/TraesCS2A02G508900/TraesCS1D02G164800/TraesCS4B02G323000/TraesCS4D02G319400/…	-/-/-/-/-/-/-/-/-/-/-/-/-/-/-/-/-/-/-/-/-/-/-/-/-/-/-/-/-/-/-/-/-/-/-/-/-/-/-/-/-/-/-/-/-/-/-/-/-/-/-/-/-/-/-/-/-/-/-/-/-/-/-/-/-	65	38	TraesCS3A02G285900/TraesCS2B02G041700/TraesCS6D02G255200/TraesCS3B02G265700/TraesCS3D02G285700/TraesCS3A02G237100/TraesCS3D02G321200/TraesCS3D02G237500/TraesCS3D02G275500/TraesCS6B02G302400/TraesCS7D02G232300/TraesCS2A02G508900/TraesCS5A02G398300/TraesCS2B02G521600/TraesCS4B02G319000/TraesCS4D02G315500/TraesCS2A02G493600/TraesCS6B02G185400/novel.838/TraesCS3B02G320200/TraesCS1B02G141700/TraesCS4B…	27	TraesCS2A02G344600/TraesCS2B02G342200/TraesCS2D02G322900/TraesCS1A02G174000/TraesCS5A02G495100/TraesCS6A02G000400/TraesCS1D02G164800/TraesCS4B02G323000/TraesCS4D02G319400/TraesCS5B02G399800/TraesCS3D02G110700/TraesCS3B02G237200/TraesCS6B02G004400/TraesCS6D02G001700/TraesCS3A02G205100/TraesCS1D02G408400/TraesCS1D02G083000/TraesCS5D02G404300/TraesCS3D02G210300/TraesCS1B02G234300/TraesCS1A02G400600/…
MF	GO:0008194	UDP-glycosyltransferase activity	115/9027	396/45564	6.48e-06	0.000116086	TraesCS1A02G339300/TraesCS1D02G341100/TraesCS1B02G351600/TraesCS2D02G217200/TraesCS2B02G236200/TraesCS2D02G216800/TraesCS2B02G390700/TraesCSU02G142500/TraesCS2B02G521100/TraesCS2A02G210000/TraesCS6A02G077800/TraesCS2B02G318100/TraesCS7A02G298600/TraesCS6B02G104600/TraesCS4B02G167500/TraesCS2B02G236600/TraesCS4A02G140000/TraesCS5B02G517500/TraesCS2A02G210700/TraesCS7D02G294300/TraesCS5D02G261000/T…	-/-/-/-/-/-/-/-/-/-/-/-/-/-/-/-/-/-/-/-/-/-/-/-/-/-/-/-/-/-/-/-/-/-/-/-/-/-/-/-/-/-/-/-/-/-/-/-/-/-/-/-/-/-/-/-/-/-/-/-/-/-/-/-/-/-/-/-/-/-/-/-/-/-/-/-/-/-/-/-/-/-/-/-/-/-/-/-/-/-/-/-/-/-/-/-/-/-/-/-/-/-/-/-/-/-/-/-/-/-/-/-/-/-/-	115	50	TraesCS2B02G521100/TraesCS2B02G318100/TraesCS4B02G167500/TraesCS4A02G140000/TraesCS5D02G261000/TraesCS7B02G063400/TraesCS2A02G249400/TraesCS2D02G250900/TraesCS2B02G290000/TraesCS2A02G302300/TraesCS2A02G094700/TraesCS5A02G253200/TraesCS1A02G386500/TraesCS2A02G271800/TraesCS4D02G169800/TraesCS2B02G271500/TraesCS3D02G140900/TraesCS2A02G430900/TraesCS1D02G399000/TraesCS7D02G348700/TraesCS7D02G036600/…	65	TraesCS1A02G339300/TraesCS1D02G341100/TraesCS1B02G351600/TraesCS2D02G217200/TraesCS2B02G236200/TraesCS2D02G216800/TraesCS2B02G390700/TraesCSU02G142500/TraesCS2A02G210000/TraesCS6A02G077800/TraesCS7A02G298600/TraesCS6B02G104600/TraesCS2B02G236600/TraesCS5B02G517500/TraesCS2A02G210700/TraesCS7D02G294300/TraesCS5D02G517200/TraesCS4D02G088200/TraesCS4B02G091100/TraesCS3B02G324500/TraesCS2D02G175600/T…
MF	GO:0016703	oxidoreductase activity, acting on single donors with incorporation of molecular oxygen, incorporation of one atom of oxygen (internal monooxygenases or internal mixed function oxidases)	14/9027	22/45564	8.95e-06	0.00015659	TraesCS1D02G238900/TraesCS1B02G250600/TraesCS1A02G238700/TraesCS5A02G456000/TraesCS5D02G466800/TraesCS5B02G465000/TraesCS1A02G235800/TraesCS7B02G038300/TraesCS7D02G137200/TraesCS4B02G311100/TraesCS7A02G137000/TraesCS4D02G309000/TraesCS4A02G411000/TraesCS7B02G038100	-/-/-/-/-/-/-/-/-/-/-/-/-/-	14	10	TraesCS1D02G238900/TraesCS1B02G250600/TraesCS1A02G238700/TraesCS1A02G235800/TraesCS7B02G038300/TraesCS7D02G137200/TraesCS4B02G311100/TraesCS7A02G137000/TraesCS4D02G309000/TraesCS4A02G411000	4	TraesCS5A02G456000/TraesCS5D02G466800/TraesCS5B02G465000/TraesCS7B02G038100
MF	GO:0019842	vitamin binding	97/9027	325/45564	9.72e-06	0.000166077	TraesCS3D02G359300/TraesCS6D02G014100/TraesCS1A02G299100/TraesCS1A02G181000/TraesCS1D02G292100/TraesCS1B02G089000/TraesCS7A02G392800/TraesCS2D02G076900/TraesCS4B02G047600/TraesCS3B02G398000/TraesCS1D02G011700/TraesCS3B02G100600/TraesCS1D02G184500/TraesCS4D02G047500/TraesCS2A02G079500/TraesCS1D02G073000/TraesCS3B02G141600/TraesCS3D02G023900/TraesCS3A02G449200/TraesCS3D02G442100/TraesCS5D02G384500/…	-/-/-/-/-/-/-/-/-/-/-/-/-/-/-/-/-/-/-/-/-/-/-/-/-/-/-/-/-/-/-/-/-/-/-/-/-/-/-/-/-/-/-/-/-/-/-/-/-/-/-/-/-/-/-/-/-/-/-/-/-/-/-/-/-/-/-/-/-/-/-/-/-/-/-/-/-/-/-/-/-/-/-/-/-/-/-/-/-/-/-/-/-/-/-/-/-	97	62	TraesCS1A02G299100/TraesCS1A02G181000/TraesCS1D02G292100/TraesCS1B02G089000/TraesCS7A02G392800/TraesCS2D02G076900/TraesCS3B02G100600/TraesCS1D02G184500/TraesCS2A02G079500/TraesCS1D02G073000/TraesCS3B02G141600/TraesCS3A02G449200/TraesCS3D02G442100/TraesCS5D02G384500/TraesCS3D02G124300/TraesCS3D02G085400/TraesCS2B02G094300/TraesCS7D02G388400/TraesCS7A02G387000/TraesCS1A02G270300/TraesCS1D02G289800/…	35	TraesCS3D02G359300/TraesCS6D02G014100/TraesCS4B02G047600/TraesCS3B02G398000/TraesCS1D02G011700/TraesCS4D02G047500/TraesCS3D02G023900/TraesCS2D02G296800/TraesCS3A02G366400/TraesCS1B02G017800/TraesCS3B02G022900/TraesCS4D02G068100/TraesCS5A02G395200/TraesCS5B02G400000/TraesCS4B02G231400/TraesCS4A02G266700/TraesCS5D02G404500/TraesCS3B02G120000/TraesCS3D02G167700/TraesCS4B02G069300/TraesCS7A02G138600/…
MF	GO:0009001	serine O-acetyltransferase activity	9/9027	11/45564	1.74e-05	0.000283076	TraesCS3D02G286900/TraesCS3A02G287400/TraesCS3B02G321600/TraesCS4B02G263300/TraesCS5A02G501800/TraesCS4D02G327200/TraesCS4D02G263500/TraesCS4A02G042700/TraesCS4B02G330300	-/-/-/-/-/-/-/-/-	9	3	TraesCS3D02G286900/TraesCS3A02G287400/TraesCS3B02G321600	6	TraesCS4B02G263300/TraesCS5A02G501800/TraesCS4D02G327200/TraesCS4D02G263500/TraesCS4A02G042700/TraesCS4B02G330300
MF	GO:0016412	serine O-acyltransferase activity	9/9027	11/45564	1.74e-05	0.000283076	TraesCS3D02G286900/TraesCS3A02G287400/TraesCS3B02G321600/TraesCS4B02G263300/TraesCS5A02G501800/TraesCS4D02G327200/TraesCS4D02G263500/TraesCS4A02G042700/TraesCS4B02G330300	-/-/-/-/-/-/-/-/-	9	3	TraesCS3D02G286900/TraesCS3A02G287400/TraesCS3B02G321600	6	TraesCS4B02G263300/TraesCS5A02G501800/TraesCS4D02G327200/TraesCS4D02G263500/TraesCS4A02G042700/TraesCS4B02G330300
MF	GO:0016209	antioxidant activity	124/9027	442/45564	1.77e-05	0.000283076	TraesCS6A02G041700/TraesCS6B02G056800/TraesCS6D02G048300/TraesCS3D02G518200/TraesCS3B02G411600/TraesCS3A02G297200/TraesCS1B02G354900/TraesCS3D02G187300/TraesCS2D02G108500/TraesCS7D02G370400/TraesCS6B02G063800/TraesCS5A02G527600/TraesCS3A02G354200/TraesCS2D02G583000/TraesCS2A02G582100/TraesCS3B02G549000/TraesCS1D02G203700/novel.7375/TraesCS7A02G549800/TraesCS3B02G549200/TraesCS2B02G124800/novel.18…	-/-/-/-/-/-/-/-/-/-/-/-/-/-/-/-/-/-/-/-/-/-/-/-/-/-/-/-/-/-/-/-/-/-/-/-/-/-/-/-/-/-/-/-/-/-/-/-/-/-/-/-/-/-/-/-/-/-/-/-/-/-/-/-/-/-/-/-/-/-/-/-/-/-/-/-/-/-/-/-/-/-/-/-/-/-/-/-/-/-/-/-/-/-/-/-/-/-/-/-/-/-/-/-/-/-/-/-/-/-/-/-/-/-/-/-/-/-/-/-/-/-/-/-	124	65	TraesCS6A02G041700/TraesCS6B02G056800/TraesCS6D02G048300/TraesCS3D02G518200/TraesCS3A02G297200/TraesCS2D02G108500/TraesCS2D02G583000/TraesCS3B02G549000/TraesCS7A02G549800/TraesCS3B02G549200/TraesCS2B02G124800/novel.1857/TraesCS6B02G423100/TraesCS7A02G225400/TraesCS1A02G104300/TraesCS7B02G194200/TraesCS7D02G347300/TraesCS6D02G368800/TraesCS2D02G304100/TraesCS2D02G407700/TraesCS7D02G229100/TraesCS2…	59	TraesCS3B02G411600/TraesCS1B02G354900/TraesCS3D02G187300/TraesCS7D02G370400/TraesCS6B02G063800/TraesCS5A02G527600/TraesCS3A02G354200/TraesCS2A02G582100/TraesCS1D02G203700/novel.7375/TraesCS5A02G211800/TraesCS3D02G347900/TraesCS1A02G347700/TraesCS6A02G412900/TraesCS1D02G350600/TraesCS2D02G260300/TraesCS1B02G362200/TraesCS1D02G079800/TraesCS3B02G386600/TraesCS1B02G331300/TraesCS4D02G352200/TraesCS1…
MF	GO:0004867	serine-type endopeptidase inhibitor activity	30/9027	72/45564	1.82e-05	0.000284777	TraesCS1A02G265900/TraesCS1B02G276900/TraesCS1B02G276500/TraesCS1A02G265600/TraesCS1B02G276800/TraesCS3D02G033800/TraesCS1A02G265700/TraesCS3B02G037000/TraesCS5D02G498300/TraesCS1A02G265800/TraesCS1D02G265800/TraesCS5B02G478200/TraesCS1D02G266000/TraesCS2A02G158800/TraesCS3A02G093900/TraesCS2B02G184400/TraesCS1D02G266100/TraesCS3D02G034200/TraesCS1D02G265900/TraesCS5A02G484800/TraesCS5B02G478100/…	-/-/-/-/-/-/-/-/-/-/-/-/-/-/-/-/-/-/-/-/-/-/-/-/-/-/-/-/-/-	30	30	TraesCS1A02G265900/TraesCS1B02G276900/TraesCS1B02G276500/TraesCS1A02G265600/TraesCS1B02G276800/TraesCS3D02G033800/TraesCS1A02G265700/TraesCS3B02G037000/TraesCS5D02G498300/TraesCS1A02G265800/TraesCS1D02G265800/TraesCS5B02G478200/TraesCS1D02G266000/TraesCS2A02G158800/TraesCS3A02G093900/TraesCS2B02G184400/TraesCS1D02G266100/TraesCS3D02G034200/TraesCS1D02G265900/TraesCS5A02G484800/TraesCS5B02G478100/…	0
MF	GO:0016667	oxidoreductase activity, acting on a sulfur group of donors	80/9027	261/45564	1.98e-05	0.000302974	TraesCS3D02G107400/TraesCS3D02G413900/TraesCS1B02G084700/TraesCS1A02G396900/TraesCS3A02G418400/TraesCS2B02G381600/TraesCS3B02G123700/TraesCS3D02G244800/TraesCS3A02G105300/TraesCS6B02G423100/TraesCS1D02G404800/TraesCS3B02G453600/TraesCS2D02G361400/TraesCS2D02G131300/TraesCS2A02G540200/TraesCS1A02G099500/TraesCS2A02G363600/TraesCS1A02G066400/TraesCS6B02G423000/TraesCS7A02G225400/TraesCS3A02G246700/…	-/-/-/-/-/-/-/-/-/-/-/-/-/-/-/-/-/-/-/-/-/-/-/-/-/-/-/-/-/-/-/-/-/-/-/-/-/-/-/-/-/-/-/-/-/-/-/-/-/-/-/-/-/-/-/-/-/-/-/-/-/-/-/-/-/-/-/-/-/-/-/-/-/-/-/-/-/-/-/-	80	33	TraesCS2B02G381600/TraesCS6B02G423100/TraesCS2D02G361400/TraesCS2A02G363600/TraesCS6B02G423000/TraesCS7A02G225400/TraesCS7B02G194200/TraesCS6D02G368800/TraesCS7D02G229100/TraesCS7A02G246700/TraesCS7B02G144600/TraesCS6D02G258600/TraesCS7A02G081100/TraesCS7A02G135500/TraesCS4D02G147300/TraesCS6A02G383800/TraesCS6B02G306300/TraesCS6A02G278000/TraesCS2D02G371100/TraesCS2B02G391700/TraesCS4A02G048900/…	47	TraesCS3D02G107400/TraesCS3D02G413900/TraesCS1B02G084700/TraesCS1A02G396900/TraesCS3A02G418400/TraesCS3B02G123700/TraesCS3D02G244800/TraesCS3A02G105300/TraesCS1D02G404800/TraesCS3B02G453600/TraesCS2D02G131300/TraesCS2A02G540200/TraesCS1A02G099500/TraesCS1A02G066400/TraesCS3A02G246700/TraesCS2D02G541900/TraesCS3B02G272600/TraesCS6A02G323100/TraesCS1D02G405200/TraesCS6B02G334000/TraesCS3D02G027500/…
MF	GO:0016725	oxidoreductase activity, acting on CH or CH2 groups	12/9027	18/45564	2.02e-05	0.000303109	TraesCS4A02G251600/TraesCS4B02G062800/TraesCS1B02G252900/TraesCS7B02G031500/TraesCS4D02G061800/TraesCS1D02G241000/TraesCS1A02G241000/TraesCS6D02G197800/TraesCS6B02G245100/TraesCS7D02G207800/TraesCS7A02G131200/TraesCS6A02G215500	-/-/-/-/-/-/-/-/-/-/-/-	12	2	TraesCS7B02G031500/TraesCS7A02G131200	10	TraesCS4A02G251600/TraesCS4B02G062800/TraesCS1B02G252900/TraesCS4D02G061800/TraesCS1D02G241000/TraesCS1A02G241000/TraesCS6D02G197800/TraesCS6B02G245100/TraesCS7D02G207800/TraesCS6A02G215500
MF	GO:0015036	disulfide oxidoreductase activity	66/9027	206/45564	2.2e-05	0.000323206	TraesCS3D02G107400/TraesCS3D02G413900/TraesCS1A02G396900/TraesCS3A02G418400/TraesCS2B02G381600/TraesCS3B02G123700/TraesCS3D02G244800/TraesCS3A02G105300/TraesCS6B02G423100/TraesCS1D02G404800/TraesCS3B02G453600/TraesCS2D02G361400/TraesCS2D02G131300/TraesCS2A02G540200/TraesCS2A02G363600/TraesCS7A02G225400/TraesCS3A02G246700/TraesCS7B02G194200/TraesCS6D02G368800/TraesCS7D02G229100/TraesCS7A02G246700/…	-/-/-/-/-/-/-/-/-/-/-/-/-/-/-/-/-/-/-/-/-/-/-/-/-/-/-/-/-/-/-/-/-/-/-/-/-/-/-/-/-/-/-/-/-/-/-/-/-/-/-/-/-/-/-/-/-/-/-/-/-/-/-/-/-/-	66	27	TraesCS2B02G381600/TraesCS6B02G423100/TraesCS2D02G361400/TraesCS2A02G363600/TraesCS7A02G225400/TraesCS7B02G194200/TraesCS6D02G368800/TraesCS7D02G229100/TraesCS7A02G246700/TraesCS7B02G144600/TraesCS6D02G258600/TraesCS4D02G147300/TraesCS6A02G383800/TraesCS6B02G306300/TraesCS6A02G278000/TraesCS2D02G371100/TraesCS2B02G391700/TraesCS1B02G339000/TraesCS5B02G101000/TraesCS2A02G372500/TraesCS1B02G175600/…	39	TraesCS3D02G107400/TraesCS3D02G413900/TraesCS1A02G396900/TraesCS3A02G418400/TraesCS3B02G123700/TraesCS3D02G244800/TraesCS3A02G105300/TraesCS1D02G404800/TraesCS3B02G453600/TraesCS2D02G131300/TraesCS2A02G540200/TraesCS3A02G246700/TraesCS2D02G541900/TraesCS3B02G272600/TraesCS6A02G323100/TraesCS1D02G405200/TraesCS6B02G334000/TraesCS3D02G027500/TraesCS2A02G132200/TraesCS1B02G059100/TraesCS7D02G150300/…
MF	GO:0004834	tryptophan synthase activity	15/9027	26/45564	2.31e-05	0.000332226	TraesCS5D02G447800/TraesCS5A02G440800/TraesCS5D02G447900/TraesCS5B02G444500/TraesCS5B02G444600/TraesCS7A02G392800/TraesCS5B02G445200/TraesCS7D02G388400/TraesCS3B02G041900/TraesCS7B02G294800/TraesCS7B02G208700/novel.8190/TraesCS7D02G305300/TraesCS7A02G308600/TraesCS3A02G041800	-/-/-/-/-/-/-/-/-/-/-/-/-/-/-	15	6	TraesCS7A02G392800/TraesCS7D02G388400/TraesCS7B02G294800/TraesCS7B02G208700/TraesCS7D02G305300/TraesCS7A02G308600	9	TraesCS5D02G447800/TraesCS5A02G440800/TraesCS5D02G447900/TraesCS5B02G444500/TraesCS5B02G444600/TraesCS5B02G445200/TraesCS3B02G041900/novel.8190/TraesCS3A02G041800
MF	GO:0004364	glutathione transferase activity	11/9027	16/45564	2.96e-05	0.000418192	TraesCS1D02G094700/TraesCS1D02G081200/TraesCS5B02G021800/TraesCS5A02G424100/TraesCS7D02G030700/TraesCS1D02G191100/TraesCS3B02G152200/TraesCS1D02G094900/TraesCS3B02G334500/TraesCSU02G122000/TraesCS4B02G059100	-/-/-/-/-/-/-/-/-/-/-	11	11	TraesCS1D02G094700/TraesCS1D02G081200/TraesCS5B02G021800/TraesCS5A02G424100/TraesCS7D02G030700/TraesCS1D02G191100/TraesCS3B02G152200/TraesCS1D02G094900/TraesCS3B02G334500/TraesCSU02G122000/TraesCS4B02G059100	0
MF	GO:0008509	anion transmembrane transporter activity	61/9027	189/45564	3.44e-05	0.000477712	TraesCS6B02G126400/TraesCS6A02G098500/TraesCS6D02G084300/TraesCS1B02G376900/TraesCS1B02G211100/TraesCS4D02G221500/TraesCS4B02G221100/TraesCS2A02G309900/TraesCS4D02G264200/TraesCS2D02G308100/TraesCS5A02G085200/TraesCS1D02G364800/TraesCS2B02G326900/TraesCS3D02G127300/TraesCS3A02G288800/TraesCS1D02G053800/TraesCS3B02G262600/TraesCS3B02G145500/TraesCS2D02G126700/TraesCS5B02G457100/TraesCS2A02G508200/…	-/-/-/-/-/-/-/-/-/-/-/-/-/-/-/-/-/-/-/-/-/-/-/-/-/-/-/-/-/-/-/-/-/-/-/-/-/-/-/-/-/-/-/-/-/-/-/-/-/-/-/-/-/-/-/-/-/-/-/-/-	61	28	TraesCS6B02G126400/TraesCS6A02G098500/TraesCS6D02G084300/TraesCS1B02G376900/TraesCS1D02G364800/TraesCS3A02G288800/TraesCS3B02G262600/TraesCS3B02G145500/TraesCS5B02G457100/TraesCS5A02G449500/TraesCS3A02G149900/TraesCS7A02G276500/TraesCS3D02G219900/TraesCS3A02G233300/TraesCS1A02G360400/TraesCS3B02G323500/TraesCS1A02G441400/TraesCS7D02G276400/TraesCS6B02G231800/TraesCS3D02G204800/TraesCS4A02G110200/…	33	TraesCS1B02G211100/TraesCS4D02G221500/TraesCS4B02G221100/TraesCS2A02G309900/TraesCS4D02G264200/TraesCS2D02G308100/TraesCS5A02G085200/TraesCS2B02G326900/TraesCS3D02G127300/TraesCS1D02G053800/TraesCS2D02G126700/TraesCS2A02G508200/TraesCS4A02G311300/TraesCS4D02G003100/TraesCS1B02G198500/TraesCS4D02G264100/TraesCS1D02G185600/TraesCS4A02G043500/TraesCS4A02G083100/TraesCS1A02G051800/TraesCS7B02G328700/…
MF	GO:0016682	oxidoreductase activity, acting on diphenols and related substances as donors, oxygen as acceptor	31/9027	78/45564	4.04e-05	0.000549858	TraesCS2D02G436700/TraesCS2B02G459300/TraesCS4B02G208000/TraesCS2A02G439400/TraesCS3D02G354400/TraesCS4D02G208900/TraesCS3D02G358500/TraesCS2A02G541400/TraesCS6D02G284200/TraesCS6A02G305000/TraesCS3A02G360600/TraesCS2D02G542600/TraesCS2B02G571700/TraesCS4A02G096400/TraesCS6A02G041900/TraesCS3B02G393000/TraesCS2B02G459100/TraesCS6D02G245800/TraesCS2D02G436100/TraesCS7A02G337400/TraesCS2A02G438300/…	-/-/-/-/-/-/-/-/-/-/-/-/-/-/-/-/-/-/-/-/-/-/-/-/-/-/-/-/-/-/-	31	23	TraesCS2D02G436700/TraesCS2B02G459300/TraesCS4B02G208000/TraesCS2A02G439400/TraesCS3D02G354400/TraesCS4D02G208900/TraesCS6D02G284200/TraesCS6A02G305000/TraesCS3A02G360600/TraesCS4A02G096400/TraesCS6A02G041900/TraesCS3B02G393000/TraesCS2B02G459100/TraesCS6D02G245800/TraesCS2D02G436100/TraesCS7A02G337400/TraesCS2A02G438300/TraesCS3B02G489800/TraesCS1D02G283000/TraesCS7D02G345000/TraesCS2D02G436200/…	8	TraesCS3D02G358500/TraesCS2A02G541400/TraesCS2D02G542600/TraesCS2B02G571700/TraesCS6A02G269100/TraesCS3B02G397300/TraesCS3B02G397200/TraesCS3A02G365300
MF	GO:0042132	fructose 1,6-bisphosphate 1-phosphatase activity	10/9027	14/45564	4.21e-05	0.000560084	TraesCS4D02G212000/TraesCS1D02G274000/TraesCS3A02G377600/TraesCS4B02G211400/TraesCS3B02G410400/TraesCS4A02G093100/TraesCS3D02G370700/TraesCS1D02G274200/TraesCS1A02G273900/TraesCS7B02G387900	-/-/-/-/-/FBP/-/-/-/-	10	3	TraesCS1D02G274000/TraesCS1D02G274200/TraesCS1A02G273900	7	TraesCS4D02G212000/TraesCS3A02G377600/TraesCS4B02G211400/TraesCS3B02G410400/TraesCS4A02G093100/TraesCS3D02G370700/TraesCS7B02G387900
MF	GO:0008171	O-methyltransferase activity	41/9027	114/45564	4.27e-05	0.000560084	TraesCS1A02G335700/TraesCS1D02G338100/TraesCS1B02G349100/TraesCS4A02G442400/TraesCS7B02G135900/TraesCS1A02G335800/TraesCS7D02G341500/TraesCS7A02G240300/TraesCS7D02G239200/TraesCS7B02G245500/TraesCS5D02G488400/TraesCS7A02G333900/TraesCS3D02G392500/TraesCS1B02G348900/TraesCS1D02G338000/TraesCS7D02G041500/TraesCS1D02G338200/TraesCS5D02G488900/TraesCS1B02G481400/TraesCS5A02G257600/TraesCS4D02G073600/…	-/-/-/-/-/-/-/-/-/OMT1/-/-/-/-/-/-/-/-/-/-/-/-/-/-/-/-/-/-/-/-/-/-/-/-/-/-/-/-/-/-/-	41	20	TraesCS7B02G135900/TraesCS7D02G341500/TraesCS7A02G240300/TraesCS7D02G239200/TraesCS7B02G245500/TraesCS5D02G488400/TraesCS7A02G333900/TraesCS5D02G488900/TraesCS1B02G481400/TraesCS5A02G257600/TraesCS1B02G481300/TraesCS7A02G068600/TraesCSU02G246000/novel.13421/TraesCSU02G253900/TraesCS5D02G265900/novel.1330/TraesCS1B02G481500/TraesCS5D02G488800/TraesCS7B02G202600	21	TraesCS1A02G335700/TraesCS1D02G338100/TraesCS1B02G349100/TraesCS4A02G442400/TraesCS1A02G335800/TraesCS3D02G392500/TraesCS1B02G348900/TraesCS1D02G338000/TraesCS7D02G041500/TraesCS1D02G338200/TraesCS4D02G073600/TraesCS4A02G463400/TraesCS6D02G388700/TraesCS4B02G291900/TraesCS7D02G239400/TraesCS6B02G449400/TraesCS6D02G018400/TraesCS7D02G278200/TraesCS2D02G338700/TraesCS6A02G389900/TraesCS4A02G012300
MF	GO:0004089	carbonate dehydratase activity	18/9027	36/45564	4.84e-05	0.000624476	TraesCS7B02G455700/TraesCS2B02G311300/TraesCS2A02G294800/TraesCS2D02G292600/TraesCS7D02G084800/TraesCS7D02G523800/TraesCS7D02G523900/TraesCS5B02G243100/TraesCS5D02G252400/TraesCS4A02G388700/TraesCS7B02G455800/TraesCS7A02G089600/TraesCS4A02G388900/TraesCS7A02G537600/TraesCS3A02G230100/TraesCS4A02G389100/TraesCS3A02G230000/TraesCS5A02G245700	-/-/-/-/-/-/-/-/-/-/-/-/-/-/-/-/-/-	18	14	TraesCS7B02G455700/TraesCS7D02G084800/TraesCS7D02G523800/TraesCS7D02G523900/TraesCS5B02G243100/TraesCS5D02G252400/TraesCS4A02G388700/TraesCS7B02G455800/TraesCS7A02G089600/TraesCS4A02G388900/TraesCS7A02G537600/TraesCS3A02G230100/TraesCS4A02G389100/TraesCS5A02G245700	4	TraesCS2B02G311300/TraesCS2A02G294800/TraesCS2D02G292600/TraesCS3A02G230000
MF	GO:0071949	FAD binding	58/9027	180/45564	5.56e-05	0.000705168	TraesCS7A02G354000/TraesCS1D02G001600/TraesCS5B02G430100/TraesCS4A02G034500/TraesCS2A02G317000/TraesCS5D02G436200/TraesCS2D02G314900/TraesCS4A02G081300/TraesCS2A02G457900/TraesCS7B02G044200/TraesCS1D02G237200/TraesCS7A02G141800/TraesCS6B02G336300/TraesCS1A02G234800/TraesCS7D02G368700/TraesCS5B02G386000/TraesCS1B02G205300/TraesCS4D02G270000/TraesCS5D02G436000/TraesCS4B02G270300/TraesCS2B02G335400/…	-/-/-/-/-/-/-/-/-/-/-/-/-/-/-/-/-/-/-/-/-/-/-/-/-/-/-/-/-/-/-/-/-/-/-/-/-/-/-/-/-/-/-/-/-/-/-/-/-/-/-/-/-/-/-/-/-/-	58	37	TraesCS7A02G354000/TraesCS5B02G430100/TraesCS4A02G034500/TraesCS5D02G436200/TraesCS4A02G081300/TraesCS2A02G457900/TraesCS7B02G044200/TraesCS7A02G141800/TraesCS7D02G368700/TraesCS1B02G205300/TraesCS4D02G270000/TraesCS5D02G436000/TraesCS4B02G270300/TraesCS7D02G346400/TraesCS1A02G418900/TraesCS2D02G458500/TraesCS7D02G143200/TraesCS4D02G269900/TraesCS4D02G269500/TraesCS1B02G456900/TraesCS2B02G480200/…	21	TraesCS1D02G001600/TraesCS2A02G317000/TraesCS2D02G314900/TraesCS1D02G237200/TraesCS6B02G336300/TraesCS1A02G234800/TraesCS5B02G386000/TraesCS2B02G335400/TraesCS7D02G225100/TraesCS2B02G145500/TraesCS7D02G550700/TraesCS6D02G286900/TraesCS2D02G299500/TraesCS5B02G429700/TraesCS6A02G307700/TraesCS6B02G109800/TraesCS4D02G223000/TraesCS4B02G102500/TraesCS3D02G310200/TraesCS4A02G213300/TraesCS1B02G248700
MF	GO:0016846	carbon-sulfur lyase activity	20/9027	43/45564	6.98e-05	0.000870009	TraesCS5B02G464300/TraesCS1D02G184500/TraesCS3D02G246700/TraesCS5D02G465200/TraesCS5B02G300800/TraesCS3A02G093000/TraesCS5A02G203700/TraesCS5B02G202400/TraesCS5A02G454700/TraesCS7A02G138600/TraesCS3B02G108200/TraesCS3D02G093300/TraesCS7A02G066400/novel.4065/TraesCS5A02G300400/TraesCS5D02G210200/TraesCS7B02G040800/TraesCS6A02G215400/TraesCS4A02G422900/TraesCS1B02G150200	-/-/-/-/-/-/-/-/-/-/-/-/-/-/-/-/-/-/-/-	20	8	TraesCS1D02G184500/TraesCS5B02G300800/TraesCS5A02G203700/TraesCS5B02G202400/TraesCS7A02G066400/TraesCS5A02G300400/TraesCS5D02G210200/TraesCS4A02G422900	12	TraesCS5B02G464300/TraesCS3D02G246700/TraesCS5D02G465200/TraesCS3A02G093000/TraesCS5A02G454700/TraesCS7A02G138600/TraesCS3B02G108200/TraesCS3D02G093300/novel.4065/TraesCS7B02G040800/TraesCS6A02G215400/TraesCS1B02G150200
MF	GO:0004072	aspartate kinase activity	8/9027	10/45564	7.24e-05	0.000886673	TraesCS5D02G181600/TraesCS5D02G487000/TraesCS4A02G337800/TraesCS5A02G177400/TraesCS5D02G534600/TraesCS5B02G174600/TraesCS3D02G434800/TraesCS3B02G475900	-/-/-/-/-/-/-/-	8	0		8	TraesCS5D02G181600/TraesCS5D02G487000/TraesCS4A02G337800/TraesCS5A02G177400/TraesCS5D02G534600/TraesCS5B02G174600/TraesCS3D02G434800/TraesCS3B02G475900
MF	GO:0045548	phenylalanine ammonia-lyase activity	17/9027	34/45564	7.84e-05	0.000944086	TraesCS2B02G224300/TraesCS1B02G122800/TraesCS2A02G196400/TraesCS6D02G212200/TraesCS1B02G048300/TraesCS2D02G218700/TraesCS2B02G398000/TraesCS6D02G212400/TraesCS6B02G258500/TraesCS1B02G048500/TraesCS5B02G468300/TraesCS4A02G401300/TraesCS1A02G037800/TraesCS6B02G258600/TraesCS5B02G468400/TraesCS1A02G037700/TraesCS6A02G222700	-/-/-/-/-/-/-/-/-/-/-/-/-/-/-/-/-	17	12	TraesCS6D02G212200/TraesCS1B02G048300/TraesCS2B02G398000/TraesCS6D02G212400/TraesCS6B02G258500/TraesCS1B02G048500/TraesCS5B02G468300/TraesCS4A02G401300/TraesCS1A02G037800/TraesCS6B02G258600/TraesCS5B02G468400/TraesCS1A02G037700	5	TraesCS2B02G224300/TraesCS1B02G122800/TraesCS2A02G196400/TraesCS2D02G218700/TraesCS6A02G222700
MF	GO:0016679	oxidoreductase activity, acting on diphenols and related substances as donors	35/9027	95/45564	8.57e-05	0.00101643	TraesCS2D02G436700/TraesCS2B02G459300/TraesCS4B02G208000/TraesCS2A02G439400/TraesCS3D02G354400/TraesCS4D02G208900/TraesCS3D02G358500/TraesCS2A02G541400/TraesCS6D02G284200/TraesCS6A02G305000/TraesCS3A02G360600/TraesCS2D02G542600/TraesCS6B02G386700/TraesCS2B02G571700/TraesCS4A02G096400/TraesCS6A02G041900/TraesCS3B02G393000/TraesCS2B02G459100/TraesCS6D02G245800/TraesCS2D02G436100/TraesCS2B02G234500/…	-/-/-/-/-/-/-/-/-/-/-/-/-/-/-/-/-/-/-/-/-/-/-/-/-/petC/-/-/-/-/-/-/-/-/-	35	24	TraesCS2D02G436700/TraesCS2B02G459300/TraesCS4B02G208000/TraesCS2A02G439400/TraesCS3D02G354400/TraesCS4D02G208900/TraesCS6D02G284200/TraesCS6A02G305000/TraesCS3A02G360600/TraesCS6B02G386700/TraesCS4A02G096400/TraesCS6A02G041900/TraesCS3B02G393000/TraesCS2B02G459100/TraesCS6D02G245800/TraesCS2D02G436100/TraesCS7A02G337400/TraesCS2A02G438300/TraesCS3B02G489800/TraesCS1D02G283000/TraesCS7D02G345000/…	11	TraesCS3D02G358500/TraesCS2A02G541400/TraesCS2D02G542600/TraesCS2B02G571700/TraesCS2B02G234500/TraesCS6A02G269100/TraesCS2D02G214700/TraesCS3B02G397300/TraesCS2A02G207900/TraesCS3B02G397200/TraesCS3A02G365300
MF	GO:0004332	fructose-bisphosphate aldolase activity	12/9027	20/45564	9.2e-05	0.00107304	TraesCS5D02G122700/TraesCS5B02G115300/TraesCS4A02G206400/TraesCS4B02G109900/TraesCS5A02G108000/TraesCS4D02G107400/TraesCS7D02G377400/TraesCS7A02G381100/TraesCS3B02G423200/TraesCS3B02G025200/TraesCS3D02G384100/TraesCS7B02G283000	-/-/-/-/-/-/-/-/-/-/-/-	12	3	TraesCS3B02G423200/TraesCS3B02G025200/TraesCS3D02G384100	9	TraesCS5D02G122700/TraesCS5B02G115300/TraesCS4A02G206400/TraesCS4B02G109900/TraesCS5A02G108000/TraesCS4D02G107400/TraesCS7D02G377400/TraesCS7A02G381100/TraesCS7B02G283000
MF	GO:0004866	endopeptidase inhibitor activity	37/9027	103/45564	0.000101186	0.00112684	TraesCS1A02G265900/TraesCS1B02G276900/TraesCS1B02G276500/TraesCS1A02G265600/TraesCS1B02G276800/TraesCS3D02G033800/TraesCS1A02G265700/TraesCS3B02G037000/TraesCS5D02G498300/TraesCS1A02G265800/TraesCS1D02G265800/TraesCS5B02G478200/TraesCS1D02G266000/TraesCS2A02G158800/TraesCS3A02G093900/TraesCS1D02G255800/TraesCS2B02G184400/TraesCS1D02G266100/TraesCS3D02G034200/TraesCS1D02G265900/TraesCS5A02G484800/…	-/-/-/-/-/-/-/-/-/-/-/-/-/-/-/-/-/-/-/-/-/-/-/-/-/-/-/-/-/-/-/-/-/-/-/-/-	37	34	TraesCS1A02G265900/TraesCS1B02G276900/TraesCS1B02G276500/TraesCS1A02G265600/TraesCS1B02G276800/TraesCS3D02G033800/TraesCS1A02G265700/TraesCS3B02G037000/TraesCS5D02G498300/TraesCS1A02G265800/TraesCS1D02G265800/TraesCS5B02G478200/TraesCS1D02G266000/TraesCS2A02G158800/TraesCS3A02G093900/TraesCS2B02G184400/TraesCS1D02G266100/TraesCS3D02G034200/TraesCS1D02G265900/TraesCS5A02G484800/TraesCS5B02G478100/…	3	TraesCS1D02G255800/TraesCS1D02G310300/novel.7894
MF	GO:0030414	peptidase inhibitor activity	37/9027	103/45564	0.000101186	0.00112684	TraesCS1A02G265900/TraesCS1B02G276900/TraesCS1B02G276500/TraesCS1A02G265600/TraesCS1B02G276800/TraesCS3D02G033800/TraesCS1A02G265700/TraesCS3B02G037000/TraesCS5D02G498300/TraesCS1A02G265800/TraesCS1D02G265800/TraesCS5B02G478200/TraesCS1D02G266000/TraesCS2A02G158800/TraesCS3A02G093900/TraesCS1D02G255800/TraesCS2B02G184400/TraesCS1D02G266100/TraesCS3D02G034200/TraesCS1D02G265900/TraesCS5A02G484800/…	-/-/-/-/-/-/-/-/-/-/-/-/-/-/-/-/-/-/-/-/-/-/-/-/-/-/-/-/-/-/-/-/-/-/-/-/-	37	34	TraesCS1A02G265900/TraesCS1B02G276900/TraesCS1B02G276500/TraesCS1A02G265600/TraesCS1B02G276800/TraesCS3D02G033800/TraesCS1A02G265700/TraesCS3B02G037000/TraesCS5D02G498300/TraesCS1A02G265800/TraesCS1D02G265800/TraesCS5B02G478200/TraesCS1D02G266000/TraesCS2A02G158800/TraesCS3A02G093900/TraesCS2B02G184400/TraesCS1D02G266100/TraesCS3D02G034200/TraesCS1D02G265900/TraesCS5A02G484800/TraesCS5B02G478100/…	3	TraesCS1D02G255800/TraesCS1D02G310300/novel.7894
MF	GO:0061135	endopeptidase regulator activity	37/9027	103/45564	0.000101186	0.00112684	TraesCS1A02G265900/TraesCS1B02G276900/TraesCS1B02G276500/TraesCS1A02G265600/TraesCS1B02G276800/TraesCS3D02G033800/TraesCS1A02G265700/TraesCS3B02G037000/TraesCS5D02G498300/TraesCS1A02G265800/TraesCS1D02G265800/TraesCS5B02G478200/TraesCS1D02G266000/TraesCS2A02G158800/TraesCS3A02G093900/TraesCS1D02G255800/TraesCS2B02G184400/TraesCS1D02G266100/TraesCS3D02G034200/TraesCS1D02G265900/TraesCS5A02G484800/…	-/-/-/-/-/-/-/-/-/-/-/-/-/-/-/-/-/-/-/-/-/-/-/-/-/-/-/-/-/-/-/-/-/-/-/-/-	37	34	TraesCS1A02G265900/TraesCS1B02G276900/TraesCS1B02G276500/TraesCS1A02G265600/TraesCS1B02G276800/TraesCS3D02G033800/TraesCS1A02G265700/TraesCS3B02G037000/TraesCS5D02G498300/TraesCS1A02G265800/TraesCS1D02G265800/TraesCS5B02G478200/TraesCS1D02G266000/TraesCS2A02G158800/TraesCS3A02G093900/TraesCS2B02G184400/TraesCS1D02G266100/TraesCS3D02G034200/TraesCS1D02G265900/TraesCS5A02G484800/TraesCS5B02G478100/…	3	TraesCS1D02G255800/TraesCS1D02G310300/novel.7894
MF	GO:0016615	malate dehydrogenase activity	20/9027	44/45564	0.000104275	0.00114391	TraesCS3A02G285900/TraesCS3D02G285700/TraesCS1A02G174000/TraesCS3D02G275500/TraesCS1D02G164800/TraesCS3D02G110700/TraesCS1D02G420500/TraesCS5A02G014300/TraesCS5A02G407700/TraesCS5B02G412500/TraesCS3B02G320200/TraesCS1B02G141700/TraesCS1B02G443200/TraesCS5B02G012400/TraesCS5D02G417600/TraesCS1D02G351500/TraesCS1B02G190400/TraesCS3A02G275600/TraesCS3A02G108900/TraesCS1A02G348500	-/-/-/-/-/-/-/-/-/-/-/-/-/-/-/-/-/-/-/-	20	10	TraesCS3A02G285900/TraesCS3D02G285700/TraesCS3D02G275500/TraesCS5A02G014300/TraesCS3B02G320200/TraesCS1B02G141700/TraesCS5B02G012400/TraesCS1D02G351500/TraesCS3A02G275600/TraesCS1A02G348500	10	TraesCS1A02G174000/TraesCS1D02G164800/TraesCS3D02G110700/TraesCS1D02G420500/TraesCS5A02G407700/TraesCS5B02G412500/TraesCS1B02G443200/TraesCS5D02G417600/TraesCS1B02G190400/TraesCS3A02G108900
MF	GO:0016832	aldehyde-lyase activity	15/9027	29/45564	0.000126076	0.00133303	TraesCS5D02G122700/TraesCS5B02G115300/TraesCS4A02G206400/TraesCS4B02G109900/TraesCS5A02G108000/TraesCS4D02G107400/TraesCS7D02G377400/TraesCS7A02G381100/TraesCS1B02G057900/TraesCS3B02G423200/TraesCS3B02G025200/TraesCS3D02G384100/TraesCS1D02G045200/TraesCS7A02G205200/TraesCS7B02G283000	-/-/-/-/-/-/-/-/-/-/-/-/-/-/-	15	4	TraesCS3B02G423200/TraesCS3B02G025200/TraesCS3D02G384100/TraesCS7A02G205200	11	TraesCS5D02G122700/TraesCS5B02G115300/TraesCS4A02G206400/TraesCS4B02G109900/TraesCS5A02G108000/TraesCS4D02G107400/TraesCS7D02G377400/TraesCS7A02G381100/TraesCS1B02G057900/TraesCS1D02G045200/TraesCS7B02G283000
MF	GO:0005342	organic acid transmembrane transporter activity	16/9027	32/45564	0.000126956	0.00133303	TraesCS1B02G211100/TraesCS4D02G221500/TraesCS4B02G221100/TraesCS2D02G126700/TraesCS4A02G311300/TraesCS4D02G003100/TraesCS3A02G149900/TraesCS4A02G083100/TraesCS3D02G204800/TraesCS4A02G110200/TraesCS4B02G193900/TraesCS4A02G055300/TraesCS4B02G003000/TraesCS4D02G245000/TraesCS4D02G194800/TraesCS2B02G145800	-/-/-/-/-/-/-/-/-/-/-/-/-/-/-/-	16	6	TraesCS3A02G149900/TraesCS3D02G204800/TraesCS4A02G110200/TraesCS4B02G193900/TraesCS4A02G055300/TraesCS4D02G194800	10	TraesCS1B02G211100/TraesCS4D02G221500/TraesCS4B02G221100/TraesCS2D02G126700/TraesCS4A02G311300/TraesCS4D02G003100/TraesCS4A02G083100/TraesCS4B02G003000/TraesCS4D02G245000/TraesCS2B02G145800
MF	GO:0046943	carboxylic acid transmembrane transporter activity	16/9027	32/45564	0.000126956	0.00133303	TraesCS1B02G211100/TraesCS4D02G221500/TraesCS4B02G221100/TraesCS2D02G126700/TraesCS4A02G311300/TraesCS4D02G003100/TraesCS3A02G149900/TraesCS4A02G083100/TraesCS3D02G204800/TraesCS4A02G110200/TraesCS4B02G193900/TraesCS4A02G055300/TraesCS4B02G003000/TraesCS4D02G245000/TraesCS4D02G194800/TraesCS2B02G145800	-/-/-/-/-/-/-/-/-/-/-/-/-/-/-/-	16	6	TraesCS3A02G149900/TraesCS3D02G204800/TraesCS4A02G110200/TraesCS4B02G193900/TraesCS4A02G055300/TraesCS4D02G194800	10	TraesCS1B02G211100/TraesCS4D02G221500/TraesCS4B02G221100/TraesCS2D02G126700/TraesCS4A02G311300/TraesCS4D02G003100/TraesCS4A02G083100/TraesCS4B02G003000/TraesCS4D02G245000/TraesCS2B02G145800
MF	GO:0004601	peroxidase activity	107/9027	388/45564	0.00013226	0.00136917	TraesCS6A02G041700/TraesCS6B02G056800/TraesCS6D02G048300/TraesCS3D02G518200/TraesCS3B02G411600/TraesCS3A02G297200/TraesCS1B02G354900/TraesCS3D02G187300/TraesCS2D02G108500/TraesCS7D02G370400/TraesCS6B02G063800/TraesCS5A02G527600/TraesCS3A02G354200/TraesCS2D02G583000/TraesCS2A02G582100/TraesCS3B02G549000/TraesCS1D02G203700/novel.7375/TraesCS7A02G549800/TraesCS3B02G549200/TraesCS2B02G124800/novel.18…	-/-/-/-/-/-/-/-/-/-/-/-/-/-/-/-/-/-/-/-/-/-/-/-/-/-/-/-/-/-/-/-/-/-/-/-/-/-/-/-/-/-/-/-/-/-/-/-/-/-/-/-/-/-/-/-/-/-/-/-/-/-/-/-/-/-/-/-/-/-/-/-/-/-/-/-/-/-/-/-/-/-/-/-/-/-/-/-/-/-/-/-/-/-/-/-/-/-/-/-/-/-/-/-/-/-/-	107	52	TraesCS6A02G041700/TraesCS6B02G056800/TraesCS6D02G048300/TraesCS3D02G518200/TraesCS3A02G297200/TraesCS2D02G108500/TraesCS2D02G583000/TraesCS3B02G549000/TraesCS7A02G549800/TraesCS3B02G549200/TraesCS2B02G124800/novel.1857/TraesCS1A02G104300/TraesCS7D02G347300/TraesCS2D02G304100/TraesCS2D02G407700/TraesCS2B02G124600/TraesCS2D02G107600/TraesCS4D02G116600/TraesCSU02G105300/TraesCS6B02G330700/TraesCS2A…	55	TraesCS3B02G411600/TraesCS1B02G354900/TraesCS3D02G187300/TraesCS7D02G370400/TraesCS6B02G063800/TraesCS5A02G527600/TraesCS3A02G354200/TraesCS2A02G582100/TraesCS1D02G203700/novel.7375/TraesCS5A02G211800/TraesCS3D02G347900/TraesCS1A02G347700/TraesCS6A02G412900/TraesCS1D02G350600/TraesCS2D02G260300/TraesCS1B02G362200/TraesCS1D02G079800/TraesCS3B02G386600/TraesCS1B02G331300/TraesCS4D02G352200/TraesCS1…
MF	GO:0016765	transferase activity, transferring alkyl or aryl (other than methyl) groups	54/9027	170/45564	0.000148937	0.00152039	TraesCS6B02G217200/TraesCS1D02G094700/TraesCS1D02G081200/TraesCS5B02G021800/TraesCS1A02G420900/TraesCS3D02G255200/TraesCS5A02G424100/TraesCS7D02G030700/TraesCS1D02G191100/TraesCS4A02G401700/TraesCS3B02G152200/TraesCS5D02G027600/TraesCS6A02G187300/TraesCS5B02G300800/TraesCS4B02G183900/TraesCS2B02G111100/TraesCS5B02G017900/TraesCS7D02G553300/TraesCS3A02G254300/TraesCS7A02G350100/TraesCS3B02G286300/…	-/-/-/-/-/-/-/-/-/-/-/-/-/-/-/-/-/-/-/-/-/-/-/-/-/-/-/-/-/-/-/-/-/-/-/-/-/-/-/-/-/-/Psy1-A1/-/-/-/-/-/-/-/-/-/-/-	54	27	TraesCS6B02G217200/TraesCS1D02G094700/TraesCS1D02G081200/TraesCS5B02G021800/TraesCS5A02G424100/TraesCS7D02G030700/TraesCS1D02G191100/TraesCS4A02G401700/TraesCS3B02G152200/TraesCS5D02G027600/TraesCS6A02G187300/TraesCS5B02G300800/TraesCS4A02G406300/TraesCS5B02G018700/TraesCS1D02G094900/TraesCS3B02G334500/TraesCS7D02G066600/TraesCSU02G063500/TraesCS6A02G247900/TraesCS6A02G248000/TraesCS3B02G088900/T…	27	TraesCS1A02G420900/TraesCS3D02G255200/TraesCS4B02G183900/TraesCS2B02G111100/TraesCS5B02G017900/TraesCS7D02G553300/TraesCS3A02G254300/TraesCS7A02G350100/TraesCS3B02G286300/TraesCS1A02G365800/TraesCS2D02G094200/TraesCS4B02G263000/TraesCS5A02G454500/TraesCS4D02G184900/TraesCS3D02G087300/TraesCS1B02G379800/TraesCS5A02G020900/TraesCS1A02G362700/TraesCS2A02G300600/TraesCS7A02G557300/TraesCS2A02G095700/…
MF	GO:0016861	intramolecular oxidoreductase activity, interconverting aldoses and ketoses	20/9027	45/45564	0.000152893	0.0015394	TraesCS7D02G337900/TraesCS7B02G241200/TraesCS2D02G117900/TraesCS7A02G341700/TraesCS5B02G324800/TraesCS2A02G117300/TraesCS5A02G324200/TraesCS2B02G137300/TraesCS5D02G331100/novel.11997/TraesCS5D02G253700/TraesCS2D02G271700/TraesCS5B02G244300/TraesCS5A02G247200/TraesCS1A02G040600/TraesCS3B02G039000/TraesCS2A02G234900/TraesCS5A02G417000/TraesCS6D02G061600/TraesCS2D02G238600	-/-/-/-/-/-/-/-/-/-/-/-/-/-/-/-/-/-/-/-	20	7	TraesCS7D02G337900/TraesCS7B02G241200/TraesCS2D02G117900/TraesCS7A02G341700/TraesCS2A02G117300/TraesCS2B02G137300/TraesCS2D02G271700	13	TraesCS5B02G324800/TraesCS5A02G324200/TraesCS5D02G331100/novel.11997/TraesCS5D02G253700/TraesCS5B02G244300/TraesCS5A02G247200/TraesCS1A02G040600/TraesCS3B02G039000/TraesCS2A02G234900/TraesCS5A02G417000/TraesCS6D02G061600/TraesCS2D02G238600
MF	GO:0016684	oxidoreductase activity, acting on peroxide as acceptor	107/9027	390/45564	0.000163831	0.00162724	TraesCS6A02G041700/TraesCS6B02G056800/TraesCS6D02G048300/TraesCS3D02G518200/TraesCS3B02G411600/TraesCS3A02G297200/TraesCS1B02G354900/TraesCS3D02G187300/TraesCS2D02G108500/TraesCS7D02G370400/TraesCS6B02G063800/TraesCS5A02G527600/TraesCS3A02G354200/TraesCS2D02G583000/TraesCS2A02G582100/TraesCS3B02G549000/TraesCS1D02G203700/novel.7375/TraesCS7A02G549800/TraesCS3B02G549200/TraesCS2B02G124800/novel.18…	-/-/-/-/-/-/-/-/-/-/-/-/-/-/-/-/-/-/-/-/-/-/-/-/-/-/-/-/-/-/-/-/-/-/-/-/-/-/-/-/-/-/-/-/-/-/-/-/-/-/-/-/-/-/-/-/-/-/-/-/-/-/-/-/-/-/-/-/-/-/-/-/-/-/-/-/-/-/-/-/-/-/-/-/-/-/-/-/-/-/-/-/-/-/-/-/-/-/-/-/-/-/-/-/-/-/-	107	52	TraesCS6A02G041700/TraesCS6B02G056800/TraesCS6D02G048300/TraesCS3D02G518200/TraesCS3A02G297200/TraesCS2D02G108500/TraesCS2D02G583000/TraesCS3B02G549000/TraesCS7A02G549800/TraesCS3B02G549200/TraesCS2B02G124800/novel.1857/TraesCS1A02G104300/TraesCS7D02G347300/TraesCS2D02G304100/TraesCS2D02G407700/TraesCS2B02G124600/TraesCS2D02G107600/TraesCS4D02G116600/TraesCSU02G105300/TraesCS6B02G330700/TraesCS2A…	55	TraesCS3B02G411600/TraesCS1B02G354900/TraesCS3D02G187300/TraesCS7D02G370400/TraesCS6B02G063800/TraesCS5A02G527600/TraesCS3A02G354200/TraesCS2A02G582100/TraesCS1D02G203700/novel.7375/TraesCS5A02G211800/TraesCS3D02G347900/TraesCS1A02G347700/TraesCS6A02G412900/TraesCS1D02G350600/TraesCS2D02G260300/TraesCS1B02G362200/TraesCS1D02G079800/TraesCS3B02G386600/TraesCS1B02G331300/TraesCS4D02G352200/TraesCS1…
MF	GO:0045735	nutrient reservoir activity	41/9027	121/45564	0.000194382	0.00190495	TraesCS4A02G279100/TraesCS4A02G279200/TraesCS4B02G033300/TraesCS4D02G031600/TraesCS4A02G181900/TraesCS4D02G031900/TraesCS4A02G135500/TraesCS4D02G032100/TraesCS5D02G360600/TraesCS4D02G030700/TraesCS4A02G279300/TraesCS3B02G282500/TraesCS4D02G030800/TraesCS4D02G032000/TraesCS4B02G033100/TraesCS3B02G282300/TraesCS4A02G181800/TraesCS4D02G031700/TraesCS5A02G353400/TraesCS4A02G181700/TraesCS6B02G041100/…	-/-/-/-/-/-/-/-/-/-/-/-/-/-/-/-/-/-/-/-/-/-/-/-/-/-/-/-/-/-/-/-/-/-/-/-/-/-/-/-/-	41	37	TraesCS4A02G279100/TraesCS4A02G279200/TraesCS4B02G033300/TraesCS4D02G031600/TraesCS4A02G181900/TraesCS4D02G031900/TraesCS4A02G135500/TraesCS4D02G032100/TraesCS5D02G360600/TraesCS4D02G030700/TraesCS4A02G279300/TraesCS3B02G282500/TraesCS4D02G030800/TraesCS4D02G032000/TraesCS4B02G033100/TraesCS3B02G282300/TraesCS4A02G181800/TraesCS4D02G031700/TraesCS5A02G353400/TraesCS4A02G181700/TraesCS1A02G045800/…	4	TraesCS6B02G041100/TraesCS3D02G489700/TraesCS7B02G084000/TraesCS1D02G046400
MF	GO:0061134	peptidase regulator activity	37/9027	106/45564	0.000198602	0.00192069	TraesCS1A02G265900/TraesCS1B02G276900/TraesCS1B02G276500/TraesCS1A02G265600/TraesCS1B02G276800/TraesCS3D02G033800/TraesCS1A02G265700/TraesCS3B02G037000/TraesCS5D02G498300/TraesCS1A02G265800/TraesCS1D02G265800/TraesCS5B02G478200/TraesCS1D02G266000/TraesCS2A02G158800/TraesCS3A02G093900/TraesCS1D02G255800/TraesCS2B02G184400/TraesCS1D02G266100/TraesCS3D02G034200/TraesCS1D02G265900/TraesCS5A02G484800/…	-/-/-/-/-/-/-/-/-/-/-/-/-/-/-/-/-/-/-/-/-/-/-/-/-/-/-/-/-/-/-/-/-/-/-/-/-	37	34	TraesCS1A02G265900/TraesCS1B02G276900/TraesCS1B02G276500/TraesCS1A02G265600/TraesCS1B02G276800/TraesCS3D02G033800/TraesCS1A02G265700/TraesCS3B02G037000/TraesCS5D02G498300/TraesCS1A02G265800/TraesCS1D02G265800/TraesCS5B02G478200/TraesCS1D02G266000/TraesCS2A02G158800/TraesCS3A02G093900/TraesCS2B02G184400/TraesCS1D02G266100/TraesCS3D02G034200/TraesCS1D02G265900/TraesCS5A02G484800/TraesCS5B02G478100/…	3	TraesCS1D02G255800/TraesCS1D02G310300/novel.7894
MF	GO:0015144	carbohydrate transmembrane transporter activity	10/9027	16/45564	0.000227377	0.00217042	TraesCS1B02G211100/TraesCS4A02G311300/TraesCS4D02G003100/TraesCS2D02G505700/TraesCS1A02G134100/TraesCS4B02G287800/TraesCSU02G136300/TraesCS4B02G003000/TraesCS4D02G286500/TraesCS1D02G135900	-/-/-/-/-/-/-/-/-/-	10	1	TraesCS2D02G505700	9	TraesCS1B02G211100/TraesCS4A02G311300/TraesCS4D02G003100/TraesCS1A02G134100/TraesCS4B02G287800/TraesCSU02G136300/TraesCS4B02G003000/TraesCS4D02G286500/TraesCS1D02G135900
MF	GO:0016624	oxidoreductase activity, acting on the aldehyde or oxo group of donors, disulfide as acceptor	15/9027	31/45564	0.000326331	0.00307164	TraesCS2D02G076900/TraesCS2A02G079500/TraesCS2B02G094300/TraesCS5B02G121400/TraesCS4B02G071500/TraesCS5B02G290600/TraesCS7B02G161100/TraesCS7D02G263900/TraesCS7A02G263300/TraesCS6A02G311800/TraesCS5B02G030400/TraesCS6D02G291100/TraesCS5A02G291500/TraesCS5D02G299000/TraesCS5D02G039000	-/-/-/-/-/-/-/-/-/-/-/-/-/-/-	15	13	TraesCS2D02G076900/TraesCS2A02G079500/TraesCS2B02G094300/TraesCS5B02G121400/TraesCS4B02G071500/TraesCS5B02G290600/TraesCS7B02G161100/TraesCS7D02G263900/TraesCS7A02G263300/TraesCS6A02G311800/TraesCS6D02G291100/TraesCS5A02G291500/TraesCS5D02G299000	2	TraesCS5B02G030400/TraesCS5D02G039000
MF	GO:0046912	transferase activity, transferring acyl groups, acyl groups converted into alkyl on transfer	13/9027	25/45564	0.000333311	0.00307164	TraesCS4D02G347100/TraesCS5A02G522100/TraesCS5D02G422000/TraesCS2A02G345500/TraesCS5A02G413300/TraesCS5A02G131300/TraesCS5B02G416700/TraesCS2D02G344200/TraesCS5D02G139800/TraesCS5B02G133500/TraesCS2B02G364000/TraesCS7B02G309200/TraesCS3A02G193900	-/-/-/-/-/-/-/-/-/-/-/-/-	13	10	TraesCS5A02G522100/TraesCS5D02G422000/TraesCS2A02G345500/TraesCS5A02G413300/TraesCS5A02G131300/TraesCS5B02G416700/TraesCS2D02G344200/TraesCS5D02G139800/TraesCS5B02G133500/TraesCS2B02G364000	3	TraesCS4D02G347100/TraesCS7B02G309200/TraesCS3A02G193900
MF	GO:0015267	channel activity	89/9027	320/45564	0.000338507	0.00307164	TraesCS6B02G126400/TraesCS6A02G098500/TraesCS6D02G084300/TraesCS6B02G380900/TraesCS5B02G332500/TraesCS3A02G233800/TraesCS5D02G404600/TraesCS2A02G309900/TraesCS2B02G225900/TraesCS7A02G200100/TraesCS2A02G379800/TraesCS5A02G518300/TraesCS2D02G308100/TraesCS7B02G243000/TraesCS2B02G077700/TraesCS5A02G395300/TraesCS2B02G326900/TraesCS4D02G344300/TraesCS6D02G152200/TraesCS5B02G217700/TraesCS2D02G376000/…	-/-/-/-/-/-/-/-/-/-/-/-/-/-/-/-/-/-/-/-/-/-/-/-/-/-/-/-/-/-/-/-/-/-/-/-/-/-/-/-/-/-/-/-/-/-/-/-/-/-/-/-/-/-/-/-/-/-/-/-/-/-/-/-/-/-/-/-/-/-/-/-/-/-/-/-/-/-/-/-/-/-/-/-/-/-/-/-/-	89	54	TraesCS6B02G126400/TraesCS6A02G098500/TraesCS6D02G084300/TraesCS6B02G380900/TraesCS3A02G233800/TraesCS5D02G404600/TraesCS2B02G225900/TraesCS2A02G379800/TraesCS7B02G243000/TraesCS2B02G077700/TraesCS5A02G395300/TraesCS5B02G217700/TraesCS2D02G376000/TraesCS7A02G153100/TraesCS5A02G100000/TraesCS5B02G400100/TraesCS3B02G265500/TraesCS5B02G457100/TraesCS5A02G449500/TraesCS1A02G321700/TraesCS6A02G082900/…	35	TraesCS5B02G332500/TraesCS2A02G309900/TraesCS7A02G200100/TraesCS5A02G518300/TraesCS2D02G308100/TraesCS2B02G326900/TraesCS4D02G344300/TraesCS6D02G152200/TraesCS7D02G192200/TraesCSU02G108800/TraesCS7B02G092900/TraesCS2D02G455600/TraesCS7A02G200200/TraesCS6B02G190900/TraesCS6A02G049900/TraesCS5D02G226000/TraesCS7A02G187800/TraesCS2D02G265700/TraesCS6B02G259000/TraesCS4B02G178000/TraesCS7B02G096000/T…
MF	GO:0022803	passive transmembrane transporter activity	89/9027	320/45564	0.000338507	0.00307164	TraesCS6B02G126400/TraesCS6A02G098500/TraesCS6D02G084300/TraesCS6B02G380900/TraesCS5B02G332500/TraesCS3A02G233800/TraesCS5D02G404600/TraesCS2A02G309900/TraesCS2B02G225900/TraesCS7A02G200100/TraesCS2A02G379800/TraesCS5A02G518300/TraesCS2D02G308100/TraesCS7B02G243000/TraesCS2B02G077700/TraesCS5A02G395300/TraesCS2B02G326900/TraesCS4D02G344300/TraesCS6D02G152200/TraesCS5B02G217700/TraesCS2D02G376000/…	-/-/-/-/-/-/-/-/-/-/-/-/-/-/-/-/-/-/-/-/-/-/-/-/-/-/-/-/-/-/-/-/-/-/-/-/-/-/-/-/-/-/-/-/-/-/-/-/-/-/-/-/-/-/-/-/-/-/-/-/-/-/-/-/-/-/-/-/-/-/-/-/-/-/-/-/-/-/-/-/-/-/-/-/-/-/-/-/-	89	54	TraesCS6B02G126400/TraesCS6A02G098500/TraesCS6D02G084300/TraesCS6B02G380900/TraesCS3A02G233800/TraesCS5D02G404600/TraesCS2B02G225900/TraesCS2A02G379800/TraesCS7B02G243000/TraesCS2B02G077700/TraesCS5A02G395300/TraesCS5B02G217700/TraesCS2D02G376000/TraesCS7A02G153100/TraesCS5A02G100000/TraesCS5B02G400100/TraesCS3B02G265500/TraesCS5B02G457100/TraesCS5A02G449500/TraesCS1A02G321700/TraesCS6A02G082900/…	35	TraesCS5B02G332500/TraesCS2A02G309900/TraesCS7A02G200100/TraesCS5A02G518300/TraesCS2D02G308100/TraesCS2B02G326900/TraesCS4D02G344300/TraesCS6D02G152200/TraesCS7D02G192200/TraesCSU02G108800/TraesCS7B02G092900/TraesCS2D02G455600/TraesCS7A02G200200/TraesCS6B02G190900/TraesCS6A02G049900/TraesCS5D02G226000/TraesCS7A02G187800/TraesCS2D02G265700/TraesCS6B02G259000/TraesCS4B02G178000/TraesCS7B02G096000/T…
MF	GO:0005200	structural constituent of cytoskeleton	19/9027	44/45564	0.000349953	0.00313677	TraesCS3D02G326900/TraesCS2A02G185500/TraesCS3A02G333300/TraesCS4A02G257800/TraesCS4D02G057000/TraesCS2D02G202200/TraesCS4B02G056700/TraesCS3B02G363500/TraesCS2B02G221800/TraesCS1B02G320800/TraesCS6B02G169300/TraesCS1D02G309200/TraesCS1A02G309700/TraesCS1D02G258800/TraesCS6D02G130500/TraesCS4A02G296600/TraesCS5B02G418700/TraesCS5D02G424100/TraesCS7A02G466600	-/-/-/-/-/-/-/-/-/TUBB5/-/TUBB5/TUBB5/-/TUBB3/-/-/-/-	19	1	TraesCS1D02G258800	18	TraesCS3D02G326900/TraesCS2A02G185500/TraesCS3A02G333300/TraesCS4A02G257800/TraesCS4D02G057000/TraesCS2D02G202200/TraesCS4B02G056700/TraesCS3B02G363500/TraesCS2B02G221800/TraesCS1B02G320800/TraesCS6B02G169300/TraesCS1D02G309200/TraesCS1A02G309700/TraesCS6D02G130500/TraesCS4A02G296600/TraesCS5B02G418700/TraesCS5D02G424100/TraesCS7A02G466600
MF	GO:0005507	copper ion binding	54/9027	177/45564	0.000456962	0.00404659	TraesCS7D02G361200/TraesCS4A02G020900/TraesCS2A02G477900/TraesCS4B02G282700/TraesCS4B02G208000/TraesCS5D02G199900/TraesCS2D02G335300/TraesCS3D02G354400/TraesCS6D02G153600/TraesCS2B02G354400/TraesCS7D02G000300/TraesCS4D02G208900/TraesCS3D02G358500/TraesCS6D02G284200/TraesCS2A02G303400/TraesCS5B02G300800/TraesCS2A02G327600/TraesCS6A02G305000/TraesCS3A02G360600/TraesCS2B02G320000/TraesCS2D02G477100/…	-/-/-/-/-/-/-/-/-/-/-/-/-/-/-/-/-/-/-/-/-/-/-/-/-/-/-/-/-/-/-/-/-/-/-/-/-/-/-/-/-/-/-/-/-/-/-/-/-/-/-/-/-/-	54	36	TraesCS2A02G477900/TraesCS4B02G208000/TraesCS5D02G199900/TraesCS3D02G354400/TraesCS6D02G153600/TraesCS4D02G208900/TraesCS6D02G284200/TraesCS2A02G303400/TraesCS5B02G300800/TraesCS6A02G305000/TraesCS3A02G360600/TraesCS2B02G320000/TraesCS2D02G477100/TraesCS2A02G076300/TraesCS3A02G047500/TraesCS4A02G096400/TraesCS5B02G192000/TraesCS7D02G297700/TraesCS3B02G393000/TraesCS4A02G357200/TraesCS6A02G158900/…	18	TraesCS7D02G361200/TraesCS4A02G020900/TraesCS4B02G282700/TraesCS2D02G335300/TraesCS2B02G354400/TraesCS7D02G000300/TraesCS3D02G358500/TraesCS2A02G327600/TraesCS4A02G499500/TraesCS4D02G199400/TraesCS2A02G264900/TraesCS2A02G410400/TraesCS3B02G397300/TraesCS6B02G184800/TraesCS3B02G397200/TraesCS7B02G265300/TraesCS4A02G486100/TraesCS3A02G365300
MF	GO:0050664	oxidoreductase activity, acting on NAD(P)H, oxygen as acceptor	16/9027	35/45564	0.000467246	0.0040884	TraesCS3D02G187300/TraesCS5A02G527600/TraesCS3A02G354200/TraesCS5A02G211800/TraesCS3D02G347900/TraesCS1A02G347700/TraesCS1D02G350600/TraesCS1B02G362200/TraesCS3B02G386600/TraesCS4D02G352200/TraesCS3A02G182900/TraesCS3B02G212900/TraesCS4B02G358800/TraesCS3D02G279900/TraesCS5D02G222100/TraesCS5A02G301700	-/-/-/-/-/-/-/-/-/-/-/-/-/-/-/-	16	1	TraesCS3D02G279900	15	TraesCS3D02G187300/TraesCS5A02G527600/TraesCS3A02G354200/TraesCS5A02G211800/TraesCS3D02G347900/TraesCS1A02G347700/TraesCS1D02G350600/TraesCS1B02G362200/TraesCS3B02G386600/TraesCS4D02G352200/TraesCS3A02G182900/TraesCS3B02G212900/TraesCS4B02G358800/TraesCS5D02G222100/TraesCS5A02G301700
MF	GO:0004470	malic enzyme activity	11/9027	20/45564	0.000515695	0.00440739	TraesCS3A02G285900/TraesCS3D02G285700/TraesCS1A02G174000/TraesCS3D02G275500/TraesCS1D02G164800/TraesCS3D02G110700/TraesCS3B02G320200/TraesCS1B02G141700/TraesCS1B02G190400/TraesCS3A02G275600/TraesCS3A02G108900	-/-/-/-/-/-/-/-/-/-/-	11	6	TraesCS3A02G285900/TraesCS3D02G285700/TraesCS3D02G275500/TraesCS3B02G320200/TraesCS1B02G141700/TraesCS3A02G275600	5	TraesCS1A02G174000/TraesCS1D02G164800/TraesCS3D02G110700/TraesCS1B02G190400/TraesCS3A02G108900
MF	GO:0004471	malate dehydrogenase (decarboxylating) (NAD+) activity	11/9027	20/45564	0.000515695	0.00440739	TraesCS3A02G285900/TraesCS3D02G285700/TraesCS1A02G174000/TraesCS3D02G275500/TraesCS1D02G164800/TraesCS3D02G110700/TraesCS3B02G320200/TraesCS1B02G141700/TraesCS1B02G190400/TraesCS3A02G275600/TraesCS3A02G108900	-/-/-/-/-/-/-/-/-/-/-	11	6	TraesCS3A02G285900/TraesCS3D02G285700/TraesCS3D02G275500/TraesCS3B02G320200/TraesCS1B02G141700/TraesCS3A02G275600	5	TraesCS1A02G174000/TraesCS1D02G164800/TraesCS3D02G110700/TraesCS1B02G190400/TraesCS3A02G108900
MF	GO:0010277	chlorophyllide a oxygenase [overall] activity	10/9027	18/45564	0.000840231	0.00701784	TraesCS5A02G456000/TraesCS5D02G466800/TraesCS5B02G465000/TraesCS7B02G038300/TraesCS7D02G137200/TraesCS4B02G311100/TraesCS7A02G137000/TraesCS4D02G309000/TraesCS4A02G411000/TraesCS7B02G038100	-/-/-/-/-/-/-/-/-/-	10	6	TraesCS7B02G038300/TraesCS7D02G137200/TraesCS4B02G311100/TraesCS7A02G137000/TraesCS4D02G309000/TraesCS4A02G411000	4	TraesCS5A02G456000/TraesCS5D02G466800/TraesCS5B02G465000/TraesCS7B02G038100
MF	GO:0016413	O-acetyltransferase activity	10/9027	18/45564	0.000840231	0.00701784	TraesCS3D02G286900/TraesCS3A02G287400/TraesCS3B02G321600/TraesCS4B02G263300/TraesCS5A02G501800/novel.5269/TraesCS4D02G327200/TraesCS4D02G263500/TraesCS4A02G042700/TraesCS4B02G330300	-/-/-/-/-/-/-/-/-/-	10	3	TraesCS3D02G286900/TraesCS3A02G287400/TraesCS3B02G321600	7	TraesCS4B02G263300/TraesCS5A02G501800/novel.5269/TraesCS4D02G327200/TraesCS4D02G263500/TraesCS4A02G042700/TraesCS4B02G330300
MF	GO:0030145	manganese ion binding	43/9027	137/45564	0.000871094	0.00719386	TraesCS4A02G279100/TraesCS4A02G279200/TraesCS4B02G172700/TraesCS4B02G033300/TraesCS4D02G031600/TraesCS4A02G181900/TraesCS4D02G031900/TraesCS4D02G032100/TraesCS6B02G389200/TraesCS4D02G030700/TraesCS4A02G279300/TraesCS6A02G357200/TraesCS3B02G282500/TraesCS4D02G030800/TraesCS4D02G032000/TraesCS4B02G033100/TraesCS6D02G339200/TraesCS3B02G282300/TraesCS4A02G181800/TraesCS7B02G215000/TraesCS4D02G031700/…	-/-/-/-/-/-/-/-/-/-/-/-/-/-/-/-/-/-/-/-/-/-/-/-/-/-/-/-/-/-/-/-/-/-/-/-/-/-/-/-/-/-/-	43	34	TraesCS4A02G279100/TraesCS4A02G279200/TraesCS4B02G172700/TraesCS4B02G033300/TraesCS4D02G031600/TraesCS4A02G181900/TraesCS4D02G031900/TraesCS4D02G032100/TraesCS4D02G030700/TraesCS4A02G279300/TraesCS3B02G282500/TraesCS4D02G030800/TraesCS4D02G032000/TraesCS4B02G033100/TraesCS3B02G282300/TraesCS4A02G181800/TraesCS4D02G031700/TraesCS4A02G181700/TraesCS3B02G282400/TraesCS4D02G032200/TraesCS1A02G095800/…	9	TraesCS6B02G389200/TraesCS6A02G357200/TraesCS6D02G339200/TraesCS7B02G215000/TraesCS7D02G311300/TraesCS7A02G314100/TraesCS6B02G041100/TraesCS3D02G489700/TraesCS7B02G084000
MF	GO:0008061	chitin binding	15/9027	34/45564	0.00110254	0.00900408	TraesCS6B02G246800/TraesCS2B02G369000/TraesCS2D02G348800/TraesCS7B02G493700/TraesCSU02G169600/TraesCS3A02G260100/TraesCS3D02G260300/TraesCS3B02G293200/TraesCS2A02G350700/TraesCS2B02G369100/TraesCS3A02G260200/TraesCS6D02G199500/TraesCS2B02G047300/TraesCS1D02G249600/TraesCS3B02G253200	-/-/-/-/-/-/-/-/-/-/-/-/-/-/-	15	10	TraesCS2B02G369000/TraesCS2D02G348800/TraesCSU02G169600/TraesCS3A02G260100/TraesCS3D02G260300/TraesCS3B02G293200/TraesCS2A02G350700/TraesCS2B02G369100/TraesCS3A02G260200/TraesCS1D02G249600	5	TraesCS6B02G246800/TraesCS7B02G493700/TraesCS6D02G199500/TraesCS2B02G047300/TraesCS3B02G253200
MF	GO:0004557	alpha-galactosidase activity	8/9027	13/45564	0.0011644	0.00930253	TraesCS1B02G182000/TraesCS1B02G181800/TraesCS1A02G164800/TraesCS1A02G164900/TraesCS2D02G105500/TraesCS2B02G122900/TraesCS1D02G161900/TraesCS1D02G162000	-/-/-/-/-/-/-/-	8	8	TraesCS1B02G182000/TraesCS1B02G181800/TraesCS1A02G164800/TraesCS1A02G164900/TraesCS2D02G105500/TraesCS2B02G122900/TraesCS1D02G161900/TraesCS1D02G162000	0
MF	GO:0052692	raffinose alpha-galactosidase activity	8/9027	13/45564	0.0011644	0.00930253	TraesCS1B02G182000/TraesCS1B02G181800/TraesCS1A02G164800/TraesCS1A02G164900/TraesCS2D02G105500/TraesCS2B02G122900/TraesCS1D02G161900/TraesCS1D02G162000	-/-/-/-/-/-/-/-	8	8	TraesCS1B02G182000/TraesCS1B02G181800/TraesCS1A02G164800/TraesCS1A02G164900/TraesCS2D02G105500/TraesCS2B02G122900/TraesCS1D02G161900/TraesCS1D02G162000	0
MF	GO:2001070	starch binding	14/9027	31/45564	0.00121506	0.00960292	TraesCS4B02G158500/TraesCS4A02G149300/TraesCS3D02G362800/TraesCS3A02G369900/TraesCS2B02G491700/TraesCS2B02G145700/TraesCS1B02G129000/TraesCS1A02G110900/TraesCS1D02G277300/TraesCS3B02G401800/TraesCS2D02G468900/TraesCS2A02G468800/TraesCS1D02G112300/TraesCS1A02G278200	-/-/-/-/-/-/-/-/-/-/-/-/-/-	14	0		14	TraesCS4B02G158500/TraesCS4A02G149300/TraesCS3D02G362800/TraesCS3A02G369900/TraesCS2B02G491700/TraesCS2B02G145700/TraesCS1B02G129000/TraesCS1A02G110900/TraesCS1D02G277300/TraesCS3B02G401800/TraesCS2D02G468900/TraesCS2A02G468800/TraesCS1D02G112300/TraesCS1A02G278200
MF	GO:0016810	hydrolase activity, acting on carbon-nitrogen (but not peptide) bonds	68/9027	243/45564	0.00132159	0.0103337	TraesCS7A02G435700/TraesCS7B02G335500/TraesCS6A02G232500/TraesCS7D02G426400/TraesCS3A02G225500/TraesCS6D02G215400/TraesCS3B02G255000/TraesCS2A02G587900/TraesCS6B02G260700/TraesCS3A02G189000/TraesCS6B02G203100/TraesCS3D02G327500/TraesCS6B02G246000/TraesCS5A02G059600/TraesCS3B02G379500/TraesCS6A02G216800/TraesCS6B02G290900/TraesCS6A02G232400/TraesCS2A02G334600/TraesCS3A02G351800/TraesCS2B02G048700/…	-/-/-/-/-/-/-/-/-/-/-/-/-/-/-/-/-/-/-/-/-/-/-/-/-/-/-/-/-/-/-/-/-/-/-/-/-/-/-/-/-/-/-/-/-/-/-/-/-/-/-/-/-/-/-/-/-/-/-/-/-/-/-/-/-/-/-/-	68	50	TraesCS6A02G232500/TraesCS3A02G225500/TraesCS6D02G215400/TraesCS3B02G255000/TraesCS6B02G260700/TraesCS6B02G203100/TraesCS3D02G327500/TraesCS6B02G246000/TraesCS5A02G059600/TraesCS3B02G379500/TraesCS6A02G216800/TraesCS6B02G290900/TraesCS6A02G232400/TraesCS2B02G048700/TraesCS6A02G263900/TraesCS6D02G251000/TraesCS2B02G101700/TraesCS5D02G165700/TraesCS6A02G174500/TraesCS5B02G158200/TraesCS5B02G022300/…	18	TraesCS7A02G435700/TraesCS7B02G335500/TraesCS7D02G426400/TraesCS2A02G587900/TraesCS3A02G189000/TraesCS2A02G334600/TraesCS3A02G351800/TraesCS6B02G117600/TraesCS3B02G218200/TraesCS4B02G291200/TraesCS5A02G119300/TraesCS5B02G497700/TraesCS4A02G276600/TraesCS6A02G340200/TraesCS6D02G163700/TraesCS5A02G524300/TraesCS2B02G595300/TraesCS5D02G497800
MF	GO:0003993	acid phosphatase activity	29/9027	86/45564	0.00170675	0.0132048	TraesCSU02G092300/novel.7910/TraesCS4B02G364000/TraesCS4B02G348600/TraesCS4B02G364100/TraesCS5A02G286100/TraesCS5A02G461300/TraesCS4D02G357400/TraesCS7A02G357300/TraesCS7D02G035600/TraesCS4D02G246600/TraesCS4D02G343000/TraesCS5B02G083600/TraesCS7D02G260900/TraesCS5D02G136700/TraesCS4B02G247300/TraesCS5A02G076900/TraesCS7B02G434100/TraesCS7A02G517900/TraesCS5D02G136600/TraesCS5D02G136500/TraesCS7B…	-/-/-/-/-/-/-/-/-/-/-/-/-/-/-/-/-/-/-/-/-/-/-/-/-/-/-/-/-	29	14	TraesCS5A02G286100/TraesCS5A02G461300/TraesCS7A02G357300/TraesCS4D02G246600/TraesCS5B02G083600/TraesCS4B02G247300/TraesCS5A02G076900/TraesCS7B02G434100/TraesCS7A02G517900/TraesCS5D02G136600/TraesCS7B02G270500/TraesCS2D02G262000/TraesCS5B02G083000/TraesCS4A02G073800	15	TraesCSU02G092300/novel.7910/TraesCS4B02G364000/TraesCS4B02G348600/TraesCS4B02G364100/TraesCS4D02G357400/TraesCS7D02G035600/TraesCS4D02G343000/TraesCS7D02G260900/TraesCS5D02G136700/TraesCS5D02G136500/TraesCS4B02G363900/TraesCS4A02G431300/TraesCS2A02G506000/TraesCS2D02G506800
MF	GO:0004363	glutathione synthase activity	7/9027	11/45564	0.00185144	0.0139004	TraesCS7B02G341200/TraesCS5B02G104500/TraesCS6B02G169000/TraesCS5D02G111500/TraesCS5A02G099200/TraesCS6D02G130200/TraesCS7D02G431500	-/-/-/-/-/-/-	7	5	TraesCS5B02G104500/TraesCS6B02G169000/TraesCS5D02G111500/TraesCS5A02G099200/TraesCS6D02G130200	2	TraesCS7B02G341200/TraesCS7D02G431500
MF	GO:1901618	organic hydroxy compound transmembrane transporter activity	7/9027	11/45564	0.00185144	0.0139004	TraesCS1B02G211100/TraesCS5B02G425200/TraesCS2B02G368200/TraesCS4B02G287800/TraesCS2B02G266000/TraesCS4D02G286500/TraesCS5D02G431800	-/-/-/-/-/-/-	7	2	TraesCS2B02G368200/TraesCS2B02G266000	5	TraesCS1B02G211100/TraesCS5B02G425200/TraesCS4B02G287800/TraesCS4D02G286500/TraesCS5D02G431800
MF	GO:0015035	protein disulfide oxidoreductase activity	54/9027	187/45564	0.00185338	0.0139004	TraesCS3D02G107400/TraesCS3D02G413900/TraesCS1A02G396900/TraesCS3A02G418400/TraesCS2B02G381600/TraesCS3B02G123700/TraesCS3D02G244800/TraesCS3A02G105300/TraesCS1D02G404800/TraesCS3B02G453600/TraesCS2D02G361400/TraesCS2D02G131300/TraesCS2A02G540200/TraesCS2A02G363600/TraesCS3A02G246700/TraesCS7A02G246700/TraesCS2D02G541900/TraesCS3B02G272600/TraesCS6A02G323100/TraesCS1D02G405200/TraesCS6B02G334000/…	-/-/-/-/-/-/-/-/-/-/-/-/-/-/-/-/-/-/-/-/-/-/-/-/-/-/-/-/-/-/-/-/-/-/-/-/-/-/-/-/-/-/-/-/-/-/-/-/-/-/-/-/-/-	54	18	TraesCS2B02G381600/TraesCS2D02G361400/TraesCS2A02G363600/TraesCS7A02G246700/TraesCS7B02G144600/TraesCS4D02G147300/TraesCS2D02G371100/TraesCS2B02G391700/TraesCS1B02G339000/TraesCS5B02G101000/TraesCS2A02G372500/TraesCS1B02G175600/TraesCS7A02G182500/TraesCS2A02G374700/TraesCS1A02G159200/TraesCS7B02G404000/TraesCS3A02G158800/TraesCS3B02G577800	36	TraesCS3D02G107400/TraesCS3D02G413900/TraesCS1A02G396900/TraesCS3A02G418400/TraesCS3B02G123700/TraesCS3D02G244800/TraesCS3A02G105300/TraesCS1D02G404800/TraesCS3B02G453600/TraesCS2D02G131300/TraesCS2A02G540200/TraesCS3A02G246700/TraesCS2D02G541900/TraesCS3B02G272600/TraesCS6A02G323100/TraesCS1D02G405200/TraesCS6B02G334000/TraesCS3D02G027500/TraesCS7D02G150300/TraesCS5B02G111800/TraesCS6A02G305800/…
MF	GO:0004722	protein serine/threonine phosphatase activity	68/9027	247/45564	0.00207352	0.0153943	TraesCS7A02G143200/TraesCS2A02G274100/TraesCS1A02G228000/TraesCS6A02G363900/TraesCS2B02G291800/TraesCS2B02G307000/TraesCS2D02G273100/TraesCS7D02G417600/TraesCS7D02G492000/TraesCS1A02G228100/TraesCS1B02G242200/TraesCS1B02G095600/TraesCS1D02G079700/TraesCS4D02G194900/TraesCS7B02G045100/TraesCS4A02G110100/TraesCS4B02G194000/TraesCS7A02G423900/TraesCS2D02G288400/TraesCS2A02G290500/TraesCS1A02G244200/…	-/-/-/-/-/-/-/-/-/-/-/-/-/-/-/-/-/-/-/-/-/-/-/-/-/-/-/-/-/-/-/-/-/-/-/-/-/-/-/-/-/-/-/-/-/-/-/-/-/-/-/-/-/-/-/-/-/-/-/-/-/-/-/-/-/-/-/-	68	35	TraesCS1A02G228000/TraesCS2B02G307000/TraesCS7D02G417600/TraesCS1A02G228100/TraesCS1B02G242200/TraesCS1B02G095600/TraesCS1D02G079700/TraesCS7A02G423900/TraesCS2D02G288400/TraesCS2A02G290500/TraesCS1A02G244200/TraesCS2D02G232400/TraesCS4B02G161600/TraesCS2B02G250100/TraesCS7B02G326200/TraesCS2A02G233100/TraesCS1B02G095700/TraesCS3A02G538500/TraesCS1A02G077600/TraesCS1A02G228200/TraesCS1A02G358600/…	33	TraesCS7A02G143200/TraesCS2A02G274100/TraesCS6A02G363900/TraesCS2B02G291800/TraesCS2D02G273100/TraesCS7D02G492000/TraesCS4D02G194900/TraesCS7B02G045100/TraesCS4A02G110100/TraesCS4B02G194000/TraesCS2B02G108200/TraesCS3A02G202700/TraesCS3B02G234200/TraesCS6B02G398500/TraesCS3A02G249000/TraesCS2D02G426600/TraesCS6D02G137200/TraesCS2B02G449200/TraesCS3D02G206300/TraesCS2D02G092500/TraesCS3D02G265600/…
MF	GO:0005385	zinc ion transmembrane transporter activity	12/9027	26/45564	0.00214683	0.0156229	TraesCS1B02G306500/TraesCS2D02G146800/TraesCS1B02G306400/TraesCS1A02G297400/TraesCS1B02G144500/TraesCS7A02G361000/TraesCS2A02G143400/TraesCS7D02G362100/TraesCS2D02G422000/TraesCS7B02G266800/TraesCS1D02G128000/TraesCS2B02G443800	-/-/-/-/-/-/-/-/-/-/-/-	12	9	TraesCS1B02G306500/TraesCS1B02G306400/TraesCS1A02G297400/TraesCS1B02G144500/TraesCS7A02G361000/TraesCS2A02G143400/TraesCS7D02G362100/TraesCS7B02G266800/TraesCS1D02G128000	3	TraesCS2D02G146800/TraesCS2D02G422000/TraesCS2B02G443800
MF	GO:0072509	divalent inorganic cation transmembrane transporter activity	12/9027	26/45564	0.00214683	0.0156229	TraesCS1B02G306500/TraesCS2D02G146800/TraesCS1B02G306400/TraesCS1A02G297400/TraesCS1B02G144500/TraesCS7A02G361000/TraesCS2A02G143400/TraesCS7D02G362100/TraesCS2D02G422000/TraesCS7B02G266800/TraesCS1D02G128000/TraesCS2B02G443800	-/-/-/-/-/-/-/-/-/-/-/-	12	9	TraesCS1B02G306500/TraesCS1B02G306400/TraesCS1A02G297400/TraesCS1B02G144500/TraesCS7A02G361000/TraesCS2A02G143400/TraesCS7D02G362100/TraesCS7B02G266800/TraesCS1D02G128000	3	TraesCS2D02G146800/TraesCS2D02G422000/TraesCS2B02G443800
MF	GO:0003854	3-beta-hydroxy-delta5-steroid dehydrogenase activity	11/9027	23/45564	0.00230352	0.0164377	TraesCS4A02G331900/TraesCS2B02G204500/TraesCS5D02G540800/TraesCS5D02G011900/TraesCS5A02G004800/TraesCS1D02G425400/TraesCS3A02G229700/TraesCS1A02G417800/TraesCS1B02G447900/TraesCS5B02G302300/TraesCS5B02G547000	-/-/-/-/-/-/-/-/-/-/-	11	10	TraesCS4A02G331900/TraesCS5D02G540800/TraesCS5D02G011900/TraesCS5A02G004800/TraesCS1D02G425400/TraesCS3A02G229700/TraesCS1A02G417800/TraesCS1B02G447900/TraesCS5B02G302300/TraesCS5B02G547000	1	TraesCS2B02G204500
MF	GO:0033764	steroid dehydrogenase activity, acting on the CH-OH group of donors, NAD or NADP as acceptor	11/9027	23/45564	0.00230352	0.0164377	TraesCS4A02G331900/TraesCS2B02G204500/TraesCS5D02G540800/TraesCS5D02G011900/TraesCS5A02G004800/TraesCS1D02G425400/TraesCS3A02G229700/TraesCS1A02G417800/TraesCS1B02G447900/TraesCS5B02G302300/TraesCS5B02G547000	-/-/-/-/-/-/-/-/-/-/-	11	10	TraesCS4A02G331900/TraesCS5D02G540800/TraesCS5D02G011900/TraesCS5A02G004800/TraesCS1D02G425400/TraesCS3A02G229700/TraesCS1A02G417800/TraesCS1B02G447900/TraesCS5B02G302300/TraesCS5B02G547000	1	TraesCS2B02G204500
MF	GO:0004738	pyruvate dehydrogenase activity	10/9027	20/45564	0.00240384	0.0165185	TraesCS5B02G290600/TraesCS7B02G161100/TraesCS7D02G263900/TraesCS7A02G263300/TraesCS6A02G311800/TraesCS5B02G030400/TraesCS6D02G291100/TraesCS5A02G291500/TraesCS5D02G299000/TraesCS5D02G039000	-/-/-/-/-/-/-/-/-/-	10	8	TraesCS5B02G290600/TraesCS7B02G161100/TraesCS7D02G263900/TraesCS7A02G263300/TraesCS6A02G311800/TraesCS6D02G291100/TraesCS5A02G291500/TraesCS5D02G299000	2	TraesCS5B02G030400/TraesCS5D02G039000
MF	GO:0004739	pyruvate dehydrogenase (acetyl-transferring) activity	10/9027	20/45564	0.00240384	0.0165185	TraesCS5B02G290600/TraesCS7B02G161100/TraesCS7D02G263900/TraesCS7A02G263300/TraesCS6A02G311800/TraesCS5B02G030400/TraesCS6D02G291100/TraesCS5A02G291500/TraesCS5D02G299000/TraesCS5D02G039000	-/-/-/-/-/-/-/-/-/-	10	8	TraesCS5B02G290600/TraesCS7B02G161100/TraesCS7D02G263900/TraesCS7A02G263300/TraesCS6A02G311800/TraesCS6D02G291100/TraesCS5A02G291500/TraesCS5D02G299000	2	TraesCS5B02G030400/TraesCS5D02G039000
MF	GO:0003857	3-hydroxyacyl-CoA dehydrogenase activity	9/9027	17/45564	0.00240474	0.0165185	TraesCS3D02G321200/TraesCS6D02G116200/TraesCS3D02G086900/TraesCS6B02G153900/TraesCS3A02G327700/TraesCS3B02G357200/TraesCS1D02G231000/TraesCS3D02G077200/TraesCS3B02G102100	-/-/-/-/-/-/-/-/-	9	8	TraesCS3D02G321200/TraesCS6D02G116200/TraesCS3D02G086900/TraesCS6B02G153900/TraesCS3A02G327700/TraesCS3B02G357200/TraesCS3D02G077200/TraesCS3B02G102100	1	TraesCS1D02G231000
MF	GO:0004337	geranyltranstransferase activity	9/9027	17/45564	0.00240474	0.0165185	TraesCS3D02G255200/TraesCS5B02G017900/TraesCS7D02G553300/TraesCS3A02G254300/TraesCS3B02G286300/TraesCS1A02G365800/TraesCS5A02G020900/TraesCS7A02G557300/TraesCS7B02G482000	-/-/-/-/-/-/-/Psy1-A1/-	9	0		9	TraesCS3D02G255200/TraesCS5B02G017900/TraesCS7D02G553300/TraesCS3A02G254300/TraesCS3B02G286300/TraesCS1A02G365800/TraesCS5A02G020900/TraesCS7A02G557300/TraesCS7B02G482000
MF	GO:0016645	oxidoreductase activity, acting on the CH-NH group of donors	22/9027	62/45564	0.00288399	0.0196272	TraesCS6A02G344000/TraesCS1D02G237200/TraesCS1D02G212400/TraesCS1A02G209100/TraesCS3A02G250700/TraesCS1D02G162200/TraesCS1A02G234800/TraesCS1B02G374500/TraesCS1D02G362700/TraesCS1B02G223300/TraesCS5D02G481300/TraesCS2B02G490100/TraesCS6B02G376200/TraesCS3B02G538100/TraesCS3D02G483400/TraesCS3D02G310200/TraesCS1B02G203500/TraesCS7B02G455000/TraesCS2B02G579000/TraesCS1B02G248700/TraesCS5A02G056400/…	-/-/-/-/-/-/-/-/-/-/-/-/-/-/-/-/-/-/-/-/-/-	22	11	TraesCS6A02G344000/TraesCS1D02G162200/TraesCS1B02G374500/TraesCS1D02G362700/TraesCS6B02G376200/TraesCS3B02G538100/TraesCS3D02G483400/TraesCS1B02G203500/TraesCS7B02G455000/TraesCS2B02G579000/novel.5438	11	TraesCS1D02G237200/TraesCS1D02G212400/TraesCS1A02G209100/TraesCS3A02G250700/TraesCS1A02G234800/TraesCS1B02G223300/TraesCS5D02G481300/TraesCS2B02G490100/TraesCS3D02G310200/TraesCS1B02G248700/TraesCS5A02G056400
MF	GO:0016638	oxidoreductase activity, acting on the CH-NH2 group of donors	17/9027	44/45564	0.00304325	0.0204209	TraesCS4A02G020900/TraesCS4B02G282700/TraesCS5A02G434100/TraesCS2D02G335300/TraesCS2B02G354400/TraesCS2D02G132900/TraesCS2A02G327600/TraesCS3A02G266300/TraesCS3A02G250200/TraesCS2A02G076300/TraesCS2B02G152900/TraesCS2A02G130600/TraesCS6B02G127300/TraesCS3B02G279700/TraesCS4B02G360700/TraesCS5A02G529000/TraesCS2D02G388800	-/-/-/-/-/-/-/-/-/-/-/-/-/-/-/-/-	17	4	TraesCS3A02G266300/TraesCS2A02G076300/TraesCS6B02G127300/TraesCS2D02G388800	13	TraesCS4A02G020900/TraesCS4B02G282700/TraesCS5A02G434100/TraesCS2D02G335300/TraesCS2B02G354400/TraesCS2D02G132900/TraesCS2A02G327600/TraesCS3A02G250200/TraesCS2B02G152900/TraesCS2A02G130600/TraesCS3B02G279700/TraesCS4B02G360700/TraesCS5A02G529000
MF	GO:0046915	transition metal ion transmembrane transporter activity	23/9027	66/45564	0.0030562	0.0204209	TraesCS1B02G306500/TraesCS5B02G210000/TraesCS2D02G326300/TraesCS2D02G146800/TraesCS1B02G306400/TraesCS1A02G297400/TraesCS2A02G199000/TraesCS1B02G144500/TraesCS5A02G213700/TraesCS7A02G361000/TraesCS4B02G219000/TraesCS2B02G345300/TraesCS2A02G143400/TraesCS4A02G059200/TraesCS5D02G218300/TraesCS7D02G362100/TraesCS7D02G237500/TraesCS2D02G422000/TraesCS4D02G245000/TraesCS7B02G266800/TraesCS1D02G128000/…	-/-/-/-/-/-/-/-/-/-/-/-/-/-/-/-/-/-/-/-/-/-/-	23	16	TraesCS1B02G306500/TraesCS5B02G210000/TraesCS1B02G306400/TraesCS1A02G297400/TraesCS2A02G199000/TraesCS1B02G144500/TraesCS5A02G213700/TraesCS7A02G361000/TraesCS4B02G219000/TraesCS2A02G143400/TraesCS5D02G218300/TraesCS7D02G362100/TraesCS7D02G237500/TraesCS7B02G266800/TraesCS1D02G128000/TraesCS2D02G588000	7	TraesCS2D02G326300/TraesCS2D02G146800/TraesCS2B02G345300/TraesCS4A02G059200/TraesCS2D02G422000/TraesCS4D02G245000/TraesCS2B02G443800
MF	GO:0051537	2 iron, 2 sulfur cluster binding	35/9027	113/45564	0.00318304	0.0210769	TraesCS5B02G430100/TraesCS4A02G227300/TraesCS1D02G414700/TraesCS5D02G436200/TraesCS5A02G456000/TraesCS4D02G086900/TraesCS5D02G466800/TraesCS1A02G276300/TraesCS4B02G089000/TraesCS1B02G205300/TraesCS5D02G436000/TraesCS5B02G465000/TraesCS7B02G038300/TraesCS5B02G429700/TraesCS7D02G137200/TraesCS1D02G275800/TraesCS2B02G234500/TraesCS1B02G285500/TraesCS5A02G428200/TraesCS5A02G427600/TraesCS4D02G025700/…	-/-/-/-/-/-/-/-/-/-/-/-/-/-/-/-/-/-/-/-/-/-/-/PETF/petC/-/-/-/-/-/-/-/PETF/-/-	35	19	TraesCS5B02G430100/TraesCS1D02G414700/TraesCS5D02G436200/TraesCS1A02G276300/TraesCS1B02G205300/TraesCS5D02G436000/TraesCS7B02G038300/TraesCS7D02G137200/TraesCS1D02G275800/TraesCS1B02G285500/TraesCS5A02G428200/TraesCS5A02G427600/TraesCS4B02G311100/TraesCS7A02G137000/TraesCS1D02G192900/TraesCS4D02G309000/TraesCS4A02G411000/TraesCS2D02G248700/TraesCS7B02G214900	16	TraesCS4A02G227300/TraesCS5A02G456000/TraesCS4D02G086900/TraesCS5D02G466800/TraesCS4B02G089000/TraesCS5B02G465000/TraesCS5B02G429700/TraesCS2B02G234500/TraesCS4D02G025700/TraesCS7A02G325400/TraesCS2D02G214700/TraesCS2A02G207900/TraesCS4A02G286700/TraesCS7B02G226100/TraesCS7B02G038100/TraesCS4B02G028100
MF	GO:0004857	enzyme inhibitor activity	65/9027	239/45564	0.00349331	0.0229249	TraesCS1A02G265900/TraesCS1B02G276900/TraesCS1B02G276500/TraesCS1A02G265600/TraesCS1B02G276800/TraesCS3D02G033800/TraesCS1A02G265700/TraesCS3B02G037000/TraesCS5D02G498300/TraesCS1A02G265800/TraesCS6B02G352100/TraesCS1D02G265800/TraesCS5B02G478200/TraesCS1D02G266000/TraesCS1D02G005800/TraesCS2A02G158800/TraesCS3D02G374600/TraesCS3A02G093900/TraesCS1D02G255800/TraesCS2B02G184400/TraesCS1D02G266100/…	-/-/-/-/-/-/-/-/-/-/-/-/-/-/-/-/-/-/-/-/-/-/-/-/-/-/-/-/-/-/-/-/-/-/-/-/-/-/-/-/-/-/-/-/-/-/-/-/-/-/-/-/-/-/-/-/-/-/-/-/-/-/-/-/-	65	43	TraesCS1A02G265900/TraesCS1B02G276900/TraesCS1B02G276500/TraesCS1A02G265600/TraesCS1B02G276800/TraesCS3D02G033800/TraesCS1A02G265700/TraesCS3B02G037000/TraesCS5D02G498300/TraesCS1A02G265800/TraesCS1D02G265800/TraesCS5B02G478200/TraesCS1D02G266000/TraesCS2A02G158800/TraesCS3A02G093900/TraesCS2B02G184400/TraesCS1D02G266100/TraesCS3D02G034200/TraesCS1D02G265900/TraesCS2A02G452700/TraesCS4D02G189200/…	22	TraesCS6B02G352100/TraesCS1D02G005800/TraesCS3D02G374600/TraesCS1D02G255800/TraesCS2D02G445700/TraesCS4B02G360900/TraesCS2A02G533800/TraesCS2A02G446700/TraesCS3A02G325500/TraesCS4D02G353900/TraesCS2B02G049000/TraesCS7B02G483200/TraesCS2B02G226900/TraesCS1D02G310300/TraesCS1B02G200600/TraesCS6D02G301100/TraesCS5A02G043800/TraesCS3B02G354300/TraesCS2D02G207200/TraesCS2D02G536100/TraesCS4A02G464000/…
MF	GO:0004310	farnesyl-diphosphate farnesyltransferase activity	7/9027	12/45564	0.00368438	0.0237546	TraesCS5B02G017900/TraesCS7D02G553300/TraesCS5A02G454500/TraesCS5A02G020900/TraesCS7A02G557300/TraesCS5B02G358800/TraesCS7B02G482000	-/-/-/-/Psy1-A1/-/-	7	1	TraesCS5B02G358800	6	TraesCS5B02G017900/TraesCS7D02G553300/TraesCS5A02G454500/TraesCS5A02G020900/TraesCS7A02G557300/TraesCS7B02G482000
MF	GO:0051996	squalene synthase activity	7/9027	12/45564	0.00368438	0.0237546	TraesCS5B02G017900/TraesCS7D02G553300/TraesCS5A02G454500/TraesCS5A02G020900/TraesCS7A02G557300/TraesCS5B02G358800/TraesCS7B02G482000	-/-/-/-/Psy1-A1/-/-	7	1	TraesCS5B02G358800	6	TraesCS5B02G017900/TraesCS7D02G553300/TraesCS5A02G454500/TraesCS5A02G020900/TraesCS7A02G557300/TraesCS7B02G482000
MF	GO:0004664	prephenate dehydratase activity	10/9027	21/45564	0.0037805	0.023954	TraesCS2D02G080100/TraesCS2A02G082200/TraesCS2A02G291900/novel.7099/TraesCS2A02G292000/TraesCS1A02G188000/TraesCS5B02G372500/TraesCS5A02G370200/TraesCS2B02G308500/TraesCS4A02G106500	-/-/-/-/-/-/-/-/-/-	10	8	TraesCS2D02G080100/TraesCS2A02G082200/TraesCS2A02G291900/novel.7099/TraesCS2A02G292000/TraesCS5B02G372500/TraesCS2B02G308500/TraesCS4A02G106500	2	TraesCS1A02G188000/TraesCS5A02G370200
MF	GO:0005315	inorganic phosphate transmembrane transporter activity	10/9027	21/45564	0.0037805	0.023954	TraesCS5B02G470100/TraesCS4A02G311300/TraesCS7D02G420100/TraesCS4D02G003100/TraesCS4A02G359900/TraesCS5A02G460300/TraesCS5D02G472000/TraesCS5D02G513000/TraesCS6A02G208200/TraesCS4B02G003000	-/-/-/-/-/-/-/-/-/-	10	5	TraesCS5B02G470100/TraesCS4A02G359900/TraesCS5A02G460300/TraesCS5D02G472000/TraesCS5D02G513000	5	TraesCS4A02G311300/TraesCS7D02G420100/TraesCS4D02G003100/TraesCS6A02G208200/TraesCS4B02G003000
MF	GO:0046873	metal ion transmembrane transporter activity	88/9027	342/45564	0.00445628	0.0279946	TraesCS4A02G050500/TraesCS3A02G233800/TraesCS2A02G256100/TraesCS4B02G168400/TraesCS7A02G200100/TraesCS1B02G306500/TraesCS4D02G254100/TraesCS1D02G335900/TraesCS6D02G152200/TraesCS5B02G210000/TraesCS2B02G465600/TraesCS5A02G276700/TraesCS5D02G240200/TraesCS6B02G128000/TraesCS5B02G276500/TraesCS2D02G443700/TraesCS7A02G200200/TraesCS6B02G190900/TraesCS7B02G116700/TraesCS3B02G265500/TraesCS5D02G142900/…	-/-/-/-/-/-/-/-/-/-/-/-/-/-/-/-/-/-/-/-/-/-/-/-/-/-/-/-/-/-/-/-/-/-/-/-/-/-/-/-/-/-/-/-/-/-/-/-/-/-/-/-/-/-/-/-/-/-/-/-/-/-/-/-/-/-/-/-/-/-/-/-/-/-/-/-/-/-/-/-/-/-/-/-/-/-/-/-	88	57	TraesCS4A02G050500/TraesCS3A02G233800/TraesCS1B02G306500/TraesCS4D02G254100/TraesCS5B02G210000/TraesCS2B02G465600/TraesCS5A02G276700/TraesCS6B02G128000/TraesCS5B02G276500/TraesCS2D02G443700/TraesCS7B02G116700/TraesCS3B02G265500/TraesCS5D02G142900/TraesCS3A02G383600/TraesCS3A02G446600/TraesCS5D02G391700/TraesCS3B02G481800/TraesCS3D02G450800/TraesCS3B02G498200/TraesCS7B02G321200/TraesCS1B02G306400/…	31	TraesCS2A02G256100/TraesCS4B02G168400/TraesCS7A02G200100/TraesCS1D02G335900/TraesCS6D02G152200/TraesCS5D02G240200/TraesCS7A02G200200/TraesCS6B02G190900/TraesCS2A02G432700/TraesCS2D02G106600/TraesCS2D02G326300/TraesCS2D02G146800/TraesCS2B02G286400/TraesCS2D02G430700/TraesCS2D02G118400/TraesCS1B02G346700/TraesCS5A02G068700/TraesCS3D02G257700/TraesCS2B02G345300/TraesCS1D02G093900/TraesCS1A02G102300/…
MF	GO:1901681	sulfur compound binding	19/9027	53/45564	0.00475817	0.0296378	TraesCS2D02G076900/TraesCS2A02G079500/TraesCS3A02G449200/TraesCS3D02G442100/TraesCS2B02G094300/TraesCS3A02G449400/TraesCS3B02G485900/TraesCS6B02G169000/TraesCS3D02G104500/TraesCS5D02G111500/TraesCS5A02G099200/TraesCS3B02G120000/TraesCS6D02G130200/TraesCS3B02G486100/TraesCS6B02G317400/TraesCS2D02G600500/TraesCS4A02G393500/TraesCS4D02G194200/TraesCS7A02G047100	-/-/-/-/-/-/-/-/-/-/-/-/-/-/-/-/-/-/-	19	16	TraesCS2D02G076900/TraesCS2A02G079500/TraesCS3A02G449200/TraesCS3D02G442100/TraesCS2B02G094300/TraesCS3A02G449400/TraesCS3B02G485900/TraesCS6B02G169000/TraesCS3D02G104500/TraesCS5D02G111500/TraesCS5A02G099200/TraesCS6D02G130200/TraesCS3B02G486100/TraesCS2D02G600500/TraesCS4A02G393500/TraesCS4D02G194200	3	TraesCS3B02G120000/TraesCS6B02G317400/TraesCS7A02G047100
MF	GO:0050897	cobalt ion binding	13/9027	32/45564	0.00555241	0.0341366	TraesCS2A02G587900/TraesCS7B02G223100/TraesCS7A02G322200/TraesCS1D02G164800/TraesCS2B02G048700/TraesCS1B02G374500/TraesCS1D02G362700/TraesCS7D02G319100/TraesCS7D02G111500/TraesCS3A02G488500/TraesCS2D02G034900/TraesCS2B02G595300/TraesCS2D02G388800	-/-/-/-/-/-/-/-/-/-/-/-/-	13	9	TraesCS7B02G223100/TraesCS7A02G322200/TraesCS2B02G048700/TraesCS1B02G374500/TraesCS1D02G362700/TraesCS7D02G319100/TraesCS7D02G111500/TraesCS2D02G034900/TraesCS2D02G388800	4	TraesCS2A02G587900/TraesCS1D02G164800/TraesCS3A02G488500/TraesCS2B02G595300
MF	GO:0004124	cysteine synthase activity	10/9027	22/45564	0.00571266	0.0341366	TraesCS6B02G217200/TraesCS4A02G401700/TraesCS5D02G027600/TraesCS6A02G187300/TraesCS5B02G300800/TraesCS5B02G018700/TraesCS3D02G087300/TraesCS2A02G300600/TraesCS5A02G300400/TraesCS5A02G022200	-/-/-/-/-/-/-/-/-/-	10	8	TraesCS6B02G217200/TraesCS4A02G401700/TraesCS5D02G027600/TraesCS6A02G187300/TraesCS5B02G300800/TraesCS5B02G018700/TraesCS5A02G300400/TraesCS5A02G022200	2	TraesCS3D02G087300/TraesCS2A02G300600
MF	GO:0015293	symporter activity	10/9027	22/45564	0.00571266	0.0341366	TraesCS7A02G276500/TraesCS4A02G020100/TraesCS2B02G368200/TraesCS7D02G276400/TraesCS4B02G287800/TraesCS4B02G283600/TraesCS2A02G187600/TraesCS2B02G266000/TraesCS2D02G200300/TraesCS4D02G286500	-/-/-/-/-/-/-/-/-/-	10	7	TraesCS7A02G276500/TraesCS4A02G020100/TraesCS2B02G368200/TraesCS7D02G276400/TraesCS2A02G187600/TraesCS2B02G266000/TraesCS2D02G200300	3	TraesCS4B02G287800/TraesCS4B02G283600/TraesCS4D02G286500
MF	GO:0016813	hydrolase activity, acting on carbon-nitrogen (but not peptide) bonds, in linear amidines	10/9027	22/45564	0.00571266	0.0341366	TraesCS5A02G059600/TraesCS2A02G334600/TraesCS3A02G351800/TraesCS2B02G048700/TraesCS5D02G071100/TraesCS2A02G035700/TraesCS5B02G066900/TraesCS2A02G236200/TraesCS2D02G034900/TraesCS3B02G384600	-/-/-/-/-/-/-/-/-/-	10	8	TraesCS5A02G059600/TraesCS2B02G048700/TraesCS5D02G071100/TraesCS2A02G035700/TraesCS5B02G066900/TraesCS2A02G236200/TraesCS2D02G034900/TraesCS3B02G384600	2	TraesCS2A02G334600/TraesCS3A02G351800
MF	GO:0050308	sugar-phosphatase activity	10/9027	22/45564	0.00571266	0.0341366	TraesCS4D02G212000/TraesCS1D02G274000/TraesCS3A02G377600/TraesCS4B02G211400/TraesCS3B02G410400/TraesCS4A02G093100/TraesCS3D02G370700/TraesCS1D02G274200/TraesCS1A02G273900/TraesCS7B02G387900	-/-/-/-/-/FBP/-/-/-/-	10	3	TraesCS1D02G274000/TraesCS1D02G274200/TraesCS1A02G273900	7	TraesCS4D02G212000/TraesCS3A02G377600/TraesCS4B02G211400/TraesCS3B02G410400/TraesCS4A02G093100/TraesCS3D02G370700/TraesCS7B02G387900
MF	GO:0008271	secondary active sulfate transmembrane transporter activity	12/9027	29/45564	0.0064003	0.0378589	TraesCS4D02G264200/TraesCS3A02G288800/TraesCS2A02G508200/TraesCS4D02G264100/TraesCS4A02G043500/TraesCS3B02G323500/TraesCS4A02G043400/TraesCS2D02G508800/TraesCS2B02G536100/TraesCS4B02G276700/TraesCS5A02G166400/TraesCS4B02G264100	-/-/-/-/-/-/-/-/-/-/-/-	12	3	TraesCS3A02G288800/TraesCS3B02G323500/TraesCS4B02G276700	9	TraesCS4D02G264200/TraesCS2A02G508200/TraesCS4D02G264100/TraesCS4A02G043500/TraesCS4A02G043400/TraesCS2D02G508800/TraesCS2B02G536100/TraesCS5A02G166400/TraesCS4B02G264100
MF	GO:0019904	protein domain specific binding	14/9027	36/45564	0.00643859	0.0378589	TraesCS2A02G125600/TraesCS7D02G373100/TraesCS2D02G320900/TraesCS2A02G342600/TraesCS2B02G340300/TraesCS6D02G120800/TraesCS7A02G227100/TraesCS4B02G326700/TraesCS6B02G159200/TraesCS6A02G130900/TraesCS4B02G148900/TraesCS4D02G323400/TraesCS2B02G344600/TraesCS2A02G337300	-/-/-/-/-/-/-/-/-/-/-/-/-/-	14	4	TraesCS2A02G125600/TraesCS4B02G148900/TraesCS2B02G344600/TraesCS2A02G337300	10	TraesCS7D02G373100/TraesCS2D02G320900/TraesCS2A02G342600/TraesCS2B02G340300/TraesCS6D02G120800/TraesCS7A02G227100/TraesCS4B02G326700/TraesCS6B02G159200/TraesCS6A02G130900/TraesCS4D02G323400
MF	GO:0004311	farnesyltranstransferase activity	8/9027	16/45564	0.00658758	0.0382254	TraesCS5B02G017900/TraesCS7D02G553300/TraesCS5A02G454500/TraesCS5A02G020900/TraesCS7A02G557300/TraesCS5B02G358800/TraesCS6B02G125500/TraesCS7B02G482000	-/-/-/-/Psy1-A1/-/-/-	8	1	TraesCS5B02G358800	7	TraesCS5B02G017900/TraesCS7D02G553300/TraesCS5A02G454500/TraesCS5A02G020900/TraesCS7A02G557300/TraesCS6B02G125500/TraesCS7B02G482000
MF	GO:0047769	arogenate dehydratase activity	7/9027	13/45564	0.00662436	0.0382254	TraesCS2D02G080100/TraesCS2A02G082200/TraesCS2A02G291900/TraesCS5B02G372500/TraesCS5A02G370200/TraesCS2B02G308500/TraesCS4A02G106500	-/-/-/-/-/-/-	7	6	TraesCS2D02G080100/TraesCS2A02G082200/TraesCS2A02G291900/TraesCS5B02G372500/TraesCS2B02G308500/TraesCS4A02G106500	1	TraesCS5A02G370200
MF	GO:0052716	hydroquinone:oxygen oxidoreductase activity	17/9027	47/45564	0.00665695	0.0382254	TraesCS4B02G208000/TraesCS3D02G354400/TraesCS4D02G208900/TraesCS3D02G358500/TraesCS6D02G284200/TraesCS6A02G305000/TraesCS3A02G360600/TraesCS4A02G096400/TraesCS3B02G393000/TraesCS7A02G337400/TraesCS3B02G489800/TraesCS1D02G283000/TraesCS3B02G397300/TraesCS3B02G397200/TraesCS7D02G345000/TraesCS1A02G043900/TraesCS3A02G365300	-/-/-/-/-/-/-/-/-/-/-/-/-/-/-/-/-	17	13	TraesCS4B02G208000/TraesCS3D02G354400/TraesCS4D02G208900/TraesCS6D02G284200/TraesCS6A02G305000/TraesCS3A02G360600/TraesCS4A02G096400/TraesCS3B02G393000/TraesCS7A02G337400/TraesCS3B02G489800/TraesCS1D02G283000/TraesCS7D02G345000/TraesCS1A02G043900	4	TraesCS3D02G358500/TraesCS3B02G397300/TraesCS3B02G397200/TraesCS3A02G365300
MF	GO:0016744	transferase activity, transferring aldehyde or ketonic groups	13/9027	33/45564	0.00752452	0.0428723	TraesCS1B02G411100/TraesCS3B02G473800/TraesCS1A02G384300/TraesCS3A02G439800/TraesCS6B02G247900/TraesCS3D02G432600/TraesCSU02G063400/TraesCS7A02G071100/TraesCS1D02G392500/TraesCS4D02G083900/TraesCS7D02G066500/TraesCS6B02G317400/TraesCS6D02G201500	-/-/-/-/-/-/-/-/-/-/-/-/-	13	3	TraesCS3B02G473800/TraesCS3A02G439800/TraesCS3D02G432600	10	TraesCS1B02G411100/TraesCS1A02G384300/TraesCS6B02G247900/TraesCSU02G063400/TraesCS7A02G071100/TraesCS1D02G392500/TraesCS4D02G083900/TraesCS7D02G066500/TraesCS6B02G317400/TraesCS6D02G201500
MF	GO:0016730	oxidoreductase activity, acting on iron-sulfur proteins as donors	10/9027	23/45564	0.00833508	0.0471253	TraesCS5D02G569800/TraesCS4A02G319000/TraesCS7A02G020500/TraesCS1A02G030700/TraesCS4A02G472500/TraesCS4B02G311100/TraesCS6A02G000900/TraesCS4A02G411000/TraesCS5B02G560400/TraesCS2D02G253400	-/-/-/-/-/-/-/-/-/-	10	4	TraesCS1A02G030700/TraesCS4B02G311100/TraesCS4A02G411000/TraesCS2D02G253400	6	TraesCS5D02G569800/TraesCS4A02G319000/TraesCS7A02G020500/TraesCS4A02G472500/TraesCS6A02G000900/TraesCS5B02G560400
MF	GO:0015116	sulfate transmembrane transporter activity	12/9027	30/45564	0.00877305	0.0488499	TraesCS4D02G264200/TraesCS3A02G288800/TraesCS2A02G508200/TraesCS4D02G264100/TraesCS4A02G043500/TraesCS3B02G323500/TraesCS4A02G043400/TraesCS2D02G508800/TraesCS2B02G536100/TraesCS4B02G276700/TraesCS5A02G166400/TraesCS4B02G264100	-/-/-/-/-/-/-/-/-/-/-/-	12	3	TraesCS3A02G288800/TraesCS3B02G323500/TraesCS4B02G276700	9	TraesCS4D02G264200/TraesCS2A02G508200/TraesCS4D02G264100/TraesCS4A02G043500/TraesCS4A02G043400/TraesCS2D02G508800/TraesCS2B02G536100/TraesCS5A02G166400/TraesCS4B02G264100
MF	GO:1901682	sulfur compound transmembrane transporter activity	12/9027	30/45564	0.00877305	0.0488499	TraesCS4D02G264200/TraesCS3A02G288800/TraesCS2A02G508200/TraesCS4D02G264100/TraesCS4A02G043500/TraesCS3B02G323500/TraesCS4A02G043400/TraesCS2D02G508800/TraesCS2B02G536100/TraesCS4B02G276700/TraesCS5A02G166400/TraesCS4B02G264100	-/-/-/-/-/-/-/-/-/-/-/-	12	3	TraesCS3A02G288800/TraesCS3B02G323500/TraesCS4B02G276700	9	TraesCS4D02G264200/TraesCS2A02G508200/TraesCS4D02G264100/TraesCS4A02G043500/TraesCS4A02G043400/TraesCS2D02G508800/TraesCS2B02G536100/TraesCS5A02G166400/TraesCS4B02G264100
[truncated: 1 more rows]
