# Supplementary material for: Comparative transcriptomic and metabolic profiling provides insight into the mechanism by which the autophagy inhibitor 3-MA enhances salt stress sensitivity in wheat seedlings
Source: BMC Plant Biol. 2021 Dec 6;21:577. doi: 10.1186/s12870-021-03351-5 (PMC8647401; doi:10.1186/s12870-021-03351-5)
Supplement: Supplementary file 10 — Additional file 10: Table S7. The effect of 3-MA on KEGG pathway significant enrichment in roots of wheat seedings under NaCl stress. [file 12870_2021_3351_MOESM10_ESM.xlsx]

## Sheet: TMGvsTG_KEGGenrich_significant
Table S7 The effect of 3-MA on KEGG pathway significant enrichment in roots of wheat seedings under NaCl stress
KEGGID	Description	GeneRatio	BgRatio	pvalue	padj	geneID	geneName	keggID	Count	Up	Up_Gene_id	Down	Down_Gene_id
osa00071	Fatty acid degradation - Oryza sativa japonica (Japanese rice) (RefSeq)	68/3513	157/15746	3.22377e-09	1.2846e-07	TraesCS6B02G284600/TraesCS7A02G210100/TraesCS4A02G202200/TraesCS3D02G077200/TraesCS5B02G210100/TraesCS1D02G376300/TraesCS4D02G103300/TraesCS2B02G189700/TraesCS5A02G213600/TraesCS4D02G103100/TraesCS5D02G218400/TraesCS1D02G111900/TraesCS1D02G077600/TraesCS1A02G075000/TraesCS7B02G116800/TraesCS6A02G392400/TraesCS1B02G161300/TraesCS1A02G370100/TraesCS6B02G432600/TraesCS4B02G182600/TraesCS7D02G211900/…	-/-/-/-/-/-/-/-/-/-/-/-/-/-/-/-/-/-/-/-/-/-/-/-/-/-/-/-/-/-/-/-/-/-/-/-/-/-/-/-/-/-/-/-/-/-/-/-/-/-/-/-/-/-/-/-/-/-/-/-/-/-/-/-/-/-/-/-	osa:4330149/osa:4340725/osa:4350054/osa:4328997/osa:4347172/osa:4350054/osa:4350054/osa:4343942/osa:4347172/osa:4350054/osa:4347172/osa:4337904/osa:4337714/osa:4337714/osa:4340725/osa:4331150/osa:4348804/osa:4350054/osa:4331150/osa:4332628/osa:4340725/osa:4328997/osa:4351483/osa:4328997/osa:4324180/osa:4324393/osa:4337714/osa:4343942/osa:4328997/osa:4348804/osa:4327088/osa:4337904/osa:4326503/osa…	68	53	TraesCS6B02G284600/TraesCS7A02G210100/TraesCS3D02G077200/TraesCS5B02G210100/TraesCS5A02G213600/TraesCS5D02G218400/TraesCS1D02G111900/TraesCS1D02G077600/TraesCS1A02G075000/TraesCS7B02G116800/TraesCS6A02G392400/TraesCS1B02G161300/TraesCS6B02G432600/TraesCS4B02G182600/TraesCS7D02G211900/TraesCS6D02G116200/TraesCS5D02G141300/TraesCS3A02G077000/TraesCS3D02G237900/TraesCS5A02G148700/TraesCS1B02G093600/…	15	TraesCS4A02G202200/TraesCS1D02G376300/TraesCS4D02G103300/TraesCS2B02G189700/TraesCS4D02G103100/TraesCS1A02G370100/TraesCS2D02G170900/TraesCS2B02G189800/TraesCS6D02G222300/TraesCS1D02G231000/TraesCS4D02G103000/TraesCS4A02G406200/TraesCS2A02G036300/TraesCS1D02G011100/TraesCS4A02G202300
osa00592	alpha-Linolenic acid metabolism - Oryza sativa japonica (Japanese rice) (RefSeq)	66/3513	151/15746	3.48639e-09	1.2846e-07	TraesCS2B02G040000/TraesCS4A02G202200/TraesCS3D02G077200/TraesCS1D02G376300/TraesCS2B02G439900/TraesCS4D02G103300/TraesCS2D02G028600/TraesCS4D02G103100/TraesCS7B02G145200/TraesCS1D02G111900/TraesCS4B02G356100/TraesCS6A02G166000/TraesCS4D02G040800/TraesCS1D02G013600/TraesCS1D02G219500/TraesCS6A02G392400/TraesCS2A02G026600/TraesCS1B02G161300/TraesCS7A02G246200/TraesCS1A02G370100/TraesCS4B02G043300/…	-/-/-/-/-/-/-/-/-/-/-/-/-/-/-/-/-/-/-/-/-/-/-/-/-/-/-/-/-/-/-/-/-/-/-/-/-/-/-/-/-/-/-/-/-/-/-/-/-/-/-/-/-/-/-/-/-/-/-/-/-/-/-/-/-/-	osa:4340485/osa:4350054/osa:4328997/osa:4350054/osa:4336987/osa:4350054/osa:4340485/osa:4350054/osa:4345994/osa:4337904/osa:4340490/osa:4328603/osa:4333862/osa:4340485/osa:4340490/osa:4331150/osa:4340485/osa:4348804/osa:4345994/osa:4350054/osa:4333862/osa:4332121/osa:4340485/osa:4340490/osa:4331150/osa:4340490/osa:4328997/osa:4333862/osa:4338358/osa:4340485/osa:4336987/osa:4328997/osa:4336987/osa…	66	36	TraesCS3D02G077200/TraesCS2B02G439900/TraesCS7B02G145200/TraesCS1D02G111900/TraesCS4B02G356100/TraesCS6A02G166000/TraesCS6A02G392400/TraesCS1B02G161300/TraesCS7A02G246200/TraesCS4D02G238800/TraesCS6B02G432600/TraesCS6D02G116200/TraesCS2A02G420800/TraesCS3A02G077000/TraesCS2D02G417800/TraesCS6A02G125800/TraesCS1D02G142700/TraesCS1B02G129300/TraesCS3D02G086900/TraesCS2D02G309400/TraesCS7B02G044200/…	30	TraesCS2B02G040000/TraesCS4A02G202200/TraesCS1D02G376300/TraesCS4D02G103300/TraesCS2D02G028600/TraesCS4D02G103100/TraesCS4D02G040800/TraesCS1D02G013600/TraesCS1D02G219500/TraesCS2A02G026600/TraesCS1A02G370100/TraesCS4B02G043300/TraesCS1A02G015700/TraesCS6D02G302300/TraesCS7D02G176000/TraesCS4A02G270800/TraesCS1D02G215800/TraesCS1D02G013000/TraesCS1A02G212900/TraesCS6A02G027900/TraesCS7D02G524600/…
osa00196	Photosynthesis - antenna proteins - Oryza sativa japonica (Japanese rice) (RefSeq)	31/3513	51/15746	3.58912e-09	1.2846e-07	TraesCS4B02G089500/TraesCS5B02G175000/TraesCS2B02G233400/TraesCS4D02G086400/TraesCS1D02G428200/TraesCS1A02G403300/TraesCS5D02G238300/TraesCS1B02G432700/TraesCS2B02G220100/TraesCS2D02G209900/TraesCS2A02G342600/TraesCS2B02G340300/TraesCS4A02G226900/TraesCS2D02G320900/TraesCS6A02G159800/TraesCS5A02G229300/TraesCS5D02G182000/TraesCS5A02G350600/TraesCS7D02G227300/TraesCS2A02G206200/TraesCS5D02G329200/…	-/-/-/-/-/-/-/-/-/-/-/-/-/-/-/-/-/-/-/-/-/-/-/-/-/-/-/-/-/-/-	osa:4350176/osa:4346649/osa:4343583/osa:4350176/osa:4343604/osa:4324599/osa:4345663/osa:4324599/osa:4343709/osa:4343583/osa:4336028/osa:4336028/osa:4350176/osa:4336028/osa:4328623/osa:4345663/osa:4346649/osa:4324599/osa:4340892/osa:4343583/osa:4333359/osa:4343604/osa:4346803/osa:4347166/osa:4340892/osa:4328623/osa:4343709/osa:4343709/osa:4328623/osa:4340892/osa:4347166	31	0		31	TraesCS4B02G089500/TraesCS5B02G175000/TraesCS2B02G233400/TraesCS4D02G086400/TraesCS1D02G428200/TraesCS1A02G403300/TraesCS5D02G238300/TraesCS1B02G432700/TraesCS2B02G220100/TraesCS2D02G209900/TraesCS2A02G342600/TraesCS2B02G340300/TraesCS4A02G226900/TraesCS2D02G320900/TraesCS6A02G159800/TraesCS5A02G229300/TraesCS5D02G182000/TraesCS5A02G350600/TraesCS7D02G227300/TraesCS2A02G206200/TraesCS5D02G329200/…
osa00100	Steroid biosynthesis - Oryza sativa japonica (Japanese rice) (RefSeq)	55/3513	118/15746	4.28199e-09	1.2846e-07	TraesCS7B02G253700/TraesCS3D02G041900/TraesCS4A02G218400/TraesCSU02G114400/TraesCS5D02G005800/TraesCS4B02G097200/TraesCS5B02G029700/TraesCS4B02G398800/TraesCS5A02G004700/TraesCS5D02G012000/TraesCS5A02G006400/TraesCS3B02G046100/TraesCS5A02G004900/TraesCS4D02G093600/TraesCS5A02G004600/TraesCS5D02G011800/TraesCS5A02G004800/TraesCS5B02G004500/TraesCS5D02G012300/TraesCS4B02G122800/TraesCS3A02G037600/T…	-/-/-/-/-/-/-/-/-/-/-/-/-/-/-/-/-/-/-/-/-/-/-/-/-/-/-/-/-/-/-/-/-/-/-/-/-/-/-/-/-/-/-/-/-/-/-/-/-/-/-/-/-/-/-	osa:4328054/osa:4325687/osa:4331338/osa:4325563/osa:4326449/osa:4331338/osa:4326449/osa:4325563/osa:4338803/osa:4338803/osa:4326449/osa:4325687/osa:4328256/osa:4331338/osa:4338803/osa:4328256/osa:4333071/osa:4338803/osa:4338803/osa:4350614/osa:4325687/osa:4338803/osa:4329318/osa:4338803/osa:4328256/osa:4338803/osa:4333071/osa:4351226/osa:4325562/osa:4338803/osa:4338803/osa:4351226/osa:4349278/osa…	55	17	TraesCS7B02G253700/TraesCS4A02G218400/TraesCS4B02G097200/TraesCS5A02G004700/TraesCS5D02G012000/TraesCS5A02G004900/TraesCS4D02G093600/TraesCS5A02G004600/TraesCS5D02G011800/TraesCS5A02G004800/TraesCS5D02G012300/TraesCS6A02G110800/TraesCS5D02G012200/TraesCS5D02G011900/TraesCS5A02G004500/TraesCS5D02G012100/TraesCS5A02G465200	38	TraesCS3D02G041900/TraesCSU02G114400/TraesCS5D02G005800/TraesCS5B02G029700/TraesCS4B02G398800/TraesCS5A02G006400/TraesCS3B02G046100/TraesCS5B02G004500/TraesCS4B02G122800/TraesCS3A02G037600/TraesCS4D02G353400/TraesCS1D02G423500/TraesCS4B02G360100/TraesCS4A02G179800/TraesCS3B02G167400/TraesCS3B02G410100/TraesCS4D02G134600/TraesCS1A02G205700/TraesCS5D02G501500/TraesCS4D02G120900/TraesCS4B02G360300/T…
osa00480	Glutathione metabolism - Oryza sativa japonica (Japanese rice) (RefSeq)	139/3513	418/15746	1.28169e-07	3.07606e-06	TraesCS1A02G017300/TraesCS7A02G021900/TraesCS1A02G186500/TraesCS7D02G019400/TraesCS1A02G102700/TraesCS2A02G045400/TraesCS1D02G190100/TraesCS1D02G094700/TraesCS1D02G011800/TraesCS2D02G044100/TraesCS1B02G097400/TraesCS1D02G190000/TraesCS1D02G095400/TraesCS3B02G538600/TraesCS7D02G131600/TraesCS7D02G479100/TraesCS3A02G260800/TraesCS7D02G465400/TraesCS1B02G113500/TraesCS6D02G368800/TraesCS6A02G068300/…	-/-/-/-/-/-/-/-/-/-/-/-/-/-/-/-/-/-/-/-/-/-/-/-/-/-/-/-/-/-/-/-/-/-/-/-/-/-/-/-/-/-/-/-/-/-/-/-/-/-/-/-/-/-/-/-/-/-/-/-/-/-/-/-/-/-/-/-/-/-/-/-/-/-/-/-/-/-/-/-/-/-/-/-/-/-/-/-/-/-/-/-/-/-/-/-/-/-/-/-/-/-/-/-/-/-/-/-/-/-/-/-/-/-/-/-/-/-/-/-/-/-/-/-/-/-/-/-/-/-/-/-/-/-/-/-/-/-/-	osa:4349197/osa:4325764/osa:4349196/osa:4325764/osa:4325704/osa:4325710/osa:4349196/osa:4325704/osa:4325712/osa:4325710/osa:4325710/osa:4349190/osa:4325704/osa:4325763/osa:4349196/osa:4326887/osa:4325643/osa:4349203/osa:4325704/osa:4331112/osa:4329321/osa:4329321/osa:4326887/osa:4349200/osa:4325704/osa:4325763/osa:4347319/osa:4337813/osa:4325768/osa:4346877/osa:4326887/osa:4325710/osa:4325768/osa…	139	95	TraesCS1A02G017300/TraesCS7A02G021900/TraesCS1A02G186500/TraesCS7D02G019400/TraesCS1A02G102700/TraesCS2A02G045400/TraesCS1D02G190100/TraesCS1D02G094700/TraesCS1D02G011800/TraesCS2D02G044100/TraesCS1D02G190000/TraesCS1D02G095400/TraesCS3B02G538600/TraesCS7D02G131600/TraesCS7D02G479100/TraesCS3A02G260800/TraesCS1B02G113500/TraesCS6D02G368800/TraesCS7B02G398800/TraesCS4D02G295400/TraesCS1B02G114400/…	44	TraesCS1B02G097400/TraesCS7D02G465400/TraesCS6A02G068300/TraesCS6D02G065900/TraesCS1B02G097200/TraesCS7A02G477900/TraesCS1D02G190600/TraesCS1A02G203900/TraesCS1A02G078800/TraesCS4A02G103800/TraesCS1A02G186200/TraesCS6B02G092200/TraesCS3B02G540100/TraesCS2B02G087400/TraesCS4B02G197900/TraesCS4D02G225800/TraesCS1D02G207400/TraesCS4B02G330900/TraesCS7A02G455000/TraesCS3A02G076700/TraesCS1D02G081200/…
osa00970	Aminoacyl-tRNA biosynthesis - Oryza sativa japonica (Japanese rice) (RefSeq)	86/3513	239/15746	8.93014e-07	1.78603e-05	TraesCS4B02G054900/TraesCS4D02G055000/TraesCS4B02G034500/TraesCS1D02G236900/TraesCS3B02G282000/TraesCS3A02G310400/TraesCS7B02G301400/TraesCS7B02G107300/TraesCS7D02G028100/TraesCS4A02G278500/TraesCS4D02G032900/novel.1014/TraesCS1D02G163400/TraesCS7A02G200500/TraesCS7D02G203800/TraesCS1A02G145100/TraesCS5B02G042800/TraesCS6B02G462900/TraesCS5D02G333800/TraesCS5D02G048600/TraesCS7D02G506300/TraesCS3…	-/-/-/-/-/-/-/-/-/-/-/-/-/-/-/-/-/-/-/-/-/-/-/-/-/-/-/-/-/-/-/-/-/-/-/-/-/-/-/-/-/-/-/-/-/-/-/-/-/-/-/-/-/-/-/-/-/-/-/-/-/-/-/-/-/-/-/-/-/-/-/-/-/-/-/-/-/-/-/-/-/-/-/-/-/-	osa:4348211/osa:4348211/osa:4333345/osa:4345200/osa:4333345/osa:4337898/osa:4348562/osa:4352148/osa:4325717/osa:4333345/osa:4333345/osa:4337830/osa:9267455/osa:4352148/osa:4352148/osa:4348825/osa:4346920/osa:4344663/osa:4330354/osa:4347497/osa:9272464/osa:4325653/osa:4345200/osa:4325717/osa:9272464/osa:4348825/osa:4325717/osa:4337830/osa:4345200/osa:9267455/osa:9267455/osa:4325717/osa:4339585/osa…	86	85	TraesCS4B02G054900/TraesCS4D02G055000/TraesCS4B02G034500/TraesCS1D02G236900/TraesCS3B02G282000/TraesCS3A02G310400/TraesCS7B02G301400/TraesCS7B02G107300/TraesCS7D02G028100/TraesCS4A02G278500/TraesCS4D02G032900/novel.1014/TraesCS1D02G163400/TraesCS7A02G200500/TraesCS7D02G203800/TraesCS1A02G145100/TraesCS5B02G042800/TraesCS6B02G462900/TraesCS5D02G333800/TraesCS5D02G048600/TraesCS7D02G506300/TraesCS3…	1	novel.1207
osa00250	Alanine, aspartate and glutamate metabolism - Oryza sativa japonica (Japanese rice) (RefSeq)	61/3513	159/15746	3.21587e-06	5.51292e-05	TraesCS7B02G253600/TraesCS4D02G195100/TraesCS4D02G047400/TraesCS4D02G232700/TraesCS3D02G067500/TraesCS2A02G421400/TraesCS2B02G440400/TraesCS4A02G109900/TraesCS2D02G418400/TraesCS3A02G305400/TraesCS4B02G167100/TraesCS4B02G194400/TraesCS4B02G231400/TraesCS3A02G077100/TraesCS2D02G262400/TraesCS3B02G022900/TraesCS5D02G124500/TraesCS4B02G047400/TraesCS1B02G374500/TraesCS7D02G341900/TraesCS1A02G382800/…	-/-/-/-/-/-/-/-/-/-/-/-/-/-/-/-/-/-/-/-/-/-/-/-/-/-/-/-/-/-/-/-/-/-/-/-/-/-/-/-/-/-/-/-/-/-/-/-/-/-/-/-/-/-/-/-/-/-/-/-/-	osa:4328053/osa:4340706/osa:4333896/osa:4332184/osa:4333381/osa:4336983/osa:4336983/osa:4340706/osa:4336983/osa:4325621/osa:4332775/osa:4340706/osa:4332184/osa:4340706/osa:4342210/osa:4345787/osa:4345071/osa:4333896/osa:9269289/osa:4344928/osa:4340706/osa:4332642/osa:4345071/osa:4340706/osa:4340706/osa:9269289/osa:4333932/osa:4341252/osa:4341252/osa:4333381/osa:4344928/osa:4333381/osa:4331798/osa…	61	49	TraesCS7B02G253600/TraesCS4D02G195100/TraesCS4D02G047400/TraesCS3D02G067500/TraesCS2A02G421400/TraesCS2B02G440400/TraesCS4A02G109900/TraesCS2D02G418400/TraesCS4B02G167100/TraesCS4B02G194400/TraesCS3A02G077100/TraesCS2D02G262400/TraesCS5D02G124500/TraesCS4B02G047400/TraesCS1B02G374500/TraesCS7D02G341900/TraesCS1A02G382800/TraesCS4B02G180400/TraesCS5A02G120200/TraesCS1D02G390500/TraesCS1D02G430300/…	12	TraesCS4D02G232700/TraesCS3A02G305400/TraesCS4B02G231400/TraesCS3B02G022900/TraesCS2B02G538600/TraesCS2B02G334000/TraesCS2A02G315800/TraesCS6A02G018600/TraesCS6B02G127300/TraesCS1D02G086700/TraesCS6D02G344200/TraesCS3B02G080200
osa00945	Stilbenoid, diarylheptanoid and gingerol biosynthesis - Oryza sativa japonica (Japanese rice) (RefSeq)	21/3513	37/15746	5.76368e-06	8.64551e-05	TraesCS6D02G278200/TraesCS7D02G393100/TraesCS1D02G310000/TraesCS6A02G298400/TraesCS1A02G310500/TraesCS3D02G136900/TraesCS7B02G299500/TraesCS3B02G154000/TraesCS1B02G321800/TraesCS7A02G398900/TraesCS3A02G136100/TraesCS3D02G336900/TraesCS7A02G127600/TraesCS7B02G027200/TraesCS2D02G162800/TraesCS6B02G327900/TraesCS2B02G182500/TraesCS3B02G361900/TraesCS2B02G374600/TraesCSU02G138300/TraesCS7D02G126000	-/-/-/-/-/-/-/-/-/-/-/-/-/-/-/-/-/-/-/-/-	osa:4342896/osa:4329329/osa:4339188/osa:4342896/osa:4339188/osa:4338409/osa:4329329/osa:4338409/osa:4339188/osa:4329329/osa:4338409/osa:4338409/osa:4340240/osa:4340240/osa:4329329/osa:4342896/osa:4329329/osa:4339188/osa:4336306/osa:4338409/osa:4340240	21	2	TraesCS3D02G336900/TraesCS2B02G374600	19	TraesCS6D02G278200/TraesCS7D02G393100/TraesCS1D02G310000/TraesCS6A02G298400/TraesCS1A02G310500/TraesCS3D02G136900/TraesCS7B02G299500/TraesCS3B02G154000/TraesCS1B02G321800/TraesCS7A02G398900/TraesCS3A02G136100/TraesCS7A02G127600/TraesCS7B02G027200/TraesCS2D02G162800/TraesCS6B02G327900/TraesCS2B02G182500/TraesCS3B02G361900/TraesCSU02G138300/TraesCS7D02G126000
osa00460	Cyanoamino acid metabolism - Oryza sativa japonica (Japanese rice) (RefSeq)	76/3513	217/15746	1.15882e-05	0.000130366	TraesCS4B02G041100/TraesCS4A02G272900/TraesCS5D02G398400/TraesCS5B02G265500/TraesCS2A02G384600/TraesCS3D02G067500/TraesCS7A02G246300/TraesCS2A02G478500/TraesCS4A02G339000/TraesCS2D02G037400/TraesCS2B02G599800/TraesCS2A02G019400/TraesCS5B02G295000/TraesCS5A02G388300/TraesCS6A02G232400/TraesCS7D02G245000/TraesCS5B02G393900/TraesCS4D02G038500/TraesCS3B02G483500/TraesCS7A02G201800/TraesCS2B02G401500/…	-/-/-/-/-/-/-/-/-/-/GLU1B/-/-/-/-/-/-/-/-/-/-/-/-/-/-/-/-/-/-/-/-/-/-/-/-/-/-/-/-/-/-/-/-/-/-/-/-/-/-/-/-/-/-/-/-/-/-/-/-/-/-/-/-/-/-/-/-/-/-/-/-/-/-/-/-/-	osa:4333841/osa:4333841/osa:4334114/osa:4347441/osa:4336388/osa:4333381/osa:4345996/osa:4334114/osa:4334792/osa:4336388/osa:4336146/osa:4334792/osa:4347547/osa:4334114/osa:4330076/osa:4345996/osa:4334114/osa:4333841/osa:4326948/osa:4334792/osa:4336388/osa:4334116/osa:4332041/osa:4332041/osa:4352058/osa:4334114/osa:4336388/osa:4334792/osa:4330076/osa:4330077/osa:4336146/osa:4334792/osa:4336388/osa…	76	32	TraesCS5B02G265500/TraesCS3D02G067500/TraesCS2A02G478500/TraesCS2A02G019400/TraesCS6A02G232400/TraesCS2B02G401500/TraesCS2A02G384300/TraesCS6B02G260800/TraesCS6B02G260700/TraesCS5B02G418000/TraesCS5D02G399000/TraesCS3A02G067700/TraesCS4A02G385300/TraesCS3D02G076400/TraesCS7A02G042600/TraesCS6A02G232500/TraesCS1B02G232200/TraesCS7B02G350300/TraesCS7D02G080700/TraesCS2D02G381000/TraesCS7A02G086000/…	44	TraesCS4B02G041100/TraesCS4A02G272900/TraesCS5D02G398400/TraesCS2A02G384600/TraesCS7A02G246300/TraesCS4A02G339000/TraesCS2D02G037400/TraesCS2B02G599800/TraesCS5B02G295000/TraesCS5A02G388300/TraesCS7D02G245000/TraesCS5B02G393900/TraesCS4D02G038500/TraesCS3B02G483500/TraesCS7A02G201800/TraesCS5A02G389000/TraesCS3A02G398000/TraesCS4B02G248600/TraesCS2A02G493700/TraesCS5B02G393300/TraesCS7A02G136500/…
osa00430	Taurine and hypotaurine metabolism - Oryza sativa japonica (Japanese rice) (RefSeq)	22/3513	41/15746	1.18587e-05	0.000130366	TraesCS5B02G180000/TraesCS5A02G182000/TraesCS4D02G232700/TraesCS5D02G186400/TraesCS5D02G031700/TraesCS5B02G023100/TraesCS5A02G025300/TraesCS4B02G231400/TraesCS3B02G022900/TraesCS4A02G262600/TraesCS5B02G023000/TraesCS5A02G025200/TraesCS3D02G076400/TraesCS2B02G334000/TraesCS3A02G076700/TraesCS5D02G031600/TraesCS3D02G523200/TraesCS2A02G315800/TraesCS3A02G076500/TraesCS3B02G090400/TraesCS2D02G541600/…	-/-/-/-/-/-/-/-/-/-/-/-/-/-/-/-/-/-/-/-/-/-	osa:4335026/osa:4335026/osa:4332184/osa:4335026/osa:4352829/osa:4352829/osa:4352829/osa:4332184/osa:4345787/osa:4333932/osa:4352829/osa:4352829/osa:4324526/osa:4335977/osa:4324526/osa:4352829/osa:4345787/osa:4335977/osa:4324526/osa:4324526/osa:4344600/osa:4345787	22	6	TraesCS4A02G262600/TraesCS3D02G076400/TraesCS3D02G523200/TraesCS3A02G076500/TraesCS3B02G090400/TraesCS3B02G583600	16	TraesCS5B02G180000/TraesCS5A02G182000/TraesCS4D02G232700/TraesCS5D02G186400/TraesCS5D02G031700/TraesCS5B02G023100/TraesCS5A02G025300/TraesCS4B02G231400/TraesCS3B02G022900/TraesCS5B02G023000/TraesCS5A02G025200/TraesCS2B02G334000/TraesCS3A02G076700/TraesCS5D02G031600/TraesCS2A02G315800/TraesCS2D02G541600
osa00450	Selenocompound metabolism - Oryza sativa japonica (Japanese rice) (RefSeq)	31/3513	67/15746	1.19502e-05	0.000130366	TraesCS7B02G301400/TraesCS1A02G181000/TraesCS1B02G199600/TraesCS4A02G298700/TraesCS1D02G184500/TraesCS5A02G382900/TraesCSU02G244200/TraesCS2A02G032500/TraesCS1D02G011700/TraesCS5B02G387300/TraesCS7D02G229100/TraesCS2B02G046500/TraesCS4D02G159500/TraesCS4B02G245500/TraesCS2D02G058100/TraesCS5D02G392300/TraesCS2D02G031800/TraesCS7D02G395100/TraesCS5B02G075700/TraesCS7A02G225400/TraesCS6D02G258600/T…	-/-/-/-/-/-/-/-/-/-/-/-/-/-/-/-/-/-/-/-/-/-/-/-/-/-/-/-/-/-/-	osa:4348562/osa:4349123/osa:4349123/osa:4352833/osa:4349123/osa:4334073/osa:4348560/osa:4334073/osa:4337554/osa:4334073/osa:4340912/osa:4334073/osa:4332956/osa:4341140/osa:4348560/osa:4334073/osa:4334073/osa:4348562/osa:4341140/osa:4330505/osa:4330505/osa:4341140/osa:4337554/osa:4348560/osa:4341140/osa:4348560/osa:4330505/osa:4341140/osa:4351999/osa:4341140/osa:4348560	31	22	TraesCS7B02G301400/TraesCS1A02G181000/TraesCS1B02G199600/TraesCS1D02G184500/TraesCSU02G244200/TraesCS1D02G011700/TraesCS4D02G159500/TraesCS4B02G245500/TraesCS2D02G058100/TraesCS7D02G395100/TraesCS5B02G075700/TraesCS6D02G258600/TraesCS4A02G078800/TraesCS1A02G013800/TraesCS2D02G058200/TraesCS4D02G243900/TraesCS2A02G058800/TraesCS6A02G278000/TraesCS5D02G081600/TraesCS4B02G122000/TraesCS5A02G069400/T…	9	TraesCS4A02G298700/TraesCS5A02G382900/TraesCS2A02G032500/TraesCS5B02G387300/TraesCS7D02G229100/TraesCS2B02G046500/TraesCS5D02G392300/TraesCS2D02G031800/TraesCS7A02G225400
osa00941	Flavonoid biosynthesis - Oryza sativa japonica (Japanese rice) (RefSeq)	48/3513	126/15746	4.25244e-05	0.000425244	TraesCS2B02G057100/TraesCS2B02G558400/TraesCS2A02G044900/TraesCS7D02G393100/TraesCS1D02G310000/TraesCS7D02G404900/TraesCS2A02G527700/TraesCS2D02G043500/TraesCS5A02G146900/TraesCS1A02G310500/TraesCS3D02G136900/TraesCS7B02G299500/TraesCS2B02G606800/TraesCS2D02G598900/TraesCS6B02G011200/TraesCS7B02G310900/TraesCS3B02G154000/TraesCS4D02G339900/TraesCS1B02G321800/TraesCS5B02G488900/TraesCS7A02G398900/…	-/-/-/-/-/-/-/-/-/-/-/-/-/-/-/-/-/-/-/-/-/-/-/-/-/-/-/-/-/-/-/-/-/-/-/-/-/-/-/-/-/-/-/-/-/-/-/-	osa:4334886/osa:4350636/osa:4334886/osa:4329329/osa:4339188/osa:4348299/osa:4350636/osa:4334886/osa:4349607/osa:4339188/osa:4338409/osa:4329329/osa:4337102/osa:4337102/osa:4348304/osa:4348299/osa:4338409/osa:4330843/osa:4339188/osa:4334588/osa:4329329/osa:4338409/osa:4348304/osa:4337100/osa:4338409/osa:4330843/osa:4340240/osa:4348304/osa:4340240/osa:4329329/osa:4337102/osa:4348299/osa:4348304/osa…	48	6	TraesCS3D02G336900/TraesCS7B02G462200/TraesCS2A02G482200/TraesCS2B02G374600/TraesCS2D02G481700/TraesCS2B02G055100	42	TraesCS2B02G057100/TraesCS2B02G558400/TraesCS2A02G044900/TraesCS7D02G393100/TraesCS1D02G310000/TraesCS7D02G404900/TraesCS2A02G527700/TraesCS2D02G043500/TraesCS5A02G146900/TraesCS1A02G310500/TraesCS3D02G136900/TraesCS7B02G299500/TraesCS2B02G606800/TraesCS2D02G598900/TraesCS6B02G011200/TraesCS7B02G310900/TraesCS3B02G154000/TraesCS4D02G339900/TraesCS1B02G321800/TraesCS5B02G488900/TraesCS7A02G398900/…
osa00999	Biosynthesis of secondary metabolites - unclassified - Oryza sativa japonica (Japanese rice) (RefSeq)	20/3513	39/15746	6.94586e-05	0.000641157	TraesCS7B02G401000/TraesCS7D02G393100/TraesCS7D02G483400/TraesCS7A02G496200/TraesCS3D02G136900/TraesCS7B02G299500/TraesCS3B02G154000/TraesCS7A02G398900/TraesCS3A02G136100/TraesCS3D02G336900/TraesCS6D02G141700/TraesCS7A02G127600/TraesCS7B02G027200/TraesCS2D02G162800/TraesCS7B02G401100/TraesCS6A02G151700/TraesCS2B02G182500/TraesCSU02G138300/TraesCS6B02G179900/TraesCS7D02G126000	-/-/-/-/-/-/-/-/-/-/-/-/-/-/-/-/-/-/-/-	osa:4328485/osa:4329329/osa:4341718/osa:4341718/osa:4338409/osa:4329329/osa:4338409/osa:4329329/osa:4338409/osa:4338409/osa:4328485/osa:4340240/osa:4340240/osa:4329329/osa:4341718/osa:4328485/osa:4329329/osa:4338409/osa:4328485/osa:4340240	20	1	TraesCS3D02G336900	19	TraesCS7B02G401000/TraesCS7D02G393100/TraesCS7D02G483400/TraesCS7A02G496200/TraesCS3D02G136900/TraesCS7B02G299500/TraesCS3B02G154000/TraesCS7A02G398900/TraesCS3A02G136100/TraesCS6D02G141700/TraesCS7A02G127600/TraesCS7B02G027200/TraesCS2D02G162800/TraesCS7B02G401100/TraesCS6A02G151700/TraesCS2B02G182500/TraesCSU02G138300/TraesCS6B02G179900/TraesCS7D02G126000
osa00630	Glyoxylate and dicarboxylate metabolism - Oryza sativa japonica (Japanese rice) (RefSeq)	72/3513	214/15746	8.61173e-05	0.000738148	TraesCS6B02G056800/TraesCS6D02G048300/TraesCS4D02G047400/TraesCS5D02G169900/TraesCS2B02G307300/TraesCS3A02G250200/TraesCS6A02G041700/TraesCS6A02G163500/TraesCS4A02G119200/TraesCS5A02G165400/TraesCS2D02G262400/TraesCS5B02G162800/TraesCS4B02G185400/TraesCS4B02G047400/TraesCS3B02G279700/TraesCS2A02G493700/TraesCS3D02G250600/TraesCS2A02G467900/TraesCS5D02G169600/TraesCS2D02G132900/TraesCS5D02G019700/…	-/-/-/-/-/-/-/-/-/-/-/-/-/-/-/-/-/-/-/-/-/-/-/-/-/-/-/-/-/-/-/-/-/-/-/-/-/-/-/-/-/-/-/-/-/-/-/-/-/-/-/-/-/-/-/-/-/-/-/-/-/-/-/-/-/-/-/-/-/-/-/-	osa:4328073/osa:4328073/osa:4333896/osa:4352016/osa:4329518/osa:4325932/osa:4328073/osa:4341790/osa:4332593/osa:4352016/osa:4342210/osa:4352016/osa:4332593/osa:4333896/osa:4325932/osa:4352058/osa:4325932/osa:4337051/osa:4352016/osa:4344164/osa:4352871/osa:4352016/osa:4341790/osa:4344164/osa:4326312/osa:4341070/osa:4333896/osa:4334048/osa:4326249/osa:4352871/osa:4328812/osa:4328812/osa:4332593/osa…	72	40	TraesCS6B02G056800/TraesCS6D02G048300/TraesCS4D02G047400/TraesCS6A02G041700/TraesCS4A02G119200/TraesCS2D02G262400/TraesCS4B02G185400/TraesCS4B02G047400/TraesCS2D02G132900/TraesCS5D02G019700/TraesCS2A02G130600/TraesCS6B02G302400/TraesCS4A02G266900/TraesCS5B02G012400/TraesCS5A02G413300/TraesCS5B02G416700/TraesCS4D02G186700/TraesCS1B02G232200/TraesCS5D02G422000/TraesCS7A02G549800/TraesCS5A02G014300/…	32	TraesCS5D02G169900/TraesCS2B02G307300/TraesCS3A02G250200/TraesCS6A02G163500/TraesCS5A02G165400/TraesCS5B02G162800/TraesCS3B02G279700/TraesCS2A02G493700/TraesCS3D02G250600/TraesCS2A02G467900/TraesCS5D02G169600/TraesCS2D02G065200/TraesCS6B02G186400/TraesCS3B02G237200/TraesCS4B02G069300/TraesCS1B02G443200/TraesCS6A02G312200/TraesCS4D02G068100/TraesCS5A02G165700/TraesCS6D02G147700/TraesCS2D02G288800/…
osa00500	Starch and sucrose metabolism - Oryza sativa japonica (Japanese rice) (RefSeq)	144/3513	488/15746	0.000102613	0.000820902	TraesCS7B02G035700/TraesCS7D02G036600/TraesCS7D02G159800/TraesCS4A02G446700/TraesCS7D02G133900/TraesCS4B02G066700/TraesCS7B02G063400/TraesCS7A02G134500/TraesCS4B02G041100/TraesCS1D02G341100/TraesCS1A02G339300/TraesCS4A02G272900/TraesCS7A02G158900/TraesCS5D02G398400/TraesCS5B02G265500/TraesCS2A02G384600/TraesCS2D02G351300/TraesCS2A02G168200/TraesCS1B02G107600/TraesCS7D02G451800/TraesCS4A02G248200/…	-/-/-/-/-/-/-/-/-/-/-/-/-/-/-/-/-/-/-/-/-/-/-/-/-/-/-/-/-/-/-/-/-/-/-/-/-/-/-/-/GLU1B/-/-/-/-/-/-/-/-/-/-/-/-/-/-/-/-/-/-/-/-/-/-/-/-/-/-/-/-/-/-/-/-/-/-/-/-/-/-/-/-/-/-/-/-/-/-/-/-/-/-/-/-/-/-/-/-/-/-/-/-/-/-/-/-/-/-/-/-/-/-/-/-/-/-/-/-/-/-/-/-/-/-/-/-/-/-/-/-/-/-/-/-/-/-/-/-/-/-/-/-/-/-/-	osa:4343045/osa:4333062/osa:4340386/osa:4333062/osa:4343045/osa:4334029/osa:4340386/osa:4343045/osa:4333841/osa:4339327/osa:4339327/osa:4333841/osa:4340386/osa:4334114/osa:4347441/osa:4336388/osa:4332724/osa:4343910/osa:4328274/osa:4341824/osa:4334029/osa:4334029/osa:4343959/osa:9266089/osa:4329561/osa:4345996/osa:4346527/osa:4332724/osa:4332724/osa:4334114/osa:4341824/osa:4324962/osa:4342117/osa…	144	41	TraesCS7B02G035700/TraesCS7D02G133900/TraesCS7A02G134500/TraesCS5B02G265500/TraesCS2A02G168200/TraesCS1B02G107600/TraesCS2B02G516700/TraesCS2A02G478500/TraesCS2B02G403000/TraesCS2A02G386100/TraesCS1A02G088600/TraesCS2D02G382600/TraesCS4D02G169800/TraesCS1D02G090000/TraesCS2A02G488900/TraesCS2B02G401500/TraesCS2D02G489200/TraesCS4A02G140000/TraesCS7D02G315500/TraesCS2A02G384300/TraesCS5B02G418000/…	103	TraesCS7D02G036600/TraesCS7D02G159800/TraesCS4A02G446700/TraesCS4B02G066700/TraesCS7B02G063400/TraesCS4B02G041100/TraesCS1D02G341100/TraesCS1A02G339300/TraesCS4A02G272900/TraesCS7A02G158900/TraesCS5D02G398400/TraesCS2A02G384600/TraesCS2D02G351300/TraesCS7D02G451800/TraesCS4A02G248200/TraesCS4D02G065600/TraesCS2D02G168300/TraesCS1B02G351600/TraesCS4D02G350500/TraesCS7A02G246300/TraesCS2B02G370600/…
osa00920	Sulfur metabolism - Oryza sativa japonica (Japanese rice) (RefSeq)	39/3513	102/15746	0.0001954	0.0014655	TraesCS6A02G187300/TraesCS6D02G174200/TraesCS6B02G217200/TraesCS3D02G286900/TraesCS3A02G287400/TraesCS6B02G168600/TraesCS6A02G140100/TraesCS3B02G321600/TraesCS3B02G457600/TraesCS5A02G382900/TraesCS2B02G275100/TraesCSU02G244200/TraesCS2A02G032500/TraesCS7D02G096700/TraesCS2A02G225200/TraesCS5B02G387300/TraesCS2B02G046500/TraesCS2D02G231100/TraesCS4D02G159500/TraesCS2D02G058100/TraesCS5D02G392300/T…	-/-/-/-/-/-/-/-/-/-/-/-/-/-/-/-/-/-/-/-/-/-/-/-/-/-/-/-/-/-/-/-/-/-/-/-/-/-/-	osa:4341321/osa:4341321/osa:4341321/osa:4324655/osa:4324655/osa:4328418/osa:4328418/osa:4324655/osa:4324333/osa:4334073/osa:4343348/osa:4348560/osa:4334073/osa:4340142/osa:4343348/osa:4334073/osa:4334073/osa:4343348/osa:4332956/osa:4348560/osa:4334073/osa:4334073/osa:4326319/osa:4328418/osa:4343681/osa:4343681/osa:4343681/osa:4339248/osa:4343681/osa:4340142/osa:4340142/osa:4324333/osa:4348560/osa…	39	16	TraesCS6A02G187300/TraesCS6D02G174200/TraesCS6B02G217200/TraesCS6B02G168600/TraesCS6A02G140100/TraesCS3B02G457600/TraesCSU02G244200/TraesCS4D02G159500/TraesCS2D02G058100/TraesCS6D02G128900/TraesCS3A02G422100/TraesCS2D02G058200/TraesCS2A02G058800/TraesCS3D02G417500/TraesCS2B02G402900/TraesCS2B02G070600	23	TraesCS3D02G286900/TraesCS3A02G287400/TraesCS3B02G321600/TraesCS5A02G382900/TraesCS2B02G275100/TraesCS2A02G032500/TraesCS7D02G096700/TraesCS2A02G225200/TraesCS5B02G387300/TraesCS2B02G046500/TraesCS2D02G231100/TraesCS5D02G392300/TraesCS2D02G031800/TraesCS3A02G247300/TraesCS3B02G081800/TraesCS2A02G184200/TraesCS4A02G045900/TraesCS1B02G336300/TraesCS3D02G068600/TraesCS7A02G102700/TraesCS4A02G401600/…
osa00650	Butanoate metabolism - Oryza sativa japonica (Japanese rice) (RefSeq)	31/3513	77/15746	0.000297412	0.00209543	TraesCS7B02G253600/TraesCS4D02G232700/TraesCS2A02G421400/TraesCS2B02G440400/TraesCS2D02G418400/TraesCS4A02G119200/TraesCS4B02G231400/TraesCS4B02G185400/TraesCS3B02G022900/TraesCS7D02G341900/TraesCS4A02G262600/TraesCS4B02G182600/TraesCS3B02G237200/TraesCS7B02G246800/TraesCS6B02G183600/TraesCS6D02G145400/TraesCS4D02G186700/TraesCS2B02G334000/TraesCS3D02G523200/TraesCS2A02G315800/TraesCS3A02G185500/…	-/-/-/-/-/-/-/-/-/-/-/-/-/-/-/-/-/-/-/-/-/-/-/-/-/-/-/-/-/-/-	osa:4328053/osa:4332184/osa:4336983/osa:4336983/osa:4336983/osa:4332593/osa:4332184/osa:4332593/osa:4345787/osa:4344928/osa:4333932/osa:4332628/osa:4326312/osa:4344928/osa:9267109/osa:9267109/osa:4332593/osa:4335977/osa:4345787/osa:4335977/osa:4326266/osa:4329938/osa:4332593/osa:4346520/osa:4329690/osa:4346520/osa:4329938/osa:4344928/osa:4326136/osa:4326266/osa:4345787	31	24	TraesCS7B02G253600/TraesCS2A02G421400/TraesCS2B02G440400/TraesCS2D02G418400/TraesCS4A02G119200/TraesCS4B02G185400/TraesCS7D02G341900/TraesCS4A02G262600/TraesCS4B02G182600/TraesCS7B02G246800/TraesCS6B02G183600/TraesCS6D02G145400/TraesCS4D02G186700/TraesCS3D02G523200/TraesCS3A02G185500/TraesCS4B02G085900/TraesCS4A02G119100/TraesCS5D02G173800/TraesCS6D02G137700/TraesCS6D02G201500/TraesCS7A02G334200/…	7	TraesCS4D02G232700/TraesCS4B02G231400/TraesCS3B02G022900/TraesCS3B02G237200/TraesCS2B02G334000/TraesCS2A02G315800/TraesCS2A02G036300
osa00710	Carbon fixation in photosynthetic organisms - Oryza sativa japonica (Japanese rice) (RefSeq)	67/3513	204/15746	0.000325452	0.00209543	TraesCS3A02G285900/TraesCS3B02G392000/TraesCS3D02G285700/TraesCS3A02G359400/TraesCS5D02G169900/TraesCS3B02G320200/TraesCS3A02G391500/TraesCS1B02G264900/TraesCS6B02G243700/TraesCS6D02G148700/TraesCS3A02G305400/TraesCS1D02G252900/TraesCS6D02G196300/TraesCS3A02G377600/TraesCS5A02G165400/TraesCS3B02G087400/TraesCS3A02G275600/TraesCS2D02G262400/TraesCS5B02G162800/TraesCS3A02G073300/TraesCS6A02G213700/…	-/-/-/-/-/-/-/-/-/-/-/-/-/-/-/-/-/-/-/-/-/-/-/-/-/-/-/-/-/-/-/-/-/-/-/-/-/-/-/-/-/-/-/-/-/-/-/-/-/-/-/-/-/-/-/-/-/-/-/-/-/-/-/-/-/-/-	osa:4324717/osa:4327400/osa:4324717/osa:4327400/osa:4352016/osa:4324717/osa:4325027/osa:4338750/osa:4336216/osa:4341792/osa:4325621/osa:4338750/osa:4336216/osa:4325071/osa:4352016/osa:4325211/osa:4326552/osa:4342210/osa:4352016/osa:4325211/osa:4336216/osa:4335330/osa:4325211/osa:4325071/osa:4349897/osa:4352016/osa:4352871/osa:4332293/osa:4352016/osa:4347691/osa:4328859/osa:4341252/osa:4338750/osa…	67	34	TraesCS3A02G285900/TraesCS3D02G285700/TraesCS3B02G320200/TraesCS1B02G264900/TraesCS1D02G252900/TraesCS3A02G377600/TraesCS3A02G275600/TraesCS2D02G262400/TraesCS2A02G075200/TraesCS1A02G273900/TraesCS5D02G019700/TraesCS4A02G083900/TraesCS6D02G183200/TraesCS7A02G353500/TraesCS1A02G253400/TraesCS7D02G369300/TraesCS1D02G274000/TraesCS1D02G274200/TraesCS7A02G478100/TraesCS5B02G012400/TraesCS1B02G283600/…	33	TraesCS3B02G392000/TraesCS3A02G359400/TraesCS5D02G169900/TraesCS3A02G391500/TraesCS6B02G243700/TraesCS6D02G148700/TraesCS3A02G305400/TraesCS6D02G196300/TraesCS5A02G165400/TraesCS3B02G087400/TraesCS5B02G162800/TraesCS3A02G073300/TraesCS6A02G213700/TraesCS3D02G073000/TraesCS4B02G109900/TraesCS5D02G169600/TraesCS2D02G065200/TraesCS5A02G324200/TraesCS2B02G342200/TraesCS3B02G422900/TraesCS2A02G344600/…
osa00010	Glycolysis / Gluconeogenesis - Oryza sativa japonica (Japanese rice) (RefSeq)	116/3513	390/15746	0.000331777	0.00209543	TraesCS3B02G392000/TraesCS7D02G071200/TraesCS3A02G359400/TraesCS2B02G091400/TraesCS6B02G284600/TraesCS2B02G307300/TraesCS3A02G391500/TraesCS7A02G210100/TraesCS4A02G202200/TraesCS6B02G243700/TraesCS5B02G210100/TraesCS1D02G376300/TraesCS6D02G148700/TraesCS4D02G103300/TraesCS2B02G189700/TraesCS4A02G119200/TraesCS6D02G196300/TraesCS5A02G213600/TraesCS4D02G103100/TraesCS5D02G218400/TraesCS6D02G259500/…	-/-/-/-/-/-/-/-/-/-/-/-/-/-/-/-/-/-/-/-/-/-/-/-/-/-/-/-/-/-/-/-/-/-/-/-/-/-/-/-/-/-/-/-/-/-/-/-/-/-/-/-/-/-/-/-/-/-/-/-/-/-/-/-/-/-/-/-/-/-/-/-/-/-/-/-/-/-/-/-/-/-/-/-/-/-/-/-/-/-/-/-/-/-/-/-/-/-/-/-/-/-/-/-/-/-/-/-/-/-/-/-/-/-/-/-	osa:4327400/osa:4340042/osa:4327400/osa:4328012/osa:4330149/osa:4329518/osa:4325027/osa:4340725/osa:4350054/osa:4336216/osa:4347172/osa:4350054/osa:4341792/osa:4350054/osa:4343942/osa:4332593/osa:4336216/osa:4347172/osa:4350054/osa:4347172/osa:4330512/osa:4348138/osa:4325071/osa:4349774/osa:4325211/osa:4345338/osa:4325211/osa:4340643/osa:4332593/osa:4340725/osa:4336216/osa:4337406/osa:4328012/osa…	116	41	TraesCS7D02G071200/TraesCS6B02G284600/TraesCS7A02G210100/TraesCS5B02G210100/TraesCS4A02G119200/TraesCS5A02G213600/TraesCS5D02G218400/TraesCS2A02G180200/TraesCS3A02G377600/TraesCS4B02G185400/TraesCS7B02G116800/TraesCS4B02G172700/TraesCS1A02G273900/TraesCS4A02G083900/TraesCS5D02G212800/TraesCS7D02G211900/TraesCS4D02G174700/TraesCS1D02G274000/TraesCS7A02G238900/TraesCS2D02G188800/TraesCS1D02G274200/…	75	TraesCS3B02G392000/TraesCS3A02G359400/TraesCS2B02G091400/TraesCS2B02G307300/TraesCS3A02G391500/TraesCS4A02G202200/TraesCS6B02G243700/TraesCS1D02G376300/TraesCS6D02G148700/TraesCS4D02G103300/TraesCS2B02G189700/TraesCS6D02G196300/TraesCS4D02G103100/TraesCS6D02G259500/TraesCS5D02G138800/TraesCS3B02G087400/TraesCS5B02G078300/TraesCS3A02G073300/TraesCS7A02G198200/TraesCS6A02G213700/TraesCS2B02G591300/…
osa00520	Amino sugar and nucleotide sugar metabolism - Oryza sativa japonica (Japanese rice) (RefSeq)	119/3513	404/15746	0.000425492	0.00254962	TraesCS2A02G040700/TraesCS3B02G293200/TraesCS1B02G368300/TraesCS2B02G622400/TraesCS1D02G231600/TraesCS2D02G057000/TraesCS2B02G442900/TraesCS4A02G264600/TraesCS3B02G433000/TraesCS3D02G366500/TraesCS4D02G206100/TraesCS3D02G260300/TraesCS3A02G260200/TraesCS2A02G040500/TraesCS2A02G523300/TraesCS6B02G141400/TraesCS3D02G366400/TraesCS4D02G050600/TraesCS5A02G291300/TraesCS4A02G099100/TraesCS1A02G353600/…	-/-/-/-/-/-/-/-/-/-/-/-/-/-/-/-/-/-/-/-/-/-/-/-/-/-/-/-/-/-/-/-/-/-/-/-/-/-/-/-/-/-/-/-/-/-/-/-/-/-/-/-/-/-/-/-/-/-/-/-/-/-/-/-/-/-/-/-/-/-/-/-/-/-/-/-/-/-/-/-/-/-/-/-/-/-/-/-/-/-/-/-/-/-/-/-/-/-/-/-/-/-/-/-/-/-/-/-/-/-/-/-/-/-/-/-/-/-/-	osa:4351194/osa:4342114/osa:4351194/osa:4338720/osa:4338546/osa:4351194/osa:4336977/osa:4352146/osa:4324962/osa:4325067/osa:4332424/osa:4342114/osa:4342114/osa:4351194/osa:4337166/osa:4328266/osa:4325066/osa:4352146/osa:4342364/osa:4332424/osa:4351194/osa:4325067/osa:4351194/osa:4336928/osa:4352146/osa:4337166/osa:4351194/osa:4328266/osa:4333393/osa:4340994/osa:4333393/osa:4351194/osa:4324962/osa…	119	25	TraesCS3B02G293200/TraesCS2B02G622400/TraesCS3D02G260300/TraesCS3A02G260200/TraesCS6B02G141400/TraesCS6D02G102400/TraesCS7D02G315500/TraesCS7D02G073300/TraesCS3A02G239200/TraesCS6A02G112800/TraesCS2A02G174400/TraesCS3A02G260100/TraesCS1D02G451900/TraesCS3D02G260500/TraesCS7A02G319000/TraesCS6A02G077000/TraesCS2D02G033100/TraesCS4D02G125100/TraesCS4D02G353600/TraesCS4D02G127100/TraesCS3B02G382300/…	94	TraesCS2A02G040700/TraesCS1B02G368300/TraesCS1D02G231600/TraesCS2D02G057000/TraesCS2B02G442900/TraesCS4A02G264600/TraesCS3B02G433000/TraesCS3D02G366500/TraesCS4D02G206100/TraesCS2A02G040500/TraesCS2A02G523300/TraesCS3D02G366400/TraesCS4D02G050600/TraesCS5A02G291300/TraesCS4A02G099100/TraesCS1A02G353600/TraesCS3B02G406000/TraesCS2B02G053200/TraesCS2B02G451100/TraesCS4B02G050400/TraesCS2B02G553100/…
osa00380	Tryptophan metabolism - Oryza sativa japonica (Japanese rice) (RefSeq)	64/3513	195/15746	0.000446184	0.00254962	TraesCS6B02G056800/TraesCS6D02G048300/TraesCS6B02G284600/TraesCS3B02G108200/TraesCS7A02G210100/TraesCS6A02G041700/TraesCS5B02G210100/TraesCS7A02G387000/TraesCS5B02G429800/TraesCS3D02G093300/TraesCS5D02G435900/TraesCS5A02G213600/TraesCS6A02G232400/TraesCS5A02G427900/TraesCS5D02G218400/TraesCS3A02G093000/TraesCS5D02G225200/TraesCS3D02G280900/TraesCS7B02G116800/TraesCS7D02G383500/TraesCS6B02G260800/…	-/-/-/-/-/-/-/-/-/-/-/-/-/-/-/-/-/-/-/-/-/-/-/-/-/-/-/-/-/-/-/-/-/-/-/-/-/-/-/-/-/-/-/-/-/-/-/-/-/-/-/-/-/-/-/-/-/-/-/-/-/-/-/-	osa:4328073/osa:4328073/osa:4330149/osa:4337930/osa:4340725/osa:4328073/osa:4347172/osa:4344636/osa:4334382/osa:4337930/osa:4334382/osa:4347172/osa:4330076/osa:4334382/osa:4347172/osa:4337930/osa:4325177/osa:4334994/osa:4340725/osa:4344636/osa:4330076/osa:4346795/osa:4332628/osa:4340725/osa:4334958/osa:4346795/osa:4334382/osa:4344636/osa:4344636/osa:4334382/osa:4326734/osa:4334994/osa:4334382/osa…	64	42	TraesCS6B02G056800/TraesCS6D02G048300/TraesCS6B02G284600/TraesCS7A02G210100/TraesCS6A02G041700/TraesCS5B02G210100/TraesCS7A02G387000/TraesCS5A02G213600/TraesCS6A02G232400/TraesCS5D02G218400/TraesCS7B02G116800/TraesCS7D02G383500/TraesCS6B02G260800/TraesCS4B02G182600/TraesCS7D02G211900/TraesCS2B02G624200/TraesCS1B02G481500/TraesCS5D02G436200/TraesCS2D02G518200/TraesCS2D02G518300/TraesCS5A02G428000/…	22	TraesCS3B02G108200/TraesCS5B02G429800/TraesCS3D02G093300/TraesCS5D02G435900/TraesCS5A02G427900/TraesCS3A02G093000/TraesCS5D02G225200/TraesCS3D02G280900/TraesCS6B02G455900/TraesCS2A02G533200/TraesCS1D02G016700/TraesCS2A02G025200/TraesCS1B02G021000/TraesCS3D02G364700/TraesCS6D02G222300/TraesCS3A02G280900/TraesCS7B02G228500/TraesCS1A02G233800/TraesCS3D02G030500/TraesCS2A02G036300/TraesCS5B02G566700/…
osa00195	Photosynthesis - Oryza sativa japonica (Japanese rice) (RefSeq)	49/3513	144/15746	0.000815053	0.00444575	TraesCS7D02G322000/TraesCS5A02G482800/TraesCS1D02G400100/TraesCS5D02G422800/TraesCS2B02G270300/TraesCS5A02G414400/TraesCS7A02G325400/TraesCS7B02G226100/TraesCS2B02G272300/TraesCS2A02G247300/TraesCS7D02G000300/TraesCS6D02G012200/TraesCS2B02G234500/TraesCS2A02G296400/TraesCS2A02G254600/TraesCS2D02G248400/TraesCS4B02G204500/TraesCS2D02G214700/TraesCS1A02G392000/TraesCS2D02G255100/TraesCS5D02G496400/…	-/-/-/-/-/-/PETF/PETF/-/-/-/-/-/-/-/-/-/petC/-/-/-/-/-/-/-/-/-/-/-/-/-/-/-/-/-/-/-/-/-/-/-/-/-/-/-/-/-/-/-	osa:4344439/osa:4343070/osa:4339593/osa:4334300/osa:4324479/osa:4334300/osa:4344439/osa:4344439/osa:4342404/osa:4324479/osa:4339833/osa:4339874/osa:4343570/osa:4335799/osa:4342370/osa:4324479/osa:4332431/osa:4343570/osa:4339593/osa:4342370/osa:4343070/osa:4332431/osa:4351694/osa:4342404/osa:4334300/osa:4332431/osa:4351694/osa:4344539/osa:4351694/osa:4352085/osa:4343515/osa:4327150/osa:4346326/osa…	49	0		49	TraesCS7D02G322000/TraesCS5A02G482800/TraesCS1D02G400100/TraesCS5D02G422800/TraesCS2B02G270300/TraesCS5A02G414400/TraesCS7A02G325400/TraesCS7B02G226100/TraesCS2B02G272300/TraesCS2A02G247300/TraesCS7D02G000300/TraesCS6D02G012200/TraesCS2B02G234500/TraesCS2A02G296400/TraesCS2A02G254600/TraesCS2D02G248400/TraesCS4B02G204500/TraesCS2D02G214700/TraesCS1A02G392000/TraesCS2D02G255100/TraesCS5D02G496400/…
osa00270	Cysteine and methionine metabolism - Oryza sativa japonica (Japanese rice) (RefSeq)	100/3513	338/15746	0.000999302	0.00521375	TraesCS7B02G444900/TraesCS6A02G187300/TraesCS6D02G174200/TraesCS6A02G325700/TraesCS6B02G217200/TraesCS2B02G091400/TraesCS6D02G305400/TraesCS3D02G286900/TraesCS1A02G070500/TraesCS3A02G287400/TraesCS1A02G181000/TraesCS1D02G073000/TraesCS6B02G168600/TraesCS1B02G199600/TraesCS3A02G305400/TraesCS6B02G355700/TraesCS4B02G167100/TraesCS6A02G140100/TraesCS7D02G516200/TraesCS3B02G321600/TraesCS4A02G298700/…	-/-/-/-/-/-/-/-/-/-/-/-/-/-/-/-/-/-/-/-/-/-/-/-/-/-/-/-/-/-/-/-/-/-/-/-/-/-/-/-/-/-/-/-/-/-/-/-/-/-/-/-/-/-/-/-/-/-/-/-/-/-/-/-/-/-/-/-/-/-/-/-/-/-/-/-/-/-/-/-/-/-/-/-/-/-/-/-/-/-/-/-/-/-/-/-/-/-/-/-	osa:4324194/osa:4341321/osa:4341321/osa:4330873/osa:4341321/osa:4328012/osa:4330873/osa:4324655/osa:4350712/osa:4324655/osa:4349123/osa:4350712/osa:4328418/osa:4349123/osa:4325621/osa:4330873/osa:4332775/osa:4328418/osa:4324194/osa:4324655/osa:4352833/osa:4332095/osa:4333976/osa:4330873/osa:4333976/osa:4352747/osa:4349123/osa:4328012/osa:4337733/osa:4348560/osa:4337818/osa:4332151/osa:4352871/osa…	100	55	TraesCS6A02G187300/TraesCS6D02G174200/TraesCS6A02G325700/TraesCS6B02G217200/TraesCS6D02G305400/TraesCS1A02G070500/TraesCS1A02G181000/TraesCS1D02G073000/TraesCS6B02G168600/TraesCS1B02G199600/TraesCS6B02G355700/TraesCS4B02G167100/TraesCS6A02G140100/TraesCS6B02G356200/TraesCS1D02G184500/TraesCSU02G244200/TraesCS1D02G098000/TraesCS4A02G059800/TraesCS5D02G019700/TraesCS7A02G353500/TraesCS7D02G369300/T…	45	TraesCS7B02G444900/TraesCS2B02G091400/TraesCS3D02G286900/TraesCS3A02G287400/TraesCS3A02G305400/TraesCS7D02G516200/TraesCS3B02G321600/TraesCS4A02G298700/TraesCS4A02G065100/TraesCS4D02G058200/TraesCS4A02G256500/TraesCS5A02G053100/TraesCS2A02G076600/TraesCS6B02G276700/TraesCS7D02G096700/TraesCS5D02G407800/TraesCS7A02G363900/TraesCS6D02G230100/TraesCS4B02G058200/TraesCS1A02G221000/TraesCS3A02G146800/…
osa00061	Fatty acid biosynthesis - Oryza sativa japonica (Japanese rice) (RefSeq)	41/3513	118/15746	0.00132534	0.0066267	TraesCS1D02G344900/TraesCS5A02G284400/TraesCS1D02G077600/TraesCS1A02G075000/TraesCS7B02G255800/TraesCS3D02G403800/TraesCS3D02G421700/TraesCS3A02G408700/TraesCS7D02G351000/TraesCS3B02G463000/TraesCS7D02G151600/TraesCS5D02G141300/TraesCS1B02G355900/TraesCS3D02G237900/TraesCS2A02G168500/TraesCS3A02G035300/TraesCS5A02G148700/TraesCS1B02G093600/TraesCS2A02G520200/TraesCS2A02G075500/TraesCS4B02G133700/…	-/-/-/-/-/-/-/-/-/-/-/-/-/-/-/-/-/-/-/-/-/-/-/-/-/-/-/-/-/-/-/-/-/-/-/-/-/-/-/-/-	osa:4348791/osa:4347505/osa:4337714/osa:4337714/osa:4341431/osa:4324844/osa:4327738/osa:4324844/osa:4340093/osa:4327738/osa:4340334/osa:4351483/osa:4348791/osa:4324180/osa:4343906/osa:4342507/osa:4324393/osa:4337714/osa:4337178/osa:4344897/osa:4351483/osa:4327738/osa:9272332/osa:4351483/osa:4324180/osa:4340187/osa:4348450/osa:4347505/osa:4337178/osa:4340093/osa:4340093/osa:4338395/osa:4337178/osa…	41	26	TraesCS1D02G344900/TraesCS1D02G077600/TraesCS1A02G075000/TraesCS7B02G255800/TraesCS7D02G351000/TraesCS7D02G151600/TraesCS5D02G141300/TraesCS1B02G355900/TraesCS3D02G237900/TraesCS2A02G168500/TraesCS3A02G035300/TraesCS5A02G148700/TraesCS1B02G093600/TraesCS4B02G133700/TraesCS5D02G162300/TraesCS5A02G133200/TraesCS3A02G237700/TraesCS7B02G012700/TraesCS4A02G363100/TraesCS5B02G166400/TraesCS1A02G342800/…	15	TraesCS5A02G284400/TraesCS3D02G403800/TraesCS3D02G421700/TraesCS3A02G408700/TraesCS3B02G463000/TraesCS2A02G520200/TraesCS2A02G075500/TraesCS3A02G426800/TraesCS5B02G283400/TraesCS2B02G549400/TraesCS7D02G084400/TraesCS4A02G387700/TraesCS2D02G521400/TraesCS1D02G386800/TraesCS5D02G291700
osa01212	Fatty acid metabolism - Oryza sativa japonica (Japanese rice) (RefSeq)	68/3513	221/15746	0.00208207	0.00999392	TraesCS1D02G344900/TraesCS3D02G077200/TraesCS1D02G111900/TraesCS1D02G077600/TraesCS1A02G075000/TraesCS7B02G255800/TraesCS3D02G403800/TraesCS6A02G392400/TraesCS1B02G161300/TraesCS3D02G421700/TraesCS3A02G408700/TraesCS7D02G351000/TraesCS3B02G463000/TraesCS6B02G432600/TraesCS4B02G182600/TraesCS4D02G366100/TraesCS6D02G116200/TraesCS7D02G151600/TraesCS6B02G309400/TraesCS5D02G141300/TraesCS3A02G077000/…	-/-/-/-/-/-/-/-/-/-/-/-/-/-/-/-/-/-/-/-/-/-/-/-/-/-/-/-/-/-/-/-/-/-/-/-/-/-/-/-/-/-/-/-/-/-/-/-/-/-/-/-/-/-/-/-/-/-/-/-/-/-/-/-/-/-/-/-	osa:4348791/osa:4328997/osa:4337904/osa:4337714/osa:4337714/osa:4341431/osa:4324844/osa:4331150/osa:4348804/osa:4327738/osa:4324844/osa:4340093/osa:4327738/osa:4331150/osa:4332628/osa:4331284/osa:4328997/osa:4340334/osa:4330523/osa:4351483/osa:4328997/osa:4348791/osa:4324180/osa:4343906/osa:4342507/osa:4324393/osa:4337714/osa:4328997/osa:4348804/osa:4337904/osa:4337178/osa:4326503/osa:4344897/osa…	68	51	TraesCS1D02G344900/TraesCS3D02G077200/TraesCS1D02G111900/TraesCS1D02G077600/TraesCS1A02G075000/TraesCS7B02G255800/TraesCS6A02G392400/TraesCS1B02G161300/TraesCS7D02G351000/TraesCS6B02G432600/TraesCS4B02G182600/TraesCS4D02G366100/TraesCS6D02G116200/TraesCS7D02G151600/TraesCS5D02G141300/TraesCS3A02G077000/TraesCS1B02G355900/TraesCS3D02G237900/TraesCS2A02G168500/TraesCS3A02G035300/TraesCS5A02G148700/…	17	TraesCS3D02G403800/TraesCS3D02G421700/TraesCS3A02G408700/TraesCS3B02G463000/TraesCS6B02G309400/TraesCS2A02G520200/TraesCS2A02G075500/TraesCS3A02G426800/TraesCS1D02G219700/TraesCS1D02G231000/TraesCS2B02G549400/TraesCS7D02G084400/TraesCS4A02G387700/TraesCS2A02G036300/TraesCS2D02G521400/TraesCS1D02G386800/TraesCS6A02G280000
osa00052	Galactose metabolism - Oryza sativa japonica (Japanese rice) (RefSeq)	59/3513	189/15746	0.00275474	0.0127142	TraesCS3D02G116400/TraesCS7B02G035700/TraesCS7D02G133900/TraesCS7A02G134500/TraesCS3B02G133400/TraesCS3A02G113900/TraesCS7D02G451800/TraesCS4D02G350500/TraesCS2B02G516700/TraesCS7B02G364700/TraesCS2B02G403000/TraesCS2A02G386100/TraesCS2D02G382600/TraesCS2B02G109800/TraesCS2B02G109700/TraesCS2A02G488900/TraesCS1D02G162000/TraesCS2A02G180200/TraesCS2D02G093100/TraesCS4B02G356800/TraesCS2D02G489200/…	-/-/-/-/-/-/-/-/-/-/-/-/-/-/-/-/-/-/-/-/-/-/-/-/-/-/-/-/-/-/-/-/-/-/-/-/-/-/-/-/-/-/-/-/-/-/-/-/-/-/-/-/-/-/-/-/-/-/-	osa:4342703/osa:4343045/osa:4343045/osa:4343045/osa:4342703/osa:4342703/osa:4341824/osa:4329561/osa:4346527/osa:4341824/osa:4336515/osa:4336515/osa:4336515/osa:4344351/osa:4344351/osa:4346527/osa:4348988/osa:4348138/osa:4344351/osa:4329561/osa:4346527/osa:4348988/osa:4325200/osa:4346527/osa:4325200/osa:4344290/osa:4326516/osa:4333895/osa:4346527/osa:4348138/osa:4342654/osa:4347800/osa:4326547/osa…	59	26	TraesCS3D02G116400/TraesCS7B02G035700/TraesCS7D02G133900/TraesCS7A02G134500/TraesCS3B02G133400/TraesCS3A02G113900/TraesCS2B02G516700/TraesCS2B02G403000/TraesCS2A02G386100/TraesCS2D02G382600/TraesCS2A02G488900/TraesCS1D02G162000/TraesCS2A02G180200/TraesCS2D02G489200/TraesCS2A02G105900/TraesCS2A02G489000/TraesCS2D02G188800/TraesCS2D02G489400/TraesCS1D02G451900/TraesCS1A02G164900/TraesCS2B02G122900/…	33	TraesCS7D02G451800/TraesCS4D02G350500/TraesCS7B02G364700/TraesCS2B02G109800/TraesCS2B02G109700/TraesCS2D02G093100/TraesCS4B02G356800/TraesCS1A02G164800/TraesCS3D02G092900/TraesCS2D02G564900/TraesCS3A02G092800/TraesCS3A02G480900/TraesCS4D02G047300/TraesCS2A02G005200/TraesCS5B02G356300/TraesCS3A02G276100/TraesCS5D02G361000/TraesCS4A02G125300/TraesCS5A02G183100/TraesCS2D02G321700/TraesCS4B02G179300/…
osa04145	Phagosome - Oryza sativa japonica (Japanese rice) (RefSeq)	75/3513	251/15746	0.0030153	0.0134013	TraesCS3A02G333300/TraesCS3D02G326900/TraesCS2D02G202200/TraesCS4A02G257800/TraesCS1B02G269400/TraesCS1A02G258800/TraesCS3B02G363500/TraesCS2B02G221800/TraesCS2A02G185500/TraesCS4D02G057000/TraesCS4B02G017100/TraesCS7D02G192400/TraesCS7A02G191400/TraesCS4D02G015400/TraesCS1D02G258800/TraesCS4B02G056700/TraesCS1A02G309700/TraesCS1D02G309200/TraesCS4A02G296600/TraesCS1B02G320800/TraesCS7B02G096200/…	-/-/-/-/-/-/-/-/-/-/-/-/-/-/-/-/TUBB5/TUBB5/-/TUBB5/-/-/TUBB3/-/-/-/-/-/-/-/-/-/-/-/-/-/-/-/-/-/-/-/-/-/-/-/-/-/-/-/-/-/-/-/-/-/-/-/-/-/-/-/-/-/-/-/-/-/-/-/-/-/-/-/-	osa:4327550/osa:4327550/osa:4343694/osa:4350197/osa:4326917/osa:4326917/osa:4327550/osa:4343694/osa:4343694/osa:4350197/osa:4333632/osa:4340590/osa:4340590/osa:4333632/osa:4326917/osa:4350197/osa:4326917/osa:4326917/osa:4333632/osa:4326917/osa:4340590/osa:4334309/osa:4328420/osa:4350197/osa:4342826/osa:4334309/osa:4335732/osa:4327833/osa:4328116/osa:4330693/osa:4330693/osa:4342826/osa:4335732/osa…	75	20	TraesCS3B02G280000/TraesCS4B02G243100/TraesCS3A02G290200/TraesCS2A02G559200/novel.7948/TraesCS3B02G324900/TraesCS2A02G492800/TraesCS2D02G571300/TraesCS4D02G242700/TraesCS2D02G493000/TraesCS5A02G204600/TraesCS3A02G250500/TraesCS5A02G015200/TraesCS5D02G022200/TraesCS6B02G174800/TraesCS7A02G325000/TraesCS3D02G250900/TraesCS7D02G321500/TraesCS7B02G225600/TraesCS3A02G201100	55	TraesCS3A02G333300/TraesCS3D02G326900/TraesCS2D02G202200/TraesCS4A02G257800/TraesCS1B02G269400/TraesCS1A02G258800/TraesCS3B02G363500/TraesCS2B02G221800/TraesCS2A02G185500/TraesCS4D02G057000/TraesCS4B02G017100/TraesCS7D02G192400/TraesCS7A02G191400/TraesCS4D02G015400/TraesCS1D02G258800/TraesCS4B02G056700/TraesCS1A02G309700/TraesCS1D02G309200/TraesCS4A02G296600/TraesCS1B02G320800/TraesCS7B02G096200/…
osa00410	beta-Alanine metabolism - Oryza sativa japonica (Japanese rice) (RefSeq)	40/3513	120/15746	0.00355322	0.0152281	TraesCS6B02G284600/TraesCS4D02G232700/TraesCS7A02G210100/TraesCS5B02G210100/TraesCS5A02G213600/TraesCS5D02G218400/TraesCS1D02G111900/TraesCS6D02G278900/TraesCS4B02G231400/TraesCS3A02G334000/TraesCS3B02G022900/TraesCS7B02G116800/TraesCS6A02G299200/TraesCS6B02G328700/TraesCS4A02G262600/TraesCS2D02G075000/TraesCS2D02G477100/TraesCS4B02G182600/TraesCS7D02G211900/TraesCS5B02G283800/TraesCS5D02G292000/…	-/-/-/-/-/-/-/-/-/-/-/-/-/-/-/-/-/-/-/-/-/-/-/-/-/-/-/-/-/-/-/-/-/-/-/-/-/-/-/-	osa:4330149/osa:4332184/osa:4340725/osa:4347172/osa:4347172/osa:4347172/osa:4337904/osa:4330657/osa:4332184/osa:4327558/osa:4345787/osa:4340725/osa:4330657/osa:4330657/osa:4333932/osa:4335335/osa:4342610/osa:4332628/osa:4340725/osa:4343249/osa:4343249/osa:4335977/osa:4337904/osa:4345787/osa:4335977/osa:4330149/osa:4343249/osa:4346881/osa:4346881/osa:4340986/osa:4327558/osa:9268115/osa:4337904/osa…	40	31	TraesCS6B02G284600/TraesCS7A02G210100/TraesCS5B02G210100/TraesCS5A02G213600/TraesCS5D02G218400/TraesCS1D02G111900/TraesCS6D02G278900/TraesCS3A02G334000/TraesCS7B02G116800/TraesCS6A02G299200/TraesCS6B02G328700/TraesCS4A02G262600/TraesCS2D02G075000/TraesCS2D02G477100/TraesCS4B02G182600/TraesCS7D02G211900/TraesCS5B02G283800/TraesCS5D02G292000/TraesCS1B02G129300/TraesCS3D02G523200/TraesCS5A02G284600/…	9	TraesCS4D02G232700/TraesCS4B02G231400/TraesCS3B02G022900/TraesCS2B02G334000/TraesCS2A02G315800/TraesCS6D02G222300/TraesCS4B02G385300/TraesCS7B02G461800/TraesCS4D02G281700
osa00965	Betalain biosynthesis - Oryza sativa japonica (Japanese rice) (RefSeq)	17/3513	41/15746	0.00463794	0.0191915	TraesCS3A02G037900/TraesCS7A02G387000/TraesCS6B02G018700/TraesCS7D02G383500/TraesCS3B02G421200/TraesCS2D02G518200/TraesCS2D02G518300/TraesCS3D02G381700/TraesCS1D02G052500/TraesCS5D02G138500/TraesCS2B02G545300/TraesCS3B02G421100/TraesCS2B02G545200/TraesCS3A02G387700/TraesCS7A02G059500/TraesCS3A02G387800/TraesCS4A02G431600	-/-/-/-/-/-/-/-/-/-/-/-/-/-/-/-/-	osa:4325095/osa:4344636/osa:4324833/osa:4344636/osa:4325095/osa:4344636/osa:4344636/osa:4325095/osa:4344636/osa:4343080/osa:4344636/osa:4325095/osa:4344636/osa:4325095/osa:4344636/osa:4325095/osa:4344636	17	14	TraesCS7A02G387000/TraesCS7D02G383500/TraesCS2D02G518200/TraesCS2D02G518300/TraesCS3D02G381700/TraesCS1D02G052500/TraesCS5D02G138500/TraesCS2B02G545300/TraesCS3B02G421100/TraesCS2B02G545200/TraesCS3A02G387700/TraesCS7A02G059500/TraesCS3A02G387800/TraesCS4A02G431600	3	TraesCS3A02G037900/TraesCS6B02G018700/TraesCS3B02G421200
osa00400	Phenylalanine, tyrosine and tryptophan biosynthesis - Oryza sativa japonica (Japanese rice) (RefSeq)	46/3513	145/15746	0.00544224	0.021769	TraesCS7B02G149600/TraesCS1A02G070500/TraesCS1D02G073000/TraesCS7D02G388400/TraesCS3A02G305400/TraesCS2D02G525500/TraesCS2A02G523400/TraesCS3A02G122400/TraesCS7B02G294800/TraesCS2B02G553300/TraesCS4D02G215100/TraesCS7A02G353500/TraesCS7D02G369300/TraesCS7A02G392800/TraesCS1B02G089000/TraesCS3B02G141600/TraesCS4A02G089800/TraesCS3A02G196700/TraesCS7D02G342400/TraesCS5A02G370200/TraesCS6A02G167000/…	-/-/-/-/-/-/-/-/-/-/-/-/-/-/-/-/-/-/-/-/-/-/-/-/-/-/-/-/-/-/-/-/-/-/-/-/-/-/-/-/-/-/-/-/-/-	osa:4345690/osa:4350712/osa:4350712/osa:4344612/osa:4325621/osa:4337165/osa:4337165/osa:4324941/osa:4344612/osa:4337165/osa:4332341/osa:4341252/osa:4341252/osa:4344612/osa:4350712/osa:4324941/osa:4332341/osa:4325444/osa:4340970/osa:4335756/osa:4329101/osa:4349157/osa:4325444/osa:4324941/osa:4336076/osa:4344396/osa:4335756/osa:4344612/osa:4336076/osa:4335756/osa:4349157/osa:4328828/osa:4344396/osa…	46	34	TraesCS1A02G070500/TraesCS1D02G073000/TraesCS7D02G388400/TraesCS3A02G122400/TraesCS7B02G294800/TraesCS4D02G215100/TraesCS7A02G353500/TraesCS7D02G369300/TraesCS7A02G392800/TraesCS1B02G089000/TraesCS3B02G141600/TraesCS4A02G089800/TraesCS3A02G196700/TraesCS7D02G342400/TraesCS6A02G167000/TraesCS1D02G188500/TraesCS3B02G229000/TraesCS3D02G124300/TraesCS2A02G336500/TraesCS7A02G308600/TraesCS2D02G326400/…	12	TraesCS7B02G149600/TraesCS3A02G305400/TraesCS2D02G525500/TraesCS2A02G523400/TraesCS2B02G553300/TraesCS5A02G370200/TraesCS2D02G080100/TraesCS5B02G372500/TraesCS5D02G379700/TraesCS6A02G018600/TraesCS2B02G096300/TraesCS6D02G344200
osa04016	MAPK signaling pathway - plant - Oryza sativa japonica (Japanese rice) (RefSeq)	133/3513	489/15746	0.00564271	0.0218427	TraesCS1B02G306800/TraesCS6B02G056800/TraesCS6D02G048300/TraesCS7B02G104900/TraesCS3B02G293200/TraesCS1A02G297600/TraesCS5D02G446800/TraesCS1D02G350600/TraesCS1A02G347700/TraesCS2B02G622400/TraesCS3B02G380300/TraesCS3D02G530800/TraesCS1D02G293600/TraesCS6A02G041700/TraesCS1D02G284800/TraesCS3A02G154400/TraesCS3D02G260300/TraesCS1B02G362200/TraesCS3A02G260200/TraesCS5B02G442600/TraesCS5A02G439700/…	-/-/-/-/-/-/-/-/-/-/-/-/-/-/-/-/-/-/-/-/-/-/-/-/-/-/-/-/-/-/-/-/-/-/-/-/-/-/-/-/-/-/-/-/-/-/-/-/-/-/-/-/-/-/-/-/-/-/-/-/-/-/-/-/-/-/-/-/-/-/-/-/-/-/-/-/-/-/-/-/-/-/-/-/-/-/-/-/-/-/-/-/-/-/-/-/-/-/-/-/-/-/-/-/-/-/-/-/-/-/-/-/-/-/-/-/-/-/-/-/-/-/-/-/-/-/-/-/-/-/-/-/-	osa:4339083/osa:4328073/osa:4328073/osa:4348237/osa:4342114/osa:4339083/osa:4342317/osa:4339397/osa:4339397/osa:4338720/osa:4339083/osa:4342317/osa:4339083/osa:4328073/osa:4326027/osa:9270643/osa:4342114/osa:4339397/osa:4342114/osa:4342317/osa:4342317/osa:4348237/osa:4339815/osa:4347158/osa:4342317/osa:4347158/osa:4342317/osa:4342317/osa:4348237/osa:4326027/osa:4342317/osa:4326027/osa:9270643/osa…	133	57	TraesCS6B02G056800/TraesCS6D02G048300/TraesCS3B02G293200/TraesCS5D02G446800/TraesCS2B02G622400/TraesCS3D02G530800/TraesCS6A02G041700/TraesCS1D02G284800/TraesCS3D02G260300/TraesCS3A02G260200/TraesCS5B02G442600/TraesCS5A02G439700/TraesCSU02G233000/TraesCS5B02G442800/TraesCS5D02G446900/TraesCS5A02G439900/TraesCS5D02G447000/TraesCS1B02G295300/TraesCS1A02G285700/TraesCS5A02G439800/TraesCS5B02G181500/T…	76	TraesCS1B02G306800/TraesCS7B02G104900/TraesCS1A02G297600/TraesCS1D02G350600/TraesCS1A02G347700/TraesCS3B02G380300/TraesCS1D02G293600/TraesCS3A02G154400/TraesCS1B02G362200/TraesCS7D02G201400/TraesCS1A02G444300/TraesCS5D02G222100/TraesCS5B02G212100/TraesCS7B02G105200/TraesCS4B02G358800/TraesCS5A02G527600/TraesCS3D02G161500/TraesCS7A02G480100/TraesCS2D02G170700/TraesCS7B02G105100/TraesCS3A02G348400/…
osa00350	Tyrosine metabolism - Oryza sativa japonica (Japanese rice) (RefSeq)	49/3513	157/15746	0.00599232	0.0224712	TraesCS1A02G070500/TraesCS4A02G202200/TraesCS1D02G073000/TraesCS1D02G376300/TraesCS7A02G387000/TraesCS4D02G103300/TraesCS3A02G305400/TraesCS2B02G189700/TraesCS4D02G103100/TraesCS3A02G122400/TraesCS7D02G383500/TraesCS1A02G370100/TraesCS2D02G075000/TraesCS7A02G353500/TraesCS7D02G369300/TraesCS2D02G518200/TraesCS2D02G518300/TraesCS1B02G089000/TraesCS3B02G141600/TraesCS7D02G342400/TraesCS2D02G170900/…	-/-/-/-/-/-/-/-/-/-/-/-/-/-/-/-/-/-/-/-/-/-/-/-/-/-/-/-/-/-/-/-/-/-/-/-/-/-/-/-/-/Ppo-A2/-/-/-/-/-/-/-	osa:4350712/osa:4350054/osa:4350712/osa:4350054/osa:4344636/osa:4350054/osa:4325621/osa:4343942/osa:4350054/osa:4324941/osa:4344636/osa:4350054/osa:4335335/osa:4341252/osa:4341252/osa:4344636/osa:4344636/osa:4350712/osa:4324941/osa:4340970/osa:4343942/osa:4329101/osa:4337055/osa:4328425/osa:4344636/osa:4343942/osa:4324941/osa:4331893/osa:4343080/osa:4344636/osa:4334655/osa:4331130/osa:4328828/osa…	49	32	TraesCS1A02G070500/TraesCS1D02G073000/TraesCS7A02G387000/TraesCS3A02G122400/TraesCS7D02G383500/TraesCS2D02G075000/TraesCS7A02G353500/TraesCS7D02G369300/TraesCS2D02G518200/TraesCS2D02G518300/TraesCS1B02G089000/TraesCS3B02G141600/TraesCS7D02G342400/TraesCS6A02G167000/TraesCS6D02G130800/TraesCS1D02G052500/TraesCS3D02G124300/TraesCS4B02G305600/TraesCS5D02G138500/TraesCS2B02G545300/TraesCS4D02G077400/…	17	TraesCS4A02G202200/TraesCS1D02G376300/TraesCS4D02G103300/TraesCS3A02G305400/TraesCS2B02G189700/TraesCS4D02G103100/TraesCS1A02G370100/TraesCS2D02G170900/TraesCS4D02G358500/TraesCS2B02G189800/TraesCS6A02G018600/TraesCS4D02G103000/TraesCS5B02G055900/TraesCS4A02G406200/TraesCS4D02G281700/TraesCS4A02G202300/TraesCS6D02G344200
osa00944	Flavone and flavonol biosynthesis - Oryza sativa japonica (Japanese rice) (RefSeq)	17/3513	43/15746	0.00815705	0.029662	TraesCS7D02G404900/TraesCS6B02G011200/TraesCS7B02G310900/TraesCS7A02G041200/TraesCS3A02G124700/TraesCS6A02G005400/TraesCS3B02G144400/TraesCS7A02G411700/TraesCS1A02G442200/TraesCS4A02G446400/TraesCS2B02G395000/TraesCS7D02G036900/TraesCS3D02G126500/TraesCS3D02G126300/TraesCS3A02G124800/TraesCS3A02G125200/TraesCS3A02G125100	-/-/-/-/-/-/-/-/-/-/-/-/-/-/-/-/-	osa:4348299/osa:4348304/osa:4348299/osa:4348304/osa:4326220/osa:4348304/osa:4326220/osa:4348299/osa:4348304/osa:4348304/osa:4336438/osa:4348304/osa:4326220/osa:4326220/osa:4326220/osa:4326220/osa:4326220	17	8	TraesCS3A02G124700/TraesCS3B02G144400/TraesCS2B02G395000/TraesCS3D02G126500/TraesCS3D02G126300/TraesCS3A02G124800/TraesCS3A02G125200/TraesCS3A02G125100	9	TraesCS7D02G404900/TraesCS6B02G011200/TraesCS7B02G310900/TraesCS7A02G041200/TraesCS6A02G005400/TraesCS7A02G411700/TraesCS1A02G442200/TraesCS4A02G446400/TraesCS7D02G036900
osa00051	Fructose and mannose metabolism - Oryza sativa japonica (Japanese rice) (RefSeq)	56/3513	188/15746	0.0100241	0.0353793	TraesCS3B02G392000/TraesCS3A02G359400/TraesCS3A02G391500/TraesCS2A02G117300/TraesCS3B02G433000/TraesCS6D02G259500/TraesCS3A02G377600/TraesCS3B02G087400/TraesCS5B02G078300/TraesCS3A02G073300/TraesCS7A02G198200/TraesCS3A02G400000/TraesCS7D02G315500/TraesCS4A02G368600/TraesCS3D02G073000/TraesCS1A02G273900/TraesCS4B02G109900/TraesCS5A02G324200/TraesCS5A02G072700/TraesCS6B02G307200/TraesCS7D02G073300/…	-/-/-/-/-/-/-/-/-/-/-/-/-/-/-/-/-/-/-/-/-/-/-/-/-/-/-/-/-/-/-/-/-/-/-/-/-/-/-/-/-/-/-/-/-/-/-/-/-/-/-/-/-/-/-/-	osa:4327400/osa:4327400/osa:4325027/osa:4344231/osa:4324962/osa:4330512/osa:4325071/osa:4325211/osa:4345338/osa:4325211/osa:4340643/osa:4324962/osa:4344497/osa:4334653/osa:4325211/osa:4325071/osa:4349897/osa:4347691/osa:4345338/osa:4330512/osa:4340050/osa:4344231/osa:4325027/osa:4325071/osa:4326516/osa:4324962/osa:4340643/osa:4345338/osa:4325071/osa:4342654/osa:4326178/osa:4326547/osa:4325071/osa…	56	21	TraesCS2A02G117300/TraesCS3A02G377600/TraesCS7D02G315500/TraesCS1A02G273900/TraesCS7D02G073300/TraesCS2B02G137300/TraesCS1D02G274000/TraesCS1D02G274200/TraesCS1B02G283600/TraesCS2D02G117900/TraesCS6B02G363700/TraesCS7A02G319000/TraesCS4D02G051400/TraesCS3B02G410400/TraesCS2B02G350500/TraesCS4D02G353600/TraesCS5D02G504800/TraesCS4A02G263900/TraesCS5D02G017900/TraesCS6D02G311900/TraesCS1D02G112300	35	TraesCS3B02G392000/TraesCS3A02G359400/TraesCS3A02G391500/TraesCS3B02G433000/TraesCS6D02G259500/TraesCS3B02G087400/TraesCS5B02G078300/TraesCS3A02G073300/TraesCS7A02G198200/TraesCS3A02G400000/TraesCS4A02G368600/TraesCS3D02G073000/TraesCS4B02G109900/TraesCS5A02G324200/TraesCS5A02G072700/TraesCS6B02G307200/TraesCS3B02G422900/TraesCS3A02G480900/TraesCS3D02G394200/TraesCS7B02G104400/TraesCS5D02G085500/…
osa00950	Isoquinoline alkaloid biosynthesis - Oryza sativa japonica (Japanese rice) (RefSeq)	29/3513	87/15746	0.011833	0.0405701	TraesCS1A02G070500/TraesCS1D02G073000/TraesCS7A02G387000/TraesCS3A02G305400/TraesCS3A02G122400/TraesCS7D02G383500/TraesCS2D02G075000/TraesCS7A02G353500/TraesCS7D02G369300/TraesCS2D02G518200/TraesCS2D02G518300/TraesCS1B02G089000/TraesCS3B02G141600/TraesCS7D02G342400/TraesCS6A02G167000/TraesCS4D02G358500/TraesCS1D02G052500/TraesCS3D02G124300/TraesCS5D02G138500/TraesCS2B02G545300/TraesCS6A02G018600/…	-/-/-/-/-/-/-/-/-/-/-/-/-/-/-/-/-/-/-/-/-/-/-/-/Ppo-A2/-/-/-/-	osa:4350712/osa:4350712/osa:4344636/osa:4325621/osa:4324941/osa:4344636/osa:4335335/osa:4341252/osa:4341252/osa:4344636/osa:4344636/osa:4350712/osa:4324941/osa:4340970/osa:4329101/osa:4337055/osa:4344636/osa:4324941/osa:4343080/osa:4344636/osa:4328828/osa:4344636/osa:4340945/osa:4344636/osa:4337055/osa:4329098/osa:4344636/osa:4331017/osa:4324941	29	24	TraesCS1A02G070500/TraesCS1D02G073000/TraesCS7A02G387000/TraesCS3A02G122400/TraesCS7D02G383500/TraesCS2D02G075000/TraesCS7A02G353500/TraesCS7D02G369300/TraesCS2D02G518200/TraesCS2D02G518300/TraesCS1B02G089000/TraesCS3B02G141600/TraesCS7D02G342400/TraesCS6A02G167000/TraesCS1D02G052500/TraesCS3D02G124300/TraesCS5D02G138500/TraesCS2B02G545300/TraesCS2B02G545200/TraesCS7A02G059500/TraesCS2A02G468500/…	5	TraesCS3A02G305400/TraesCS4D02G358500/TraesCS6A02G018600/TraesCS4D02G281700/TraesCS6D02G344200
