# Supplementary material for: Comparative transcriptomic and metabolic profiling provides insight into the mechanism by which the autophagy inhibitor 3-MA enhances salt stress sensitivity in wheat seedlings
Source: BMC Plant Biol. 2021 Dec 6;21:577. doi: 10.1186/s12870-021-03351-5 (PMC8647401; doi:10.1186/s12870-021-03351-5)
Supplement: Supplementary file 11 — Additional file 11: Table S8. The effect of 3-MA on KEGG pathway significant enrichment in leaves of wheat seedings under NaCl stress. [file 12870_2021_3351_MOESM11_ESM.xlsx]

## Sheet: TMYvsTY_KEGGenrich_significant
Table S8 The effect of 3-MA on KEGG pathway significant enrichment in leaves of wheat seedings under NaCl stress
KEGGID	Description	GeneRatio	BgRatio	pvalue	padj	geneID	geneName	keggID	Count	Up	Up_Gene_id	Down	Down_Gene_id
osa00480	Glutathione metabolism - Oryza sativa japonica (Japanese rice) (RefSeq)	163/3084	372/14757	5.95866e-24	7.15039e-22	TraesCS4B02G199700/TraesCS1D02G190200/TraesCS5B02G426300/TraesCS4A02G104300/TraesCS6D02G127700/TraesCS1A02G186400/TraesCS1D02G094700/TraesCS7A02G034300/TraesCS1B02G113700/TraesCS4A02G454800/TraesCS1A02G187000/TraesCS7D02G078700/TraesCS1A02G102700/TraesCS1A02G102900/TraesCS7D02G030800/TraesCS3D02G483000/TraesCS1B02G113600/TraesCS1B02G097400/TraesCS1D02G081200/TraesCS3B02G265700/TraesCS7A02G034500/…	-/-/-/-/-/-/-/-/-/-/-/-/-/-/-/-/-/-/-/-/-/-/-/-/-/-/-/-/-/-/-/-/-/-/-/-/-/-/-/-/-/-/-/-/-/-/-/-/-/-/-/-/-/-/-/-/-/-/-/-/-/-/-/-/-/-/-/-/-/-/-/-/-/-/-/-/-/-/-/-/-/-/-/-/-/-/-/-/-/-/-/-/-/-/-/-/-/-/-/-/-/-/-/-/-/-/-/-/-/-/-/-/-/-/-/-/-/-/-/-/-/-/-/-/-/-/-/-/-/-/-/-/-/-/-/-/-/-/-/-/-/-/-/-/-/-/-/-/-/-/-/-/-/-/-/-/-/-/-/-/-/-/-	osa:4332456/osa:4349203/osa:4334347/osa:4332456/osa:4349200/osa:4349202/osa:4325704/osa:4349204/osa:4325704/osa:4349204/osa:4349167/osa:4325764/osa:4325704/osa:4337813/osa:4349204/osa:4325763/osa:4325704/osa:4325710/osa:4325710/osa:4324176/osa:4349204/osa:4336627/osa:4352123/osa:4325704/osa:4324176/osa:4325707/osa:4337813/osa:4325763/osa:4332455/osa:4343183/osa:4352123/osa:4325704/osa:4349196/osa…	163	135	TraesCS4B02G199700/TraesCS1D02G190200/TraesCS5B02G426300/TraesCS4A02G104300/TraesCS6D02G127700/TraesCS1A02G186400/TraesCS1D02G094700/TraesCS7A02G034300/TraesCS1B02G113700/TraesCS4A02G454800/TraesCS1A02G187000/TraesCS7D02G078700/TraesCS1A02G102700/TraesCS1A02G102900/TraesCS7D02G030800/TraesCS3D02G483000/TraesCS1B02G113600/TraesCS1B02G097400/TraesCS1D02G081200/TraesCS3B02G265700/TraesCS7A02G034500/…	28	TraesCS2A02G582100/TraesCS6B02G389200/TraesCS6A02G357200/TraesCS6D02G339200/TraesCS6A02G412900/TraesCS7B02G232700/TraesCS2B02G604800/TraesCS7A02G265300/TraesCS2D02G598000/TraesCS4D02G201200/TraesCS7A02G350100/TraesCS1B02G059100/TraesCS3A02G076500/TraesCS3A02G376700/TraesCS7D02G328500/TraesCS3D02G369600/TraesCS4B02G197900/TraesCS2D02G434500/TraesCS6B02G462300/TraesCS6D02G397200/TraesCS7D02G207800/…
osa00710	Carbon fixation in photosynthetic organisms - Oryza sativa japonica (Japanese rice) (RefSeq)	107/3084	215/14757	3.14087e-21	1.88452e-19	TraesCS4A02G083900/TraesCS4D02G220500/TraesCS3A02G285900/TraesCS2A02G344600/TraesCS4B02G220200/TraesCS2B02G342200/TraesCS4D02G212000/TraesCS2D02G322900/TraesCS1D02G274000/TraesCS5D02G122700/TraesCS3D02G285700/TraesCS5B02G115300/TraesCS1A02G174000/TraesCS5A02G495100/TraesCS3A02G377600/TraesCS2D02G065300/TraesCS4A02G206400/TraesCS4B02G109900/TraesCS2A02G066700/TraesCS4D02G283800/TraesCS3A02G367000/…	-/-/-/-/-/-/-/-/-/-/-/-/-/-/-/-/-/-/-/-/-/-/-/-/-/-/-/-/-/-/-/-/-/-/FBP/-/-/-/-/-/-/-/-/-/-/-/-/-/-/-/-/-/-/-/-/-/-/-/-/-/-/-/-/-/-/-/-/-/-/-/-/-/-/-/-/-/-/-/-/-/-/-/-/-/-/-/-/-/-/-/-/-/-/-/-/-/-/-/-/-/-/-/-/-/-/-/-	osa:4332293/osa:4332293/osa:4324717/osa:4336044/osa:4332293/osa:4336044/osa:4332364/osa:4336044/osa:4325071/osa:4349897/osa:4324717/osa:4349897/osa:4349051/osa:4331495/osa:4325071/osa:4351966/osa:4349897/osa:4349897/osa:4351966/osa:4331761/osa:4335227/osa:4351966/osa:4328859/osa:4332364/osa:4349897/osa:4351966/osa:4351966/osa:4351966/osa:4326552/osa:4325071/osa:4331761/osa:4340025/osa:4345387/osa…	107	28	TraesCS3A02G285900/TraesCS1D02G274000/TraesCS3D02G285700/TraesCS6A02G195600/TraesCS3D02G275500/TraesCS5A02G181800/TraesCS5B02G179800/TraesCS3B02G331100/TraesCS1B02G102700/TraesCS2D02G271700/TraesCS1D02G274200/TraesCS5A02G014300/TraesCS6B02G223100/TraesCS6B02G185400/TraesCS3B02G320200/TraesCS1B02G141700/TraesCS5B02G012400/TraesCS1A02G253200/TraesCS3B02G423200/TraesCS1D02G351500/TraesCS1A02G273900/…	79	TraesCS4A02G083900/TraesCS4D02G220500/TraesCS2A02G344600/TraesCS4B02G220200/TraesCS2B02G342200/TraesCS4D02G212000/TraesCS2D02G322900/TraesCS5D02G122700/TraesCS5B02G115300/TraesCS1A02G174000/TraesCS5A02G495100/TraesCS3A02G377600/TraesCS2D02G065300/TraesCS4A02G206400/TraesCS4B02G109900/TraesCS2A02G066700/TraesCS4D02G283800/TraesCS3A02G367000/TraesCS2A02G067000/TraesCS4B02G211400/TraesCS5A02G108000/…
osa00630	Glyoxylate and dicarboxylate metabolism - Oryza sativa japonica (Japanese rice) (RefSeq)	108/3084	224/14757	4.58896e-20	1.83558e-18	TraesCS6A02G041700/TraesCS6B02G056800/TraesCS6D02G048300/TraesCS1B02G084700/TraesCS4A02G119200/TraesCS2A02G467700/TraesCS6D02G255200/TraesCS4D02G186700/TraesCS2B02G366900/TraesCS7A02G549800/TraesCS4B02G335100/TraesCS5D02G422000/TraesCS6A02G312200/TraesCS6D02G291600/TraesCS2D02G065300/TraesCS4B02G185400/TraesCS2A02G066700/TraesCS2A02G345500/TraesCS2A02G067000/TraesCS5A02G413300/TraesCS1A02G099500/…	-/-/-/-/-/-/-/-/-/-/-/-/-/-/-/-/-/-/-/-/-/-/-/-/-/-/-/-/-/-/-/-/-/-/-/-/-/-/-/-/-/-/-/-/-/-/-/-/-/-/-/-/-/-/-/-/-/-/-/-/-/-/-/-/-/-/-/-/-/-/-/-/-/-/-/-/-/-/-/-/-/-/-/-/-/-/-/-/-/-/-/-/-/-/-/-/-/-/-/-/-/-/-/-/-/-/-/-	osa:4328073/osa:4328073/osa:4328073/osa:4326980/osa:4332593/osa:4337048/osa:4341070/osa:4332593/osa:4336245/osa:4342124/osa:4331547/osa:4328812/osa:4349114/osa:4349114/osa:4351966/osa:4332593/osa:4351966/osa:9268154/osa:4351966/osa:4328812/osa:4326849/osa:4326980/osa:4332593/osa:4324401/osa:4351966/osa:4327981/osa:4332593/osa:4351966/osa:4351966/osa:4349114/osa:4326136/osa:4337051/osa:4331547/osa…	108	38	TraesCS6A02G041700/TraesCS6B02G056800/TraesCS6D02G048300/TraesCS4A02G119200/TraesCS2A02G467700/TraesCS6D02G255200/TraesCS4D02G186700/TraesCS7A02G549800/TraesCS4B02G335100/TraesCS5D02G422000/TraesCS2A02G345500/TraesCS5A02G413300/TraesCS3B02G008700/TraesCS5A02G505000/TraesCS6B02G302400/TraesCS7D02G232300/TraesCSU02G105300/TraesCS4A02G063800/TraesCS2B02G490700/TraesCS5B02G416700/TraesCS2D02G344200/T…	70	TraesCS1B02G084700/TraesCS2B02G366900/TraesCS6A02G312200/TraesCS6D02G291600/TraesCS2D02G065300/TraesCS4B02G185400/TraesCS2A02G066700/TraesCS2A02G067000/TraesCS1A02G099500/TraesCS1A02G066400/TraesCS4D02G186800/TraesCS3B02G299300/TraesCS2B02G078900/TraesCS6A02G000400/TraesCS4A02G119100/TraesCS2D02G065100/TraesCS2B02G079100/TraesCS6B02G342400/TraesCS2A02G467900/TraesCS2D02G132900/TraesCS5D02G432900/…
osa00260	Glycine, serine and threonine metabolism - Oryza sativa japonica (Japanese rice) (RefSeq)	83/3084	190/14757	9.6398e-13	2.80463e-11	TraesCS1A02G299100/TraesCS4A02G020900/TraesCS1D02G292100/TraesCS5B02G210100/TraesCS1B02G084700/TraesCS4B02G172700/TraesCS5D02G283800/TraesCS7A02G392800/TraesCS5D02G218400/TraesCS4B02G282700/TraesCS4B02G047600/TraesCS5A02G213600/TraesCS4D02G047500/TraesCS2D02G379000/TraesCS2D02G335300/TraesCS6A02G312200/TraesCS6D02G291600/TraesCS5D02G181600/TraesCS7D02G388400/TraesCS3A02G259700/TraesCS2A02G382700/…	-/-/-/-/-/-/-/-/-/-/-/-/-/-/-/-/-/-/-/-/-/-/-/-/-/-/-/-/-/-/-/-/-/-/-/-/-/-/-/-/-/-/-/-/-/-/-/-/-/-/-/-/-/-/-/-/-/-/-/-/-/-/-/-/-/-/-/-/-/-/-/-/-/-/-/-/-/-/-/-/-/-/-	osa:4339095/osa:4340945/osa:4339095/osa:4347172/osa:4326980/osa:4332728/osa:4352447/osa:4344612/osa:4347172/osa:4340945/osa:4333898/osa:4347172/osa:4333898/osa:4336402/osa:4336153/osa:4349114/osa:4349114/osa:4346642/osa:4344612/osa:4325651/osa:4336402/osa:4326849/osa:4326980/osa:4324401/osa:4336153/osa:4327981/osa:4349114/osa:4339095/osa:4337051/osa:4344612/osa:4325651/osa:4337230/osa:4336153/osa…	83	35	TraesCS1A02G299100/TraesCS1D02G292100/TraesCS5B02G210100/TraesCS4B02G172700/TraesCS5D02G283800/TraesCS7A02G392800/TraesCS5D02G218400/TraesCS5A02G213600/TraesCS2D02G379000/TraesCS7D02G388400/TraesCS2A02G382700/TraesCS1B02G308900/TraesCS7B02G294800/TraesCS2A02G508900/TraesCS5A02G398300/TraesCS7B02G208700/TraesCS2A02G076300/TraesCS6A02G302400/TraesCS2D02G326900/TraesCS5A02G276300/TraesCS1B02G391900/…	48	TraesCS4A02G020900/TraesCS1B02G084700/TraesCS4B02G282700/TraesCS4B02G047600/TraesCS4D02G047500/TraesCS2D02G335300/TraesCS6A02G312200/TraesCS6D02G291600/TraesCS5D02G181600/TraesCS3A02G259700/TraesCS1A02G099500/TraesCS1A02G066400/TraesCS3B02G299300/TraesCS2B02G354400/TraesCS6A02G000400/TraesCS6B02G342400/TraesCS2A02G467900/TraesCS3B02G292900/TraesCS2A02G327600/TraesCS4D02G068100/TraesCS3A02G250200/…
osa00410	beta-Alanine metabolism - Oryza sativa japonica (Japanese rice) (RefSeq)	58/3084	114/14757	1.16859e-12	2.80463e-11	TraesCS7D02G375700/TraesCS4A02G020900/TraesCS5B02G210100/TraesCS5D02G218400/TraesCS2A02G477900/TraesCS4B02G282700/TraesCS5A02G213600/TraesCS6A02G299200/TraesCS3D02G327500/TraesCS6A02G240000/TraesCS3D02G023900/TraesCS2D02G335300/TraesCS5B02G283800/TraesCS1D02G111900/TraesCS2A02G467300/TraesCS7B02G044200/TraesCS7A02G141800/TraesCS2B02G354400/TraesCS4D02G094500/TraesCS3A02G250700/TraesCS3B02G022900/…	-/-/-/-/-/-/-/-/-/-/-/-/-/-/-/-/-/-/-/-/-/-/-/-/-/-/-/-/-/-/-/-/-/-/-/-/-/-/-/-/-/-/-/-/-/-/-/-/-/-/-/-/-/-/-/-/-/-	osa:4346881/osa:4340945/osa:4347172/osa:4347172/osa:4342610/osa:4340945/osa:4347172/osa:4330657/osa:4327558/osa:4330149/osa:4345787/osa:4336153/osa:4343249/osa:4337904/osa:4337046/osa:4340986/osa:4340986/osa:4336153/osa:4349966/osa:4327828/osa:4345787/osa:4336153/osa:4337904/osa:4342610/osa:4335335/osa:4340986/osa:4340986/osa:4337360/osa:4337904/osa:4340986/osa:4332184/osa:4334806/osa:4330657/osa…	58	38	TraesCS5B02G210100/TraesCS5D02G218400/TraesCS2A02G477900/TraesCS5A02G213600/TraesCS6A02G299200/TraesCS3D02G327500/TraesCS5B02G283800/TraesCS1D02G111900/TraesCS7B02G044200/TraesCS7A02G141800/TraesCS4D02G094500/TraesCS1B02G129300/TraesCS2D02G477100/TraesCS2A02G076300/TraesCS7D02G346400/TraesCS2A02G548100/TraesCS1A02G110300/TraesCS7D02G143200/TraesCS5B02G542300/TraesCS6D02G278900/TraesCS6B02G321400/…	20	TraesCS7D02G375700/TraesCS4A02G020900/TraesCS4B02G282700/TraesCS6A02G240000/TraesCS3D02G023900/TraesCS2D02G335300/TraesCS2A02G467300/TraesCS2B02G354400/TraesCS3A02G250700/TraesCS3B02G022900/TraesCS2A02G327600/TraesCS7D02G225100/TraesCS4B02G231400/TraesCS2B02G490100/TraesCS3A02G022600/TraesCS6D02G222300/TraesCS4A02G262600/TraesCSU02G066700/TraesCS2D02G467300/TraesCS3D02G251100
osa04016	MAPK signaling pathway - plant - Oryza sativa japonica (Japanese rice) (RefSeq)	153/3084	434/14757	1.6615e-12	3.32299e-11	TraesCS7D02G201400/TraesCS7B02G105300/TraesCS6A02G041700/TraesCS6B02G056800/TraesCS6D02G048300/TraesCS5B02G403700/TraesCS7A02G198900/TraesCS2B02G189600/TraesCS7D02G201300/TraesCS3D02G187300/TraesCS2D02G170700/TraesCS1A02G203700/TraesCS1B02G208000/TraesCS7B02G105100/TraesCS2D02G493700/TraesCS2A02G493800/TraesCS5A02G527600/TraesCS2A02G163800/TraesCS1D02G196900/TraesCS3A02G335000/TraesCS7A02G549800/…	-/-/-/-/-/-/-/-/-/-/-/-/-/-/-/-/-/-/-/-/-/-/-/-/-/-/-/-/-/-/-/-/-/-/-/-/-/-/-/-/-/-/-/-/-/-/-/-/-/-/-/-/-/-/-/-/-/-/-/-/-/-/-/-/-/-/-/-/-/-/-/-/-/-/-/-/-/-/-/-/-/-/-/-/-/-/-/-/-/-/-/-/-/-/-/-/-/-/-/-/-/-/-/-/-/-/-/-/-/-/-/-/-/-/-/-/-/-/-/-/-/-/-/-/-/-/-/-/-/-/-/-/-/-/-/-/-/-/-/-/-/-/-/-/-/-/-/-/-/-/-/-/-	osa:4348237/osa:4348237/osa:4328073/osa:4328073/osa:4328073/osa:4349267/osa:4348237/osa:4343944/osa:4348237/osa:4326027/osa:4343944/osa:4349267/osa:4349484/osa:4348237/osa:4333017/osa:4333017/osa:4326027/osa:4343944/osa:4349484/osa:4326903/osa:4342124/osa:4349484/osa:4327518/osa:4332548/osa:4327518/osa:4338474/osa:4349267/osa:4340000/osa:4347158/osa:4339397/osa:4326903/osa:4339092/osa:4339397/osa…	153	81	TraesCS7D02G201400/TraesCS7B02G105300/TraesCS6A02G041700/TraesCS6B02G056800/TraesCS6D02G048300/TraesCS5B02G403700/TraesCS7A02G198900/TraesCS7D02G201300/TraesCS1A02G203700/TraesCS7B02G105100/TraesCS2D02G493700/TraesCS2A02G493800/TraesCS7A02G549800/TraesCS1D02G207100/TraesCS2D02G577000/TraesCS3A02G250100/TraesCS6D02G153600/TraesCS2B02G630000/TraesCS1B02G229400/TraesCS5B02G122600/TraesCS5D02G549200/…	72	TraesCS2B02G189600/TraesCS3D02G187300/TraesCS2D02G170700/TraesCS1B02G208000/TraesCS5A02G527600/TraesCS2A02G163800/TraesCS1D02G196900/TraesCS3A02G335000/TraesCS1A02G193200/TraesCS3B02G379200/TraesCS2A02G089400/TraesCS3A02G347500/TraesCS1D02G072900/TraesCS7A02G066200/TraesCS5A02G211800/TraesCS1A02G347700/TraesCS3D02G328300/TraesCS1D02G292700/TraesCS1D02G350600/TraesCS3B02G365900/TraesCS1B02G362200/…
osa00280	Valine, leucine and isoleucine degradation - Oryza sativa japonica (Japanese rice) (RefSeq)	60/3084	127/14757	2.6874e-11	4.60697e-10	TraesCS1A02G299100/TraesCS1D02G292100/TraesCS5B02G210100/TraesCS1B02G084700/TraesCS1B02G085100/TraesCS5D02G218400/TraesCS2A02G477900/TraesCS5A02G213600/TraesCS4D02G347100/TraesCS5A02G522100/TraesCS6A02G240000/TraesCS4D02G236800/TraesCS4A02G059800/TraesCS6A02G392400/TraesCS1A02G099500/TraesCS1A02G066400/TraesCS4D02G094500/TraesCS1B02G308900/TraesCS3B02G008700/TraesCS2D02G109900/TraesCS5B02G121400/…	-/-/-/-/-/-/-/-/-/-/-/-/-/-/-/-/-/-/-/-/-/-/-/-/-/-/-/-/-/-/-/-/-/-/-/-/-/-/-/-/-/-/-/-/-/-/-/-/-/-/-/-/-/-/-/-/-/-/-/-	osa:4339095/osa:4339095/osa:4347172/osa:4326980/osa:4337676/osa:4347172/osa:4342610/osa:4347172/osa:4331418/osa:4331418/osa:4330149/osa:4332151/osa:4332151/osa:4331150/osa:4326849/osa:4326980/osa:4349966/osa:4339095/osa:4326136/osa:4344267/osa:4351684/osa:4344267/osa:4331150/osa:4342610/osa:4351684/osa:4327289/osa:4352741/osa:4337676/osa:4326980/osa:4352741/osa:4337676/osa:4330612/osa:4332628/osa…	60	48	TraesCS1A02G299100/TraesCS1D02G292100/TraesCS5B02G210100/TraesCS1B02G085100/TraesCS5D02G218400/TraesCS2A02G477900/TraesCS5A02G213600/TraesCS5A02G522100/TraesCS4D02G236800/TraesCS4A02G059800/TraesCS6A02G392400/TraesCS4D02G094500/TraesCS1B02G308900/TraesCS3B02G008700/TraesCS2D02G109900/TraesCS5B02G121400/TraesCS2B02G127700/TraesCS6B02G432600/TraesCS2D02G477100/TraesCS4B02G071500/TraesCS2A02G074700/…	12	TraesCS1B02G084700/TraesCS4D02G347100/TraesCS6A02G240000/TraesCS1A02G099500/TraesCS1A02G066400/TraesCS1D02G067500/TraesCS1B02G124900/TraesCS1D02G107400/TraesCS6D02G222300/TraesCSU02G066700/TraesCS1A02G143900/TraesCS6D02G224800
osa00360	Phenylalanine metabolism - Oryza sativa japonica (Japanese rice) (RefSeq)	64/3084	146/14757	3.17196e-10	4.75794e-09	TraesCS6D02G014100/TraesCS6B02G258400/TraesCS4A02G020900/TraesCS1B02G089000/TraesCS2A02G196700/TraesCS4B02G282700/TraesCS6A02G141500/TraesCS3D02G321200/TraesCS1D02G073000/TraesCS2B02G224300/TraesCS2D02G204700/TraesCS6D02G130800/TraesCS3B02G141600/TraesCS1B02G122800/TraesCS2D02G335300/TraesCS2A02G196400/TraesCS1D02G103500/TraesCS6D02G212200/TraesCS3D02G124300/TraesCS6A02G222900/TraesCS7A02G387000/…	-/-/-/-/-/-/-/-/-/-/-/-/-/-/-/-/-/-/-/-/-/-/-/-/-/-/-/-/-/-/-/-/-/-/-/-/-/-/-/-/-/-/-/-/-/-/-/-/-/-/-/-/-/-/-/-/-/-/-/-/-/-/-/-	osa:4348564/osa:4330034/osa:4340945/osa:4350712/osa:4336415/osa:4340945/osa:4328425/osa:4325632/osa:4350712/osa:4336415/osa:4336415/osa:4328425/osa:4324941/osa:4336415/osa:4336153/osa:4336415/osa:4336415/osa:4330034/osa:4324941/osa:4330034/osa:4344636/osa:4324941/osa:4336153/osa:4329101/osa:4324941/osa:4329101/osa:4329098/osa:4324941/osa:4336153/osa:4335335/osa:4329101/osa:4336415/osa:4325621/osa…	64	45	TraesCS6B02G258400/TraesCS1B02G089000/TraesCS6A02G141500/TraesCS3D02G321200/TraesCS1D02G073000/TraesCS6D02G130800/TraesCS3B02G141600/TraesCS6D02G212200/TraesCS3D02G124300/TraesCS6A02G222900/TraesCS7A02G387000/TraesCS1A02G270300/TraesCS1D02G289800/TraesCS1B02G280600/TraesCS4B02G124800/TraesCS6A02G338600/TraesCS3A02G122400/TraesCS2A02G076300/TraesCS1A02G291200/TraesCS1B02G048300/TraesCS3B02G331100/…	19	TraesCS6D02G014100/TraesCS4A02G020900/TraesCS2A02G196700/TraesCS4B02G282700/TraesCS2B02G224300/TraesCS2D02G204700/TraesCS1B02G122800/TraesCS2D02G335300/TraesCS2A02G196400/TraesCS1D02G103500/TraesCS2B02G354400/TraesCS2A02G327600/TraesCS2D02G026900/TraesCS2D02G218700/TraesCSU02G233300/TraesCS6A02G167000/TraesCS7D02G369300/TraesCS6D02G155500/TraesCS6A02G222700
osa00620	Pyruvate metabolism - Oryza sativa japonica (Japanese rice) (RefSeq)	93/3084	244/14757	4.18764e-10	5.58352e-09	TraesCS4A02G083900/TraesCS4D02G220500/TraesCS3A02G285900/TraesCS4D02G018900/TraesCS4B02G220200/TraesCS5B02G210100/TraesCS1B02G084700/TraesCS4A02G119200/TraesCS5D02G218400/TraesCS5B02G464300/TraesCS5A02G213600/TraesCS3D02G285700/TraesCS4D02G186700/TraesCS1A02G174000/TraesCS6A02G240000/TraesCS4B02G185400/TraesCS1A02G213000/TraesCS2A02G345500/TraesCS6A02G195600/TraesCS1A02G099500/TraesCS1A02G066400/…	-/-/-/-/-/-/-/-/-/-/-/-/-/-/-/-/-/-/-/-/-/-/-/-/-/-/-/-/-/-/-/-/-/-/-/-/-/-/-/-/-/-/-/-/-/-/-/-/-/-/-/-/-/-/-/-/-/-/-/-/-/-/-/-/-/-/-/-/-/-/-/-/-/-/-/-/-/-/-/-/-/-/-/-/-/-/-/-/-/-/-/-/-	osa:4332293/osa:4332293/osa:4324717/osa:4333694/osa:4332293/osa:4347172/osa:4326980/osa:4332593/osa:4347172/osa:4338161/osa:4347172/osa:4324717/osa:4332593/osa:4349051/osa:4330149/osa:4332593/osa:4349454/osa:9268154/osa:4328859/osa:4326849/osa:4326980/osa:4332593/osa:4332593/osa:4326552/osa:4345387/osa:4349966/osa:4326136/osa:4338161/osa:4349051/osa:4326769/osa:4345387/osa:4351460/osa:9268154/osa…	93	54	TraesCS3A02G285900/TraesCS5B02G210100/TraesCS4A02G119200/TraesCS5D02G218400/TraesCS5A02G213600/TraesCS3D02G285700/TraesCS4D02G186700/TraesCS2A02G345500/TraesCS6A02G195600/TraesCS3D02G275500/TraesCS5A02G181800/TraesCS4D02G094500/TraesCS3B02G008700/TraesCS5B02G179800/TraesCS5A02G131300/TraesCS2D02G344200/TraesCS3A02G189300/TraesCS6B02G321400/TraesCS3D02G192800/TraesCS7D02G011600/TraesCS5A02G014300/…	39	TraesCS4A02G083900/TraesCS4D02G220500/TraesCS4D02G018900/TraesCS4B02G220200/TraesCS1B02G084700/TraesCS5B02G464300/TraesCS1A02G174000/TraesCS6A02G240000/TraesCS4B02G185400/TraesCS1A02G213000/TraesCS1A02G099500/TraesCS1A02G066400/TraesCS4D02G186800/TraesCS4A02G119100/TraesCS5D02G465200/TraesCS1D02G164800/TraesCS3D02G110700/TraesCS1D02G067500/TraesCS5A02G131100/TraesCS1D02G420500/TraesCS5B02G303100/…
osa00196	Photosynthesis - antenna proteins - Oryza sativa japonica (Japanese rice) (RefSeq)	41/3084	79/14757	1.06766e-09	1.28119e-08	TraesCS5D02G329200/TraesCS5B02G322900/TraesCS5A02G322500/TraesCS1D02G375000/TraesCS5B02G175000/TraesCS5D02G219100/TraesCS6D02G152700/TraesCS2D02G200700/TraesCS4D02G086400/TraesCS2B02G233400/TraesCS4B02G089500/TraesCS2A02G206200/TraesCS6B02G191500/TraesCS4A02G226900/TraesCS6A02G159800/TraesCS5A02G454300/TraesCS5D02G357600/TraesCS1D02G428200/TraesCS7D02G227300/TraesCS2A02G204800/TraesCS6A02G319700/…	-/-/-/-/-/-/-/-/-/-/-/-/-/-/-/-/-/-/-/-/-/-/-/-/-/-/-/-/-/-/-/-/-/-/-/-/-/-/-/-/-	osa:4333359/osa:4333359/osa:4333359/osa:4346803/osa:4346649/osa:4347166/osa:4328623/osa:4343709/osa:4350176/osa:4343583/osa:4350176/osa:4343583/osa:4328623/osa:4350176/osa:4328623/osa:4324599/osa:4324599/osa:4343604/osa:4340892/osa:4343604/osa:4330828/osa:4324599/osa:4324599/osa:4336028/osa:4336028/osa:4343583/osa:4336028/osa:4324599/osa:4330828/osa:4343604/osa:4343709/osa:4340892/osa:4343709/osa…	41	0		41	TraesCS5D02G329200/TraesCS5B02G322900/TraesCS5A02G322500/TraesCS1D02G375000/TraesCS5B02G175000/TraesCS5D02G219100/TraesCS6D02G152700/TraesCS2D02G200700/TraesCS4D02G086400/TraesCS2B02G233400/TraesCS4B02G089500/TraesCS2A02G206200/TraesCS6B02G191500/TraesCS4A02G226900/TraesCS6A02G159800/TraesCS5A02G454300/TraesCS5D02G357600/TraesCS1D02G428200/TraesCS7D02G227300/TraesCS2A02G204800/TraesCS6A02G319700/…
osa00030	Pentose phosphate pathway - Oryza sativa japonica (Japanese rice) (RefSeq)	65/3084	155/14757	2.14633e-09	2.31155e-08	TraesCS4D02G212000/TraesCS1D02G274000/TraesCS5D02G122700/TraesCS5B02G115300/TraesCS5A02G072700/TraesCS3B02G473800/TraesCS3A02G439800/TraesCS2B02G216400/TraesCS1D02G346200/TraesCS3A02G377600/TraesCS2A02G190700/TraesCS4A02G206400/TraesCS4B02G109900/TraesCS4D02G283800/TraesCS3D02G432600/TraesCS4B02G211400/TraesCS5A02G108000/TraesCS2D02G197300/TraesCS3B02G410400/TraesCS4B02G285000/TraesCSU02G063400/T…	-/-/-/-/-/-/-/-/-/-/-/-/-/-/-/-/-/-/-/-/-/-/FBP/-/-/-/-/-/-/-/-/-/-/-/-/-/-/-/-/-/-/-/-/-/-/-/-/-/-/-/-/-/-/-/-/-/-/-/-/-/-/-/-/-/-	osa:4332364/osa:4325071/osa:4349897/osa:4349897/osa:4345338/osa:4327239/osa:4327239/osa:4345685/osa:4339369/osa:4325071/osa:4345685/osa:4349897/osa:4349897/osa:4331761/osa:4327239/osa:4332364/osa:4349897/osa:4345685/osa:4325071/osa:4331761/osa:4340025/osa:4340909/osa:4332364/osa:4347654/osa:4349897/osa:4331761/osa:4340025/osa:4325071/osa:4347654/osa:4341496/osa:4340909/osa:4347311/osa:4343843/osa…	65	22	TraesCS1D02G274000/TraesCS5A02G072700/TraesCS3B02G473800/TraesCS3A02G439800/TraesCS3D02G432600/TraesCS5B02G317000/TraesCS5D02G322700/TraesCS2B02G080000/TraesCS2A02G067800/TraesCS2D02G271700/TraesCS1D02G274200/TraesCS3B02G423200/TraesCS1A02G273900/TraesCS3B02G025200/TraesCS3D02G384100/TraesCS5B02G284600/TraesCS1B02G373600/TraesCS5D02G085500/TraesCS2D02G331200/TraesCS2B02G362700/TraesCS3B02G270400/…	43	TraesCS4D02G212000/TraesCS5D02G122700/TraesCS5B02G115300/TraesCS2B02G216400/TraesCS1D02G346200/TraesCS3A02G377600/TraesCS2A02G190700/TraesCS4A02G206400/TraesCS4B02G109900/TraesCS4D02G283800/TraesCS4B02G211400/TraesCS5A02G108000/TraesCS2D02G197300/TraesCS3B02G410400/TraesCS4B02G285000/TraesCSU02G063400/TraesCS7A02G226000/TraesCS4A02G093100/TraesCS4D02G107400/TraesCS4A02G019100/TraesCS7A02G071100/T…
osa00010	Glycolysis / Gluconeogenesis - Oryza sativa japonica (Japanese rice) (RefSeq)	126/3084	371/14757	2.31155e-09	2.31155e-08	TraesCS4A02G083900/TraesCS4D02G220500/TraesCS4D02G018900/TraesCS4B02G220200/TraesCS5B02G210100/TraesCS1B02G084700/TraesCS4A02G119200/TraesCS4B02G172700/TraesCS4D02G212000/TraesCS5D02G218400/TraesCS1D02G274000/TraesCS5D02G122700/TraesCS4D02G303800/TraesCS5A02G213600/TraesCS4D02G186700/TraesCS5B02G115300/TraesCS5A02G072700/TraesCS3A02G276100/TraesCS6A02G240000/TraesCS2B02G216400/TraesCS1D02G346200/…	-/-/-/-/-/-/-/-/-/-/-/-/-/-/-/-/-/-/-/-/-/-/-/-/-/-/-/-/-/-/-/-/-/-/-/-/-/-/-/-/FBP/-/-/-/-/-/-/-/-/-/-/-/-/-/-/-/-/-/-/-/-/-/-/-/-/-/-/-/-/-/-/-/-/-/-/-/-/-/-/-/-/-/-/-/-/-/-/-/-/-/-/-/-/-/-/-/-/-/-/-/-/-/-/-/-/-/-/-/-/-/-/-/-/-/-/-/-/-/-/-/-/-/-/-/-/-	osa:4332293/osa:4332293/osa:4333694/osa:4332293/osa:4347172/osa:4326980/osa:4332593/osa:4332728/osa:4332364/osa:4347172/osa:4325071/osa:4349897/osa:4331893/osa:4347172/osa:4332593/osa:4349897/osa:4345338/osa:4326547/osa:4330149/osa:4345685/osa:4339369/osa:4325071/osa:4332593/osa:4348138/osa:4345685/osa:4336039/osa:4349897/osa:4349454/osa:4349897/osa:4326849/osa:4332364/osa:4326980/osa:4332593/osa…	126	59	TraesCS5B02G210100/TraesCS4A02G119200/TraesCS4B02G172700/TraesCS5D02G218400/TraesCS1D02G274000/TraesCS5A02G213600/TraesCS4D02G186700/TraesCS5A02G072700/TraesCS2A02G180200/TraesCS2D02G322200/TraesCS4D02G094500/TraesCS4D02G103000/TraesCS2D02G188800/TraesCS5D02G202900/TraesCS6B02G263200/TraesCS6D02G217000/TraesCS4B02G106300/TraesCS6A02G302400/TraesCS3D02G104500/TraesCS3A02G189300/TraesCS6B02G321400/…	67	TraesCS4A02G083900/TraesCS4D02G220500/TraesCS4D02G018900/TraesCS4B02G220200/TraesCS1B02G084700/TraesCS4D02G212000/TraesCS5D02G122700/TraesCS4D02G303800/TraesCS5B02G115300/TraesCS3A02G276100/TraesCS6A02G240000/TraesCS2B02G216400/TraesCS1D02G346200/TraesCS3A02G377600/TraesCS4B02G185400/TraesCS2A02G190700/TraesCS4A02G206400/TraesCS1A02G213000/TraesCS4B02G109900/TraesCS1A02G099500/TraesCS4B02G211400/…
osa00020	Citrate cycle (TCA cycle) - Oryza sativa japonica (Japanese rice) (RefSeq)	64/3084	154/14757	4.38845e-09	4.05088e-08	TraesCS4A02G083900/TraesCS4D02G220500/TraesCS4B02G220200/TraesCS1B02G084700/TraesCS2D02G076900/TraesCS3B02G265700/TraesCS3A02G237100/TraesCS2A02G079500/TraesCS4B02G335100/TraesCS5D02G422000/TraesCS3D02G237500/TraesCS2B02G094300/TraesCS5A02G413300/TraesCS1A02G099500/TraesCS4D02G070200/TraesCS1A02G066400/TraesCS5A02G505000/TraesCS2B02G053600/TraesCS3D02G188200/TraesCS2D02G039500/TraesCS4B02G071300/…	-/-/-/-/-/-/-/-/-/-/-/-/-/-/-/-/-/-/-/-/-/-/-/-/-/-/-/-/-/-/-/-/-/-/-/-/-/-/-/-/-/-/-/-/-/-/-/-/-/-/-/-/-/-/-/-/-/-/-/-/-/-/-/-	osa:4332293/osa:4332293/osa:4332293/osa:4326980/osa:4344403/osa:4324176/osa:4324176/osa:4344403/osa:4331547/osa:4328812/osa:4324176/osa:4344403/osa:4328812/osa:4326849/osa:4335689/osa:4326980/osa:4331547/osa:4335689/osa:4331547/osa:4335689/osa:4335689/osa:4335689/osa:4329858/osa:4328812/osa:4326980/osa:4339682/osa:4339859/osa:4326849/osa:4352871/osa:4334274/osa:4335689/osa:4334274/osa:4347531/osa…	64	43	TraesCS2D02G076900/TraesCS3B02G265700/TraesCS3A02G237100/TraesCS2A02G079500/TraesCS4B02G335100/TraesCS5D02G422000/TraesCS3D02G237500/TraesCS2B02G094300/TraesCS5A02G413300/TraesCS4D02G070200/TraesCS5A02G505000/TraesCS2B02G053600/TraesCS2D02G039500/TraesCS4B02G071300/TraesCS2A02G041100/TraesCS6B02G238500/TraesCS5B02G416700/TraesCS7D02G011600/TraesCS5A02G014300/TraesCS4A02G243500/TraesCS5B02G290600/…	21	TraesCS4A02G083900/TraesCS4D02G220500/TraesCS4B02G220200/TraesCS1B02G084700/TraesCS1A02G099500/TraesCS1A02G066400/TraesCS3D02G188200/TraesCS1D02G067500/TraesCS1D02G420500/TraesCS1B02G124900/TraesCS5A02G407700/TraesCS5B02G412500/TraesCS1D02G107400/TraesCS1B02G443200/TraesCS3B02G213900/TraesCS5D02G417600/TraesCS5A02G476700/TraesCS5B02G030400/TraesCS7B02G309200/TraesCS5D02G039000/TraesCS3A02G193900
osa00195	Photosynthesis - Oryza sativa japonica (Japanese rice) (RefSeq)	80/3084	219/14757	6.1147e-08	5.24117e-07	TraesCS2D02G253900/TraesCS4D02G045400/TraesCS6B02G227900/TraesCS3B02G413700/TraesCS6D02G187800/TraesCS3A02G381000/TraesCS3D02G374200/TraesCS5B02G516600/TraesCS2B02G272900/TraesCS3B02G392800/TraesCS7B02G215000/TraesCS1A02G276300/TraesCS3B02G563300/TraesCS3D02G354300/TraesCS7D02G000300/TraesCS3A02G052700/TraesCS2D02G322700/TraesCS5A02G457500/TraesCS2D02G253200/TraesCS5A02G414400/TraesCS7D02G311300/…	-/-/-/-/-/-/-/-/-/-/-/-/psbM/-/-/-/-/-/-/-/-/-/-/-/-/-/-/-/-/-/-/-/-/-/-/-/-/-/-/-/-/-/-/-/-/-/-/-/-/-/-/-/-/-/-/-/-/-/-/PETF/-/-/petC/IsrR/-/-/-/-/-/-/-/-/-/-/-/PETF/-/-/-/-	osa:4342395/osa:4329766/osa:4329766/osa:4324933/osa:4329766/osa:4324933/osa:4324933/osa:4326537/osa:4342395/osa:4326537/osa:4344539/osa:4338930/osa:3131419/osa:4326537/osa:4339833/osa:4352085/osa:4342192/osa:4346326/osa:4342404/osa:4334300/osa:4344539/osa:4326537/osa:4344539/osa:4347395/osa:4329766/osa:4327150/osa:4339874/osa:4339833/osa:4342192/osa:4327150/osa:4342404/osa:4342404/osa:4346326/osa…	80	7	TraesCS2D02G253900/TraesCS2B02G272900/TraesCS1A02G276300/TraesCS1D02G275800/TraesCS1B02G285500/TraesCS2B02G272500/TraesCS2D02G253400	73	TraesCS4D02G045400/TraesCS6B02G227900/TraesCS3B02G413700/TraesCS6D02G187800/TraesCS3A02G381000/TraesCS3D02G374200/TraesCS5B02G516600/TraesCS3B02G392800/TraesCS7B02G215000/TraesCS3B02G563300/TraesCS3D02G354300/TraesCS7D02G000300/TraesCS3A02G052700/TraesCS2D02G322700/TraesCS5A02G457500/TraesCS2D02G253200/TraesCS5A02G414400/TraesCS7D02G311300/TraesCS5D02G516700/TraesCS7A02G314100/TraesCS5A02G256900/…
osa00400	Phenylalanine, tyrosine and tryptophan biosynthesis - Oryza sativa japonica (Japanese rice) (RefSeq)	57/3084	141/14757	9.58571e-08	7.66857e-07	TraesCS1B02G089000/TraesCS7A02G392800/TraesCS7D02G337900/TraesCS7B02G241200/TraesCS1D02G073000/TraesCS3B02G141600/TraesCS3D02G124300/TraesCS7D02G388400/TraesCS1A02G270300/TraesCS2D02G080100/TraesCS1D02G289800/TraesCS1B02G280600/TraesCS4B02G124800/TraesCS7A02G341700/TraesCS7B02G294800/TraesCS6A02G338600/TraesCS2A02G082200/TraesCS5B02G166300/TraesCS3A02G122400/TraesCS6B02G333600/TraesCS7B02G208700/…	-/-/-/-/-/-/-/-/-/-/-/-/-/-/-/-/-/-/-/-/-/-/-/-/-/-/-/-/-/-/-/-/-/-/-/-/-/-/-/-/-/-/-/-/-/-/-/-/-/-/-/-/-/-/-/-/-	osa:4350712/osa:4344612/osa:4328957/osa:4328957/osa:4350712/osa:4324941/osa:4324941/osa:4344612/osa:4324941/osa:4344396/osa:4329101/osa:4324941/osa:4329101/osa:4328957/osa:4344612/osa:4329098/osa:4344396/osa:4346529/osa:4324941/osa:4340547/osa:4344612/osa:4342026/osa:4325444/osa:4329101/osa:4332286/osa:4332286/osa:4335756/osa:4325621/osa:4332286/osa:4324941/osa:4329098/osa:4325444/osa:4340026/osa…	57	49	TraesCS1B02G089000/TraesCS7A02G392800/TraesCS7D02G337900/TraesCS7B02G241200/TraesCS1D02G073000/TraesCS3B02G141600/TraesCS3D02G124300/TraesCS7D02G388400/TraesCS1A02G270300/TraesCS2D02G080100/TraesCS1D02G289800/TraesCS1B02G280600/TraesCS4B02G124800/TraesCS7A02G341700/TraesCS7B02G294800/TraesCS6A02G338600/TraesCS2A02G082200/TraesCS5B02G166300/TraesCS3A02G122400/TraesCS6B02G333600/TraesCS7B02G208700/…	8	TraesCS7B02G308800/TraesCS1A02G188000/TraesCS2D02G329500/TraesCS6A02G167000/TraesCS7B02G423900/TraesCS7D02G369300/TraesCS5A02G370200/TraesCS6D02G155500
osa00592	alpha-Linolenic acid metabolism - Oryza sativa japonica (Japanese rice) (RefSeq)	59/3084	148/14757	1.03303e-07	7.74776e-07	TraesCS6D02G302300/TraesCS6B02G353200/TraesCS6A02G166000/TraesCS5A02G007900/TraesCS6B02G039500/TraesCS3B02G549000/TraesCS5B02G006500/TraesCS5D02G013400/TraesCS6D02G031100/TraesCS3B02G549200/TraesCS2B02G328100/TraesCS6D02G154600/TraesCS1D02G111900/TraesCS4D02G040800/TraesCS7B02G079400/TraesCS7B02G044200/TraesCS6A02G392400/TraesCS7A02G141800/TraesCS7D02G176000/TraesCS1A02G212900/TraesCS4D02G103000/…	-/-/-/-/-/-/-/-/-/-/-/-/-/-/-/-/-/-/-/-/-/-/-/-/-/-/-/-/-/-/-/-/-/-/-/-/-/-/-/-/-/-/-/-/-/-/-/-/-/-/-/-/-/-/-/-/-/-/-	osa:4340490/osa:4340490/osa:4328603/osa:4352505/osa:4328040/osa:4352160/osa:4352505/osa:4352505/osa:4328040/osa:4352160/osa:4340490/osa:4328603/osa:4337904/osa:4333862/osa:4340490/osa:4340986/osa:4331150/osa:4340986/osa:4340490/osa:4338358/osa:4350053/osa:4328040/osa:4331150/osa:4352505/osa:4334233/osa:4331824/osa:4337904/osa:4345994/osa:4350053/osa:4340986/osa:4340986/osa:4327023/osa:4337904/osa…	59	34	TraesCS6D02G302300/TraesCS6B02G353200/TraesCS3B02G549000/TraesCS3B02G549200/TraesCS1D02G111900/TraesCS7B02G044200/TraesCS6A02G392400/TraesCS7A02G141800/TraesCS4D02G103000/TraesCS6B02G432600/TraesCS1B02G129300/TraesCS7D02G244800/TraesCS4B02G106300/TraesCS7D02G346400/TraesCS3D02G298200/TraesCS1A02G110300/TraesCS7D02G143200/TraesCS3A02G303600/TraesCS2D02G028600/TraesCS5A02G193900/TraesCS6D02G116200/…	25	TraesCS6A02G166000/TraesCS5A02G007900/TraesCS6B02G039500/TraesCS5B02G006500/TraesCS5D02G013400/TraesCS6D02G031100/TraesCS2B02G328100/TraesCS6D02G154600/TraesCS4D02G040800/TraesCS7B02G079400/TraesCS7D02G176000/TraesCS1A02G212900/TraesCS6A02G027900/TraesCS6D02G010100/TraesCS5B02G408000/TraesCS4B02G295200/TraesCS7D02G225100/TraesCS5A02G403200/TraesCS1D02G215800/TraesCS5D02G413200/TraesCS1D02G231000/…
osa01210	2-Oxocarboxylic acid metabolism - Oryza sativa japonica (Japanese rice) (RefSeq)	58/3084	147/14757	2.00895e-07	1.41808e-06	TraesCS3B02G265700/TraesCS3A02G237100/TraesCS4B02G335100/TraesCS5D02G422000/TraesCS3D02G237500/TraesCS6B02G247900/TraesCS4D02G236800/TraesCS4A02G059800/TraesCS5A02G413300/TraesCS6B02G290900/TraesCS6A02G243600/TraesCS5A02G505000/TraesCS4D02G204800/TraesCS4B02G204000/TraesCS3D02G188200/TraesCS5A02G398300/TraesCS6A02G263900/TraesCS2D02G196900/TraesCS5D02G487000/TraesCS6D02G251000/TraesCS1B02G090600/…	-/-/-/-/-/-/-/-/-/-/-/-/-/-/-/-/-/-/-/-/-/-/-/-/-/-/-/-/-/-/-/-/-/-/-/-/-/-/-/-/-/-/-/-/-/-/-/-/-/-/-/-/-/-/-/-/-/-	osa:4324176/osa:4324176/osa:4331547/osa:4328812/osa:4324176/osa:4329938/osa:4332151/osa:4332151/osa:4328812/osa:4330380/osa:4330192/osa:4331547/osa:4332434/osa:4332434/osa:4331547/osa:4334188/osa:4330380/osa:4333177/osa:4334794/osa:4330380/osa:4343164/osa:4343164/osa:4325621/osa:4329858/osa:4348524/osa:4351460/osa:4328812/osa:4334794/osa:4329938/osa:4333458/osa:4334794/osa:4331547/osa:4351460/osa…	58	43	TraesCS3B02G265700/TraesCS3A02G237100/TraesCS4B02G335100/TraesCS5D02G422000/TraesCS3D02G237500/TraesCS4D02G236800/TraesCS4A02G059800/TraesCS5A02G413300/TraesCS6B02G290900/TraesCS6A02G243600/TraesCS5A02G505000/TraesCS4D02G204800/TraesCS4B02G204000/TraesCS5A02G398300/TraesCS6A02G263900/TraesCS6D02G251000/TraesCS1B02G090600/TraesCS1D02G074600/TraesCS3B02G331100/TraesCS6B02G238500/TraesCS1B02G102700/…	15	TraesCS6B02G247900/TraesCS3D02G188200/TraesCS2D02G196900/TraesCS5D02G487000/TraesCS4A02G337800/TraesCS4D02G083900/TraesCS5D02G534600/TraesCS3B02G213900/TraesCS5D02G537600/TraesCS6B02G317400/TraesCS6D02G201500/TraesCS3D02G434800/TraesCS2A02G191100/TraesCS7D02G369300/TraesCS3B02G475900
osa00270	Cysteine and methionine metabolism - Oryza sativa japonica (Japanese rice) (RefSeq)	102/3084	306/14757	2.1715e-07	1.44767e-06	TraesCS6B02G217200/TraesCS3D02G286900/TraesCS1A02G299100/TraesCS3A02G287400/TraesCS1A02G181000/TraesCS1D02G292100/TraesCS1B02G089000/TraesCS3B02G321600/TraesCS4D02G012900/TraesCS4B02G014700/TraesCS4B02G263300/TraesCS1D02G184500/TraesCS1D02G073000/TraesCS5A02G501800/TraesCS5D02G181600/TraesCS4D02G236800/TraesCS4A02G059800/TraesCS4A02G298700/TraesCS4D02G327200/TraesCS4D02G263500/TraesCS4A02G401700/…	-/-/-/-/-/-/-/-/-/-/-/-/-/-/-/-/-/-/-/-/-/-/-/-/-/-/-/-/-/-/-/-/-/-/-/-/-/-/-/-/-/-/-/-/-/-/-/-/-/-/-/-/-/-/-/-/-/-/-/-/-/-/-/-/-/-/-/-/-/-/-/-/-/-/-/-/-/-/-/-/-/-/-/-/-/-/-/-/-/-/-/-/-/-/-/-/-/-/-/-/-/-	osa:4341321/osa:4324655/osa:4339095/osa:4324655/osa:4349123/osa:4339095/osa:4350712/osa:4324655/osa:4352833/osa:4352833/osa:4331941/osa:4349123/osa:4350712/osa:4331528/osa:4346642/osa:4332151/osa:4332151/osa:4352833/osa:4331528/osa:4331941/osa:4340142/osa:4329101/osa:4352839/osa:4339095/osa:4329101/osa:4337818/osa:4331941/osa:4341321/osa:4329098/osa:4331528/osa:4337230/osa:4335048/osa:4334188/osa…	102	59	TraesCS6B02G217200/TraesCS3D02G286900/TraesCS1A02G299100/TraesCS3A02G287400/TraesCS1A02G181000/TraesCS1D02G292100/TraesCS1B02G089000/TraesCS3B02G321600/TraesCS4D02G012900/TraesCS4B02G014700/TraesCS1D02G184500/TraesCS1D02G073000/TraesCS4D02G236800/TraesCS4A02G059800/TraesCS4A02G298700/TraesCS4A02G401700/TraesCS1D02G289800/TraesCS5D02G027600/TraesCS1B02G308900/TraesCS4B02G124800/TraesCS6A02G187300/…	43	TraesCS4B02G263300/TraesCS5A02G501800/TraesCS5D02G181600/TraesCS4D02G327200/TraesCS4D02G263500/TraesCS1B02G117500/TraesCS4A02G042700/TraesCS4B02G330300/TraesCS7B02G232700/TraesCS7A02G265300/TraesCS5D02G487000/TraesCS7A02G350100/TraesCS6B02G355700/TraesCS4A02G337800/TraesCS1D02G420500/TraesCS7D02G328500/TraesCS5A02G177400/TraesCS5A02G053100/TraesCS5A02G407700/TraesCS5B02G412500/TraesCS7A02G138600/…
osa00380	Tryptophan metabolism - Oryza sativa japonica (Japanese rice) (RefSeq)	65/3084	172/14757	2.50672e-07	1.58319e-06	TraesCS6A02G041700/TraesCS6B02G056800/TraesCS6D02G048300/TraesCS6D02G014100/TraesCS5B02G210100/TraesCS1B02G084700/TraesCS5D02G218400/TraesCS5B02G430100/TraesCS5A02G213600/TraesCS7A02G549800/TraesCS6A02G240000/TraesCS5D02G436200/TraesCS5D02G488400/TraesCS7A02G387000/TraesCS1A02G099500/TraesCS4D02G070200/TraesCS1A02G066400/TraesCS6A02G232400/TraesCS4D02G094500/TraesCS3B02G008700/TraesCS2B02G053600/…	-/-/-/-/-/-/-/-/-/-/-/-/-/-/-/-/-/-/-/-/-/-/-/-/-/-/-/-/-/-/-/-/-/-/-/-/-/-/-/-/-/-/-/-/-/-/-/-/-/-/-/-/-/-/-/-/-/-/-/-/-/-/-/-/-	osa:4328073/osa:4328073/osa:4328073/osa:4348564/osa:4347172/osa:4326980/osa:4347172/osa:4334382/osa:4347172/osa:4342124/osa:4330149/osa:4334382/osa:4346795/osa:4344636/osa:4326849/osa:4335689/osa:4326980/osa:4330076/osa:4349966/osa:4326136/osa:4335689/osa:4342124/osa:4334382/osa:4335689/osa:4337930/osa:4335689/osa:4335689/osa:4335106/osa:4331509/osa:4346795/osa:4326980/osa:4334382/osa:4342124/osa…	65	43	TraesCS6A02G041700/TraesCS6B02G056800/TraesCS6D02G048300/TraesCS5B02G210100/TraesCS5D02G218400/TraesCS5B02G430100/TraesCS5A02G213600/TraesCS7A02G549800/TraesCS5D02G436200/TraesCS5D02G488400/TraesCS7A02G387000/TraesCS4D02G070200/TraesCS6A02G232400/TraesCS4D02G094500/TraesCS3B02G008700/TraesCS2B02G053600/TraesCSU02G105300/TraesCS5D02G436000/TraesCS2D02G039500/TraesCS4B02G071300/TraesCS2A02G041100/T…	22	TraesCS6D02G014100/TraesCS1B02G084700/TraesCS6A02G240000/TraesCS1A02G099500/TraesCS1A02G066400/TraesCS3A02G093000/TraesCS2D02G026900/TraesCS5A02G498000/TraesCS1D02G067500/TraesCS5B02G429700/TraesCS4A02G463400/TraesCS1B02G124900/TraesCS1D02G107400/TraesCS3B02G108200/TraesCS3D02G093300/TraesCSU02G233300/TraesCS6A02G340200/TraesCS6D02G222300/TraesCSU02G066700/TraesCS3D02G030500/TraesCS4B02G325800/Tr…
osa00960	Tropane, piperidine and pyridine alkaloid biosynthesis - Oryza sativa japonica (Japanese rice) (RefSeq)	36/3084	77/14757	3.37989e-07	2.02793e-06	TraesCS4D02G309300/TraesCS4A02G020900/TraesCS1B02G089000/TraesCS3D02G396800/TraesCS3A02G401900/TraesCS4B02G282700/TraesCS3B02G434900/TraesCS1D02G073000/TraesCS3B02G141600/TraesCS2D02G335300/TraesCS3D02G124300/TraesCS1A02G270300/TraesCS2B02G354400/TraesCS1D02G289800/TraesCS1B02G280600/TraesCS4B02G124800/TraesCS6A02G338600/TraesCS3A02G122400/TraesCS2A02G327600/TraesCS2A02G076300/TraesCS1A02G291200/…	-/-/-/-/-/-/-/-/-/-/-/-/-/-/-/-/-/-/-/-/-/-/-/-/-/-/-/-/-/-/-/-/-/-/-/-	osa:4351040/osa:4340945/osa:4350712/osa:4351037/osa:4351037/osa:4340945/osa:4351037/osa:4350712/osa:4324941/osa:4336153/osa:4324941/osa:4324941/osa:4336153/osa:4329101/osa:4324941/osa:4329101/osa:4329098/osa:4324941/osa:4336153/osa:4335335/osa:4329101/osa:4325621/osa:4324941/osa:4329098/osa:4351040/osa:4332377/osa:4351037/osa:4329101/osa:4340970/osa:4329101/osa:4341252/osa:4351040/osa:4351040/osa…	36	24	TraesCS1B02G089000/TraesCS3D02G396800/TraesCS3A02G401900/TraesCS3B02G434900/TraesCS1D02G073000/TraesCS3B02G141600/TraesCS3D02G124300/TraesCS1A02G270300/TraesCS1D02G289800/TraesCS1B02G280600/TraesCS4B02G124800/TraesCS6A02G338600/TraesCS3A02G122400/TraesCS2A02G076300/TraesCS1A02G291200/TraesCS3B02G331100/TraesCS1D02G270500/TraesCS6D02G319300/TraesCS1B02G410300/TraesCS7D02G342400/TraesCS4D02G153400/…	12	TraesCS4D02G309300/TraesCS4A02G020900/TraesCS4B02G282700/TraesCS2D02G335300/TraesCS2B02G354400/TraesCS2A02G327600/TraesCS5A02G029700/TraesCS4A02G094500/TraesCS6A02G167000/TraesCS7D02G369300/TraesCS4A02G094400/TraesCS6D02G155500
osa00910	Nitrogen metabolism - Oryza sativa japonica (Japanese rice) (RefSeq)	40/3084	94/14757	1.6308e-06	9.31888e-06	TraesCS7B02G455700/TraesCS5A02G434100/TraesCS2B02G311300/TraesCS2A02G294800/TraesCS2D02G292600/TraesCS7D02G084800/TraesCS7D02G523800/TraesCS6A02G232400/TraesCS7D02G523900/TraesCS5B02G243100/TraesCS5D02G252400/TraesCS2D02G132900/TraesCS4A02G388700/TraesCS1D02G148000/TraesCS3A02G266300/TraesCS7B02G455800/TraesCS7A02G089600/TraesCS4A02G063800/TraesCS2B02G152900/TraesCS1A02G151000/TraesCS4A02G388900/…	-/-/-/-/-/-/-/-/-/-/-/-/-/-/-/-/-/-/-/-/-/-/-/-/-/-/-/-/-/-/-/-/-/-/-/-/-/-/-/-	osa:4345604/osa:4334405/osa:4329556/osa:4329556/osa:4329556/osa:4345604/osa:4345604/osa:4330076/osa:4345604/osa:4347305/osa:4347305/osa:4344164/osa:4345604/osa:4348870/osa:4324398/osa:4345604/osa:4345604/osa:4332108/osa:4344164/osa:4348870/osa:4345604/osa:4344164/osa:4345604/osa:4330649/osa:4326583/osa:4324249/osa:4337272/osa:4345604/osa:4345795/osa:4326583/osa:4326894/osa:4333896/osa:4345795/osa…	40	26	TraesCS7B02G455700/TraesCS7D02G084800/TraesCS7D02G523800/TraesCS6A02G232400/TraesCS7D02G523900/TraesCS5B02G243100/TraesCS5D02G252400/TraesCS4A02G388700/TraesCS1D02G148000/TraesCS3A02G266300/TraesCS7B02G455800/TraesCS7A02G089600/TraesCS4A02G063800/TraesCS1A02G151000/TraesCS4A02G388900/TraesCS7A02G537600/TraesCS6B02G327500/TraesCS3A02G230100/TraesCS4A02G389100/TraesCS3A02G301100/TraesCS4B02G047400/…	14	TraesCS5A02G434100/TraesCS2B02G311300/TraesCS2A02G294800/TraesCS2D02G292600/TraesCS2D02G132900/TraesCS2B02G152900/TraesCS2A02G130600/TraesCS7B02G328700/TraesCS2A02G500400/TraesCS6A02G017500/TraesCS3A02G230000/TraesCS6B02G024900/TraesCS6A02G340200/TraesCS7A02G428500
osa00650	Butanoate metabolism - Oryza sativa japonica (Japanese rice) (RefSeq)	34/3084	75/14757	1.72499e-06	9.40905e-06	TraesCS4A02G119200/TraesCS4D02G347100/TraesCS4D02G186700/TraesCS5A02G522100/TraesCS3D02G321200/TraesCS3D02G023900/TraesCS6D02G145400/TraesCS6B02G247900/TraesCS4B02G185400/TraesCS4D02G186800/TraesCS4A02G119100/TraesCS6B02G183600/TraesCS3B02G008700/TraesCS7B02G253600/TraesCS3B02G022900/TraesCS3B02G237200/TraesCS6A02G155500/TraesCS4B02G231400/TraesCS4D02G183100/TraesCS3D02G189400/TraesCS3A02G205100/…	-/-/-/-/-/-/-/-/-/-/-/-/-/-/-/-/-/-/-/-/-/-/-/-/-/-/-/-/-/-/-/-/-/-	osa:4332593/osa:4331418/osa:4332593/osa:4331418/osa:4325632/osa:4345787/osa:9267109/osa:4329938/osa:4332593/osa:4332593/osa:4332593/osa:9267109/osa:4326136/osa:4328053/osa:4345787/osa:4326312/osa:9267109/osa:4332184/osa:4332628/osa:4326266/osa:4326312/osa:4329938/osa:4326312/osa:4345787/osa:4325632/osa:4326136/osa:4325632/osa:4329450/osa:4333932/osa:4329938/osa:4332628/osa:4332628/osa:4344928/osa…	34	16	TraesCS4A02G119200/TraesCS4D02G186700/TraesCS5A02G522100/TraesCS3D02G321200/TraesCS6D02G145400/TraesCS6B02G183600/TraesCS3B02G008700/TraesCS7B02G253600/TraesCS6A02G155500/TraesCS4D02G183100/TraesCS3D02G189400/TraesCS3A02G327700/TraesCS3D02G005500/TraesCS3B02G357200/TraesCS4A02G122800/TraesCS4B02G182600	18	TraesCS4D02G347100/TraesCS3D02G023900/TraesCS6B02G247900/TraesCS4B02G185400/TraesCS4D02G186800/TraesCS4A02G119100/TraesCS3B02G022900/TraesCS3B02G237200/TraesCS4B02G231400/TraesCS3A02G205100/TraesCS4D02G083900/TraesCS3D02G210300/TraesCS3A02G022600/TraesCS6B02G317400/TraesCS4A02G262600/TraesCS6D02G201500/TraesCS7A02G334200/TraesCS7B02G246800
osa00750	Vitamin B6 metabolism - Oryza sativa japonica (Japanese rice) (RefSeq)	17/3084	29/14757	1.01617e-05	5.30177e-05	TraesCS3A02G259700/TraesCS2B02G287600/TraesCS3B02G292900/TraesCS4A02G178700/TraesCS6B02G117600/TraesCS1B02G391900/TraesCS4D02G133600/TraesCS3D02G259800/TraesCS5B02G065400/TraesCS4B02G291200/TraesCS1B02G199700/TraesCS2A02G268800/TraesCS1D02G378600/TraesCS1A02G180800/TraesCS5D02G069700/TraesCS4B02G138900/TraesCS2D02G267800	-/-/-/-/-/-/-/-/-/-/-/-/-/-/-/-/-	osa:4325651/osa:4342162/osa:4325651/osa:4342162/osa:4328188/osa:4339521/osa:4342162/osa:4325651/osa:4352717/osa:4328188/osa:4349122/osa:4342162/osa:4339521/osa:4349122/osa:4352717/osa:4342162/osa:4342162	17	10	TraesCS2B02G287600/TraesCS4A02G178700/TraesCS1B02G391900/TraesCS4D02G133600/TraesCS5B02G065400/TraesCS2A02G268800/TraesCS1D02G378600/TraesCS5D02G069700/TraesCS4B02G138900/TraesCS2D02G267800	7	TraesCS3A02G259700/TraesCS3B02G292900/TraesCS6B02G117600/TraesCS3D02G259800/TraesCS4B02G291200/TraesCS1B02G199700/TraesCS1A02G180800
osa00071	Fatty acid degradation - Oryza sativa japonica (Japanese rice) (RefSeq)	56/3084	158/14757	1.57214e-05	7.86069e-05	TraesCS5B02G210100/TraesCS5D02G218400/TraesCS4D02G303800/TraesCS5A02G213600/TraesCS6A02G240000/TraesCS1D02G111900/TraesCS7B02G044200/TraesCS6A02G392400/TraesCS7A02G141800/TraesCS4D02G094500/TraesCS3B02G008700/TraesCS2D02G109900/TraesCS4D02G103000/TraesCS5A02G148700/TraesCS2B02G127700/TraesCS6B02G263200/TraesCS5B02G415100/TraesCS6B02G432600/TraesCS6D02G217000/TraesCS1B02G129300/TraesCS4B02G106300/…	-/-/-/-/-/-/-/-/-/-/-/-/-/-/-/-/-/-/-/-/-/-/-/-/-/-/-/-/-/-/-/-/-/-/-/-/-/-/-/-/-/-/-/-/-/-/-/-/-/-/-/-/-/-/-/-	osa:4347172/osa:4347172/osa:4331893/osa:4347172/osa:4330149/osa:4337904/osa:4340986/osa:4331150/osa:4340986/osa:4349966/osa:4326136/osa:4344267/osa:4350053/osa:4324393/osa:4344267/osa:4330090/osa:4350728/osa:4331150/osa:4330090/osa:4337904/osa:4350053/osa:4340986/osa:4340986/osa:4327088/osa:4337904/osa:4340986/osa:4334764/osa:4324393/osa:4351483/osa:4330612/osa:4332628/osa:4344267/osa:4350054/osa…	56	49	TraesCS5B02G210100/TraesCS5D02G218400/TraesCS5A02G213600/TraesCS1D02G111900/TraesCS7B02G044200/TraesCS6A02G392400/TraesCS7A02G141800/TraesCS4D02G094500/TraesCS3B02G008700/TraesCS2D02G109900/TraesCS4D02G103000/TraesCS5A02G148700/TraesCS2B02G127700/TraesCS6B02G263200/TraesCS5B02G415100/TraesCS6B02G432600/TraesCS6D02G217000/TraesCS1B02G129300/TraesCS4B02G106300/TraesCS7D02G346400/TraesCS3D02G137500/…	7	TraesCS4D02G303800/TraesCS6A02G240000/TraesCS7D02G225100/TraesCS6D02G222300/TraesCS1D02G231000/TraesCSU02G066700/TraesCS1A02G143900
osa00920	Sulfur metabolism - Oryza sativa japonica (Japanese rice) (RefSeq)	36/3084	91/14757	3.6734e-05	0.000176323	TraesCS6B02G217200/TraesCS3D02G286900/TraesCS3A02G287400/TraesCS3B02G321600/TraesCS3D02G417500/TraesCS4B02G263300/TraesCS6D02G216000/TraesCS3B02G457600/TraesCS6B02G260100/TraesCS5A02G501800/TraesCS6A02G233100/TraesCS4D02G327200/TraesCS4D02G263500/TraesCS4A02G401700/TraesCS5D02G027600/TraesCS3A02G422100/TraesCS4A02G042700/TraesCS6A02G187300/TraesCS4B02G330300/TraesCS5B02G300800/TraesCS3B02G272000/…	-/-/-/-/-/-/-/-/-/-/-/-/-/-/-/-/-/-/-/-/-/-/-/-/-/-/-/-/-/-/-/-/-/-/-/-	osa:4341321/osa:4324655/osa:4324655/osa:4324655/osa:4324333/osa:4331941/osa:4343581/osa:4324333/osa:4343581/osa:4331528/osa:4343581/osa:4331528/osa:4331941/osa:4340142/osa:4352839/osa:4324333/osa:4331941/osa:4341321/osa:4331528/osa:4335048/osa:4326319/osa:4352839/osa:4346125/osa:4326319/osa:4351686/osa:4334073/osa:4327819/osa:4351686/osa:4334101/osa:4336514/osa:4326319/osa:4343681/osa:4335048/osa…	36	20	TraesCS6B02G217200/TraesCS3D02G286900/TraesCS3A02G287400/TraesCS3B02G321600/TraesCS3D02G417500/TraesCS3B02G457600/TraesCS4A02G401700/TraesCS5D02G027600/TraesCS3A02G422100/TraesCS6A02G187300/TraesCS5B02G300800/TraesCS3B02G272000/TraesCS5B02G018700/TraesCS3A02G247300/TraesCS4A02G400200/TraesCS7A02G101500/TraesCS2B02G402900/TraesCS3D02G244100/TraesCS5A02G300400/TraesCS5A02G022200	16	TraesCS4B02G263300/TraesCS6D02G216000/TraesCS6B02G260100/TraesCS5A02G501800/TraesCS6A02G233100/TraesCS4D02G327200/TraesCS4D02G263500/TraesCS4A02G042700/TraesCS4B02G330300/TraesCS7A02G259700/TraesCS2A02G032500/TraesCS3D02G087300/TraesCS2A02G300600/TraesCS2D02G203500/TraesCS2B02G046500/TraesCS7B02G157800
osa00450	Selenocompound metabolism - Oryza sativa japonica (Japanese rice) (RefSeq)	24/3084	53/14757	5.76582e-05	0.000266115	TraesCS1A02G181000/TraesCS7B02G301400/TraesCS4D02G012900/TraesCS4B02G014700/TraesCS1D02G011700/TraesCS1D02G184500/TraesCS4A02G298700/TraesCS7A02G225400/TraesCS7B02G194200/TraesCS7D02G229100/TraesCS1B02G017800/TraesCS7D02G395100/TraesCS6D02G258600/TraesCS2A02G132200/TraesCS6B02G306300/TraesCS6A02G278000/novel.3611/TraesCS7A02G138600/TraesCS2A02G032500/TraesCS2B02G154700/TraesCS7B02G040800/TraesCS2…	-/-/-/-/-/-/-/-/-/-/-/-/-/-/-/-/-/-/-/-/-/-/-/-	osa:4349123/osa:4348562/osa:4352833/osa:4352833/osa:4337554/osa:4349123/osa:4352833/osa:4330505/osa:4340912/osa:4340912/osa:4337554/osa:4348562/osa:4330505/osa:4344159/osa:4330505/osa:4330505/osa:4344159/osa:4340283/osa:4334073/osa:4344159/osa:4340283/osa:4334073/osa:4352833/osa:4337554	24	13	TraesCS1A02G181000/TraesCS7B02G301400/TraesCS4D02G012900/TraesCS4B02G014700/TraesCS1D02G184500/TraesCS4A02G298700/TraesCS7A02G225400/TraesCS7B02G194200/TraesCS7D02G229100/TraesCS7D02G395100/TraesCS6D02G258600/TraesCS6B02G306300/TraesCS6A02G278000	11	TraesCS1D02G011700/TraesCS1B02G017800/TraesCS2A02G132200/novel.3611/TraesCS7A02G138600/TraesCS2A02G032500/TraesCS2B02G154700/TraesCS7B02G040800/TraesCS2B02G046500/TraesCS5A02G024900/TraesCS3B02G288400
osa00906	Carotenoid biosynthesis - Oryza sativa japonica (Japanese rice) (RefSeq)	27/3084	64/14757	9.27359e-05	0.000412159	TraesCS2A02G317000/TraesCS2D02G314900/TraesCS6D02G382800/TraesCS6A02G271300/TraesCS1D02G074300/TraesCS6B02G432200/TraesCS5D02G244900/TraesCS2B02G335400/TraesCS6D02G377900/TraesCS5D02G038800/TraesCS2D02G393900/TraesCS5B02G017900/TraesCS7D02G553300/TraesCS5A02G238000/TraesCS2A02G396200/TraesCS1A02G071700/TraesCS5B02G029300/TraesCS5A02G494200/TraesCS1B02G090300/TraesCS5A02G020900/TraesCS2B02G297800/…	-/-/-/-/-/-/-/-/-/-/-/-/-/-/-/-/-/-/-/-/-/Psy1-A1/-/-/-/-/-	osa:4335984/osa:4335984/osa:4331152/osa:4347261/osa:4350758/osa:4331152/osa:4347261/osa:4335984/osa:4331152/osa:9270250/osa:4336753/osa:4352846/osa:4342137/osa:4347261/osa:4336753/osa:4350758/osa:9270250/osa:4331460/osa:4350758/osa:4352846/osa:4335625/osa:4342137/osa:4333566/osa:4347813/osa:4342137/osa:4330451/osa:4331854	27	7	TraesCS6D02G382800/TraesCS5D02G244900/TraesCS2D02G393900/TraesCS5A02G238000/TraesCS2A02G396200/TraesCS5B02G358800/TraesCS6A02G271600	20	TraesCS2A02G317000/TraesCS2D02G314900/TraesCS6A02G271300/TraesCS1D02G074300/TraesCS6B02G432200/TraesCS2B02G335400/TraesCS6D02G377900/TraesCS5D02G038800/TraesCS5B02G017900/TraesCS7D02G553300/TraesCS1A02G071700/TraesCS5B02G029300/TraesCS5A02G494200/TraesCS1B02G090300/TraesCS5A02G020900/TraesCS2B02G297800/TraesCS7A02G557300/TraesCS5D02G383500/TraesCS7B02G482000/TraesCS4D02G299000
osa00330	Arginine and proline metabolism - Oryza sativa japonica (Japanese rice) (RefSeq)	54/3084	160/14757	0.000101019	0.000432939	TraesCS7D02G375700/TraesCS5B02G210100/TraesCS5D02G218400/TraesCS5A02G213600/TraesCS1D02G336300/TraesCS6A02G240000/TraesCS1A02G333700/TraesCS5D02G384500/TraesCS2A02G467300/TraesCS1D02G212400/TraesCS1A02G209100/TraesCS4D02G094500/TraesCS3A02G250700/TraesCS5B02G376900/TraesCS5A02G375000/TraesCS2A02G334600/TraesCS2B02G048700/TraesCS7B02G232700/TraesCS1B02G374500/TraesCS1D02G362700/TraesCS1B02G223300/…	-/-/-/-/-/-/-/-/-/-/-/-/-/-/-/-/-/-/-/-/-/-/-/-/-/-/-/-/-/-/-/-/-/-/-/-/-/-/-/-/-/-/-/-/-/-/-/-/-/-/-/-/-/-	osa:4346881/osa:4347172/osa:4347172/osa:4347172/osa:4339305/osa:4330149/osa:4339305/osa:4333554/osa:4337046/osa:4349318/osa:4349318/osa:4349966/osa:4327828/osa:4333554/osa:4333554/osa:9272649/osa:4334912/osa:4341195/osa:9269289/osa:9269289/osa:4349318/osa:4342996/osa:4337360/osa:4347746/osa:4325621/osa:4335106/osa:4341195/osa:4330612/osa:4347746/osa:4341195/osa:4329560/osa:4334477/osa:4337046/osa…	54	34	TraesCS5B02G210100/TraesCS5D02G218400/TraesCS5A02G213600/TraesCS1D02G336300/TraesCS1A02G333700/TraesCS5D02G384500/TraesCS4D02G094500/TraesCS5B02G376900/TraesCS5A02G375000/TraesCS2B02G048700/TraesCS1B02G374500/TraesCS1D02G362700/TraesCS2A02G548100/TraesCS5A02G337400/TraesCS3B02G331100/TraesCS6B02G321400/TraesCS5B02G336200/TraesCS5B02G022300/TraesCS2A02G448900/TraesCS4A02G419400/TraesCS6D02G272400/…	20	TraesCS7D02G375700/TraesCS6A02G240000/TraesCS2A02G467300/TraesCS1D02G212400/TraesCS1A02G209100/TraesCS3A02G250700/TraesCS2A02G334600/TraesCS7B02G232700/TraesCS1B02G223300/TraesCS7A02G265300/TraesCS2D02G026900/TraesCS7A02G350100/TraesCS7D02G328500/TraesCS2B02G490100/TraesCSU02G233300/TraesCS6D02G222300/TraesCSU02G066700/TraesCS2D02G467300/TraesCS3D02G251100/TraesCS7D02G369300
osa00561	Glycerolipid metabolism - Oryza sativa japonica (Japanese rice) (RefSeq)	68/3084	214/14757	0.000116287	0.000481188	TraesCS5B02G210100/TraesCS5D02G218400/TraesCS4A02G263200/TraesCS2A02G105900/TraesCS5A02G213600/TraesCS1B02G304500/TraesCS1B02G182000/TraesCS6A02G240000/TraesCS4D02G051900/TraesCS7A02G330800/TraesCS1B02G181800/TraesCS6B02G051800/TraesCS3B02G299300/TraesCS1D02G198700/TraesCS4D02G094500/TraesCS1A02G295200/novel.1748/TraesCS7D02G339000/TraesCS2D02G517200/TraesCS2B02G544200/TraesCS4D02G211200/TraesCS2…	-/-/-/-/-/-/-/-/-/-/-/-/-/-/-/-/-/-/-/-/-/-/-/-/-/-/-/-/-/-/-/-/-/-/-/-/-/-/-/-/-/-/-/-/-/-/-/-/-/-/-/-/-/-/-/-/-/-/-/-/-/-/-/-/-/-/-/-	osa:4347172/osa:4347172/osa:4333927/osa:4344290/osa:4347172/osa:4339063/osa:4348988/osa:4330149/osa:4333927/osa:4345367/osa:4348988/osa:4328061/osa:4324401/osa:4349502/osa:4349966/osa:4339063/osa:4339063/osa:4345367/osa:4337206/osa:4337206/osa:4332372/osa:4337126/osa:4348988/osa:4330302/osa:4327023/osa:4351119/osa:4349835/osa:4333926/osa:4328061/osa:4324401/osa:4349502/osa:4327023/osa:4348988/osa…	68	42	TraesCS5B02G210100/TraesCS5D02G218400/TraesCS4A02G263200/TraesCS2A02G105900/TraesCS5A02G213600/TraesCS1B02G182000/TraesCS4D02G051900/TraesCS7A02G330800/TraesCS1B02G181800/TraesCS6B02G051800/TraesCS4D02G094500/TraesCS7D02G339000/TraesCS2D02G517200/TraesCS2B02G544200/TraesCS1A02G164800/TraesCS6B02G269100/TraesCS3D02G298200/TraesCS3D02G333200/TraesCS4D02G112200/TraesCS4B02G051300/TraesCS6A02G037400/…	26	TraesCS1B02G304500/TraesCS6A02G240000/TraesCS3B02G299300/TraesCS1D02G198700/TraesCS1A02G295200/novel.1748/TraesCS4D02G211200/TraesCS2B02G562300/TraesCS3A02G265900/TraesCS1B02G209900/TraesCS3D02G266100/TraesCS6A02G347800/TraesCS1D02G083000/TraesCS2A02G297800/TraesCS1A02G195200/TraesCS3B02G351100/TraesCS5D02G089700/TraesCS4A02G093900/TraesCS6D02G222300/TraesCS2A02G532800/TraesCSU02G066700/TraesCS4B…
osa00460	Cyanoamino acid metabolism - Oryza sativa japonica (Japanese rice) (RefSeq)	60/3084	184/14757	0.000129348	0.000517392	TraesCS5D02G399000/TraesCS5B02G294500/TraesCS4A02G445600/TraesCS5A02G295100/TraesCS6A02G232500/TraesCS5A02G389000/TraesCS2A02G510400/TraesCS3B02G597000/TraesCS6D02G215400/TraesCS5D02G302900/TraesCS5B02G294600/TraesCS6B02G260700/TraesCS3B02G484000/TraesCS5B02G394200/TraesCS5D02G302600/TraesCS7B02G267800/TraesCS5D02G303000/TraesCS5A02G295200/TraesCS5D02G302800/TraesCS6A02G232400/TraesCS5A02G389100/…	-/-/-/-/-/-/-/-/-/-/-/-/-/-/-/-/-/-/-/-/-/-/-/-/-/-/-/-/-/-/-/-/-/-/-/-/-/-/-/-/-/-/-/-/-/-/-/-/-/-/-/-/-/-/-/-/-/-/-/-	osa:4334116/osa:4347545/osa:4334792/osa:4347545/osa:4330077/osa:4334116/osa:4333381/osa:4334792/osa:4330077/osa:4347545/osa:4347545/osa:4330077/osa:4326948/osa:4334116/osa:4347545/osa:4348315/osa:4347547/osa:4347545/osa:4347545/osa:4330076/osa:4334116/osa:4333381/osa:4336388/osa:4334113/osa:4335048/osa:4334048/osa:4334114/osa:4336388/osa:4347545/osa:4336146/osa:4334116/osa:4345996/osa:4334116/osa…	60	32	TraesCS5D02G399000/TraesCS6A02G232500/TraesCS5A02G389000/TraesCS3B02G597000/TraesCS6D02G215400/TraesCS5D02G302900/TraesCS5B02G294600/TraesCS6B02G260700/TraesCS3B02G484000/TraesCS5B02G394200/TraesCS7B02G267800/TraesCS5A02G295200/TraesCS5D02G302800/TraesCS6A02G232400/TraesCS5A02G389100/TraesCS5B02G394000/TraesCS5B02G300800/TraesCS5B02G294700/TraesCS2B02G600200/TraesCS5D02G399100/TraesCS5B02G394300/…	28	TraesCS5B02G294500/TraesCS4A02G445600/TraesCS5A02G295100/TraesCS2A02G510400/TraesCS5D02G302600/TraesCS5D02G303000/TraesCS2A02G510700/TraesCS2A02G384600/TraesCS4D02G068100/TraesCS5B02G393900/TraesCS2B02G051600/TraesCS7A02G246300/TraesCS4A02G384700/TraesCS7D02G080400/TraesCS5B02G294400/TraesCS3A02G076500/TraesCS2D02G511800/TraesCS5A02G388300/TraesCS5B02G294900/TraesCS4B02G069300/TraesCS3B02G430000/…
osa00941	Flavonoid biosynthesis - Oryza sativa japonica (Japanese rice) (RefSeq)	39/3084	107/14757	0.000147981	0.00057283	TraesCS2B02G558400/TraesCS2B02G048400/TraesCS2A02G354500/TraesCS2D02G027700/TraesCS2A02G527700/TraesCS3D02G336900/TraesCS5B02G488900/TraesCS2B02G038700/TraesCS6A02G331400/TraesCS3B02G375100/TraesCS3B02G154000/TraesCS2B02G038600/TraesCS3A02G136100/TraesCS2B02G374600/TraesCS2B02G055100/TraesCS2A02G482100/TraesCS1D02G450100/TraesCS3A02G342900/TraesCS5A02G513700/TraesCS2D02G530600/TraesCS5B02G145800/…	-/-/-/-/-/-/-/-/-/-/-/-/-/-/-/-/-/-/-/-/-/-/-/-/-/-/-/-/-/-/-/-/-/-/-/-/-/-/-	osa:4350636/osa:4350636/osa:4336306/osa:4350636/osa:4350636/osa:4338409/osa:4334588/osa:4350636/osa:4330843/osa:4338409/osa:4338409/osa:4350636/osa:4338409/osa:4336306/osa:4337102/osa:4337100/osa:4348304/osa:4338409/osa:4330843/osa:4350636/osa:4349607/osa:4338409/osa:4337100/osa:4339188/osa:4350636/osa:4339188/osa:4349607/osa:4330843/osa:4347397/osa:4337100/osa:4330843/osa:4339188/osa:4339188/osa…	39	18	TraesCS2A02G354500/TraesCS3D02G336900/TraesCS6A02G331400/TraesCS3B02G375100/TraesCS3B02G154000/TraesCS3A02G136100/TraesCS2B02G374600/TraesCS3A02G342900/TraesCS3D02G136900/TraesCS2D02G500300/TraesCS1A02G310500/TraesCS1D02G310000/TraesCS6D02G310700/TraesCS5A02G257600/TraesCS2A02G482200/TraesCS6B02G362100/TraesCS1B02G321800/TraesCS5D02G265900	21	TraesCS2B02G558400/TraesCS2B02G048400/TraesCS2D02G027700/TraesCS2A02G527700/TraesCS5B02G488900/TraesCS2B02G038700/TraesCS2B02G038600/TraesCS2B02G055100/TraesCS2A02G482100/TraesCS1D02G450100/TraesCS5A02G513700/TraesCS2D02G530600/TraesCS5B02G145800/TraesCS2D02G027900/TraesCS5D02G145400/TraesCS3A02G331800/TraesCS2D02G034500/TraesCS3D02G525000/TraesCS2A02G481900/TraesCS2D02G481700/TraesCS2A02G025700
osa00591	Linoleic acid metabolism - Oryza sativa japonica (Japanese rice) (RefSeq)	22/3084	50/14757	0.000195155	0.00073183	TraesCS6A02G166000/TraesCS5A02G007900/TraesCS5B02G006500/TraesCS5D02G013400/TraesCS6D02G154600/TraesCS4D02G040800/TraesCS2B02G555400/TraesCS1A02G212900/TraesCS6D02G010100/TraesCS4B02G295200/TraesCS7D02G244800/TraesCS6B02G160400/TraesCS4B02G037700/TraesCS5D02G388700/TraesCS3D02G298200/TraesCS3A02G303600/TraesCS2D02G528500/TraesCS1D02G215800/TraesCS2A02G525500/TraesCS7B02G145200/TraesCS7A02G246200/…	-/-/-/-/-/-/-/-/-/-/-/-/-/-/-/-/-/-/-/-/-/-	osa:4328603/osa:4352505/osa:4352505/osa:4352505/osa:4328603/osa:4333862/osa:4333821/osa:4338358/osa:4352505/osa:4331824/osa:4345994/osa:4333821/osa:4333821/osa:4333821/osa:4327023/osa:4327023/osa:4333823/osa:4338358/osa:4333818/osa:4345994/osa:4345994/osa:4328603	22	6	TraesCS7D02G244800/TraesCS5D02G388700/TraesCS3D02G298200/TraesCS3A02G303600/TraesCS7B02G145200/TraesCS7A02G246200	16	TraesCS6A02G166000/TraesCS5A02G007900/TraesCS5B02G006500/TraesCS5D02G013400/TraesCS6D02G154600/TraesCS4D02G040800/TraesCS2B02G555400/TraesCS1A02G212900/TraesCS6D02G010100/TraesCS4B02G295200/TraesCS6B02G160400/TraesCS4B02G037700/TraesCS2D02G528500/TraesCS1D02G215800/TraesCS2A02G525500/TraesCS6B02G193400
osa00950	Isoquinoline alkaloid biosynthesis - Oryza sativa japonica (Japanese rice) (RefSeq)	30/3084	77/14757	0.000218875	0.00079591	TraesCS6D02G014100/TraesCS4A02G020900/TraesCS1B02G089000/TraesCS4B02G282700/TraesCS1D02G073000/TraesCS3B02G141600/TraesCS2D02G335300/TraesCS3D02G124300/TraesCS7A02G387000/TraesCS1A02G270300/TraesCS2B02G354400/TraesCS1D02G289800/TraesCS1B02G280600/TraesCS4B02G124800/TraesCS6A02G338600/TraesCS3A02G122400/TraesCS2A02G327600/TraesCS2A02G076300/TraesCS1A02G291200/TraesCS3B02G331100/TraesCS1D02G270500/…	-/-/-/-/-/-/-/-/-/-/-/-/-/-/-/-/-/-/-/-/-/-/-/-/-/-/-/-/-/-	osa:4348564/osa:4340945/osa:4350712/osa:4340945/osa:4350712/osa:4324941/osa:4336153/osa:4324941/osa:4344636/osa:4324941/osa:4336153/osa:4329101/osa:4324941/osa:4329101/osa:4329098/osa:4324941/osa:4336153/osa:4335335/osa:4329101/osa:4325621/osa:4324941/osa:4329098/osa:4337055/osa:4344636/osa:4329101/osa:4340970/osa:4329101/osa:4341252/osa:4329101/osa:4329101	30	21	TraesCS1B02G089000/TraesCS1D02G073000/TraesCS3B02G141600/TraesCS3D02G124300/TraesCS7A02G387000/TraesCS1A02G270300/TraesCS1D02G289800/TraesCS1B02G280600/TraesCS4B02G124800/TraesCS6A02G338600/TraesCS3A02G122400/TraesCS2A02G076300/TraesCS1A02G291200/TraesCS3B02G331100/TraesCS1D02G270500/TraesCS6D02G319300/TraesCS6A02G041900/TraesCS1D02G052500/TraesCS7D02G342400/TraesCS4D02G153400/TraesCS4A02G145400	9	TraesCS6D02G014100/TraesCS4A02G020900/TraesCS4B02G282700/TraesCS2D02G335300/TraesCS2B02G354400/TraesCS2A02G327600/TraesCS6A02G167000/TraesCS7D02G369300/TraesCS6D02G155500
osa00500	Starch and sucrose metabolism - Oryza sativa japonica (Japanese rice) (RefSeq)	122/3084	437/14757	0.000240043	0.000847211	TraesCS1A02G339300/TraesCS1D02G341100/TraesCS3D02G359300/TraesCS5D02G182600/TraesCS5D02G399000/TraesCS5B02G294500/TraesCS1B02G351600/TraesCS2B02G390700/TraesCS5A02G295100/TraesCS5A02G389000/TraesCS5B02G193100/TraesCS4B02G167500/TraesCS4D02G350500/TraesCS4A02G140000/TraesCS3B02G398000/TraesCS5D02G302900/TraesCS4D02G088200/TraesCS4B02G091100/TraesCS5B02G294600/TraesCS4B02G066700/TraesCS2D02G489200/…	-/-/-/-/-/-/-/-/-/-/-/-/-/-/-/-/-/-/-/-/-/-/-/-/-/-/-/-/-/-/-/-/-/-/-/-/-/-/-/-/-/-/-/-/-/-/-/-/-/-/-/-/-/-/-/-/-/-/-/-/-/-/-/-/-/-/-/-/-/-/-/-/-/-/-/-/-/-/-/-/-/-/-/-/-/-/-/-/-/-/-/-/-/-/-/-/-/-/-/-/-/-/-/-/-/-/-/-/-/-/-/-/-/-/-/-/-/-/-/-/-/-	osa:4339327/osa:4339327/osa:4324810/osa:4346656/osa:4334116/osa:4347545/osa:9266089/osa:4343010/osa:4347545/osa:4334116/osa:4346885/osa:4332788/osa:4329561/osa:4332788/osa:4324810/osa:4347545/osa:4345220/osa:4345220/osa:4347545/osa:4334029/osa:4346527/osa:4329561/osa:4343910/osa:4349141/osa:4326547/osa:4329561/osa:4340386/osa:4325575/osa:4343706/osa:4343910/osa:4325575/osa:4326948/osa:4330221/osa…	122	39	TraesCS5D02G399000/TraesCS5A02G389000/TraesCS4B02G167500/TraesCS4D02G350500/TraesCS4A02G140000/TraesCS5D02G302900/TraesCS5B02G294600/TraesCS2D02G489200/TraesCS5A02G526200/TraesCS1D02G186500/TraesCS4B02G356800/TraesCS7B02G063400/TraesCS3B02G484000/TraesCS1B02G197900/TraesCS5B02G394200/TraesCS7B02G267800/TraesCS5A02G295200/TraesCS1A02G183000/TraesCS5D02G302800/TraesCS2B02G187200/TraesCS5A02G389100/…	83	TraesCS1A02G339300/TraesCS1D02G341100/TraesCS3D02G359300/TraesCS5D02G182600/TraesCS5B02G294500/TraesCS1B02G351600/TraesCS2B02G390700/TraesCS5A02G295100/TraesCS5B02G193100/TraesCS3B02G398000/TraesCS4D02G088200/TraesCS4B02G091100/TraesCS4B02G066700/TraesCS2D02G175600/TraesCS3A02G276100/TraesCS3D02G248000/TraesCS5D02G160700/TraesCS2B02G194200/TraesCS3B02G276700/TraesCS6A02G248400/TraesCS5A02G190000/…
osa04146	Peroxisome - Oryza sativa japonica (Japanese rice) (RefSeq)	77/3084	255/14757	0.000267714	0.000917877	TraesCS6A02G041700/TraesCS6B02G056800/TraesCS6D02G048300/TraesCS5A02G363200/TraesCS5D02G283800/TraesCS2A02G467700/TraesCS3B02G265700/TraesCS3A02G237100/TraesCS7A02G549800/TraesCS3D02G237500/TraesCS3D02G442100/TraesCS1D02G111900/TraesCS7B02G044200/TraesCS6A02G392400/TraesCS7A02G141800/novel.3461/TraesCS3A02G449400/TraesCS5A02G148700/TraesCS5B02G415100/novel.11697/TraesCS4B02G043400/TraesCS6B02G432…	-/-/-/-/-/-/-/-/-/-/-/-/-/-/-/-/-/-/-/-/-/-/-/-/-/-/-/-/-/-/-/-/-/-/-/-/-/-/-/-/-/-/-/-/-/-/-/-/-/-/-/-/-/-/-/-/-/-/-/-/-/-/-/-/-/-/-/-/-/-/-/-/-/-/-/-/-	osa:4328073/osa:4328073/osa:4328073/osa:4335562/osa:4352447/osa:4337048/osa:4324176/osa:4324176/osa:4342124/osa:4324176/osa:4324491/osa:4337904/osa:4340986/osa:4331150/osa:4340986/osa:4342124/osa:4324491/osa:4324393/osa:4350728/osa:4345962/osa:4339087/osa:4331150/osa:4333171/osa:4334349/osa:4342124/osa:4334349/osa:4337904/osa:4345962/osa:4340986/osa:4331150/osa:4340986/osa:4337904/osa:4337048/osa…	77	57	TraesCS6A02G041700/TraesCS6B02G056800/TraesCS6D02G048300/TraesCS5D02G283800/TraesCS2A02G467700/TraesCS3B02G265700/TraesCS3A02G237100/TraesCS7A02G549800/TraesCS3D02G237500/TraesCS3D02G442100/TraesCS1D02G111900/TraesCS7B02G044200/TraesCS6A02G392400/TraesCS7A02G141800/novel.3461/TraesCS3A02G449400/TraesCS5A02G148700/TraesCS5B02G415100/TraesCS4B02G043400/TraesCS6B02G432600/TraesCS1B02G205300/TraesCSU…	20	TraesCS5A02G363200/novel.11697/TraesCS5D02G432900/TraesCS5A02G424400/TraesCS7B02G148000/TraesCS7D02G225100/TraesCS5D02G372300/TraesCS5A02G498000/TraesCS5B02G426500/TraesCS3B02G315500/TraesCS2B02G608900/TraesCS4A02G062300/novel.13130/TraesCS3D02G012700/TraesCS2B02G264100/TraesCS1B02G125400/TraesCS6B02G221100/TraesCS4B02G325800/TraesCS1A02G143900/TraesCS4D02G322700
osa00902	Monoterpenoid biosynthesis - Oryza sativa japonica (Japanese rice) (RefSeq)	24/3084	59/14757	0.000431032	0.00143677	TraesCS6B02G091500/TraesCS6D02G065100/TraesCS6B02G090800/TraesCS6A02G067700/TraesCS6B02G091200/TraesCS6B02G091300/TraesCS6B02G091400/TraesCS6B02G091100/TraesCSU02G116600/TraesCS6B02G092000/TraesCS7A02G350500/TraesCS6B02G406300/TraesCS1D02G415900/TraesCSU02G116700/TraesCS1B02G437500/TraesCS7D02G540300/TraesCS7B02G232400/TraesCS6B02G406000/TraesCS7D02G328300/TraesCS2B02G388600/TraesCS2A02G100000/Tr…	-/-/-/-/-/-/-/-/-/-/-/-/-/-/-/-/-/-/-/-/-/-/-/-	osa:4328124/osa:4328124/osa:4328124/osa:4328124/osa:4328124/osa:4328124/osa:4328124/osa:4328124/osa:4328124/osa:4328124/osa:4348690/osa:4348690/osa:4336495/osa:4328124/osa:4336495/osa:4328124/osa:4348690/osa:4348690/osa:4348690/osa:4336494/osa:4344332/osa:4344332/osa:4344332/osa:4328124	24	14	TraesCS6B02G090800/TraesCS6B02G091200/TraesCS6B02G091300/TraesCS6B02G091100/TraesCSU02G116600/TraesCS6B02G406300/TraesCS1D02G415900/TraesCSU02G116700/TraesCS1B02G437500/TraesCS6B02G406000/TraesCS2B02G388600/TraesCS2A02G100000/TraesCS2D02G099300/TraesCS2A02G099800	10	TraesCS6B02G091500/TraesCS6D02G065100/TraesCS6A02G067700/TraesCS6B02G091400/TraesCS6B02G092000/TraesCS7A02G350500/TraesCS7D02G540300/TraesCS7B02G232400/TraesCS7D02G328300/TraesCS6B02G091700
osa00220	Arginine biosynthesis - Oryza sativa japonica (Japanese rice) (RefSeq)	34/3084	94/14757	0.000450242	0.00146025	TraesCS5A02G434100/TraesCS6B02G290900/TraesCS4D02G204800/TraesCS4B02G204000/TraesCS2B02G048700/TraesCS6A02G263900/TraesCS2D02G196900/TraesCS6D02G251000/TraesCS1B02G090600/TraesCS1D02G074600/TraesCS4A02G063800/TraesCS3B02G331100/TraesCS1B02G102700/TraesCS6B02G327500/TraesCS2A02G500400/TraesCS4B02G080800/TraesCS4B02G047400/TraesCS6B02G020800/TraesCS1A02G072200/TraesCS2A02G035700/TraesCS7A02G248200/…	-/-/-/-/-/-/-/-/-/-/-/-/-/-/-/-/-/-/-/-/-/-/-/-/-/-/-/-/-/-/-/-/-/-	osa:4334405/osa:4330380/osa:4332434/osa:4332434/osa:4334912/osa:4330380/osa:4333177/osa:4330380/osa:4343164/osa:4343164/osa:4332108/osa:4325621/osa:4348524/osa:4330649/osa:4337272/osa:4333458/osa:4333896/osa:4328006/osa:4343164/osa:4334912/osa:4340457/osa:4333458/osa:4340457/osa:4340457/osa:4333458/osa:4334912/osa:4336590/osa:4333177/osa:4332108/osa:4336590/osa:4341252/osa:4340457/osa:4330164/osa…	34	29	TraesCS6B02G290900/TraesCS4D02G204800/TraesCS4B02G204000/TraesCS2B02G048700/TraesCS6A02G263900/TraesCS6D02G251000/TraesCS1B02G090600/TraesCS1D02G074600/TraesCS4A02G063800/TraesCS3B02G331100/TraesCS1B02G102700/TraesCS6B02G327500/TraesCS4B02G080800/TraesCS4B02G047400/TraesCS6B02G020800/TraesCS1A02G072200/TraesCS2A02G035700/TraesCS7A02G248200/TraesCS4D02G079600/TraesCS7B02G143300/TraesCS7D02G170500/…	5	TraesCS5A02G434100/TraesCS2D02G196900/TraesCS2A02G500400/TraesCS2A02G191100/TraesCS7D02G369300
osa00052	Galactose metabolism - Oryza sativa japonica (Japanese rice) (RefSeq)	53/3084	166/14757	0.000549346	0.00173478	TraesCS7D02G133500/TraesCS7A02G134100/TraesCS2A02G105900/TraesCS4D02G350500/TraesCS1B02G182000/TraesCS2D02G489200/TraesCS7D02G236700/TraesCS5A02G526200/TraesCS3A02G276100/TraesCS4B02G356800/TraesCS1D02G346200/TraesCS2A02G180200/TraesCS2D02G322200/TraesCS1B02G181800/TraesCS3A02G113900/TraesCS2D02G188800/TraesCS2A02G094700/TraesCS7B02G364700/TraesCS2B02G594900/TraesCS5D02G321100/TraesCS1A02G164800/…	-/-/-/-/-/-/-/-/-/-/-/-/-/-/-/-/-/-/-/-/-/-/-/-/-/-/-/-/-/-/-/-/-/-/-/-/-/-/-/-/-/-/-/-/-/-/-/-/-/-/-/-/-	osa:4342703/osa:4342703/osa:4344290/osa:4329561/osa:4348988/osa:4346527/osa:4345925/osa:4329561/osa:4326547/osa:4329561/osa:4339369/osa:4348138/osa:4336039/osa:4348988/osa:4342703/osa:4348138/osa:4344351/osa:4341824/osa:4346527/osa:4347638/osa:4348988/osa:4344351/osa:4336515/osa:4342703/osa:4339369/osa:4346527/osa:4348988/osa:4344290/osa:4339457/osa:4344290/osa:4346527/osa:4342703/osa:4341967/osa…	53	32	TraesCS7D02G133500/TraesCS7A02G134100/TraesCS2A02G105900/TraesCS4D02G350500/TraesCS1B02G182000/TraesCS2D02G489200/TraesCS5A02G526200/TraesCS4B02G356800/TraesCS2A02G180200/TraesCS2D02G322200/TraesCS1B02G181800/TraesCS2D02G188800/TraesCS2A02G094700/TraesCS1A02G164800/TraesCS2D02G093000/TraesCS2D02G382600/TraesCS1A02G164900/TraesCS2D02G105500/TraesCS2B02G122900/TraesCS2A02G488900/TraesCS7B02G319900/…	21	TraesCS7D02G236700/TraesCS3A02G276100/TraesCS1D02G346200/TraesCS3A02G113900/TraesCS7B02G364700/TraesCS2B02G594900/TraesCS5D02G321100/TraesCS3D02G116400/TraesCS1B02G357000/TraesCS2D02G564900/TraesCS1A02G358800/TraesCS3B02G133400/TraesCS1D02G355200/TraesCS7A02G236500/TraesCS1D02G294900/TraesCS2A02G488500/TraesCS1A02G344000/TraesCS1B02G366400/TraesCS5A02G183100/TraesCS5B02G315700/TraesCS1A02G355200
osa00350	Tyrosine metabolism - Oryza sativa japonica (Japanese rice) (RefSeq)	47/3084	144/14757	0.000643823	0.00198099	TraesCS6D02G014100/TraesCS4A02G020900/TraesCS1B02G089000/TraesCS4B02G282700/TraesCS4D02G303800/TraesCS6A02G141500/TraesCS1D02G073000/TraesCS6D02G130800/TraesCS3B02G141600/TraesCS2D02G335300/TraesCS3D02G124300/TraesCS7A02G387000/TraesCS1A02G270300/TraesCS2B02G354400/TraesCS1D02G289800/TraesCS1B02G280600/TraesCS4B02G124800/TraesCS4D02G103000/TraesCS6B02G263200/TraesCS6A02G338600/TraesCS5A02G302900/…	-/-/-/-/-/-/-/-/-/-/-/-/-/-/-/-/-/-/-/-/-/-/-/-/-/-/-/-/-/-/-/-/-/-/-/-/-/-/-/-/-/-/-/-/-/-/-	osa:4348564/osa:4340945/osa:4350712/osa:4340945/osa:4331893/osa:4328425/osa:4350712/osa:4328425/osa:4324941/osa:4336153/osa:4324941/osa:4344636/osa:4324941/osa:4336153/osa:4329101/osa:4324941/osa:4329101/osa:4350053/osa:4330090/osa:4329098/osa:4351776/osa:4324941/osa:4336153/osa:4330090/osa:4350053/osa:4335335/osa:4329101/osa:4325621/osa:4324941/osa:4329098/osa:4328618/osa:4337055/osa:4339844/osa…	47	37	TraesCS1B02G089000/TraesCS6A02G141500/TraesCS1D02G073000/TraesCS6D02G130800/TraesCS3B02G141600/TraesCS3D02G124300/TraesCS7A02G387000/TraesCS1A02G270300/TraesCS1D02G289800/TraesCS1B02G280600/TraesCS4B02G124800/TraesCS4D02G103000/TraesCS6B02G263200/TraesCS6A02G338600/TraesCS5A02G302900/TraesCS3A02G122400/TraesCS6D02G217000/TraesCS4B02G106300/TraesCS2A02G076300/TraesCS1A02G291200/TraesCS3B02G331100/…	10	TraesCS6D02G014100/TraesCS4A02G020900/TraesCS4B02G282700/TraesCS4D02G303800/TraesCS2D02G335300/TraesCS2B02G354400/TraesCS2A02G327600/TraesCS6A02G167000/TraesCS7D02G369300/TraesCS6D02G155500
osa00903	Limonene and pinene degradation - Oryza sativa japonica (Japanese rice) (RefSeq)	12/3084	23/14757	0.000897718	0.00269315	TraesCS6A02G240000/TraesCS4D02G094500/TraesCS6B02G321400/TraesCS4D02G183100/TraesCS6D02G272400/TraesCS6D02G222300/TraesCS4A02G219900/TraesCSU02G066700/TraesCS4A02G122800/TraesCS4B02G182600/TraesCS7A02G210100/TraesCS2D02G386700	-/-/-/-/-/-/-/-/-/-/-/-	osa:4330149/osa:4349966/osa:4330612/osa:4332628/osa:4330612/osa:4330149/osa:4349966/osa:4330149/osa:4332628/osa:4332628/osa:4340725/osa:4336538	12	9	TraesCS4D02G094500/TraesCS6B02G321400/TraesCS4D02G183100/TraesCS6D02G272400/TraesCS4A02G219900/TraesCS4A02G122800/TraesCS4B02G182600/TraesCS7A02G210100/TraesCS2D02G386700	3	TraesCS6A02G240000/TraesCS6D02G222300/TraesCSU02G066700
osa00130	Ubiquinone and other terpenoid-quinone biosynthesis - Oryza sativa japonica (Japanese rice) (RefSeq)	47/3084	147/14757	0.00105989	0.00310212	TraesCS1B02G089000/TraesCS6A02G141500/TraesCS5B02G035200/TraesCS1D02G073000/TraesCS1A02G082200/TraesCS3D02G336900/TraesCS6D02G130800/TraesCS4A02G301600/TraesCS4D02G010700/TraesCS3B02G375100/TraesCS3B02G154000/TraesCS3A02G136100/TraesCS3A02G073000/TraesCS1D02G289800/TraesCS7A02G496200/TraesCS4B02G124800/TraesCS3A02G342900/TraesCS6D02G219700/TraesCS6A02G338600/TraesCS6D02G248000/TraesCS5D02G043300/…	-/-/-/-/-/-/-/-/-/-/-/-/-/-/-/-/-/-/-/-/-/-/-/-/-/-/-/-/-/-/-/-/-/-/-/-/-/-/-/-/-/-/-/-/-/-/-	osa:4350712/osa:4328425/osa:4352791/osa:4350712/osa:4337746/osa:4338409/osa:4328425/osa:4352791/osa:4352791/osa:4338409/osa:4338409/osa:4338409/osa:4333780/osa:4329101/osa:4341718/osa:4329101/osa:4338409/osa:4352791/osa:4329098/osa:4330407/osa:4352791/osa:4352791/osa:4338409/osa:4337746/osa:4329101/osa:4330407/osa:4329098/osa:4337746/osa:4339236/osa:4331897/osa:4328425/osa:4340478/osa:4341718/osa…	47	29	TraesCS1B02G089000/TraesCS6A02G141500/TraesCS1D02G073000/TraesCS1A02G082200/TraesCS3D02G336900/TraesCS6D02G130800/TraesCS3B02G375100/TraesCS3B02G154000/TraesCS3A02G136100/TraesCS3A02G073000/TraesCS1D02G289800/TraesCS7A02G496200/TraesCS4B02G124800/TraesCS3A02G342900/TraesCS6A02G338600/TraesCS3D02G136900/TraesCS1D02G083700/TraesCS1A02G291200/TraesCS6D02G319300/TraesCS1B02G099800/TraesCS4A02G406300/…	18	TraesCS5B02G035200/TraesCS4A02G301600/TraesCS4D02G010700/TraesCS6D02G219700/TraesCS6D02G248000/TraesCS5D02G043300/TraesCS5A02G035100/TraesCS6B02G294100/TraesCS7D02G416600/TraesCS7D02G173900/TraesCS1B02G379800/TraesCS1A02G362700/TraesCS6B02G265600/TraesCS6A02G167000/TraesCS4B02G013100/TraesCS7B02G123800/TraesCS6D02G155500/TraesCS6A02G237100
osa01212	Fatty acid metabolism - Oryza sativa japonica (Japanese rice) (RefSeq)	65/3084	219/14757	0.00125917	0.00359764	TraesCS1D02G344900/TraesCS3B02G048900/TraesCS1B02G355900/TraesCS1D02G111900/TraesCS7B02G044200/TraesCS3A02G035300/TraesCS6A02G392400/TraesCS7A02G141800/TraesCS2D02G176000/TraesCS3B02G008700/TraesCS5A02G527100/TraesCS2D02G109900/TraesCS5A02G148700/TraesCS2B02G127700/TraesCS5B02G415100/TraesCS6B02G432600/TraesCS1B02G129300/TraesCS7D02G346400/TraesCS2B02G298000/TraesCS7D02G225100/TraesCS1A02G342800/…	-/-/-/-/-/-/-/-/-/-/-/-/-/-/-/-/-/-/-/-/-/-/-/-/-/-/-/-/-/-/-/-/-/-/-/-/-/-/-/-/-/-/-/-/-/-/-/-/-/-/-/-/-/-/-/-/-/-/-/-/-/-/-/-/-	osa:4348791/osa:4342507/osa:4348791/osa:4337904/osa:4340986/osa:4342507/osa:4331150/osa:4340986/osa:4343906/osa:4326136/osa:4331284/osa:4344267/osa:4324393/osa:4344267/osa:4350728/osa:4331150/osa:4337904/osa:4340986/osa:4335627/osa:4340986/osa:4348791/osa:4337904/osa:4340986/osa:4334764/osa:4324393/osa:4351483/osa:4332628/osa:4327020/osa:4336202/osa:4344267/osa:4336202/osa:4331284/osa:4327738/osa…	65	53	TraesCS1D02G344900/TraesCS3B02G048900/TraesCS1B02G355900/TraesCS1D02G111900/TraesCS7B02G044200/TraesCS3A02G035300/TraesCS6A02G392400/TraesCS7A02G141800/TraesCS3B02G008700/TraesCS2D02G109900/TraesCS5A02G148700/TraesCS2B02G127700/TraesCS5B02G415100/TraesCS6B02G432600/TraesCS1B02G129300/TraesCS7D02G346400/TraesCS2B02G298000/TraesCS1A02G342800/TraesCS1A02G110300/TraesCS7D02G143200/TraesCS5B02G536200/…	12	TraesCS2D02G176000/TraesCS5A02G527100/TraesCS7D02G225100/TraesCS3A02G426800/TraesCS6B02G309400/TraesCS3B02G463000/TraesCS3D02G421700/TraesCS1D02G231000/TraesCS2B02G194700/TraesCS1D02G284600/TraesCS1A02G143900/TraesCS2A02G520200
osa01040	Biosynthesis of unsaturated fatty acids - Oryza sativa japonica (Japanese rice) (RefSeq)	26/3084	70/14757	0.00129558	0.00361558	TraesCS1D02G111900/TraesCS7B02G044200/TraesCS6A02G392400/TraesCS7A02G141800/TraesCS6B02G432600/TraesCS1B02G129300/TraesCS7D02G346400/TraesCS2B02G298000/TraesCS7D02G225100/TraesCS2A02G409200/TraesCS1A02G110300/TraesCS7D02G143200/TraesCS6D02G194600/TraesCS2B02G427700/TraesCS6A02G213100/TraesCS3A02G426800/TraesCS6B02G241000/TraesCS6B02G309400/TraesCS3B02G463000/TraesCS3D02G074700/TraesCS3D02G421700/…	-/-/-/-/-/-/-/-/-/-/-/-/-/-/-/-/-/-/-/-/-/-/-/-/-/-	osa:4337904/osa:4340986/osa:4331150/osa:4340986/osa:4331150/osa:4337904/osa:4340986/osa:4335627/osa:4340986/osa:4336637/osa:4337904/osa:4340986/osa:4336202/osa:4336637/osa:4336202/osa:4327738/osa:4336202/osa:4330523/osa:4327738/osa:4324516/osa:4327738/osa:4340986/osa:4336637/osa:4339019/osa:4330523/osa:4348804	26	16	TraesCS1D02G111900/TraesCS7B02G044200/TraesCS6A02G392400/TraesCS7A02G141800/TraesCS6B02G432600/TraesCS1B02G129300/TraesCS7D02G346400/TraesCS2B02G298000/TraesCS1A02G110300/TraesCS7D02G143200/TraesCS6D02G194600/TraesCS6A02G213100/TraesCS6B02G241000/TraesCS3D02G074700/TraesCS7B02G250400/TraesCS7B02G195400	10	TraesCS7D02G225100/TraesCS2A02G409200/TraesCS2B02G427700/TraesCS3A02G426800/TraesCS6B02G309400/TraesCS3B02G463000/TraesCS3D02G421700/TraesCS2D02G405600/TraesCS1D02G284600/TraesCS1A02G143900
osa00053	Ascorbate and aldarate metabolism - Oryza sativa japonica (Japanese rice) (RefSeq)	46/3084	146/14757	0.00166719	0.00454687	TraesCS7D02G361200/TraesCS5B02G210100/TraesCS5D02G218400/TraesCS6D02G253900/TraesCS7D02G277500/TraesCS1D02G001600/TraesCS5A02G213600/TraesCS7B02G269900/TraesCS7A02G357800/TraesCS6A02G240000/TraesCS6A02G412900/TraesCS4B02G105300/TraesCS2D02G304100/TraesCS4D02G094500/TraesCS6B02G301300/TraesCS6D02G254000/TraesCS7B02G175300/TraesCS7D02G364900/TraesCS5B02G399800/TraesCS2B02G322400/TraesCS1B02G059100/…	-/-/-/-/-/-/-/-/-/-/-/-/-/-/-/-/-/-/-/-/-/-/-/-/-/-/-/-/-/-/-/-/-/-/-/-/-/-/-/-/-/-/-/-/-/-	osa:4341337/osa:4347172/osa:4347172/osa:4330469/osa:4346299/osa:4344509/osa:4347172/osa:4341305/osa:4341305/osa:4330149/osa:4329643/osa:4351698/osa:4335896/osa:4349966/osa:4330469/osa:4330469/osa:4346299/osa:4341305/osa:4352146/osa:4335896/osa:4337622/osa:4351698/osa:4330612/osa:4330469/osa:4332474/osa:4341967/osa:4352146/osa:4336886/osa:4330612/osa:4329643/osa:4329643/osa:4333257/osa:4347885/osa…	46	21	TraesCS5B02G210100/TraesCS5D02G218400/TraesCS7D02G277500/TraesCS5A02G213600/TraesCS7B02G269900/TraesCS7A02G357800/TraesCS2D02G304100/TraesCS4D02G094500/TraesCS7B02G175300/TraesCS7D02G364900/TraesCS2B02G322400/TraesCS6B02G321400/TraesCS7B02G319900/TraesCS6D02G272400/TraesCS4A02G303300/TraesCS4A02G219900/TraesCS7A02G419300/TraesCS7D02G314200/TraesCS7A02G210100/TraesCS4D02G009200/TraesCS2D02G386700	25	TraesCS7D02G361200/TraesCS6D02G253900/TraesCS1D02G001600/TraesCS6A02G240000/TraesCS6A02G412900/TraesCS4B02G105300/TraesCS6B02G301300/TraesCS6D02G254000/TraesCS5B02G399800/TraesCS1B02G059100/TraesCS4D02G102200/TraesCS6A02G273400/TraesCS4B02G197900/TraesCS5D02G404300/TraesCS2D02G434500/TraesCS6B02G462300/TraesCS6D02G397200/TraesCS6B02G109800/TraesCS2A02G437700/TraesCS6D02G222300/TraesCSU02G066700/T…
osa00945	Stilbenoid, diarylheptanoid and gingerol biosynthesis - Oryza sativa japonica (Japanese rice) (RefSeq)	16/3084	38/14757	0.00248631	0.00663016	TraesCS2A02G354500/TraesCS3D02G336900/TraesCS3B02G375100/TraesCS3B02G154000/TraesCS3A02G136100/TraesCS2B02G374600/TraesCS3A02G342900/TraesCS3D02G136900/TraesCS1A02G310500/TraesCS1D02G310000/TraesCS5A02G257600/TraesCS3A02G331800/TraesCS1B02G321800/TraesCS5D02G265900/TraesCS3D02G525000/TraesCS6B02G327900	-/-/-/-/-/-/-/-/-/-/-/-/-/-/-/-	osa:4336306/osa:4338409/osa:4338409/osa:4338409/osa:4338409/osa:4336306/osa:4338409/osa:4338409/osa:4339188/osa:4339188/osa:4347397/osa:4339188/osa:4339188/osa:4347397/osa:4336306/osa:4342896	16	14	TraesCS2A02G354500/TraesCS3D02G336900/TraesCS3B02G375100/TraesCS3B02G154000/TraesCS3A02G136100/TraesCS2B02G374600/TraesCS3A02G342900/TraesCS3D02G136900/TraesCS1A02G310500/TraesCS1D02G310000/TraesCS5A02G257600/TraesCS1B02G321800/TraesCS5D02G265900/TraesCS6B02G327900	2	TraesCS3A02G331800/TraesCS3D02G525000
osa00640	Propanoate metabolism - Oryza sativa japonica (Japanese rice) (RefSeq)	29/3084	86/14757	0.00383942	0.0100159	TraesCS1B02G084700/TraesCS2A02G477900/TraesCS1D02G111900/TraesCS7B02G044200/TraesCS7A02G141800/TraesCS1A02G099500/TraesCS1A02G066400/TraesCS3B02G008700/TraesCS5B02G121400/TraesCS1B02G129300/TraesCS2D02G477100/TraesCS4B02G071500/TraesCS7D02G346400/TraesCS7D02G225100/TraesCS2A02G074700/TraesCS1A02G110300/TraesCS7D02G143200/TraesCS1D02G067500/TraesCS4D02G183100/TraesCS1B02G124900/TraesCS1A02G190800/…	-/-/-/-/-/-/-/-/-/-/-/-/-/-/-/-/-/-/-/-/-/-/-/-/-/-/-/-/-	osa:4326980/osa:4342610/osa:4337904/osa:4340986/osa:4340986/osa:4326849/osa:4326980/osa:4326136/osa:4351684/osa:4337904/osa:4342610/osa:4351684/osa:4340986/osa:4340986/osa:4327289/osa:4337904/osa:4340986/osa:4326980/osa:4332628/osa:4326849/osa:4351929/osa:4342610/osa:4326849/osa:4326136/osa:9268115/osa:4340986/osa:4348450/osa:4332628/osa:4332628	29	22	TraesCS2A02G477900/TraesCS1D02G111900/TraesCS7B02G044200/TraesCS7A02G141800/TraesCS3B02G008700/TraesCS5B02G121400/TraesCS1B02G129300/TraesCS2D02G477100/TraesCS4B02G071500/TraesCS7D02G346400/TraesCS2A02G074700/TraesCS1A02G110300/TraesCS7D02G143200/TraesCS4D02G183100/TraesCS1A02G190800/TraesCS2B02G501200/TraesCS3D02G005500/TraesCS7B02G363700/TraesCS7B02G250400/TraesCS3D02G479900/TraesCS4A02G122800/…	7	TraesCS1B02G084700/TraesCS1A02G099500/TraesCS1A02G066400/TraesCS7D02G225100/TraesCS1D02G067500/TraesCS1B02G124900/TraesCS1D02G107400
osa00999	Biosynthesis of secondary metabolites - unclassified - Oryza sativa japonica (Japanese rice) (RefSeq)	14/3084	33/14757	0.00419597	0.0107131	TraesCS3D02G336900/TraesCS3B02G375100/TraesCS3B02G154000/TraesCS3A02G136100/TraesCS7A02G496200/TraesCS3A02G342900/TraesCS6D02G248000/TraesCS3D02G136900/TraesCS6B02G294100/TraesCS5A02G257600/TraesCS7D02G483400/TraesCS2D02G150400/TraesCS6A02G266700/TraesCS5D02G265900	-/-/-/-/-/-/-/-/-/-/-/-/-/-	osa:4338409/osa:4338409/osa:4338409/osa:4338409/osa:4341718/osa:4338409/osa:4330407/osa:4338409/osa:4330407/osa:4347397/osa:4341718/osa:4345717/osa:4330407/osa:4347397	14	12	TraesCS3D02G336900/TraesCS3B02G375100/TraesCS3B02G154000/TraesCS3A02G136100/TraesCS7A02G496200/TraesCS3A02G342900/TraesCS3D02G136900/TraesCS5A02G257600/TraesCS7D02G483400/TraesCS2D02G150400/TraesCS6A02G266700/TraesCS5D02G265900	2	TraesCS6D02G248000/TraesCS6B02G294100
osa00770	Pantothenate and CoA biosynthesis - Oryza sativa japonica (Japanese rice) (RefSeq)	26/3084	77/14757	0.00587275	0.0146819	TraesCS6A02G299200/TraesCS3D02G327500/TraesCS7D02G167900/TraesCS6D02G084500/TraesCS6B02G247900/TraesCS4D02G236800/TraesCS5B02G283800/TraesCS4A02G059800/TraesCS6A02G098300/TraesCS7B02G071900/TraesCS5B02G542300/TraesCS6D02G278900/TraesCS7A02G167300/TraesCS7B02G438000/TraesCS5D02G292000/TraesCS4D02G083900/TraesCS6B02G328700/TraesCS2D02G405200/TraesCS6B02G317400/TraesCS7D02G163900/TraesCS4B02G235400/…	-/-/-/-/-/-/-/-/-/-/-/-/-/-/-/-/-/-/-/-/-/-/-/-/-/-	osa:4330657/osa:4327558/osa:4340439/osa:9271371/osa:4329938/osa:4332151/osa:4343249/osa:4332151/osa:9271371/osa:4340439/osa:4334806/osa:4330657/osa:4340439/osa:4344795/osa:4343249/osa:4329938/osa:4330657/osa:4336645/osa:4329450/osa:4340408/osa:4332151/osa:4329938/osa:4334806/osa:4347680/osa:4343249/osa:4336645	26	20	TraesCS6A02G299200/TraesCS3D02G327500/TraesCS7D02G167900/TraesCS6D02G084500/TraesCS4D02G236800/TraesCS5B02G283800/TraesCS4A02G059800/TraesCS6A02G098300/TraesCS7B02G071900/TraesCS5B02G542300/TraesCS6D02G278900/TraesCS7A02G167300/TraesCS5D02G292000/TraesCS6B02G328700/TraesCS2D02G405200/TraesCS4B02G235400/TraesCS5D02G545500/TraesCS5A02G320600/TraesCS5A02G284600/TraesCS2B02G426100	6	TraesCS6B02G247900/TraesCS7B02G438000/TraesCS4D02G083900/TraesCS6B02G317400/TraesCS7D02G163900/TraesCS6D02G201500
osa00250	Alanine, aspartate and glutamate metabolism - Oryza sativa japonica (Japanese rice) (RefSeq)	46/3084	158/14757	0.00873314	0.0213873	TraesCS5A02G153900/TraesCS5D02G159100/TraesCS1A02G299100/TraesCS1D02G292100/TraesCS2A02G510400/TraesCS5B02G152600/TraesCS5A02G434100/TraesCS3A02G077100/TraesCS3D02G023900/TraesCS6D02G145400/TraesCS6B02G183600/TraesCS1B02G308900/TraesCS2A02G510700/TraesCS7B02G253600/TraesCS3B02G022900/TraesCS3A02G266300/TraesCS1B02G374500/TraesCS1D02G362700/TraesCS7B02G148000/TraesCS4A02G063800/TraesCS3B02G331100/…	-/-/-/-/-/-/-/-/-/-/-/-/-/-/-/-/-/-/-/-/-/-/-/-/-/-/-/-/-/-/-/-/-/-/-/-/-/-/-/-/-/-/-/-/-/-	osa:4340706/osa:4340706/osa:4339095/osa:4339095/osa:4333381/osa:4340706/osa:4334405/osa:4340706/osa:4345787/osa:9267109/osa:9267109/osa:4339095/osa:4333381/osa:4328053/osa:4345787/osa:4324398/osa:9269289/osa:9269289/osa:4345962/osa:4332108/osa:4325621/osa:4348524/osa:4345071/osa:9267109/osa:4332184/osa:4351413/osa:4331792/osa:4328220/osa:4330649/osa:4333381/osa:4337272/osa:4331792/osa:4333896/osa…	46	30	TraesCS5A02G153900/TraesCS5D02G159100/TraesCS1A02G299100/TraesCS1D02G292100/TraesCS5B02G152600/TraesCS3A02G077100/TraesCS6D02G145400/TraesCS6B02G183600/TraesCS1B02G308900/TraesCS7B02G253600/TraesCS3A02G266300/TraesCS1B02G374500/TraesCS1D02G362700/TraesCS4A02G063800/TraesCS3B02G331100/TraesCS1B02G102700/TraesCS5D02G124500/TraesCS6A02G155500/TraesCS5A02G139500/TraesCS6B02G127300/TraesCS6B02G327500/…	16	TraesCS2A02G510400/TraesCS5A02G434100/TraesCS3D02G023900/TraesCS2A02G510700/TraesCS3B02G022900/TraesCS7B02G148000/TraesCS4B02G231400/TraesCS4A02G013500/TraesCS2D02G511800/TraesCS2A02G500400/TraesCS4D02G289300/TraesCS3A02G022600/TraesCS4A02G262600/TraesCS7D02G369300/TraesCS7A02G334200/TraesCS7B02G246800
osa00051	Fructose and mannose metabolism - Oryza sativa japonica (Japanese rice) (RefSeq)	52/3084	183/14757	0.00929616	0.0223108	TraesCS4D02G212000/TraesCS1D02G274000/TraesCS5D02G122700/TraesCS5B02G115300/TraesCS5A02G072700/TraesCS3A02G276100/TraesCS1D02G346200/TraesCS3A02G377600/TraesCS4A02G206400/TraesCS4B02G109900/TraesCS2D02G117900/TraesCS4B02G211400/TraesCS5A02G108000/TraesCS3B02G410400/TraesCS7A02G226000/TraesCS4A02G093100/TraesCS4D02G107400/TraesCS5D02G504800/TraesCS5B02G324800/TraesCS2A02G117300/TraesCS3D02G370700/…	-/-/-/-/-/-/-/-/-/-/-/-/-/-/-/FBP/-/-/-/-/-/-/-/-/-/-/-/-/-/-/-/-/-/-/-/-/-/-/-/-/-/-/-/-/-/-/-/-/-/-/-/-	osa:4332364/osa:4325071/osa:4349897/osa:4349897/osa:4345338/osa:4326547/osa:4339369/osa:4325071/osa:4349897/osa:4349897/osa:4344231/osa:4332364/osa:4349897/osa:4325071/osa:4340909/osa:4332364/osa:4349897/osa:4334653/osa:4347691/osa:4344231/osa:4325071/osa:4347691/osa:4341496/osa:4344231/osa:4337906/osa:4334653/osa:4347691/osa:4340909/osa:4333926/osa:4339369/osa:4341496/osa:4325071/osa:4326547/osa…	52	18	TraesCS1D02G274000/TraesCS5A02G072700/TraesCS2D02G117900/TraesCS5D02G504800/TraesCS2A02G117300/TraesCS2B02G137300/TraesCS5B02G504000/TraesCS4B02G051300/TraesCS1D02G274200/TraesCS4D02G051400/TraesCS3B02G423200/TraesCS7A02G269300/TraesCS1A02G273900/TraesCS3B02G025200/TraesCS3D02G384100/TraesCS5D02G085500/TraesCS2D02G331200/TraesCS2A02G331700	34	TraesCS4D02G212000/TraesCS5D02G122700/TraesCS5B02G115300/TraesCS3A02G276100/TraesCS1D02G346200/TraesCS3A02G377600/TraesCS4A02G206400/TraesCS4B02G109900/TraesCS4B02G211400/TraesCS5A02G108000/TraesCS3B02G410400/TraesCS7A02G226000/TraesCS4A02G093100/TraesCS4D02G107400/TraesCS5B02G324800/TraesCS3D02G370700/TraesCS5A02G324200/TraesCS7D02G377400/TraesCS1A02G110900/TraesCS5D02G331100/TraesCS7B02G193600/…
osa00100	Steroid biosynthesis - Oryza sativa japonica (Japanese rice) (RefSeq)	29/3084	92/14757	0.0109206	0.0256955	TraesCS5A02G004600/TraesCS3A02G025900/TraesCS5D02G011800/TraesCS5D02G012100/TraesCS6D02G098800/TraesCS5D02G012000/TraesCS4D02G093600/TraesCS5A02G004900/TraesCS5D02G012300/TraesCS5D02G012200/TraesCS5A02G004700/TraesCS4A02G218400/TraesCS5D02G011900/TraesCS5A02G004800/TraesCS3D02G298200/TraesCS5A02G004500/TraesCS3A02G303600/TraesCS3B02G536500/TraesCS5A02G454500/TraesCS1A02G416000/TraesCS7B02G253700/…	-/-/-/-/-/-/-/-/-/-/-/-/-/-/-/-/-/-/-/-/-/-/-/-/-/-/-/-/-	osa:4338803/osa:4338097/osa:4328256/osa:4338803/osa:4328256/osa:4338803/osa:4331338/osa:4328256/osa:4338803/osa:4338803/osa:4338803/osa:4331338/osa:4333071/osa:4333071/osa:4327023/osa:4338803/osa:4327023/osa:4329318/osa:4334492/osa:4329318/osa:4328054/osa:4338097/osa:4328256/osa:4349278/osa:4325562/osa:4333071/osa:4338097/osa:4331540/osa:4331540	29	16	TraesCS5A02G004600/TraesCS5D02G011800/TraesCS5D02G012100/TraesCS5D02G012000/TraesCS5A02G004900/TraesCS5D02G012300/TraesCS5D02G012200/TraesCS5A02G004700/TraesCS5D02G011900/TraesCS5A02G004800/TraesCS3D02G298200/TraesCS5A02G004500/TraesCS3A02G303600/TraesCS7B02G253700/TraesCS3B02G167400/TraesCS5B02G302300	13	TraesCS3A02G025900/TraesCS6D02G098800/TraesCS4D02G093600/TraesCS4A02G218400/TraesCS3B02G536500/TraesCS5A02G454500/TraesCS1A02G416000/TraesCS2D02G213700/TraesCS6D02G098600/TraesCS1D02G007100/TraesCS2A02G201300/TraesCS4B02G332600/TraesCS5A02G503700
osa00290	Valine, leucine and isoleucine biosynthesis - Oryza sativa japonica (Japanese rice) (RefSeq)	17/3084	48/14757	0.0142404	0.0328624	TraesCS4B02G047600/TraesCS4D02G047500/TraesCS6B02G247900/TraesCS4D02G236800/TraesCS4A02G059800/TraesCS6A02G243600/TraesCS5A02G131300/TraesCS4A02G266700/TraesCS4D02G083900/TraesCS5D02G139800/TraesCS2D02G405200/TraesCS6D02G225800/TraesCS5B02G133500/TraesCS6B02G317400/TraesCS4B02G235400/TraesCS6D02G201500/TraesCS2B02G426100	-/-/-/-/-/-/-/-/-/-/-/-/-/-/-/-/-	osa:4333898/osa:4333898/osa:4329938/osa:4332151/osa:4332151/osa:4330192/osa:4351460/osa:4333898/osa:4329938/osa:4351460/osa:4336645/osa:4330192/osa:4351460/osa:4329450/osa:4332151/osa:4329938/osa:4336645	17	10	TraesCS4D02G236800/TraesCS4A02G059800/TraesCS6A02G243600/TraesCS5A02G131300/TraesCS5D02G139800/TraesCS2D02G405200/TraesCS6D02G225800/TraesCS5B02G133500/TraesCS4B02G235400/TraesCS2B02G426100	7	TraesCS4B02G047600/TraesCS4D02G047500/TraesCS6B02G247900/TraesCS4A02G266700/TraesCS4D02G083900/TraesCS6B02G317400/TraesCS6D02G201500
