# Supplementary material for: Comparative transcriptomic and metabolic profiling provides insight into the mechanism by which the autophagy inhibitor 3-MA enhances salt stress sensitivity in wheat seedlings
Source: BMC Plant Biol. 2021 Dec 6;21:577. doi: 10.1186/s12870-021-03351-5 (PMC8647401; doi:10.1186/s12870-021-03351-5)
Supplement: Supplementary file 16 — Additional file 16: Table S11. The root differentially expressed metabolites (DEMs) were shared by both NaCl-treated roots (TG/CG) and 3-MA + NaCl-treated roots (TMG/TG) of wheat seedlings. [file 12870_2021_3351_MOESM16_ESM.xls]

## Sheet: Sheet1
Table S11 The root differentially expressed metabolites (DEMs) were shared by both NaCl-treated roots (TG/CG) and 3-MA+NaCl-treated roots (TMG/TG) of wheat seedlings
Metabolite category	Metabolites	NaCl-Treated (TG/CG)			3+MA+NaCl-Treated (TMG/TG)
		VIP	p-value	Log2FC	VIP	p-value	Log2FC
Organic acid	Pyruvic Acid	1.12453	6.53e-06	-1.73041	1.18786	0.00596893	-1.42211
	Gentisic acid	1.24185	1.22e-05	1.90962	1.2246	3.38e-05	1.22867
	5┒-Dihydrotestosterone glucuronide	2.52075	6.47e-05	3.87093	2.22337	0.000206114	2.22337
	4-Methylvaleric Acid	1.0063	0.000118995	-1.55701	1.23669	0.00013662	-1.24334
	p-Coumaric acid	1.39436	7.33e-06	2.59154	1.21	0.00246225	1.42413
	Glutaric Acid	1.32827	1.46e-05	-2.45617	1.24514	0.000621843	-1.4231
	trans-Cinnamic acid	1.43531	0.000268046	2.69184	1.35207	0.00779058	1.49742
	Acrylic acid	-2.54529	0.000506551	-2.54529	1.25778	0.0039166	-1.48342
	Pyruvic acid	1.8222	0.000836691	-3.31384	1.18786	0.00596893	-1.42211
	Isochlorogenic acid C	1.87553	0.032478	4.04983	3.33747	0.0235284	3.29933
Amino acid	Cysteinylglycine	2.40389	0.00229346	-3.83686	1.09969	2.25e-06	1.09999
	Histidine	1.41458	1.43e-05	2.18939	2.53127	1.67e-05	2.54515
	Cytisine	1.65384	2.34e-05	-2.56405	2.85631	0.000103885	-2.83384
	N-┒-L-Acetyl-arginine	2.27851	0.000129969	3.46228	1.61689	0.000212512	-1.6212
	DL-Tryptophan	1.37771	2.43e-05	-2.12091	1.366	0.000323908	1.35883
	D-Methionine	4.36928	6.09e-05	-6.83015	1.55058	0.000498588	-1.57178
	Targinine	1.43505	4.8e-05	-2.20661	1.81389	0.000626826	-1.7942
	┑-Alanine	1.08786	0.000783365	-1.64879	1.67607	0.000937305	-1.70811
	N-Glycyl-L-Leucine	1.11735	0.00853628	-1.64093	1.55309	0.0107181	-1.63055
	Tyrosylalanine	1.31497	0.0138953	1.8561	1.06012	0.0404176	1.07768
	Asparagine	1.62857	0.0075901	-2.65751	1.75785	0.000227326	1.75241
	Histamine	2.41628	8.48e-05	-4.53493	1.4067	0.0136284	-1.33267
Polyols and Sugar	Maltotetraose	1.8406	0.0033959	-2.6989	1.14499	0.0440853	-1.28245
	D-(+)-Glucose	1.50547	8.31e-05	-2.30123	1.79287	0.000217249	-1.79234
	Apigenin-7-glucoside	1.25678	0.000884952	1.95911	1.32658	0.000561338	-1.33723
	Myricetin 3-O-galactoside	2.01966	9.82e-06	3.75089	1.02329	0.00417166	1.15145
	Tricin O-sinapoylpentoside	1.5816	1.62e-05	2.93578	1.82883	4.69e-05	-2.103
	Ixoside	1.8187	5.11e-05	3.34603	1.1966	0.00243935	1.35691
	Stachyose	1.07114	0.00010648	-1.96097	1.24357	0.000587417	-1.44417
Fatty acid	dimethyl 5-methyl-1H-pyrrolo[1,2-c][1,3]thiazole-6,7-dicarboxylate	2.30312	0.000377156	-3.59803	1.00487	0.0406224	0.986763
	methyl 4-methyl-2-oxo-2H-pyran-6-carboxylate	1.00114	0.0275302	1.65865	2.71448	0.0024766	2.64815
	ethyl 4-amino-2-(methylsulfanyl)-1,3-thiazole-5-carboxylate	2.00748	7.62e-07	-3.10087	1.17024	3.11e-05	-1.17539
	syringaresinol	1.11413	0.0210823	-1.52921	2.02723	0.0162178	-2.22941
	LPA 16:1	2.05753	0.0109803	-4.17625	1.53276	0.0176452	1.91898
	PG (18:2/18:2)	2.93078	0.000322696	-5.24351	2.05041	0.0202643	-2.65802
	GlcADG (18:2-18:2)	1.0657	0.00493101	-1.91058	2.60514	0.0369007	-2.13128
Alkaloid	(S)-stylopine	4.36614	2.16e-10	6.7335	2.04459	3.96e-07	2.04623
	corynoxeine	2.50556	1.59e-05	4.67704	1.78457	0.0010836	2.01399
	(+)-Tetrandrine	1.16562	0.000306	2.18462	1.13037	0.00332403	-1.33543
Others	2'-Deoxyadenosine 5'-monophosphate (dAMP)	1.15391	0.000350682	2.15894	1.37592	0.000169033	1.37793
	5-Methyluridine	1.34532	0.00258169	2.56602	1.90764	0.00124887	2.14735
	1-(3,4-dimethoxyphenyl)ethan-1-one oxime	1.53076	8.22e-06	2.35983	1.56278	0.000384132	1.55323
	3-(4-ethoxyphenyl)-2-(tetrahydro-1H-pyrrol-1-ylcarbonyl)acrylonitrile	1.09889	0.0164317	1.79901	1.55743	0.0155967	1.51545
	4-(morpholinosulfonyl)aniline	1.53498	0.0153817	3.10185	2.54579	0.0132481	2.67568
	trans-3-Indoleacrylic acid	1.31314	1.68e-06	-2.02464	1.00186	0.0047071	1.02399
	Bufotenin	4.05262	0.00148108	-5.66876	2.51877	0.0436589	-3.17998
	N-Feruloylserotonin	1.4287	0.00379236	2.80144	1.13627	0.0429456	-1.47741
	16┒-Hydroxyestrone	2.25793	0.000676205	3.3712	1.83698	0.00813326	1.74472
	Meperidine-d5	2.7388	3.51e-06	4.2099	1.06279	0.004339	-1.0864
	Citrinin	1.43919	0.0326422	1.8744	1.43035	0.0052313	-1.38216
	Coumarin	1.27715	0.00864182	2.10756	1.15575	0.0472643	1.00141
	Tangeritin	1.30018	0.000291711	-2.02586	1.64589	0.00318959	-1.60206
	Curcumin	2.35348	2.69e-07	3.62442	1.34024	3.86e-05	1.33875
	Isoschaftoside	3.24741	0.000391364	4.90525	1.15349	0.000780476	-1.14331
	N-p-Coumaroylagmatine	3.4357	7.68e-06	6.40719	1.78768	0.00253839	-2.02827
	Wogonin	1.77631	0.000711196	3.34894	2.66553	0.00107912	-3.14613
	Ganoderiol A	1.38203	9.42e-05	2.14457	1.21755	0.0041979	1.24865
	Schisantherin A	1.70191	0.00552299	2.96191	2.32027	0.00696788	-2.48978
	Gibberellin A4	3.152	9.33e-06	5.79776	1.23139	0.00627526	1.37686
	(+)-Dihydrojasmonic acid	2.31008	0.000770674	4.40685	1.78881	0.0241121	1.84164
	(±)-Abscisic acid	1.44963	0.00205028	2.7635	1.87411	0.00295106	2.09857
	N-p-Cinnamoylputrescine	2.68775	1.08e-05	4.1174	1.02168	0.00101511	-1.02506
	Pyrrolidine	1.72986	1.88e-05	-2.65314	1.1107	0.00111128	1.10202
	PI (18:2/18:3)	2.527	0.000953876	-4.84635	4.09765	0.0327565	-2.82956
	N'-Feruloyl putrescine	1.44214	0.000202279	2.70678	4.35	1.84e-05	-5.01092
	N-Feruloyltyramine	1.59889	0.000349236	2.91255	1.07074	0.0364789	-1.11356
	Phytocassane E	1.09114	0.000198813	2.01097	2.22714	0.000365699	2.54495
