# Supplementary material for: Comparative transcriptomic and metabolic profiling provides insight into the mechanism by which the autophagy inhibitor 3-MA enhances salt stress sensitivity in wheat seedlings
Source: BMC Plant Biol. 2021 Dec 6;21:577. doi: 10.1186/s12870-021-03351-5 (PMC8647401; doi:10.1186/s12870-021-03351-5)
Supplement: Supplementary file 17 — Additional file 17: Table S12. The leaves differentially expressed metabolites (DEMs) were shared by both NaCl-treated leaves (TY/CY) and 3-MA + NaCl-treated leaves (TMY/TY) of wheat seedlings. [file 12870_2021_3351_MOESM17_ESM.xls]

## Sheet: Sheet1
Table S12 The leaves differentially expressed metabolites (DEMs) were shared by both NaCl-treated leaves (TY/CY) and 3-MA+NaCl-treated leaves (TMY/TY) of wheat seedlings
Metabolite category	Metabolites	NaCl-Treated (TY/CY)			3-MA+NaCl-Treated (TMY/TY)
		VIP	p-value	Log2FC	VIP	p-value	Log2FC
Organic acid	Capric Acid (C10:0)	1.86387	4.45e-05	-2.1348	1.14889	3.55e-05	-1.56806
	Loureirin B	1.18666	0.000550632	1.33745	2.14006	0.00103543	-2.82611
	Adrenic acid	1.14131	0.0254929	-1.21984	1.01821	0.0234714	-1.48427
	8-Iso-15-keto-prostaglandin-F2汕	1.38166	0.000391706	2.30638	1.19206	0.0100489	1.41289
	Homovanilloyl quinic acid	1.67393	0.000910609	-2.74111	1.24354	0.0173478	1.42614
	LPA 20:1	1.92668	0.00125206	3.28338	1.16504	0.0220624	-1.4159
	Isovanillic acid	1.42268	0.000460251	-1.60887	1.06593	0.000839548	-1.46013
Amino acid	Gamma-Aminobutyric acid	1.42351	0.000134223	1.61003	2.67853	8.6e-06	-3.62639
	朽-Glutamylcysteine	2.1972	2.95e-06	-2.5055	2.0039	0.000206529	-2.68643
	Methionine sulfoxide	1.22748	0.000852892	1.37857	1.35322	2.42e-05	-1.84207
	D-Methionine	1.91191	0.00171621	-2.12429	2.75791	0.000221391	-3.78366
	L-Glutamic acid	1.1056	0.00569485	-1.22284	1.67133	0.000435905	-2.30538
	JA-Ile	1.01466	0.00454005	1.68657	1.66918	0.00588152	-1.87775
	朽-Aminobutyric acid (GABA)	1.64509	0.00128713	2.62217	1.34987	0.00479237	-1.52381
Polyols and Sugar	Glucose 1-phosphate	1.09901	0.00256111	-1.22535	1.48962	0.000258698	-2.04246
	Maltotetraose	1.74074	0.0114974	-2.07304	1.03756	0.0176535	-1.49287
	Salicylic acid O-glucoside	2.43035	4.53e-05	-3.96453	2.90152	0.00100005	3.45309
	2-Hydroxy-2-methyl-3-buten-1-yl beta-D-glucopyranoside	1.21139	0.000125408	2.00502	1.20244	0.0117225	1.43465
Fatty acid	ethyl 4-amino-2-(methylsulfanyl)-1,3-thiazole-5-carboxylate	1.51	3.78e-05	-1.70878	1.23943	0.010386	-1.56215
	Octyl hydrogen phthalate	3.76297	0.0138055	-3.65832	2.07221	0.0456137	2.52039
	LPG 18:2	1.08197	0.000935387	1.81396	1.44621	0.00141893	-1.71726
	Monobutyl phthalate	1.13575	0.00336118	-1.91997	1.16021	9.02e-05	-1.3442
Alkaloid	Vincristine	1.28602	0.000336442	1.44596	3.34316	0.0119677	4.997
Others	Nicotinamide adenine dinucleotide (NAD+)	3.4251	2.45e-05	-3.87126	1.59598	0.00533576	1.90877
	Uracil	1.62762	0.000464001	1.82976	1.21014	0.00124873	-1.61096
	GMP	2.6247	0.00214596	-2.8547	1.48792	0.0239641	2.07325
	Adenosine 3'5'-cyclic monophosphate	2.18655	0.00520694	3.90519	1.76241	0.0221222	1.85013
	2-(4-aminophenoxy)isophthalonitrile	1.29588	3.65e-06	-1.47674	1.30598	0.000807319	-1.75249
	N'-{6-[(5-chloro-3-pyridyl)oxy]-3-pyridyl}-N,N-dimethyliminoformamide	5.02888	3.95e-05	5.75944	1.17689	0.00557744	-1.51274
	2-phenyl-4H-furo[2,3-h]chromen-4-one	1.20197	0.00271997	1.33412	1.10453	0.00069584	-1.48081
	Benzamide	1.23742	0.00797807	1.353	1.06623	0.0034905	-1.48767
	N-{5-[(dimethylamino)sulfonyl]-2-methylphenyl}cyclohexanecarboxamide	1.62151	0.0101889	1.72171	1.17689	0.00557744	-1.51274
	N2-tetrahydrofuran-2-ylmethyl-4-(4-fluorophenyl)-1,3-thiazol-2-amine	1.83729	0.0193885	2.27502	1.73635	0.0136908	-2.55246
	Pyrrolidine	1.08857	0.0163149	-1.16998	1.88323	0.000407472	2.52303
	Tricin 4'-O-(汕-guaiacylglyceryl) ether	2.12878	0.00434359	2.54389	1.20901	0.0145395	-1.70672
	Indole-3-acetic acid	1.13098	0.000156431	1.87851	1.11787	0.00466199	1.33488
	11-汐-Hydroxy-17-methyltestosterone	2.14964	0.000471518	2.49154	1.36481	0.000602951	-1.88464
	D-Desthiobiotin	2.3974	0.000928619	2.81445	1.30461	0.00468502	-1.85196
	Hydroxyecdysone	1.43692	0.0354776	1.79845	-2.89931	0.00587124	-2.89931
	Crocin I	2.84349	0.00259174	3.02227	1.00454	0.014296	-1.274
	Rhodomyrtone	1.36277	0.000275516	2.26423	1.32117	0.00189355	1.5217
	6,7-Dimethoxy-4-Methylcoumarin	1.01845	0.0225363	-1.67312	1.68068	0.00801155	1.84585
	Senkyunolide A	1.11287	0.0279069	1.15272	1.40766	0.000405745	-1.89184
	Ligustilide	1.10133	0.0299532	1.31879	1.191	0.015225	-1.73938
	Jasmonic acid	1.72784	0.000135802	1.94974	1.50653	0.0109732	-1.86627
	Abscisic acid glucose ester (ABA-GE)	1.42785	0.0206699	1.51867	1.22992	0.0163789	-1.52946
	THJ2201 N-(5-hydroxypentyl) metabolite	1.01501	0.00148367	1.1529	1.09611	0.00036016	-1.5059
	N-(5-acetamidopentyl)acetamide	3.79794	0.000463712	4.19446	1.28705	0.00103731	-1.78081
	Riboflavin	1.64388	0.0147389	2.00508	1.10187	0.03054	-1.49406
	Denin	2.12852	0.00179212	3.66265	2.1869	0.00352231	-2.67319
