# Supplementary material for: Comparative transcriptomic and metabolic profiling provides insight into the mechanism by which the autophagy inhibitor 3-MA enhances salt stress sensitivity in wheat seedlings
Source: BMC Plant Biol. 2021 Dec 6;21:577. doi: 10.1186/s12870-021-03351-5 (PMC8647401; doi:10.1186/s12870-021-03351-5)
Supplement: Supplementary file 18 — Additional file 18: Table S13. The root differentially expressed metabolites (DEMs) were specific in NaCl-treated roots (TG/CG) and 3-MA + NaCl-treated roots (TMG/TG) of wheat seedlings. [file 12870_2021_3351_MOESM18_ESM.xls]

## Sheet: Sheet1
Table S13 The root differentially expressed metabolites (DEMs) were specific in NaCl-treated roots (TG/CG) and 3-MA+NaCl-treated roots (TMG/TG) of wheat seedlings
Metabolite category	NaCl-Treated (TG/CG)				3+MA+NaCl-Treated (TMG/TG)
	Metabolites	VIP	p-value	Log2FC	Metabolites	VIP	p-value	Log2FC
Organic acid	Ursolic acid	3.90755	1.55e-09	6.02449	Nicotinic acid	1.0749	7.31e-06	-1.07426
	Orsellinic acid	1.55619	3.64e-09	2.40017	4-phenoxyphenyl 4-hydroxypiperidine-1-carboxylate	1.00625	0.000244191	-1.0108
	3-Acetoxyurs-12-en-23-oic acid	3.28339	6.08e-09	5.06475	Dl-2-Aminooctanoic Acid	1.04452	0.000409463	-1.04929
	18-┑-Glycyrrhetinic acid	2.56099	8.33e-06	3.93105	4-oxo-4-[(1-phenylethyl)amino]but-2-enoic acid	3.03271	0.000889083	3.12767
	2-Hydroxycinnamic acid	1.38326	8.48e-06	-2.13666	Arabidopyl shikimic acid	2.18641	0.00114492	-2.15841
	18 ┑-Glycyrrhetintic Acid	1.75748	9.44e-06	2.69991	Ferulic acid	1.41377	0.00258836	-1.43615
	Maslinic acid	3.44491	2.11e-05	5.26881	11-Deoxy prostaglandin F1汐	2.06138	0.00284215	-2.12993
	Roburic acid	1.81304	0.000211456	2.77227	Isoferulic acid	2.65245	0.00303138	-2.76385
	16┒-Hydroxydehydrotrametenolic acid	1.31452	0.000581446	2.05714	6-Hydroxynicotinic Acid	1.76134	0.0127174	1.66027
	Polygalic acid	1.07968	0.000982641	1.69213	L-2-Aminoadipic acid	1.5585	0.0141761	-1.62844
	D-3-Phosphoglyceric acid	1.06139	7.79e-05	-1.62974	octadec-9-ynoic acid	1.06258	0.0259712	-1.10474
	2,6-Diaminooimelic Acid	1.13741	0.000403073	-1.77446	2-Aminoadipic acid	1.40674	0.0327597	-1.46692
	4-Guanidinobutyric Acid	1.39266	0.000419431	2.17939	Acipimox	1.64543	0.000112091	1.63654
	15-Deoxy-┐12,14-prostaglandin A1	1.9968	0.000973453	2.97849	Vitamin C	1.52437	7.83e-08	1.52485
	Glucarate O-Phosphoric acid	1.77314	3.96e-07	-3.28415	Kaurenoic acid	2.04491	0.000868884	-2.41779
	Kolavic acid	2.48267	7.6e-07	4.60461	Docosahexaenoic acid	1.31127	0.00137823	-1.52504
	Arachidonic acid	4.31268	3.53e-06	7.96872	Homovanilloyl quinic acid	1.43167	0.00221814	-1.70004
	(5缶,9缶)-17-Hydroxykaur-15-en-19-oic acid	2.51518	3.89e-06	4.6532	D-Sedoheptulose 7-phosphate	1.1211	0.00344064	-1.31868
	Glycolic acid	1.00348	1.13e-05	-1.86325	8-O-Acetylharpagide	1.43747	0.00346801	-1.60564
	Dodecanedioic Aicd	1.14897	1.47e-05	-2.11981	Azelaic acid	1.88901	0.0128973	2.02436
	Methylsuccinic acid	1.43984	2.26e-05	-2.67808	Corchorifatty acid F	1.33561	0.0231271	1.42705
	Crotonic acid	1.34222	3.07e-05	-2.47266	8-Iso-15-keto-prostaglandin-F2β	2.46836	7.49e-06	2.84632
	Cinnamic Acid	1.53097	6.17e-05	2.85573	2-Oxoglutaric acid	1.45078	0.0459573	1.4732
	D-(-)-Quinic acid	1.06544	7.16e-05	-1.97985	Succinic semialdehyde	1.30763	0.000745873	-1.5307
	Eicosapentaenoic acid	2.53173	0.000124689	4.6369
	(3汕,5缶,9缶)-3,23-Dihydroxy-1-oxoolean-12-en-28-oic acid	1.25463	0.000144817	2.3439
	3-Hydroxy-3-methylglutaric acid	1.0999	0.000151782	-2.05135
	cis-5,8,11,14,17-Eicosapentaenoic acid	1.359	0.000178964	2.53672
	Arabidopyl ketoadipic acid	1.8389	0.00032264	3.37256
	2-Oxobutyric acid	1.19303	0.000443035	-2.2388
	16-(Hexopyranosyloxy)-7-hydroxy-8,9-epoxypimaran-18-oic acid	2.58142	0.00186497	4.5596
	Ascorbic acid	1.16248	0.00214074	-2.20501
	PEtOH (16:0-18:2)	1.56833	0.00171058	-3.02037
	Dl-Glyceraldehyde3-phosphate	2.4672	4.46e-07	-4.57914
	13,14-Dihydro-15-keto Prostaglandin A2	1.4092	6.21e-05	2.6261
Amino acid	L-Pyroglutamic acid	1.4903	1.79e-08	-2.29882	Glycyl-L-leucine	1.63217	0.0020969	1.59808
	L-(+)-Citrulline	1.49974	4.34e-07	2.31195	Leucylproline	1.18468	0.00329598	1.21191
	L-Glutamic acid	1.13187	9.04e-07	-1.7467	N6,N6,N6-Trimethyl-L-lysine	1.5856	0.00427596	-1.63438
	Isoleucine	1.1058	1.61e-06	-1.7036	gamma-Glutamylleucine	1.65137	0.0078595	1.58564
	L-serine	1.23148	6.06e-06	-1.89509	汐-Aspartylphenylalanine	1.42865	0.037903	1.57
	2-Hydroxyphenylalanine	1.38824	7.58e-06	-2.14434	Val-Ser	1.20756	0.000573268	1.20231
	D-Serine	1.13273	5.32e-05	-1.73987	Synephrine	1.04783	0.0148432	1.00166
	DL-Arginine	1.86262	6.88e-05	-2.89736	Methionine sulfoxide	2.05754	0.000195107	-2.07934
	┒-Aspartylphenylalanine	1.52731	6.92e-05	-2.3733	N-Acetyl-L-phenylalanine	1.07154	1.3e-05	1.23756
	L-(-)-Methionine	4.05387	0.000147137	-6.33801	N-(9H-Purin-6-ylcarbamoyl)threonine	2.345	0.000139875	2.72642
	L-Homoserine	1.42023	0.000823645	-2.15676	N-Acetyl-L-leucine	1.86112	0.000149621	2.17394
	┫-Glutamylcysteine	2.41537	0.00130474	-3.58557	Phe-Pro	1.83944	0.000442172	2.10324
	Tryptophanol	1.10637	0.0106238	-1.79833	Phe-Phe	1.164	0.021848	1.2683
	D-(-)-Glutamine	1.11204	4.01e-05	-1.72193
	Levodopa	1.08801	2.39e-05	-1.67737
	N-Acetyl-L-phenylalanine	2.02064	1.91e-08	3.74152
	5-oxoproline	1.08699	1.81e-05	-2.00185
	Threonine	1.88058	0.000130462	-3.53593
	L-Serine	1.28707	0.000398195	-2.35186
	4-Oxoproline	1.10316	0.000811179	-2.0058
	JA-Ile	2.05709	0.00792141	-3.48991
	L-Glutathione (reduced)	1.95715	0.00491246	-3.82181
Polyols and Sugar	Glucose 1-phosphate	1.39668	2.12e-07	-2.15464	Raffinose	2.23166	0.000674855	-2.2744
	L-Arabitol	1.12594	0.000734172	-1.76135	Astringin	1.90391	0.00836176	-2.03093
	Pinoresinol-glucoside	1.09946	0.0129044	1.61354	1,5,8-Trihydroxy-9-oxo-9H-xanthen-3-yl beta-D-glucopyranoside	1.27777	0.0310635	-1.28403
	2-deoxyglucose-6-phosphate	1.96032	0.00599019	-3.23628	Nicotinate ribonucleoside	1.42993	0.00011913	-1.42447
	Limocitrin O-hexoside	1.08324	3.65e-07	2.00709	Benzyl 6-O-beta-D-glucopyranosyl-beta-D-glucopyranoside	2.03766	2.02e-06	2.34967
	Salicylic acid O-glucoside	2.11005	1.96e-05	3.94446	D-(-)-Fructose	1.59718	0.000131287	-1.83373
	alpha-D-Glucopyranosyl 2-O-(2-methylbutanoyl)-alpha-D-glucopyranoside	1.2526	4e-05	2.31652	Sepiapterin	2.03181	0.000339426	-2.3164
	Hesperetin 5-O-glucoside	1.34189	0.000123241	2.46192	D-Raffinose	1.64561	0.000452926	-1.92647
	L-Fucose	1.18294	0.000205534	-2.17638	D-(-)-Lyxose	1.02863	0.00200046	-1.20733
	Ouabain	1.94971	0.000265182	3.65045	8-methylretusin-7-O-β-D-glucopyranoside	1.62627	0.00201969	-1.82775
	Methyl-beta-galactopyranoside	1.01669	0.000451204	-1.90621	Isomucronulatol-7-O-glucoside	1.71266	0.00412099	-1.9111
	Coniferin	1.54978	0.00201347	2.74775	Isosakuranetin-7-neohesperidoside (Poncirin)	1.35338	0.00960438	-1.6551
	LPS 18:2	1.09976	0.00023324	-2.05649	Orcinol gentiobioside	3.52235	0.0104975	-3.56676
	LPS 16:0	2.37557	8.14e-05	-4.45486	1,5-Anhydro-2-O-(6-O-benzoyl-α-L-galactopyranosyl)-D-glucitol	1.58773	0.0190849	-1.69717
	MGDG (2:0/10:0)	1.02378	0.030739	1.90921	Hesperetin 7-rutinoside (Hesperidin)	1.42603	0.0213792	1.51735
	Cinnamal	2.02533	6.51e-07	3.74935	D-(-)-Ribose	1.35041	0.0453292	-1.35663
	Apigenin C-pentoside	1.32207	0.00706022	2.26854	Mannitol	1.03136	0.0130961	-1.14359
					Ajugol	1.0141	0.00341037	-1.19169
					Kaji-Ichigoside F1	1.50271	0.00194759	1.77202
					Cistanoside D	1.57263	1.33e-05	1.81449
					Myricitrin	1.4151	0.00749085	1.70339
Fatty acid	Glycerol 3-phosphate	1.2704	1.62e-06	-1.96201	methyl 4-oxo-4H-benzo[4,5]imidazo[2,1-b][1,3]thiazine-2-carboxylate	1.0527	0.000253012	1.05746
	┚,┚-Dimethylallyl pyrophosphate	1.34866	0.00151809	-2.037	tert-Butyl N-[1-(aminocarbonyl)-3-methylbutyl]carbamate	2.11472	0.00207177	2.05767
	D-Sphingosine	1.27289	0.00359001	-1.89281	L-Aspartic acid 汕-benzyl ester	1.13392	0.00261994	1.14919
	methyl 4-oxo-4H-benzo[4,5]imidazo[2,1-b][1,3]thiazine-2-carboxylate	3.22386	0.000323556	4.88794	DAG (15:0/18:3)	1.86729	0.0462634	-1.77241
	LPC 15:0	1.29664	0.0040822	-1.93004	Methyl 4-hydroxycinnamate	1.69176	0.0257755	-1.54272
	LPE 15:1	1.55891	1.32e-05	-2.40329	(S)-N-汐-benzoylarginine ethyl ester	4.75911	0.0054363	-4.28168
	O-Phosphorylethanolamine	1.20769	0.000511879	-1.83928	LPC 18:4	1.43154	0.00622268	1.41774
	LPE 18:1	1.29349	0.000738062	-1.96038	O-Phosphorylethanolamine	1.35067	0.00108807	-1.37175
	LPE 20:2	2.49394	0.00120792	-3.97124	PE (16:1/16:1)	1.03834	0.00136299	-1.04397
	LPE 14:0	1.29611	0.00200412	-1.94554	LPE 18:4	1.35082	0.00189908	1.35186
	LPE 15:0	1.26637	0.014969	-1.76083	LPE 15:1	1.10045	0.0159008	-1.05737
	Dibutyl sebacate	1.49905	0.00145376	-2.25867	PE (16:0/17:2)	1.13326	0.037126	-1.02418
	trans-Clovamide	2.378	3.83e-07	3.67061	Betulin	1.57223	0.000918734	-1.55362
	HexCer-NS (d18:1/16:1)	1.3624	0.000676878	-2.06335	GlcADG (18:3-18:3)	2.59822	0.000268802	-3.06444
	LysoPC 15:0	1.45777	1.62e-05	-2.71539	LPG 18:2	1.46588	0.00127356	-1.66514
	Methyl oleate	1.08951	0.000720691	1.97013	GlcADG (16:0-18:3)	1.35715	0.0027661	-1.61012
	PG (15:0/18:2)	3.08851	3.32e-05	-5.77653	2-Aminoethylphosphonate	1.07479	0.00470993	-1.21034
	PG (18:2/18:3)	2.55859	0.000110178	-4.79814	LPG 18:3	1.51286	0.00599498	-1.67887
	PG (16:0/18:3)	2.19159	0.000582712	-4.15775	OxPG (16:0-18:2+2O)	1.52489	0.00642441	-1.69148
	LPG 18:4	1.40283	0.00174955	-2.64694	FAHFA (18:2/20:4)	1.6739	0.0208332	-2.10039
	PMeOH (18:3-18:3)	1.50821	0.00552114	-2.87034	LPI 18:2	1.43233	0.0408416	-1.44814
	PMeOH (18:2-18:3)	1.61695	0.00710065	-3.06481	LPI 18:3	1.19534	0.0433024	-1.21485
	PMeOH (20:1-18:2)	2.16162	0.00764921	-4.32309	LPC 19:1	1.41787	0.0312048	1.79961
	PG (18:1/18:1)	1.48219	0.00931852	2.98829	PE (18:1/18:2)	3.73142	0.000173222	-4.39461
	PMeOH (18:2-18:2)	3.17211	0.0257788	-7.00443	PE (18:2/18:3)	1.05227	0.0465877	-1.07556
	LPG 17:1	1.82942	0.00206559	-3.53441
	PG (16:0/18:2)	2.77318	0.0343874	-6.27001
	GlcADG (13:0-18:2)	1.02578	0.00566028	-1.85804
	LPE 22:2	2.05756	8.95e-05	-3.84566
	PE (16:0/18:2)	2.14363	0.00026098	-4.03401
	PS (16:0/18:3)	2.27026	0.00170195	-3.94978
	LPI 16:0	2.77088	5.36e-05	-5.20092
	LPC 15:1	1.3886	6.25e-05	-2.5821
	LPC 14:0	1.06362	8.55e-05	-1.97929
	OxPC (16:0-18:2+2O)	1.46575	0.00284117	-2.80561
	LPC(1-acyl 16:0)	1.23759	0.0038585	-2.38368
	LPC(1-acyl 18:1)	1.48104	4.64e-05	-2.76579
	OxPC (16:0-20:3+1O(1Cyc))	1.64752	3.38e-08	-3.05353
	OxPC (16:0-20:4+1O(1Cyc))	1.67487	0.000289945	-3.15928
Alkaloid	Oxyberberine	2.71449	2.12e-06	4.19479	Tetrahydrojatrorrhizine	2.32086	8.9e-07	-2.31798
	Trigonelline	2.09175	0.00020124	-3.25782	Theophylline	1.3566	0.0139977	1.48054
	Canadine	1.62587	0.000104827	3.03234	Coptisine	1.13009	0.000236742	-1.31647
	L-Stepholidine	1.76407	0.000129783	3.23729
	N-Caffeoylagmatine	2.05561	0.000372332	3.71052
Others	┑-Nicotinamide mononucleotide	1.28163	0.00406987	-1.99787	2'-Deoxyadenosine	2.06095	0.00191104	-2.00209
	GMP	1.03962	0.0170535	-1.50652	Nicotinamide adenine dinucleotide (NAD+)	1.36812	0.00211154	-1.35335
	5,6-Dihydro-5-Methyluracil	1.3322	4.37e-05	-2.48745	4-(2,3-dihydro-1H-indol-1-yl)-1-phenyl-1H-pyrazolo[3,4-d]pyrimidine	1.32299	0.00213252	-1.29858
	Flavin mononucleotide (FMN)	1.08954	0.0122433	1.84957	Uracil	1.44354	0.0108292	-1.46115
	Agnuside	1.19376	0.020863	1.96041	Thymine	1.17668	0.0122794	-1.20081
	Cytidine	1.44108	7.17e-05	-2.68664	5-Methylcytosine	1.27121	0.0145339	-1.32342
	2'-Deoxyinosine	1.16429	0.00015346	-2.17375	1-Methylguanine	3.40814	2.85e-08	3.93962
	Uridine 5'-diphosphogalactose	1.3626	0.000301753	-2.49682	7-Methyladenine	3.58115	6.1e-08	4.13947
	(S)-N-┒-benzoylarginine ethyl ester	3.7568	5.79e-07	5.78907	Guanosine-3',5'-cyclic monophosphate	2.84149	0.00028338	3.35761
	2-(4-chlorophenyl)-3-phenylquinoxaline	1.63224	2.03e-06	2.51241	2'-Deoxyadenosine 5'-monophosphate (dAMP)	1.13143	0.000616635	1.30866
	Estazolam	1.29357	4.94e-06	1.99027	2'-deoxyuridine	3.74541	0.00317282	4.07028
	1-Phenyl-3-methyl-5-pyrazolone	1.62241	1.97e-05	2.49057	Adenosine 3'5'-cyclic monophosphate	2.9372	0.00347718	3.26277
	(4-methoxyphenyl)(4-nitrophenyl)methanone	2.39947	6.34e-05	3.71495	N-(8-methyl-8-azabicyclo[3.2.1]oct-3-yl)-4-nitrobenzamide	5.29029	6.81e-08	5.28923
	N1-[4-(trifluoromethyl)phenyl]-2-phenylbutanamide	4.99496	6.8e-05	7.61779	3,5-Dimethoxybenzoic acid	1.33993	1.52e-05	1.34272
	Benzamide	1.29437	7.08e-05	-1.98966	6,7,8-trimethoxy-2-(2-phenoxy-3-pyridyl)-4H-3,1-benzoxazin-4-one	2.25064	7.06e-05	-2.26467
	4-Hydroxybenzoic acid	1.04614	0.000197877	1.62153	Salicylic acid	1.80805	8.19e-05	1.806
	(2E)-N-(4-acetamidobutyl)-3-(4-hydroxy-3-methoxyphenyl)prop-2-enamide	1.03576	0.00031087	1.58303	N-(2-morpholinophenyl)-1,3-benzothiazole-2-carboxamide	2.59962	0.000238313	2.62712
	3,4-Dihydroxybenzaldehyde	1.69951	0.000360152	2.64943	3,4-Methylenedioxy-汐-pyrrolidinopropiophenone	4.95975	0.000252834	-4.86705
	3-(dimethylamino)-1-(5-methyl-3-phenyl-4-isoxazolyl)-2-propen-1-one	2.23001	0.000561163	3.51012	N-(1-methyl-3-phenyl-1H-pyrazol-5-yl)-N'-(2-thienyl)urea	1.20071	0.000285262	-1.19628
	5-Acetylsalicylic acid	1.40712	0.000864397	-2.21581	N1-[4-(trifluoromethyl)phenyl]-2-phenylbutanamide	1.31591	0.000848165	1.33418
	Salicylic acid	1.03602	0.00100212	1.61735	4-(3,4-dimethoxyphenyl)-3-methyl-1H-pyrazol-5-amine	2.00006	0.00149637	-2.03713
	4-(2,3-dihydro-1H-indol-1-yl)-1-phenyl-1H-pyrazolo[3,4-d]pyrimidine	1.43136	0.0013428	2.16062	4-methoxy-6-[2-(4-methoxyphenyl)ethyl]-2H-pyran-2-one	1.34635	0.0017261	1.32257
	3,4-dihydroxy-4-(4-methoxyphenyl)-1,2,3,4-tetrahydroquinolin-2-one	2.44375	0.00138822	3.63955	3,4-Dihydroxybenzaldehyde	1.50043	0.00271988	1.47296
	N1-[2-(2-pyridyl)ethyl]-2-aminobenzamide	2.1027	0.00144302	3.3444	4-(methylthio)-6-phenyl-2-(3-pyridyl)pyrimidine-5-carbonitrile	2.05922	0.00582718	-2.14699
	benzoylecgonine-d3	1.65602	0.00351434	2.43338	4-Hydroxybenzoic acid	1.24143	0.00772665	1.29419
	1-(3-ethyl-2,4-dihydroxy-6-methoxyphenyl)butan-1-one	1.57397	0.00371347	2.39504	N-Acetyl-5-aminosalicylic acid	1.12727	0.0106593	1.10996
	4-Dimethylaminobenzaldehyde	1.55119	0.025211	2.68769	mesityl (4-methylphenyl) sulfone	1.05922	0.0120875	1.02097
	3-N-butyl-4,5-dihydrophthalide	1.14745	0.0276977	-1.57354	cyclohexyl{4-[4-nitro-2-(1H-pyrrol-1-yl)phenyl]piperazino}methanone	1.82864	0.0144679	-1.95892
	4-Hydroxymephenytoin	1.54004	0.00139363	2.34908	cyclohexyl[4-(2-methoxyphenyl)piperidino]methanone	1.0732	0.0188782	1.03702
	Mesalamine	2.65804	0.00565988	4.34348	4-Ethylbenzaldehyde	1.32238	0.0340693	1.19423
	6-Methylquinoline	3.40255	3.05e-07	-5.25305	Vasicinone	1.83434	0.00153605	-1.80777
	3,4-dihydro-2H,6H-[1,3]thiazino[2,3-b]quinazolin-6-one	1.12772	4.93e-06	-1.74041	Dasyclamide	1.92581	0.0036695	1.8991
	N-(4-chlorophenethyl)-N'-(4-chlorophenyl)urea	1.56609	6.13e-06	-2.41887	1-(3-ethyl-2,4-dihydroxy-6-methoxyphenyl)butan-1-one	1.129	0.047012	0.980429
	4-(2-furyl)-2-oxo-6-(2-thienyl)-1,2-dihydro-3-pyridinecarbonitrile	1.45507	0.000111731	2.22399	4-(2-furyl)-2-oxo-6-(2-thienyl)-1,2-dihydro-3-pyridinecarbonitrile	1.7481	5.58e-06	-1.75321
	N'-{6-[(5-chloro-3-pyridyl)oxy]-3-pyridyl}-N,N-dimethyliminoformamide	1.74132	6.7e-05	2.6656	Aloesin	1.33314	0.000304026	-1.34155
	5-(hydroxymethyl)-4-methoxy-2,5-dihydrofuran-2-one	2.49601	7.88e-05	3.81405	Mulberroside A	2.45538	2.56e-06	-2.83815
	5-hydroxy-4-methoxy-5,6-dihydro-2H-pyran-2-one	1.2082	0.00868596	-1.76894	N'',N'''-di[1-(4-nitrophenyl)ethylidene]carbonic dihydrazide	1.74797	0.000522984	2.04284
	N2-tetrahydrofuran-2-ylmethyl-4-(4-fluorophenyl)-1,3-thiazol-2-amine	1.08138	0.0089162	1.73962	3,5-Dimethoxy-4-hydroxybenzaldehyde	1.26341	0.000877609	1.44441
	(2S)-2-(2-hydroxypropan-2-yl)-2H,3H,7H-furo[3,2-g]chromen-7-one	1.2064	0.00216899	-1.9034	N1-(3-amino-4-chlorophenyl)-2-[2,4-di(tert-pentyl)phenoxy]acetamide	1.55699	0.00115307	1.77221
	1,3-dipyridin-3-ylpropane-1,3-dione	1.54512	0.000138639	2.403	5-heptyl-4-hydroxy-6H-pyrido[3,2,1-jk]carbazol-6-one	1.05812	0.00305027	1.19995
	Aloesin	1.25967	0.000665563	1.95966	2,4-dimethyl-2,3-dihydrochromeno[4,3-c]pyrazol-3-one	2.50068	0.00444645	2.7454
	Pyrogallol	1.09633	5.78e-07	-2.02928	3-(5-chloro-3-methylbenzo[b]thiophen-2-yl)-1-methyl-1H-pyrazol-5-amine	1.12915	0.0142827	1.30237
	N1-methyl-5-methoxy-2-({2-[(methylamino)carbonyl]phenyl}thio)benzamide	1.22486	0.000136627	2.25573	4-(4-nitrophenylazo)aniline	2.19607	0.0160948	2.3105
	N1-(5-oxo-5H-chromeno[2,3-b]pyridin-7-yl)-4-nitrobenzamide	2.08672	0.000266148	3.92314	Phenobarbital	1.06857	0.0189971	1.16385
	N1-(3-amino-4-chlorophenyl)-2-[2,4-di(tert-pentyl)phenoxy]acetamide	1.29838	0.00037376	2.37749	(+)-piperitol	2.29115	0.00794756	2.48744
	Phloroglucinol	1.36916	0.00198988	-2.63396	Deflazacort	2.51903	0.00558564	-2.64588
	4-(4-nitrophenylazo)aniline	1.17896	0.0281505	2.41993	Corticosterone	1.13209	0.0253447	-1.39068
	N1-(3-pyridyl)-2,3,4,5,6-pentamethylbenzene-1-sulfonamide	4.08092	1.68e-11	7.55898	Neosaxitoxin	6.35336	3.76e-08	6.36341
	Mulberroside A	2.33631	2.5e-05	4.29596	Picrotin	5.75856	5.82e-07	5.77064
	Methylophiopogonanone A	1.83864	0.000267772	3.44439	6,7-Dimethoxycoumarin	3.01022	0.000595278	-2.96642
	2-[6-(1H-benzo[d]imidazol-2-yl)-2-pyridyl]-1H-benzo[d]imidazole	1.32606	0.000575922	2.49222	Polygalaxanthone ｍ	1.0295	0.000644665	-1.04002
	3'-Dephosphocoenzyme A	2.39159	3.56e-05	-4.41022	D-Desthiobiotin	1.01241	0.000673119	1.00701
	2-(1H-indol-3-yl)acetic acid	2.61216	3.81e-09	4.02703	Smyrindioloside	1.58855	0.0024352	1.57285
	3-Indoleacrylic acid	1.52498	4.94e-06	2.35431	Psoralidin	1.71516	0.00266192	-1.67046
	IBA	1.30916	3.73e-05	2.02038	Neodiosmin	1.13063	0.0101772	1.09169
	Indole	1.0195	0.000173676	-1.58154	Biochanin A	1.04358	0.0167083	-1.01317
	5-Methoxyindole-3-acetic acid	2.2978	0.000308901	3.59252	Pheophorbide A	1.37694	0.0419369	-1.22953
	Serotonin	1.90397	5.21e-06	-2.94465	Cimifugin	1.1324	0.0326904	1.02853
	Tryptamine	3.76011	5.63e-05	-5.71235	Procyanidin B2	3.39919	0.0019039	3.73644
	7-Aminoflunitrazepam-d7	1.51151	0.0118394	2.08794	di-C,C-pentosyl-apigenin	2.80084	0.00218848	3.09838
	Indole-3-acetic acid	3.11287	4.52e-06	5.73238	Calceorioside B	1.13229	0.0023935	1.33382
	Isofraxidin	1.65256	0.00357516	2.88691	5_7_3'-Trihydroxy-6_4'_5'-Trimethoxyflavone	1.15376	0.00422943	1.29052
	Mesterolone	2.02341	1.45e-07	3.11791	4beta-Hydroxy-11-O-(2'-pyrolylcarboxy)epilupinine	1.32559	0.00498597	1.48833
	2-Amino-1,3-octadecanediol	1.803	1.86e-06	-2.78632	Embelin	2.01141	0.00642677	2.2061
	11-┒-Hydroxy-17-methyltestosterone	2.61644	5.21e-06	4.01716	Demethoxycurcumin	2.51523	0.0118994	2.67067
	Vitamin D2	1.66992	7.66e-05	-2.59198	Loureirin A	1.79844	0.0303018	1.82674
	17alpha-Hydroxyprogesterone	1.96415	7.98e-05	-2.99827	Syringin	2.41872	0.0380085	3.32403
	Testosterone undecanoate	1.82534	0.000788596	2.88475	Nigericin	1.7642	0.042794	-1.66076
	Coniferyl alcohol	1.12029	8.8e-07	2.07412	Rhodomyrtone	1.07498	0.0182145	1.16888
	Androsin	2.92626	2.39e-06	-5.43732	Dihydrotanshinone I	2.81005	2.85e-05	3.2718
	Vanillin	1.36363	0.0117964	-1.96178	Vaccarin	1.1272	0.000461418	-1.2944
	Aromadedrin (Dihydrokaempferol)	1.10688	0.00183755	-1.7389	3-Hydroxyflavone	1.75694	0.00285069	2.0815
	Apocynin	1.01906	0.000902487	1.54641	Dracorhodin	2.4855	0.000392186	2.81384
	Deoxynivalenol	1.56592	0.000277379	2.39112	Eucalyptol	1.36645	0.000103454	1.37498
	Tricin 4'-O-(syringyl alcohol)ether	1.32183	0.000280169	2.06288	汕,汕-Dimethyl-污-methylene-污-butyrolactone	1.059	0.000821834	-1.04985
	Epimedin C	1.15841	0.000238178	1.77042	Senkyunolide I	1.85571	0.00952391	1.75407
	1,2,3,6,7-Pentamethoxyxanthone	2.12483	0.000109284	3.24139	Atractylenolide I	1.36657	0.0206758	1.26256
	13-┒-(21)-Epoxyeurycomanone	1.16782	3.67e-05	1.80773	Timosaponin Al	1.02828	0.024111	-1.09338
	Tectorigenin	1.82072	7.85e-08	-2.80614	Marmesin	1.6086	0.000147992	-1.85644
	Obacunone	2.76096	0.001983	4.0844	Tracheloside +NH3	1.50684	0.0129521	-1.62593
	1,2,3,7-Tetramethoxyxanthone	4.11222	1.84e-09	7.62073	Gibberellin A4	1.23139	0.00627526	1.37686
	Cannabichromevarin	3.68873	9.62e-09	6.8367	N-Sinapoylputrescine	1.12232	0.000116788	-1.1174
	Sanguinarine	1.46818	1.1e-06	-2.71641	N-(2-hydroxyphenyl)acetamide	2.17711	0.000129266	-2.19091
	Daphnoretin	1.09018	4.27e-05	2.02861	Shikonin	2.1645	0.000288453	-2.1587
	Plantagoside	1.22653	0.000153237	2.29659	Agmatine	1.74724	0.00121145	1.71179
	Kumatakenin	1.8214	0.000188367	3.32563	Notopterol	1.66791	0.00164822	1.70342
	Syringin	1.05173	0.00127797	1.90953	N', N''-p-Coumaroyl, Feruloylspermidine	1.60616	0.00711465	1.51874
	Lupulin A	1.82914	0.00286298	3.52874	Nicotinamide	1.27611	0.0476339	-1.3379
	3,8,9-trihydroxy-10-propyl-3,4,5,8,9,10-hexahydro-2H-oxecin-2-one	1.0298	0.00318564	-1.91194	N2-ethyl-N4-isopropyl-6-(methylthio)-1,3,5-triazine-2,4-diamine	1.16442	0.00191188	-1.17856
	Trifolirhizin +HCOOH	1.28366	0.00424246	2.42235	N,N-dimethyl-9H-purin-6-amine	8.49715	3.96e-07	8.49935
	All trans retinal	4.84845	1e-08	7.47173	1-Linoleoyl-Rac-Glycerol	1.07132	0.000338111	-1.06968
	Sarsasapogenin	1.76882	8.55e-06	2.73698	AKB48 N-(4-hydroxypentyl) metabolite	1.46157	0.0184308	1.36659
	Vitamin A	2.44925	0.000669819	3.85065	PI (18:2/18:3)	3.01293	1.62e-05	-3.4974
	Genipin	1.256	1.89e-05	2.31858	4-Chlorophenol	1.42224	0.00301044	1.59783
	Lobetyolin +HCOOH	1.44073	3.83e-05	2.6586	(3β,9ξ)-3,14-Dihydroxycarda-5,20(22)-dienolide	2.2175	0.00463243	-2.44167
	Cucurbitacin B +HCOOH	1.35488	0.000126983	2.49757	(+/-)12(13)-DiHOME	1.83551	0.0389584	1.8777
	L-Gulono-1,4-lactone	1.95442	0.000142947	-3.57638
	Parishin E	1.87181	0.000185279	3.42666
	(3汕,9缶)-3,14-Dihydroxycarda-5,20(22)-dienolide	2.63934	0.000321907	4.95912
	20S-Ginsenoside Rh2 +HCOOH	1.49795	0.00579185	2.60032
	2,4-Epibrassinolide	1.45827	0.0213589	2.3763
	Sinapoyl malate	1.34483	0.0266957	2.13168
	Jasmonic acid	1.35001	0.00264348	-2.01326
	(㊣)-Abscisic acid	1.44963	0.00205028	2.7635
	Aflatoxin M1	1.29283	1.69e-05	-1.98781
	PC (16:2e/4:0)	1.60166	6.04e-05	-2.47765
	Simvastatin	1.64987	0.000214595	2.51427
	D-┑-Tocopherol	1.06369	0.000260689	-1.63214
	PC (8:0/8:0)	1.97059	0.000343483	-3.08533
	PC (16:1e/4:0)	2.7354	0.000468663	-4.30345
	Corylifol A	1.44007	0.00114902	2.26952
	pentane-1,2,3,4,5-pentol	1.05336	1.99e-05	-1.62535
	Lumichrome	1.80795	3.99e-05	2.78043
	N-┚-Acetyl-N-2-Formyl-5-Methoxykynurenamine	1.00634	0.000546072	1.54902
	Pantetheine	2.13255	0.00133685	-3.36655
	Imidazolelactic acid	1.10729	0.00165212	-1.6703
	Pantothenol	1.6719	0.0106908	-2.46829
	Glycerophospho-N-palmitoyl ethanolamine	1.98002	3.44e-06	-3.67286
	Hematoxylin	1.27375	1.88e-05	2.35166
	PI (18:2/18:2)	3.04345	0.00102621	-5.44444
	PI (16:0/18:3)	1.89726	0.00339854	-3.68
	N-Feruloyltyramine	1.59889	0.000349236	2.91255
