# Supplementary material for: Comparative transcriptomic and metabolic profiling provides insight into the mechanism by which the autophagy inhibitor 3-MA enhances salt stress sensitivity in wheat seedlings
Source: BMC Plant Biol. 2021 Dec 6;21:577. doi: 10.1186/s12870-021-03351-5 (PMC8647401; doi:10.1186/s12870-021-03351-5)
Supplement: Supplementary file 19 — Additional file 19: Table S14. The root differentially expressed metabolites (DEMs) were specific in NaCl-treated leaves (TY/CY) and 3-MA + NaCl-treated leaves (TMY/TY) of wheat seedlings. [file 12870_2021_3351_MOESM19_ESM.xls]

## Sheet: Sheet1
Table S14 The root differentially expressed metabolites (DEMs) were specific in NaCl-treated leaves (TY/CY) and 3-MA+NaCl-treated leaves (TMY/TY) of wheat seedlings
Metabolite category	NaCl-Treated (TY/CY)				3-MA+NaCl-Treated (TMY/TY)
	Metabolites	VIP	p-value	Log2FC	Metabolites	VIP	p-value	Log2FC
Organic acid	4-oxo-4-[(1-phenylethyl)amino]but-2-enoic acid	1.40711	1.2e-06	1.59908	Gamma-Aminobutyric acid	2.67853	8.6e-06	-3.62639
	汕-Acetoxyisovalerylalkannin	1.11345	4.64e-06	1.26818	Oleic acid	1.33797	0.000883532	-1.8481
	Orsellinic acid	2.00098	8.67e-06	2.27328	Taurocholic Acid	1.75614	0.000902131	-2.34837
	1-Aminocyclopropane carboxylic acid	1.43974	1.62e-05	1.62755	4-methyl-5-oxo-2-pentyl-2,5-dihydrofuran-3-carboxylic acid	1.23379	0.00158658	-1.65396
	(2R)-2-[(2R,5S)-5-[(2S)-2-hydroxybutyl]oxolan-2-yl]propanoic acid	1.62703	4.19e-05	1.85268	L-Lactic Acid	1.09861	0.00298288	-1.47747
	L-2-Aminoadipic acid	1.21616	5.29e-05	-1.38807	(5Z)-3-aminonon-5-enoic acid	1.35344	0.00333764	-1.89183
	16汐-Hydroxydehydrotrametenolic acid	1.09894	6.22e-05	1.25168	4-Methylvaleric Acid	1.02797	0.00385828	-1.3528
	Ginkgolic Acid (C15:1)	1.70804	0.000103919	1.93123	Kynurenic acid	1.14272	0.00852271	1.59273
	Aleuritic acid	1.25501	0.000132066	1.42624	2-(2-acetyl-3,5-dihydroxyphenyl)acetic acid	1.55985	0.00867075	-1.96549
	Isovanillic acid	1.42268	0.000460251	-1.60887	4-oxododecanedioic acid	1.24394	0.0101757	-1.58265
	2-(2-amino-3-methylbutanamido)-3-phenylpropanoic acid	2.76407	0.000598687	3.2174	Hydrocinnamic Acid	1.31231	0.0131151	1.6726
	2-Hydroxycinnamic acid	1.32984	0.000639035	-1.49412	Folic acid	1.45054	0.0190827	-1.74413
	2,6-Diaminooimelic Acid	1.36306	0.000716481	-1.55682	Sinapinic acid	1.23336	0.021137	-1.51547
	Acetyl-11-keto-汕-boswellic acid	1.43491	0.00176012	1.66316	10-Hydroxy-2-decenoic acid	1.35442	0.031306	1.97026
	2-Pyridylacetic acid	1.40594	0.00202584	-1.5887	5汐-Dihydrotestosterone glucuronide	2.4891	6.57e-06	3.39679
	D-3-Phosphoglyceric acid	1.1508	0.00634709	-1.25622	Harpagosid	1.43412	0.00369893	-1.88303
	Coumalic acid	1.89818	0.0185545	-1.9788	5-Methyltetrahydrofolic acid	1.93831	0.000261635	2.23132
	Pantothenate	1.1075	0.00615576	1.25672	2-Isopropylmalic acid	3.12078	0.000411916	3.70514
	2_furanoic acid	1.23769	0.0159229	-1.4785	DL-Malic acid	1.34798	0.000423053	1.55255
	Glycerol 3-phosphate	1.20089	0.00805401	-1.4175	10-Hydroxydecanoic acid	4.71918	0.000518501	5.35003
	D-Saccharic acid	1.01945	4.34e-06	1.67793	5-Aminovaleric acid	1.40718	0.00059199	1.65832
	Acrylic acid	1.00531	5.54e-06	-1.65559	14,15-Dehydrocrepenynic acid	1.46113	0.000676625	-1.72219
	11-Deoxy prostaglandin F2汕	1.2154	0.00014204	2.0205	Mevalonic acid	3.03995	0.00295538	3.69089
	Corchorifatty acid B	1.27824	0.000642316	2.07024	Fumaric acid	1.51663	0.00333865	1.70856
	9-HpOTrE	1.56835	0.000773354	2.5267	Valeric acid	1.9205	0.00492899	2.34338
	D-(+)-Galacturonic acid	1.08266	0.00124951	-1.81683	Homogentisic acid	2.15058	0.00678166	2.65234
	D-(-)-Quinic acid	2.32453	0.00456134	-3.53859	trans-Cinnamic acid	2.32226	0.00714759	2.93342
	Kaurenoic acid	1.69499	0.00682505	2.97334	Ganoderic Acid C6	1.56324	0.00728786	1.83299
	D-Sedoheptulose 7-phosphate	1.88483	0.0075079	-2.84958	Trehalose 6-phosphate	1.17932	0.00760589	-1.39812
	Glucarate O-Phosphoric acid	1.19286	0.00834997	-2.08758	2-Oxoglutaric acid	1.08172	0.00885378	1.27434
	LPA 16:0	2.68233	0.00989488	3.98133	Phytanic acid	2.07782	0.00895108	2.57078
	Corchorifatty acid F	2.07831	0.0206736	2.88936	D-Xylulose 5-phosphate	1.058	0.0098604	-1.2688
	Gallic acid	2.00901	0.0254389	3.89873	Caffeic Acid	1.65374	0.0108277	-1.77847
	Caffeoyl shikimic acid	1.77478	0.0374807	-2.47108	4-(beta-D-Glucopyranosyloxy)-2-methylenebutanoic acid	2.86676	0.0188595	3.7067
	Timosaponin BII +HCOOH	3.28425	2.06e-06	-5.42141	FAHFA (16:1/22:3)	1.06924	0.0212961	-1.27821
					(5缶,9缶)-17-Hydroxykaur-15-en-19-oic acid	1.36358	0.0273956	-1.66342
					D-Gluconic acid	1.36555	0.0363038	-1.39365
					p-Coumaric acid	1.06505	0.0460212	1.38641
					Docetaxel +HCOOH	2.95108	0.000129705	3.47451
Amino acid	L-(-)-Methionine	5.5237	2.33e-06	-6.26987	gamma-Glutamyltyrosine	1.64548	0.0391739	2.45114
	Cysteinylglycine	4.7786	5.02e-05	-5.43321	L-Tyrosine	1.18069	0.0339976	1.47548
	D-(-)-Glutamine	1.85721	0.000333034	-2.08804	DL-Arginine	2.09049	0.0149957	2.55337
	汕-Alanine	1.37302	0.000705448	-1.5847	L-serine	1.13412	0.010756	-1.4536
	2-Hydroxyphenylalanine	1.34774	0.000720366	-1.51295	L-Phenylalanine	2.08531	0.0013881	2.74662
	Synephrine	1.20499	0.000812464	1.38089	L-Cystine	1.17028	0.00120166	-1.59658
	N-Glycyl-L-Leucine	1.4475	0.0018502	-1.66559	L-Homoserine	1.24506	0.000881916	-1.66825
	gamma-Glutamylleucine	2.20126	0.00287903	2.6051	Cytisine	1.47879	0.000622293	1.98711
	L-Pyroglutamic acid	1.64209	0.00319314	-1.80177	DL-Tryptophan	2.53647	0.000355978	3.48107
	Val-Ser	3.4999	0.00632281	3.59664	Isoleucine	1.16086	0.000226416	1.56959
	N'-Formylkynurenine	1.1805	0.0244477	1.39954	O-Phospho-L-Serine	1.2045	6.11e-05	-1.63033
	L-Glutathione (reduced)	3.56791	2.15e-06	-5.89602	L-Histidine	4.61913	4.33e-06	5.35218
	L-Glutathione oxidized	1.54337	0.00290963	-2.43416	5,6-Dihydro-5-Methyluracil	2.42132	5.67e-06	2.82706
	Phe-Phe	1.17825	0.0212075	2.12159	4-Oxoproline	1.35898	5.79e-06	1.58085
	N-Acetylaspartylglutamic acid	1.11549	0.000179616	1.82121	N-(9H-Purin-6-ylcarbamoyl)threonine	3.62493	6.64e-06	4.24098
					S-Adenosylhomocysteine	1.41722	7.66e-05	1.64547
					DL-汕-Leucine	2.32689	0.00013669	2.73742
					N-[(Tert-butoxy)carbonyl]-L-tryptophan	3.31099	0.000910306	3.97433
					N-Hydroxy-L-tryptophan	1.14384	0.00636633	1.36331
					N-Acetyl-L-phenylalanine	1.95889	0.0471736	2.60054
					L-Dopa	1.34514	0.0300736	-1.71447
Polyols and Sugar	6-O-(2-Methylbutanoyl)-汐-D-glucopyranosyl 汐-D-glucopyranoside	1.49489	7.32e-05	-1.70957	Lithosprmoside	1.72414	1.08e-06	-2.34146
	Glucosamine	1.43153	0.000989299	-1.64045	Raffinose	2.8966	2.78e-05	-3.90449
	D-(+)-Glucose	1.44659	0.000992902	-1.67001	1_6-Anhydro-汕-D-Glucopyranose	1.09461	0.000896034	-1.46909
	Zeatin riboside_trans-isomer	2.1683	0.00147604	2.48221	3,4,5-Trimethoxyphenyl 6-O-pentopyranosyl-汕-D-glucopyranoside	1.12107	0.00202678	-1.55177
	Quercetin-3-O-Sophoroside	1.28289	0.00252631	1.43149	3,4,5-Tricetin 5-O-hexoside	1.01634	0.0144629	-1.31563
	Ribulose-5-phosphate	1.38532	0.00420839	-1.61649	7-O-Ethylmorroniside	2.62907	0.0187721	2.81568
	Apigenin-7-glucoside	1.58624	0.00645675	-1.86637	LPS 18:0	2.12069	6.01e-06	-2.45505
	Liguiritigenin-7-O-D-Apiosyl-4＆-O-D-Glucoside	1.50646	0.00700052	1.63763	Rehmannioside A	3.26405	5.57e-05	3.84217
	Tigloylgomisin H	1.48889	0.000108018	1.6963	D-Raffinose	2.66466	6.81e-05	-3.11183
	Uridine 5'-diphosphogalactose	2.20242	6.36e-05	-3.59753	Stachyose	4.41968	0.000189961	-5.21937
	Astragaloside ｌ	1.07686	0.00011387	1.77229	Sinapaldehyde glucoside	1.29069	0.000824411	1.48296
	Methyl-beta-galactopyranoside	1.06362	0.00195325	-1.71397	alpha-D-Glucopyranosyl 2-O-(2-methylbutanoyl)-alpha-D-glucopyranoside	2.59348	0.0011798	3.02966
	Protobioside	1.63873	0.00292916	2.55486	Ixoside	1.82381	0.0104339	2.22546
	C-hexosyl-apigenin O-caffeoylhexoside	1.52238	0.00932744	-2.52702	汐-D-Glucopyranosyl 3-O-(2-methylbutanoyl)-汐-D-glucopyranoside	2.3329	0.0113218	3.02094
	LPS 16:0	1.10707	0.0104489	1.71763	(-)-Norepinephrine N-hexoside	1.08341	0.0121246	1.24209
	C-hexosyl-chrysoeriol O-caffeoylhexoside	1.50816	0.015864	-2.26221
	LPS 18:2	1.01882	0.029799	1.51189
	C-pentosyl-apigenin O-caffeoylhexoside	1.2587	0.0350199	-1.77192
Fatty acid	4'-O-Methylbroussochalcone B	1.56388	3.03e-05	1.78502	Bomyl acetate	1.22044	0.0008778	-1.67884
	(-)-Epigallocatechin gallate	1.14921	7.81e-05	-1.30571	4-methoxyphenyl 3,5-dimethyl-1-phenyl-1H-pyrazole-4-carboxylate	1.00041	0.00317112	-1.39441
	tert-Butyl N-[1-(aminocarbonyl)-3-methylbutyl]carbamate	2.24827	0.000537725	2.60473	3,4,5-trihydroxy-6-methyloxan-2-yl 2-(methylamino)benzoate	1.13963	0.00889702	-1.43523
	ethyl 2-[(4-methyl-2-oxo-2H-chromen-8-yl)oxy]acetate	1.08908	0.00126728	1.23849	methyl 4-oxo-4H-benzo[4,5]imidazo[2,1-b][1,3]thiazine-2-carboxylate	2.8512	0.0148008	4.33175
	Coproporphyrin III tetramethyl ester	2.05231	0.00156395	2.26789	syringaresinol	1.55939	0.0123702	-2.25982
	PC (5:0/13:1)	1.65135	0.0220042	1.7024	GlcADG (12:0-18:2)	2.94322	0.00182826	-3.39352
	Aurantio-Obtusin	1.24021	0.0481925	-1.22356	Ethyl Gallate	1.24111	0.00698491	-1.39647
	PC (6:0/16:2)	2.27501	0.000528934	2.57302
	LPE 20:2	1.16857	0.000789177	-1.30889
	PE (3:0/8:0)	1.58817	0.00112708	-1.77752
	PE (2:0/16:2)	1.51599	0.002249	1.76175
	PC (16:1e/4:0)	1.09355	0.0024178	-1.25974
	PE (16:1/16:1)	1.61064	0.00351503	-1.76074
	PC (2:0/16:2)	1.62944	0.00763544	1.91095
	Oleoyl ethylamide	1.64195	0.000801024	-1.82728
	Stearamide	1.33467	0.0012969	-1.48496
	PG (18:3/18:4)	4.6123	2.27e-06	-7.55927
	GlcADG (18:3-18:3)	2.59569	1.08e-05	-4.29
	GlcADG (16:0-18:3)	1.14979	1.91e-05	-1.88898
	PMeOH (16:1-18:3)	5.24243	2.91e-05	-8.69613
	Chlorogenic acid methyl ester	1.30677	0.000100254	-2.15805
	PG (18:2/18:2)	2.95898	0.000113546	-4.92623
	PG (18:2/18:3)	3.96365	0.000140185	-6.6094
	PG (16:0/18:3)	6.26569	0.000628813	-9.56961
	GlcADG (18:2-18:3)	1.88429	0.00612109	-3.28987
	5-[(Benzoyloxy)methyl]-4,5,6-trihydroxy-2-cyclohexen-1-yl benzoate	3.70575	0.0100844	7.42724
	LPA 16:1	2.18759	0.0372358	4.26655
	PE (18:1/18:2)	3.31025	2.69e-05	-5.48675
	PE (18:3/18:3)	2.76146	0.00057907	-4.38026
	PE (18:2/18:3)	4.1741	0.000891359	-6.53178
Alkaloid	(S)-stylopine	2.69432	0.000214673	3.11985	Sinomenine	1.13226	0.00290227	-1.58119
	Phellodendrine	1.39781	0.00413974	1.61239	Ergocristine	2.47259	0.0090846	3.56295
	Octopine	1.09156	0.0199169	1.17174	Monocrotaline	3.13425	0.0112451	4.13995
	benzoylecgonine-d3	1.04351	0.0429756	1.0731	Dihydrolycorine	3.2552	0.0204527	4.9794
	Isorhynchophylline	1.19937	0.044801	1.5253
Others	Canthaxanthine	5.02018	2.2e-05	-5.65873	N,N-dimethyl-9H-purin-6-amine	7.50846	2.47e-09	10.1923
	2'-Deoxyadenosine	1.14271	0.000273802	-1.29835	7-Methylguanine	3.17717	0.00209932	4.50312
	Cytidine 5'-monophosphate (hydrate)	3.40797	0.00678316	-4.14295	1-Methylguanine	7.99846	2.78e-06	9.35935
	汕-Nicotinamide mononucleotide	1.12271	0.0322556	-1.24614	7-Methyladenine	5.41015	2.89e-06	6.32117
	Cyclic ADP-ribose	1.97609	2.16e-05	-3.25453	Cyclic ADP-ribose	1.64652	0.00371405	1.96302
	2'-Deoxyinosine	1.38287	2.29e-05	-2.27903	Guanosine-3',5'-cyclic monophosphate	1.42648	0.0109172	1.764
	5,6-Dihydro-5-Methyluracil	1.20376	3.37e-05	-1.99156	D-Pantethine	1.55595	0.0132347	-1.91897
	Nicotinamide adenine dinucleotide	1.9277	4.19e-05	-3.18156	4-Dimethylaminobenzaldehyde	1.83347	5.35e-06	-2.48582
	Uridine	1.45892	9.76e-05	2.38511	2-hydroxy-6-[(8Z,11Z)-pentadeca-8,11,14-trien-1-yl]benzoic acid	1.40014	7.74e-05	-1.89616
	Adenine	1.14213	0.00523087	1.786	4-chloro-5-morpholino-2-quinoxalin-2-ylpyridazin-3(2H)-one	1.39771	0.000136075	-1.88738
	Adenosine	1.09372	0.0326473	-1.8358	3,4-Methylenedioxy-汐-pyrrolidinopropiophenone	1.69809	0.000320977	2.34414
	3'-Adenosine monophosphate (3'-AMP)	1.7163	0.0350805	2.38392	N-(8-methyl-8-azabicyclo[3.2.1]oct-3-yl)-4-nitrobenzamide	2.29994	0.00033268	3.15624
	4-(2-furyl)-2-oxo-6-(2-thienyl)-1,2-dihydro-3-pyridinecarbonitrile	1.39844	0.0001	1.60122	(4-chlorophenyl)(2,6-dimethylmorpholino)methanimine hydroiodide	1.82897	0.00044652	-2.51858
	Gatifloxacin	1.05195	0.000213846	-1.1951	2-(3,4-dihydroxyphenyl)-3,5,7-trihydroxy-6-methyl-4H-chromen-4-one	1.27276	0.00111933	-1.70247
	3-amino-2-phenyl-2H-pyrazolo[4,3-c]pyridine-4,6-diol	1.09367	0.000249843	1.25017	6-Methylquinoline	2.41632	0.0011587	3.36201
	N1-[2-(2-pyridyl)ethyl]-2-aminobenzamide	1.0579	0.00035801	1.20701	4-(5-propyl-2-pyridyl)benzonitrile	2.32552	0.0015112	-3.06608
	N-(4-chlorophenethyl)-N'-(4-chlorophenyl)urea	1.05344	0.000643955	-1.19885	N-(2-hydroxyphenyl)acetamide	1.55193	0.00163159	-2.02717
	1-(5H-dibenzo[b,f]azepin-5-yl)ethan-1-one	3.35279	0.000654305	3.93167	2-{[(4,5-dimethoxy-2-nitrophenethyl)imino]methyl}phenol	1.05208	0.0026877	-1.4095
	5-Acetylsalicylic acid	1.10856	0.00109113	-1.24878	Sildenafil N-oxide	1.00422	0.00284808	1.39513
	4-amino-2-(dibenzylamino)-5-pyrimidinecarbonitrile	1.8857	0.00168263	-2.19765	2-hydroxy-N-(4-methylbenzoyl)benzamide	1.62619	0.00331243	-2.12066
	汐-Propylaminopentiophenone	3.30096	0.00180621	3.59087	2-(3,4-dihydroxyphenyl)acetamide	1.14818	0.00372372	-1.51946
	7-(3,4-dihydroxyphenyl)-5-hydroxy-1-(4-hydroxyphenyl)heptan-3-one	1.14031	0.00237708	1.30426	2-(4-chlorophenyl)-3-phenylquinoxaline	1.01275	0.00471933	-1.42112
	4-(methylthio)-6-phenyl-2-(3-pyridyl)pyrimidine-5-carbonitrile	2.01364	0.00259301	2.37772	3-(dimethylamino)-1-(5-methyl-3-phenyl-4-isoxazolyl)-2-propen-1-one	1.14936	0.00651065	1.61131
	N-Acetyl-5-aminosalicylic acid	1.77402	0.00350367	2.09537	3,5-dimethyl-1-phenyl-1,5-dihydro-4H-pyrazolo[4,3-c]quinolin-4-one	1.13485	0.00894536	-1.47427
	3-Succinoylpyridine	1.21128	0.010076	-1.43644	Acetanilide	1.78642	0.0106782	2.5751
	5-[(8Z,11Z)-pentadeca-8,11-dien-1-yl]benzene-1,3-diol	1.43599	0.0144712	1.54153	2-(1,3-benzodioxol-5-yl)-7-ethylimidazo[1,2-a]pyridine	1.06061	0.019852	1.53203
	N-(4-morpholinophenyl)-4-(1H-pyrazol-1-yl)benzamide	1.75286	0.0201902	1.85542	6-(7-methyloctyl)-1H,3H,4H,6H-furo[3,4-c]furan-1-one	1.17361	0.028438	-1.75596
	N1-[4-(trifluoromethyl)phenyl]-2-phenylbutanamide	1.53355	0.0331667	1.98958	2-({[2,6-bis(phenylthio)pyridin-3-yl]imino}methyl)phenol	1.09219	0.0458009	-1.21742
	6-(4-nitrophenyl)-2,3-dihydroimidazo[2,1-b][1,3]thiazole	1.14653	0.0452704	1.43656	4-(2,3-dihydro-1,4-benzodioxin-6-yl)-1,2-diphenylbut-2-ene-1,4-dione	1.26613	0.0462592	1.7933
	Resveratrol	1.15699	0.000200112	-1.31808	2-methoxy-5-(1H-1,2,4-triazol-5-yl)-4-(trifluoromethyl)pyridine	1.13228	0.0441928	-1.77273
	Sweroside	1.269	0.00719834	1.47568	3-Methoxytyramine	1.24447	0.000108712	1.69347
	Pheophorbide A	1.07486	0.0119386	-1.24205	Sinapyl Alcohol	1.01602	0.000673366	-1.36897
	3,8,9-trihydroxy-10-propyl-3,4,5,8,9,10-hexahydro-2H-oxecin-2-one	1.16341	1.23e-05	1.92305	Aloenin	1.06848	0.00948648	-1.37205
	N1-(1-phenylethyl)-4-(2-chloro-6-nitrophenoxy)benzene-1-sulfonamide	1.66773	0.000932688	-2.81503	Aloesin	1.33532	0.000764245	-1.78918
	N-{6-[4-(tert-butyl)phenoxy]-3-pyridinyl}-4-(trifluoromethyl)benzamide	1.22968	0.00400835	-2.03986	Isoeugenol	1.2034	0.000287593	-1.62262
	4beta-Hydroxy-11-O-(2'-pyrolylcarboxy)epilupinine	2.30434	0.00586015	3.42735	Methyleugenol	1.17959	0.000368303	-1.59244
	5-heptyl-4-hydroxy-6H-pyrido[3,2,1-jk]carbazol-6-one	1.08908	0.0110415	1.89638	N-[4-(diethylamino)phenyl]-N'-phenylurea	3.14216	0.00138484	3.79287
	N'',N'''-di[1-(4-nitrophenyl)ethylidene]carbonic dihydrazide	2.28407	0.0486504	5.39869	Phenobarbital	3.07143	0.00257526	3.72162
	Troxerutin	1.09705	0.000405847	1.82042	6-phenyl[1,2,3,4]tetraazolo[1,5-b]pyridazin-7-ol	1.17969	0.00774143	1.41117
	Indole-3-Carboxaldehyde	1.30436	4.2e-06	-1.48676	2,5-Dimethylphenol	1.13175	0.00845155	1.35525
	3-Indolepropionic Acid	1.66039	9.89e-05	-1.89157	Helicid	4.3664	0.0313338	5.91074
	2-(acetylamino)-3-(1H-indol-3-yl)propanoic acid	1.43839	0.0129863	2.51743	trans-3-Indoleacrylic acid	2.83885	7.13e-05	3.88468
	6-Hydroxymelatonin	2.00841	0.00677532	3.55664	Indole	1.81907	0.000363	2.51077
	Corticosterone	1.05097	0.0216955	1.56592	5-Hydroxyindole-3-acetic acid	1.25168	0.00339251	-1.647
	Muscone	1.51628	5.56e-06	1.71639	Indole-3-acrylic acid	3.38795	0.00449219	4.88066
	Irisflorentin	3.01697	1.73e-05	-3.41726	Indole-3-pyruvic acid	1.22706	0.00562037	1.6295
	2-(-)-Carvone	1.37012	0.000187765	1.54574	Tryptamine	2.49618	0.00613368	3.61857
	Ophiopogonanone E	2.07128	0.000375747	-2.38854	Indole-5-carboxylic acid	1.2455	0.0112662	1.76862
	Nodularin	2.59055	0.000667069	3.00317	IBA	2.2392	0.0230939	3.38526
	Microcystin RR	2.54004	0.00217012	2.77115	Testosterone undecanoate	2.24867	0.000567494	-3.036
	汐-Ethylaminohexanophenone	3.38281	0.00190113	3.66942	Temazepam-d8	2.19633	0.000969441	3.06985
	Pinobanksin	1.23426	0.00357654	-1.43934	17alpha-Hydroxyprogesterone	1.29879	0.0183985	-1.8972
	Vanillin	1.30705	0.0073028	1.45363	Picrotin	6.31414	2.5e-07	8.5403
	Thromboxane B2-biotin	1.15548	0.00847351	-1.34104	Neosaxitoxin	1.98441	0.000160214	2.663
	Citrinin	4.13845	0.00956812	4.81771	Schisandrin A	1.47102	0.00132902	-2.0416
	Coixol	1.85776	0.0101895	2.22412	Schisandrin C	1.37395	0.00252879	1.86458
	Kaempferol-3-O-robinoside-7-O-rhamnoside (Robinin)	2.60218	3.74e-05	-4.30759	miltirone	1.36876	0.00550697	1.90677
	Silymarin	1.07083	0.00133191	-1.76305	Phloridzin	1.20626	0.00682856	-1.52339
	3',5,7-Trihydroxy-4'-methoxyflavanone	1.15182	0.0027772	1.95888	Isopimpinellin	1.2885	0.00715797	-1.655
	Naringenin	1.02319	0.00440452	1.63689	Isoscopoletin	1.07982	0.0100649	-1.39117
	Naringin dihydrochalcone	1.13335	0.0103623	1.94569	Tangeritin	1.60258	0.0132968	-1.95567
	Bruceine A	2.01786	0.0426582	4.11901	1-(2-furyl)pentane-1,4-dione	1.72177	0.0307072	2.60862
	Alantolactone	1.18881	0.000152447	1.3465	Vasicinone	1.68424	0.0198337	2.03401
	Timosaponin Al	1.99359	0.000217261	2.25492	Obacunone	1.05577	0.0388314	-1.33102
	Senkyunolide A	1.11287	0.0279069	1.15272	13-汐-(21)-Epoxyeurycomanone	1.01457	0.0133197	-1.45395
	Saikosaponin C	1.23485	0.00645111	1.92872	Prunin	1.39039	0.000310622	-1.89613
	Liriope muscari baily saponins C	1.02268	0.0270797	1.88426	Narirutin	1.72745	0.000420969	-2.02597
	汐-Zearalanol	1.68167	0.00122956	2.71776	Gentiopicrin	1.95852	0.00174611	2.33349
	AKB48 N-(4-hydroxypentyl) metabolite	4.88743	0.000117891	5.45954	Crocetin	2.50507	0.00904378	-2.65996
	Sattabacin	1.60284	0.000153213	1.79971	(+/-)-Cannabichromeorcin	1.70405	0.019711	-2.20263
	Diosgenin Glucoside	1.53578	0.000331848	1.72171	Schisantherin A	1.88507	0.0267166	2.38988
	Pantetheine	1.19788	0.00169093	-1.38837	LysoPA 18:0	1.39495	0.0182808	-1.48228
	Vitamin C	1.42602	0.00273432	-1.58197	Fraxinellone	1.1981	0.0104512	-1.7022
	N-Sinapoylputrescine	2.15078	0.0032447	2.37842	Citral	2.44103	0.00611392	3.51037
	Vitamin D2	1.13137	0.00640574	-1.24241	(3beta,9xi)-3-(beta-D-Glucopyranosyloxy)-14-hydroxycard-20(22)-enolide	1.84845	0.0365313	2.40266
	Lawsone	1.01626	0.00785125	1.19103	Notoginsenoside R2	1.25547	0.00317953	-1.48711
	Sedanolide	1.68966	0.00979392	1.76749	Saikosaponin D 1	1.43544	0.0138992	-1.54921
	Smyrindioloside	1.20004	0.0106796	1.29843	O-Phosphorylethanolamine	1.34289	1.13e-05	-1.82618
	Polypodine B	1.10121	0.0161026	-1.30944	Nicotinamide	2.20129	7.88e-05	-2.9639
	2-Amino-1,3-octadecanediol	1.32941	0.0195094	-1.36935	N1-(2-amino-2-oxoethyl)pent-3-enamide	1.02051	0.000641549	-1.39752
	Flunitrazepam-d3	2.73126	0.0195095	2.63667	Agmatine	2.37664	0.000971846	3.14835
	MGDG (18:3/18:3)	3.09386	2.49e-07	-5.10699	(+/-)5(6)-EET Ethanolamide	1.54222	0.0050741	-2.16826
	PI (16:0/18:3)	5.04509	4.61e-07	-8.32816	1-Linoleoyl-Rac-Glycerol	1.50205	0.000124758	-2.03093
	PMeOH (18:3-18:3)	6.10738	5.92e-07	-10.0115	Notopterol	2.72482	0.00238889	3.62269
	PMeOH (18:2-18:3)	6.51956	3.43e-06	-10.6289	Cyclohexylamine	1.44706	0.00251913	-2.03909
	PI (18:2/18:3)	3.55248	4.33e-06	-5.87215	2-Hexenal	1.3215	0.00263828	-1.7519
	PI (18:2/18:2)	2.62865	9.71e-06	-4.34549	N-(9-oxodecyl)acetamide	1.90249	0.00371509	-2.65481
	PMeOH (14:0-18:3)	2.28062	0.000159555	-3.69684	delta8-THC-d9	1.32035	0.00372838	-1.83684
	4-Chlorophenol	1.20946	0.000484458	1.96388	Triptophenolide	1.06856	0.00508122	-1.39371
	2-Deoxyribose 1-Phosphate	1.26538	0.00152288	2.03119	PC (16:2e/2:0)	1.10914	0.0113582	-1.426
	9,17-Octadecadiene-12,14-diyne-1,11,16-triol	1.00067	0.00245362	1.62319	Lumichrome	1.50745	0.0122239	2.16738
	PA (18:3/18:3)	1.62967	0.00266005	-2.58086	D-(+)-Camphor	2.37897	0.0123907	3.20926
	PA (18:2/18:3)	1.15237	0.00815286	-1.79246	1,4-dihydroxy-1,4-dimethyl-7-(propan-2-ylidene)-decahydroazulen-6-one	1.18957	0.0192632	-1.50102
	(+)-Isolariciresinol	1.72711	0.00883895	3.07426	N'-Feruloyl putrescine	2.56087	0.000368798	3.01386
	JWH 250 N-pentanoic acid metabolite	1.22757	0.0164668	1.91602	Sodium taurodeoxycholate	2.30563	0.00267947	2.75622
					PEtOH (18:3-18:3)	1.53949	0.00293686	1.74152
					Salvinorin A	1.05541	0.0164404	1.26083
					Ajugol	1.90412	0.0316918	2.49798
					Cinnamal	2.51218	0.0239389	3.23505
					Euphorbia factor L1	2.49718	0.0282691	3.31062
