# Supplementary material for: Comparative transcriptomic and metabolic profiling provides insight into the mechanism by which the autophagy inhibitor 3-MA enhances salt stress sensitivity in wheat seedlings
Source: BMC Plant Biol. 2021 Dec 6;21:577. doi: 10.1186/s12870-021-03351-5 (PMC8647401; doi:10.1186/s12870-021-03351-5)
Supplement: Supplementary file 20 — Additional file 20: Table S15. The gene expression verification by qRT-PCR. [file 12870_2021_3351_MOESM20_ESM.zip]

Archive with 2 entries (2 files):
- 1-Table S15.xlsx
- 2-Table S15.xlsx
