# Supplementary material for: Comparative transcriptomic and metabolic profiling provides insight into the mechanism by which the autophagy inhibitor 3-MA enhances salt stress sensitivity in wheat seedlings
Source: BMC Plant Biol. 2021 Dec 6;21:577. doi: 10.1186/s12870-021-03351-5 (PMC8647401; doi:10.1186/s12870-021-03351-5)
Supplement: Supplementary file 20 — Additional file 20: Table S15. The gene expression verification by qRT-PCR. [file 12870_2021_3351_MOESM20_ESM.zip › 1-Table S15.xlsx]

## Sheet: qpcr-1
Table S15 The gene expression verification by qRT-PCR
gene_id	gene relative expression in wheat roots		annotation
	RNA-Seq	qPCR
TraesCS4D02G358100	2.47	1.3±0.36	metacaspase-1-like
TraesCS4B02G381800	2.17	1.84±0.25	metacaspase-1-like
TraesCS5D02G061400	4.89	2.44±0.19	cysteine-rich receptor-like protein kinase 26
gene_id	gene relative expression in wheat leaves		annotation
	RNA-Seq	qPCR
TraesCS5B02G109300	1.56	7.55±0.05	Calcium-dependent protein kinase 27
TraesCS3D02G500800	1.38	1.3±0.13	Cysteine-rich receptor-like protein kinase 10
TraesCS6B02G214000	-4.44	0.89±0.02	autophagy-related protein 8A
