# Supplementary material for: Comparative transcriptomic and metabolic profiling provides insight into the mechanism by which the autophagy inhibitor 3-MA enhances salt stress sensitivity in wheat seedlings
Source: BMC Plant Biol. 2021 Dec 6;21:577. doi: 10.1186/s12870-021-03351-5 (PMC8647401; doi:10.1186/s12870-021-03351-5)
Supplement: Supplementary file 22 — Additional file 22: Table S16. The expression patterns of DEGs assigned to amino acid metabolism were shared by both NaCl-treated roots (TG/CG) and 3-MA + NaCl-treated roots (TMG/TG). [file 12870_2021_3351_MOESM22_ESM.xlsx]

## Sheet: TG.TMG相同氨基酸通路中相同基因ID
Table S16 The expression patterns of DEGs assigned to amino acid metabolism were shared by both NaCl-treated roots (TG/CG) and 3-MA+NaCl-treated roots (TMG/TG)
Pathway	Gene ID	Gene	TMG.vs.TG		TG.vs.CG
			Log 2F	Pvalue	Log 2F	Pvalue
Phenylalanine metabolism	TraesCS1A02G070500	nicotianamine aminotransferase A-like [Aegilops tauschii subsp. tauschii]	1.58252	1.28302e-16	3.7929	9.17711e-19
	TraesCS7D02G383500	aromatic-L-amino-acid decarboxylase-like [Aegilops tauschii subsp. tauschii]	1.3509	3.77698e-07	2.23687	3.39787e-09
	TraesCS2D02G075000	unnamed protein product [Triticum aestivum]	0.885411	2.18252e-06	2.80927	1.03404e-29
	TraesCS2D02G518300	aromatic-L-amino-acid decarboxylase-like [Aegilops tauschii subsp. tauschii]	1.45062	3.54366e-05	5.68275	4.74585e-13
	TraesCS1D02G052500	aromatic-L-amino-acid decarboxylase-like [Aegilops tauschii subsp. tauschii]	1.02998	0.000356074	4.86792	3.72481e-08
	TraesCS2B02G545300	aromatic-L-amino-acid decarboxylase-like [Aegilops tauschii subsp. tauschii]	1.88542	0.000817689	4.73303	4.37972e-06
	TraesCS7A02G059500	tryptophan decarboxylase [Hordeum vulgare]	1.20273	0.00611873	3.86467	3.52658e-05
	TraesCS4A02G431600	aromatic-L-amino-acid decarboxylase-like [Aegilops tauschii subsp. tauschii]	1.26228	0.00902808	2.69072	0.00592938
Tyrosine metabolism	TraesCS1A02G070500	nicotianamine aminotransferase A-like [Aegilops tauschii subsp. tauschii]	1.58252	1.28302e-16	3.7929	9.17711e-19
	TraesCS4A02G202200	alcohol dehydrogenase ADH2 [Aegilops tauschii]	-1.8852	1.82303e-15	-2.38728	1.1514e-24
	TraesCS1D02G376300	alcohol dehydrogenase ADH2 [Aegilops tauschii]	-1.86914	8.95192e-13	-2.83315	1.12499e-25
	TraesCS2B02G189700	alcohol dehydrogenase-like 2 [Aegilops tauschii subsp. tauschii]	-2.81513	1.26991e-11	-2.40925	1.90335e-22
	TraesCS4D02G103100	alcohol dehydrogenase 3-like [Aegilops tauschii subsp. tauschii]	-2.69454	4.53964e-11	-2.7941	1.03902e-44
	TraesCS7D02G383500	aromatic-L-amino-acid decarboxylase-like [Aegilops tauschii subsp. tauschii]	1.3509	3.77698e-07	2.23687	3.39787e-09
	TraesCS2D02G075000	unnamed protein product [Triticum aestivum]	0.885411	2.18252e-06	2.80927	1.03404e-29
	TraesCS2D02G518300	aromatic-L-amino-acid decarboxylase-like [Aegilops tauschii subsp. tauschii]	1.45062	3.54366e-05	5.68275	4.74585e-13
	TraesCS1D02G052500	aromatic-L-amino-acid decarboxylase-like [Aegilops tauschii subsp. tauschii]	1.02998	0.000356074	4.86792	3.72481e-08
	TraesCS4B02G305600	alcohol dehydrogenase-like 7 [Aegilops tauschii subsp. tauschii]	0.70382	0.000617501	5.0167	2.08048e-20
	TraesCS2B02G545300	aromatic-L-amino-acid decarboxylase-like [Aegilops tauschii subsp. tauschii]	1.88542	0.000817689	4.73303	4.37972e-06
	TraesCS4A02G406200	predicted protein [Hordeum vulgare subsp. vulgare]	-1.25505	0.00251547	3.14709	7.54664e-08
	TraesCS7A02G059500	tryptophan decarboxylase [Hordeum vulgare]	1.20273	0.00611873	3.86467	3.52658e-05
	TraesCS2A02G468500	polyphenol oxidase [Triticum aestivum]	1.42402	0.00656438	2.17321	0.00514414
	TraesCS4A02G431600	aromatic-L-amino-acid decarboxylase-like [Aegilops tauschii subsp. tauschii]	1.26228	0.00902808	2.69072	0.00592938
Arginine and proline metabolism	TraesCS6B02G284600	aldehyde dehydrogenase family 3 member F1-like [Aegilops tauschii subsp. tauschii]	2.19876	1.71564e-20	1.15335	0.00636313
	TraesCSU02G047800	unnamed protein product [Triticum aestivum]	-10.3103	1.30219e-17	1.14097	8.93183e-05
	TraesCS3D02G357200	PREDICTED: delta-1-pyrroline-5-carboxylate synthase-like [Oryza brachyantha]	1.55167	2.43514e-14	3.26594	2.18366e-16
	TraesCS3A02G363700	PREDICTED: delta-1-pyrroline-5-carboxylate synthase-like [Oryza brachyantha]	1.4253	4.45264e-09	2.48801	3.32677e-11
	TraesCS3B02G395900	PREDICTED: delta-1-pyrroline-5-carboxylate synthase-like [Oryza brachyantha]	1.1302	5.10241e-09	3.07688	1.05372e-16
	TraesCS2D02G069900	unnamed protein product [Triticum aestivum]	-2.61902	6.75026e-09	3.38889	2.82508e-10
	TraesCS1B02G223300	predicted protein [Hordeum vulgare subsp. vulgare]	0.687319	0.00297027	-3.02431	1.13489e-21
Glycine, serine and threonine metabolism	TraesCS7D02G388400	PREDICTED: tryptophan synthase beta chain 2 isoform X2 [Oryza brachyantha]	1.12258	3.28956e-12	2.30329	1.29714e-23
	TraesCS2A02G493700	hypothetical protein C2845_PM17G07750 [Panicum miliaceum]	-0.593199	1.78767e-07	2.3292	4.98829e-20
	TraesCS5B02G275600	probable sarcosine oxidase [Aegilops tauschii subsp. tauschii]	-2.38393	3.4992e-07	-2.2506	2.88448e-15
	TraesCS2D02G075000	unnamed protein product [Triticum aestivum]	0.885411	2.18252e-06	2.80927	1.03404e-29
	TraesCS7A02G392800	uncharacterized protein LOC8067674 isoform X3 [Sorghum bicolor]	0.624841	1.76561e-05	2.65403	1.27122e-41
	TraesCS3A02G146800	D-3-phosphoglycerate dehydrogenase 3, chloroplastic-like [Aegilops tauschii subsp. tauschii]	-0.870715	2.50188e-05	2.00941	1.37002e-14
	TraesCS6A02G312200	Glycine cleavage system H protein, mitochondrial [Triticum urartu]	-3.03839	0.000202539	-3.05792	5.79772e-12
	TraesCS7B02G086800	2,3-bisphosphoglycerate-dependent phosphoglycerate mutase [Triticum urartu]	0.90717	0.0010652	-2.33757	6.1006e-10
	TraesCS1D02G307600	probable sarcosine oxidase [Aegilops tauschii subsp. tauschii]	-1.13004	0.00305909	2.61837	7.20905e-07
	TraesCS4B02G354200	predicted protein [Hordeum vulgare subsp. vulgare]	-2.96165	0.00403861	-1.71661	0.00023462
Cysteine and methionine metabolism	TraesCS2B02G091400	unnamed protein product [Triticum aestivum]	-2.10809	3.60721e-24	2.47407	2.6511e-26
	TraesCS4A02G256500	1-aminocyclopropane-1-carboxylate synthase 1-like [Aegilops tauschii subsp. tauschii]	-5.21953	1.57431e-08	-3.59275	1.08364e-22
	TraesCS1A02G070500	nicotianamine aminotransferase A-like [Aegilops tauschii subsp. tauschii]	1.58252	1.28302e-16	3.7929	9.17711e-19
	TraesCS3A02G146800	D-3-phosphoglycerate dehydrogenase 3, chloroplastic-like [Aegilops tauschii subsp. tauschii]	-0.870715	2.50188e-05	2.00941	1.37002e-14
	TraesCS4A02G298700	5-methyltetrahydropteroyltriglutamate--homocysteine methyltransferase 1 [Aegilops tauschii subsp. tauschii]	-0.640473	1.27293e-09	2.04346	5.40344e-13
	TraesCS4B02G058200	1-aminocyclopropane-1-carboxylate synthase 1-like [Aegilops tauschii subsp. tauschii]	-2.90859	9.91059e-06	-4.68064	3.02337e-10
	TraesCS5D02G241000	1-aminocyclopropane-1-carboxylate oxidase 1-like [Aegilops tauschii subsp. tauschii]	0.868818	0.00376622	3.46989	3.60013e-09
	TraesCS7B02G444900	1-aminocyclopropane-1-carboxylate oxidase 1-like [Aegilops tauschii subsp. tauschii]	-2.33712	2.62386e-43	-0.796234	2.45452e-08
	TraesCS4D02G058200	1-aminocyclopropane-1-carboxylate synthase 1-like [Aegilops tauschii subsp. tauschii]	-3.49946	6.66023e-09	-4.29732	1.52193e-07
	TraesCS6A02G325700	1-aminocyclopropane-1-carboxylate oxidase 1-like [Aegilops tauschii subsp. tauschii]	3.29384	1.23552e-27	2.79065	2.32434e-05
	TraesCS2A02G058800	cystathionine gamma-synthase 1, chloroplastic-like [Aegilops tauschii subsp. tauschii]	0.99057	0.00223963	2.10559	5.58627e-05
	TraesCS1B02G199600	methionine gamma-lyase [Aegilops tauschii subsp. tauschii]	2.15339	4.89608e-12	1.82644	5.85505e-05
	TraesCS5A02G234200	1-aminocyclopropane-1-carboxylate oxidase 1-like [Aegilops tauschii subsp. tauschii]	1.7842	8.23743e-05	3.03902	0.000235289
	TraesCS6B02G356200	ACC oxidase [Triticum aestivum]	2.96972	9.75667e-09	3.90351	0.000415707
	TraesCS6A02G187300	cysteine synthase-like isoform X1 [Aegilops tauschii subsp. tauschii]	2.55768	6.16112e-42	0.704249	0.00144952
	TraesCS1A02G181000	methionine gamma-lyase [Aegilops tauschii subsp. tauschii]	2.52871	6.13744e-15	1.94296	0.00246607
	TraesCS2B02G070600	cystathionine gamma-synthase 1, chloroplastic-like [Aegilops tauschii subsp. tauschii]	1.92755	0.00728995	5.05768	0.0041964
Lysine degradation	TraesCS6B02G284600	aldehyde dehydrogenase family 3 member F1-like [Aegilops tauschii subsp. tauschii]	2.19876	1.71564e-20	1.15335	0.00636313
	TraesCS5B02G275600	probable sarcosine oxidase [Aegilops tauschii subsp. tauschii]	-2.38393	3.4992e-07	-2.2506	2.88448e-15
	TraesCS1D02G307600	probable sarcosine oxidase [Aegilops tauschii subsp. tauschii]	-1.13004	0.00305909	2.61837	7.20905e-07
Valine, leucine and isoleucine biosynthesis	TraesCS6A02G243600	predicted protein, partial [Hordeum vulgare subsp. vulgare]	2.05824	6.32193e-27	0.929425	3.48116e-06
Histidine metabolism	TraesCS3B02G580500	serine decarboxylase 1-like [Aegilops tauschii subsp. tauschii]	1.33121	0.000769176	3.97239	3.93344e-12
	TraesCS6B02G284600	aldehyde dehydrogenase family 3 member F1-like [Aegilops tauschii subsp. tauschii]	2.19876	1.71564e-20	1.15335	0.00636313
Lysine biosynthesis	TraesCS4D02G264500	aminotransferase ALD1 homolog [Aegilops tauschii subsp. tauschii]	2.25726	9.14928e-44	4.70374	3.55252e-36
	TraesCS4A02G043800	aminotransferase ALD1 homolog [Aegilops tauschii subsp. tauschii]	3.18793	3.06108e-30	4.51915	4.03193e-15
	TraesCS4B02G264500	aminotransferase ALD1 homolog [Aegilops tauschii subsp. tauschii]	2.5577	6.24126e-13	5.47125	1.29267e-15
