# Supplementary material for: Comparative transcriptomic and metabolic profiling provides insight into the mechanism by which the autophagy inhibitor 3-MA enhances salt stress sensitivity in wheat seedlings
Source: BMC Plant Biol. 2021 Dec 6;21:577. doi: 10.1186/s12870-021-03351-5 (PMC8647401; doi:10.1186/s12870-021-03351-5)
Supplement: Supplementary file 23 — Additional file 23: Table S17. The expression patterns of DEGs assigned to amino acid metabolism were shared by both NaCl-treated leaves (TY/CY) and 3-MA + NaCl-treated leaves (TMY/TY). [file 12870_2021_3351_MOESM23_ESM.xlsx]

## Sheet: 相同氨基酸通路中的相同基因ID
Table S17 The expression patterns of DEGs assigned to amino acid metabolism were shared by both NaCl-treated leaves (TY/CY) and 3-MA+NaCl-treated leaves (TMY/TY)
Pathway	Gene ID	Gene	TMY.vs.TY		TY.vs.CY
			Log 2F	Pvalue	Log 2F	Pvalue
Tryptophan metabolism	TraesCS6B02G056800	predicted protein [Hordeum vulgare subsp. vulgare]	3.28561	2.43768e-42	3.58839	0.00010162
	TraesCS6D02G048300	predicted protein [Hordeum vulgare subsp. vulgare]	3.0178	1.04495e-35	3.01919	0.00537029
	TraesCS6D02G014100	tyrosine decarboxylase 1-like [Aegilops tauschii subsp. tauschii]	-5.43687	1.42403e-26	-1.31402	0.000222128
	TraesCS5B02G210100	aldehyde dehydrogenase family 7 member A1 [Aegilops tauschii subsp. tauschii]	2.56732	5.09696e-19	1.17733	2.53189e-05
	TraesCS1B02G084700	hypothetical protein GQ55_5G383900 [Panicum hallii var. hallii]	-1.82841	5.66203e-19	-2.18165	1.40857e-11
	TraesCS5D02G218400	aldehyde dehydrogenase family 7 member A1 [Aegilops tauschii subsp. tauschii]	2.77163	5.32304e-15	1.98377	7.46103e-08
	TraesCS5B02G430100	probable aldehyde oxidase 2 [Aegilops tauschii subsp. tauschii]	2.47776	9.24035e-14	-0.694601	0.00422661
	TraesCS5A02G213600	hypothetical protein BRADI_4g31310v3 [Brachypodium distachyon]	1.80281	4.36755e-13	1.12397	0.00156045
	TraesCS5D02G436200	probable aldehyde oxidase 2 [Aegilops tauschii subsp. tauschii]	1.94505	3.42054e-09	-1.8954	3.11223e-18
	TraesCS1A02G099500	dihydrolipoyl dehydrogenase 2, chloroplastic-like [Aegilops tauschii subsp. tauschii]	-1.25659	9.82641e-08	0.801549	3.09899e-06
	TraesCS1A02G066400	hypothetical protein GQ55_5G383900 [Panicum hallii var. hallii]	-1.43033	1.11545e-07	-1.47109	1.16782e-08
	TraesCS2B02G053600	OSJNBa0072K14.5 [Oryza sativa Japonica Group]	1.29001	2.68895e-06	-0.521293	0.00478552
	TraesCS3A02G093000	L-tryptophan--pyruvate aminotransferase 1-like [Aegilops tauschii subsp. tauschii]	-1.69109	7.96241e-06	-1.88552	2.92897e-14
	TraesCS5A02G498000	hypothetical protein BRADI_1g76330v3 [Brachypodium distachyon]	-0.736502	5.02604e-05	-0.582806	0.00061285
	TraesCS1D02G067500	hypothetical protein GQ55_5G383900 [Panicum hallii var. hallii]	-1.18802	5.74772e-05	-1.45847	1.017e-11
	TraesCS4A02G463400	unnamed protein product [Triticum aestivum]	-3.67225	0.0002434	-3.10937	1.06347e-06
	TraesCS1B02G124900	dihydrolipoyl dehydrogenase 2, chloroplastic-like [Aegilops tauschii subsp. tauschii]	-0.672366	0.000245719	0.552163	0.00430556
	TraesCS5A02G428200	probable aldehyde oxidase 2 [Aegilops tauschii subsp. tauschii]	1.37395	0.000358674	-2.05739	2.75164e-19
	TraesCS1D02G107400	dihydrolipoyl dehydrogenase 2, chloroplastic-like [Aegilops tauschii subsp. tauschii]	-0.721706	0.000579574	0.605672	0.0016493
	TraesCS3B02G108200	L-tryptophan--pyruvate aminotransferase 1-like [Aegilops tauschii subsp. tauschii]	-0.989669	0.000817611	-1.03767	1.87883e-05
	TraesCS3D02G093300	L-tryptophan--pyruvate aminotransferase 1-like [Aegilops tauschii subsp. tauschii]	-1.21161	0.000865608	-1.77421	3.86752e-14
	TraesCS2D02G248700	predicted protein [Hordeum vulgare subsp. vulgare]	0.691118	0.00301028	1.40319	2.36441e-06
	TraesCS2D02G386700	aldehyde dehydrogenase family 3 member F1-like isoform X2 [Aegilops tauschii subsp. tauschii]	1.07228	0.00803063	3.72397	6.71786e-05
Arginine and proline metabolism	TraesCS7D02G375700	polyamine oxidase-like [Aegilops tauschii subsp. tauschii]	-2.11125	3.05581e-28	5.62091	1.94787e-54
	TraesCS1D02G212400	proline dehydrogenase 2, mitochondrial-like [Aegilops tauschii subsp. tauschii]	-1.51477	6.25537e-08	-1.87403	1.82902e-28
	TraesCS1A02G209100	PREDICTED: proline dehydrogenase 2, mitochondrial-like [Oryza brachyantha]	-2.01269	3.07637e-07	-2.08072	3.00759e-27
	TraesCS2D02G549200	unnamed protein product [Triticum aestivum]	0.999177	0.00445757	-2.87037	1.06225e-22
	TraesCS7B02G232700	spermidine synthase [Triticum aestivum]	-1.01206	4.92021e-06	2.01025	1.15117e-21
	TraesCS2A02G548100	PREDICTED: probable polyamine oxidase 4 [Oryza brachyantha]	1.44104	1.16875e-05	-2.94867	5.1455e-21
	TraesCS2B02G579000	unnamed protein product [Triticum aestivum]	1.14587	0.00883551	-2.96363	2.43558e-17
	TraesCS7D02G328500	spermine synthase-like [Aegilops tauschii subsp. tauschii]	-0.871654	0.000165822	1.57565	8.41408e-16
	TraesCS7A02G350100	spermine synthase-like [Aegilops tauschii subsp. tauschii]	-0.708061	8.37437e-05	2.04953	1.05169e-15
	TraesCS1B02G223300	predicted protein [Hordeum vulgare subsp. vulgare]	-1.79004	6.31052e-06	-1.84819	1.6023e-13
	TraesCS1B02G374500	aldehyde dehydrogenase 12 [Zea mays]	0.834895	5.90011e-06	1.51138	4.15377e-08
	TraesCS5D02G218400	aldehyde dehydrogenase family 7 member A1 [Aegilops tauschii subsp. tauschii]	2.77163	5.32304e-15	1.98377	7.46103e-08
	TraesCS1A02G333700	proline iminopeptidase [Aegilops tauschii subsp. tauschii]	1.3687	9.46508e-10	-0.842923	2.92534e-06
	TraesCS3A02G250700	unnamed protein product [Triticum aestivum]	-1.72706	4.5937e-07	1.6698	1.05116e-05
	TraesCS5B02G210100	aldehyde dehydrogenase family 7 member A1 [Aegilops tauschii subsp. tauschii]	2.56732	5.09696e-19	1.17733	2.53189e-05
	TraesCS2D02G386700	aldehyde dehydrogenase family 3 member F1-like isoform X2 [Aegilops tauschii subsp. tauschii]	1.07228	0.00803063	3.72397	6.71786e-05
	TraesCS7D02G063900	arginine decarboxylase 1 [Aegilops tauschii subsp. tauschii]	1.27904	0.00423436	-0.974346	0.000172589
	TraesCS3B02G538100	pyrroline-5-carboxylate reductase [Triticum aestivum]	0.635838	0.00139247	0.830109	0.000259448
	TraesCS7A02G069300	arginine decarboxylase 1 [Aegilops tauschii subsp. tauschii]	2.63813	0.000692152	-1.16617	0.000551619
	TraesCS5A02G213600	hypothetical protein BRADI_4g31310v3 [Brachypodium distachyon]	1.80281	4.36755e-13	1.12397	0.00156045
	TraesCS2A02G334600	agmatine deiminase [Brachypodium distachyon]	-1.03856	7.52075e-07	-0.720705	0.00266557
	TraesCS4A02G419400	arginine decarboxylase 1 [Aegilops tauschii subsp. tauschii]	2.69026	0.000535477	-0.898496	0.00369254
	TraesCS1D02G336300	proline iminopeptidase [Aegilops tauschii subsp. tauschii]	2.81507	2.30912e-10	-1.27793	0.00385793
	TraesCS1D02G362700	aldehyde dehydrogenase 12 [Zea mays]	0.812775	6.06096e-06	0.526321	0.00569436
	TraesCS3D02G483400	pyrroline-5-carboxylate reductase [Aegilops tauschii subsp. tauschii]	0.589327	0.00362147	0.714389	0.00692889
	TraesCS5D02G384500	hypothetical protein BRADI_1g13827v3 [Brachypodium distachyon]	1.15999	3.07992e-09	0.684051	0.00703621
	TraesCS3D02G251100	LOW QUALITY PROTEIN: probable polyamine oxidase 5 [Aegilops tauschii subsp. tauschii]	-1.01553	0.00412074	1.05669	0.0071724
	TraesCS7D02G369300	aspartate aminotransferase [Oryza sativa Japonica Group]	-0.780056	0.00565092	-0.616334	0.00733935
Histidine metabolism	TraesCS5B02G210100	aldehyde dehydrogenase family 7 member A1 [Aegilops tauschii subsp. tauschii]	2.56732	5.09696e-19	1.17733	2.53189e-05
	TraesCS5D02G218400	aldehyde dehydrogenase family 7 member A1 [Aegilops tauschii subsp. tauschii]	2.77163	5.32304e-15	1.98377	7.46103e-08
	TraesCS5A02G213600	hypothetical protein BRADI_4g31310v3 [Brachypodium distachyon]	1.80281	4.36755e-13	1.12397	0.00156045
	TraesCS2D02G296800	serine decarboxylase 1 [Aegilops tauschii subsp. tauschii]	-1.09039	9.66171e-08	-0.585153	0.00493858
	TraesCS2D02G386700	aldehyde dehydrogenase family 3 member F1-like isoform X2 [Aegilops tauschii subsp. tauschii]	1.07228	0.00803063	3.72397	6.71786e-05
Arginine biosynthesis	TraesCS2D02G388800	glutamate dehydrogenase 2, mitochondrial [Brachypodium distachyon]	1.16734	0.00650097	1.67959	4.24524e-10
	TraesCS4B02G185000	argininosuccinate lyase, chloroplastic isoform X1 [Brachypodium distachyon]	0.578537	0.00829653	1.01479	4.19592e-06
	TraesCS4B02G080800	probable N-acetyl-gamma-glutamyl-phosphate reductase, chloroplastic isoform X2 [Setaria italica]	0.833464	0.000583872	0.969018	8.0714e-06
	TraesCS2A02G500400	glutamine synthetase [Triticum aestivum]	-0.588699	0.00024236	-0.917388	0.00013266
	TraesCS2D02G412000	hypothetical protein SETIT_7G188800v2 [Setaria italica]	0.539046	0.00441696	0.871921	0.000387672
	TraesCS1B02G090600	predicted protein [Hordeum vulgare subsp. vulgare]	1.7616	1.98107e-05	0.553415	0.00683724
	TraesCS7D02G369300	aspartate aminotransferase [Oryza sativa Japonica Group]	-0.780056	0.00565092	-0.616334	0.00733935
Lysine biosynthesis	TraesCS4A02G337800	aspartokinase 1, chloroplastic [Panicum miliaceum]	-1.06421	9.61148e-05	0.649563	0.00940129
	TraesCS5A02G177400	bifunctional aspartokinase/homoserine dehydrogenase 2, chloroplastic [Oryza sativa Japonica Group]	-1.22359	0.000215661	0.68111	0.00161059
	TraesCS5B02G174600	bifunctional aspartokinase/homoserine dehydrogenase 2, chloroplastic [Oryza sativa Japonica Group]	-0.686719	0.0029458	0.656746	2.62483e-05
	TraesCS3D02G434800	aspartokinase 2, chloroplastic isoform X1 [Elaeis guineensis]	-0.796785	0.00369858	1.31866	7.71675e-05
	TraesCS3B02G475900	unnamed protein product [Triticum aestivum]	-0.761673	0.00888271	1.43312	4.21735e-07
Alanine, aspartate and glutamate metabolism	TraesCS2D02G388800	glutamate dehydrogenase 2, mitochondrial [Brachypodium distachyon]	1.16734	0.00650097	1.67959	4.24524e-10
	TraesCS2A02G510400	unnamed protein product [Triticum aestivum]	-1.88267	2.07338e-15	1.74248	2.79208e-09
	TraesCS4B02G231400	hypothetical protein OsI_10669 [Oryza sativa Indica Group]	-1.57213	4.94044e-05	1.93127	2.78311e-08
	TraesCS1B02G374500	aldehyde dehydrogenase 12 [Zea mays]	0.834895	5.90011e-06	1.51138	4.15377e-08
	TraesCS4B02G185000	argininosuccinate lyase, chloroplastic isoform X1 [Brachypodium distachyon]	0.578537	0.00829653	1.01479	4.19592e-06
	TraesCS6B02G127300	hypothetical protein BRADI_3g03080v3 [Brachypodium distachyon]	1.63553	0.000139034	-1.02901	0.000120421
	TraesCS2A02G500400	glutamine synthetase [Triticum aestivum]	-0.588699	0.00024236	-0.917388	0.00013266
	TraesCS7B02G246800	aminotransferase y4uB [Zea mays]	-0.615567	0.00800723	1.02269	0.00297955
	TraesCS3A02G266300	NADH-dependent glutamate synthase [Triticum turgidum]	1.73501	4.08315e-06	-0.536436	0.00304879
	TraesCS1D02G362700	aldehyde dehydrogenase 12 [Zea mays]	0.812775	6.06096e-06	0.526321	0.00569436
	TraesCS2A02G510700	predicted protein [Hordeum vulgare subsp. vulgare]	-1.8264	6.07446e-07	0.996691	0.00627906
	TraesCS7D02G369300	aspartate aminotransferase [Oryza sativa Japonica Group]	-0.780056	0.00565092	-0.616334	0.00733935
