# Supplementary material for: Comparative transcriptomic and metabolic profiling provides insight into the mechanism by which the autophagy inhibitor 3-MA enhances salt stress sensitivity in wheat seedlings
Source: BMC Plant Biol. 2021 Dec 6;21:577. doi: 10.1186/s12870-021-03351-5 (PMC8647401; doi:10.1186/s12870-021-03351-5)
Supplement: Supplementary file 24 — Additional file 24: Table S18. Primers used in qRT-PCR analysis. [file 12870_2021_3351_MOESM24_ESM.xls]

## Sheet: Sheet1
Table S18 Primers used in qRT-PCR analysis
Accession no.	Gene	Primer sequences (forward/reverse primer)
TraesCS4D02G358100	metacaspase-1-like	F: GAACGTGACGGCATGGAC
		R: TGGTATGGGAGATCGAGGAC
TraesCS4B02G381800	metacaspase-1-like	F: AGTATGGGTGCTTGAGGTGG
		R: TGGGTCTTTCCGTTGCTG
TraesCS5B02G109300	calcium-dependent protein kinase 27	F: GCCGCCTTCCAATACTTT
		R: TTATCCTGATCTACTTCGCCTA
TraesCS5D02G061400	cysteine-rich receptor-like protein kinase 26	F: ATGATGATGGCCTTCTGCT
		R: TGATGTTGCTCGGCTTGA
TraesCS3D02G500800	cysteine-rich receptor-like protein kinase 10	F: GTGGCTCCATTATCGTCA
		R: TCTTCTGGCCTATTCGTG
TraesCS6B02G214000	autophagy-related protein 8A	F: GGAAAGGAGGCAAGCTGAA
		R: GCATCTCGTTAGGGACAAGGTA
